# Supplementary material for: Inferring efficiency of translation initiation and elongation from ribosome profiling
Source: Nucleic Acids Res. 2020 Aug 21;48(17):9478–90. doi: 10.1093/nar/gkaa678 (PMC7515720; doi:10.1093/nar/gkaa678)
Supplement: gkaa678_Supplemental_Files [file gkaa678_supplemental_files.zip]

Archive with 5 entries (5 files):
- SupplementaryFile1.tsv
- SupplementaryFile2.tsv
- SupplementaryFile3.tsv
- Supplementary_File_4.zip
- Supplementary_Information___Inferring_efficiency_of_translation_initiation_and_elongation_from_ribosome_profiling (1).pdf
