# Supplementary material for: Inferring efficiency of translation initiation and elongation from ribosome profiling
Source: Nucleic Acids Res. 2020 Aug 21;48(17):9478–90. doi: 10.1093/nar/gkaa678 (PMC7515720; doi:10.1093/nar/gkaa678)
Supplement: gkaa678_Supplemental_Files [file gkaa678_supplemental_files.zip › SupplementaryFile1.tsv]

############################################################
# Supplementary Table for the Weinberg dataset.
############################################################
	optimised	TIE	mean TEE	mean kappa	gene length	N	Mean experimental density	Mean th. density	S	S_MF	S_opt	codons kappa=-1	fraction codons kappa=-1	codons kappa=-2	fraction codons kappa=-2	codons passing QC	fraction codons passing QC
YAL003W	1	0.6939	0.9527	47.2241	206	67	0.0250	0.0247	0.0006	0.0020	0.0006	[7, 10, 11, 12, 13, 25, 26, 27, 28, 29, 31, 34, 46, 71, 72, 75, 76, 78, 79, 81, 89, 96, 117, 118, 119, 120, 121, 122, 125, 154, 158, 159, 176, 179, 187, 197]	0.1748	[30, 32, 67, 68, 69, 70, 157, 166, 167, 169, 177]	0.0534	[2, 3, 4, 5, 6, 8, 9, 14, 15, 16, 17, 18, 19, 20, 21, 22, 23, 33, 35, 36, 37, 38, 39, 40, 41, 42, 43, 44, 45, 47, 48, 49, 50, 51, 52, 53, 54, 55, 56, 57, 58, 59, 60, 61, 62, 63, 64, 65, 66, 73, 74, 77, 80, 82, 83, 84, 85, 86, 87, 88, 90, 91, 92, 93, 94, 95, 97, 98, 99, 100, 101, 102, 103, 104, 105, 106, 107, 108, 109, 110, 111, 112, 113, 114, 123, 124, 126, 127, 128, 129, 130, 131, 132, 133, 134,…	0.7524
YAL007C	1	0.9269	0.9794	142.7512	215	37	0.0112	0.0113	0.0002	0.0004	0.0002	[3, 4, 6, 7, 10, 11, 12, 13, 14, 15, 16, 17, 20, 28, 40, 41, 42, 47, 72, 76, 102, 126, 127, 160]	0.1116	[18]	0.0047	[2, 5, 8, 9, 19, 21, 22, 23, 24, 25, 26, 27, 30, 31, 33, 34, 35, 36, 37, 38, 39, 44, 45, 46, 48, 49, 50, 51, 52, 53, 54, 55, 56, 57, 58, 59, 60, 61, 62, 63, 64, 65, 66, 67, 68, 69, 70, 71, 73, 74, 75, 77, 78, 79, 80, 81, 82, 83, 84, 85, 86, 87, 88, 89, 90, 91, 92, 93, 94, 95, 96, 97, 98, 99, 100, 101, 103, 104, 105, 106, 107, 108, 109, 110, 111, 112, 113, 114, 115, 116, 117, 118, 119, 120, 121, 1…	0.8279
YAL008W	1	0.6218	0.9824	63.6929	198	38	0.0232	0.0233	0.0008	0.0015	0.0008	[40, 41, 44, 61, 63, 77, 78, 80, 85, 99, 101, 113, 114, 118, 125, 133, 137, 138]	0.0909	[3, 8, 53, 60, 64, 65, 66, 69, 100, 115, 122, 124, 126, 127, 129, 130, 132, 134, 135, 189]	0.1010	[2, 4, 5, 6, 7, 9, 10, 11, 12, 13, 14, 15, 16, 17, 18, 19, 20, 21, 22, 23, 24, 25, 26, 27, 28, 29, 30, 31, 32, 33, 34, 35, 36, 37, 38, 39, 42, 43, 45, 46, 47, 48, 49, 50, 51, 52, 54, 55, 56, 57, 58, 59, 62, 67, 68, 70, 71, 72, 73, 74, 75, 76, 79, 81, 82, 83, 84, 86, 87, 88, 89, 90, 91, 92, 93, 94, 95, 96, 97, 98, 102, 103, 104, 105, 106, 107, 108, 109, 110, 111, 112, 116, 117, 119, 120, 121, 123,…	0.8081
YAL012W	1	0.8834	0.9457	66.0862	138	133	0.0212	0.0215	0.0017	0.0076	0.0017	[26, 40, 43, 54, 68, 80, 81, 82, 83, 87, 88, 89, 96, 100, 147, 152, 153, 159, 160, 176, 197, 198, 199, 210, 213, 219, 222, 223, 225, 226, 228, 233, 234, 245, 246, 249, 262, 266, 267, 268, 269, 270, 271, 276, 358, 359, 360, 361, 362, 363, 370, 371, 372, 376, 377, 378]	0.1421	[21, 27, 28, 29, 32, 33, 34, 36, 39, 41, 42, 84, 189, 216, 217, 220, 221, 227, 229, 230, 231, 232, 235, 236, 237, 238, 239, 240, 241, 244]	0.0761	[2, 3, 4, 5, 6, 7, 8, 9, 10, 11, 12, 13, 14, 15, 16, 17, 18, 19, 20, 23, 24, 25, 30, 31, 35, 37, 38, 44, 45, 46, 47, 48, 49, 50, 51, 52, 53, 55, 56, 57, 58, 59, 60, 61, 62, 63, 64, 65, 66, 67, 69, 70, 71, 72, 73, 74, 75, 76, 77, 78, 79, 85, 86, 90, 91, 92, 93, 94, 95, 97, 98, 99, 101, 102, 103, 104, 105, 106, 107, 108, 109, 110, 111, 112, 113, 114, 115, 116, 117, 118, 119, 120, 121, 122, 123, 124…	0.7741
YAL016W	1	0.8050	0.9734	95.0592	123	109	0.0144	0.0143	0.0002	0.0009	0.0002	[41, 44, 59, 72, 75, 110, 111, 112, 113, 116, 118, 119, 156, 157, 158, 160, 179, 182, 199, 215, 216, 218, 220, 221, 222, 224, 226, 227, 228, 265, 266, 281, 282, 283, 284, 285, 286, 287, 288, 306, 311, 325, 330, 403, 404, 416, 423, 424, 436, 437, 438, 440, 442, 451, 457, 467, 468, 469, 471, 472, 473, 475, 482, 483, 486, 487, 490, 511, 514, 529, 555, 558, 559, 562, 602, 603, 604, 606, 608]	0.1244	[]	0.0000	[2, 3, 4, 5, 6, 7, 9, 18, 19, 20, 21, 22, 23, 24, 25, 26, 27, 28, 29, 30, 31, 37, 38, 40, 42, 43, 45, 46, 47, 48, 49, 50, 51, 52, 53, 54, 55, 56, 57, 58, 60, 61, 62, 63, 64, 65, 66, 67, 68, 69, 70, 71, 73, 74, 76, 77, 78, 79, 80, 81, 82, 83, 84, 85, 86, 87, 88, 89, 90, 91, 92, 93, 94, 95, 96, 97, 98, 99, 100, 101, 102, 103, 104, 105, 106, 107, 108, 109, 114, 115, 117, 120, 121, 122, 123, 124, 125…	0.8378
YAL023C	1	0.7063	0.9801	88.5512	247	154	0.0167	0.0169	0.0176	0.0195	0.0176	[2, 3, 4, 12, 13, 14, 15, 16, 17, 27, 29, 32, 33, 34, 35, 43, 49, 51, 70, 72, 76, 77, 78, 81, 82, 83, 85, 86, 87, 88, 91, 92, 95, 101, 105, 106, 107, 108, 110, 111, 114, 118, 119, 120, 122, 124, 135, 137, 142, 143, 145, 156, 165, 166, 168, 172, 177, 182, 187, 202, 210, 214, 215, 216, 217, 218, 219, 224, 230, 238, 240, 241, 243, 259, 260, 261, 267, 270, 273, 274, 275, 276, 279, 285, 293, 303, 308,…	0.2345	[6, 54, 55, 56, 57, 58, 59, 61, 62, 63, 64, 65, 66, 67, 68, 69, 71, 73, 74, 169, 510, 612, 622, 676, 692, 720, 725, 730, 740, 742, 743, 744, 750]	0.0435	[5, 7, 8, 9, 10, 11, 18, 19, 20, 21, 22, 23, 24, 25, 26, 28, 30, 31, 36, 37, 38, 39, 40, 41, 42, 44, 45, 46, 47, 48, 50, 52, 53, 60, 75, 79, 80, 84, 89, 90, 93, 94, 96, 97, 98, 99, 100, 102, 103, 104, 109, 112, 113, 115, 116, 117, 121, 123, 125, 126, 127, 128, 129, 130, 131, 132, 133, 134, 144, 146, 147, 148, 149, 150, 151, 152, 153, 154, 155, 157, 160, 161, 162, 163, 164, 167, 170, 171, 173, 174…	0.6943
YAL025C	1	0.8041	0.9662	82.0349	50	72	0.0169	0.0167	0.0004	0.0028	0.0004	[10, 12, 16, 41, 44, 45, 47, 58, 84, 85, 86, 95, 97, 98, 99, 100, 101, 102, 103, 104, 105, 112, 113, 135, 243, 266, 282, 287, 297]	0.0948	[71, 77, 79, 82, 83, 89, 288]	0.0229	[2, 3, 4, 5, 6, 7, 8, 9, 11, 13, 14, 15, 17, 18, 19, 20, 21, 22, 23, 24, 25, 26, 27, 28, 29, 30, 31, 32, 33, 34, 35, 36, 37, 38, 39, 40, 42, 43, 46, 48, 49, 50, 51, 52, 53, 54, 55, 56, 57, 59, 60, 61, 62, 63, 64, 65, 66, 67, 68, 69, 70, 72, 73, 74, 75, 76, 78, 80, 81, 87, 88, 90, 91, 92, 93, 94, 96, 106, 107, 108, 109, 110, 111, 114, 115, 116, 117, 118, 119, 120, 121, 122, 123, 124, 125, 126, 127…	0.8758
YAL030W	1	0.8955	0.9481	84.0651	117	44	0.0191	0.0188	0.0005	0.0011	0.0005	[4, 6, 7, 8, 12, 13, 14, 15, 16, 17, 18, 20, 21, 22, 34, 35, 36, 37, 38, 39, 69, 75, 76, 84, 90, 104, 105, 107, 110]	0.2479	[9, 10, 11]	0.0256	[2, 3, 5, 19, 23, 24, 25, 26, 27, 28, 30, 31, 32, 40, 41, 42, 43, 44, 45, 46, 47, 48, 49, 50, 51, 52, 53, 54, 55, 56, 57, 58, 59, 60, 61, 62, 63, 64, 65, 66, 67, 68, 70, 71, 72, 73, 74, 77, 78, 79, 80, 81, 82, 83, 85, 86, 87, 88, 89, 91, 92, 93, 94, 95, 96, 97, 98, 99, 100, 101, 102, 103, 106, 108, 109, 111, 112, 113, 114, 115, 116, 117, 118]	0.7094
YAL035W	1	0.6916	0.9870	101.3924	234	89	0.0117	0.0118	0.0011	0.0017	0.0011	[29, 31, 32, 34, 37, 38, 59, 61, 64, 79, 85, 86, 102, 104, 108, 109, 111, 160, 171, 172, 213, 214, 215, 219, 220, 222, 231, 257, 265, 268, 275, 277, 279, 365, 366, 368, 410, 413, 441, 442, 447, 449, 461, 484, 537, 542, 569, 605, 613, 627, 645, 659, 663, 665, 666, 691, 692, 693, 753, 761, 775, 778, 800, 823, 824, 825, 827, 829, 840, 874, 956, 968, 979, 984, 985, 986, 987, 993]	0.0778	[62, 211, 212, 221, 261, 262, 263, 264, 266, 269, 272, 274, 276, 364, 367, 437, 438, 541, 828, 960, 976]	0.0210	[2, 3, 4, 5, 6, 7, 8, 9, 10, 11, 12, 13, 14, 15, 16, 17, 18, 19, 20, 21, 22, 23, 24, 25, 26, 27, 28, 30, 33, 35, 36, 39, 40, 41, 42, 43, 44, 45, 46, 47, 48, 49, 50, 51, 52, 53, 54, 55, 56, 57, 58, 60, 63, 65, 66, 67, 68, 69, 70, 71, 72, 73, 74, 75, 76, 77, 78, 80, 81, 82, 83, 84, 87, 88, 89, 90, 91, 92, 93, 94, 95, 96, 97, 98, 100, 101, 103, 105, 106, 107, 110, 112, 113, 114, 115, 116, 117, 118, …	0.8802
YAL036C	1	0.7114	0.9648	69.5565	113	63	0.0179	0.0178	0.0004	0.0011	0.0004	[20, 22, 36, 37, 38, 74, 76, 79, 85, 112, 113, 117, 147, 149, 158, 176, 247, 250, 252, 271, 277, 278, 296, 301, 316, 322, 324, 327, 335, 340, 351, 352, 354]	0.0894	[21, 73, 75, 78, 83, 151, 177, 270, 353]	0.0244	[2, 3, 4, 5, 6, 7, 8, 9, 10, 11, 12, 13, 14, 15, 16, 17, 18, 19, 23, 24, 25, 26, 27, 28, 29, 30, 31, 32, 33, 34, 35, 39, 40, 41, 42, 43, 44, 45, 46, 47, 48, 49, 50, 51, 52, 53, 54, 55, 56, 57, 58, 59, 60, 61, 62, 63, 64, 65, 66, 67, 68, 69, 70, 71, 72, 80, 81, 82, 84, 86, 87, 88, 89, 90, 91, 92, 93, 94, 95, 96, 97, 98, 99, 100, 101, 102, 103, 104, 105, 106, 107, 108, 109, 110, 111, 114, 115, 116,…	0.8726
YAL038W	1	0.7414	0.9639	78.5007	244	87	0.0160	0.0160	0.0001	0.0006	0.0001	[28, 30, 32, 33, 46, 48, 49, 50, 51, 60, 88, 110, 141, 142, 146, 154, 187, 212, 221, 224, 246, 247, 294, 295, 302, 304, 338, 342, 385, 392, 399, 400, 445, 448, 449, 450, 456, 457, 458, 461]	0.0800	[19, 20]	0.0040	[2, 3, 4, 5, 6, 7, 8, 9, 10, 11, 12, 13, 14, 15, 16, 17, 21, 22, 23, 24, 25, 26, 27, 29, 31, 34, 35, 36, 37, 38, 39, 40, 41, 42, 43, 44, 45, 47, 52, 53, 54, 55, 56, 57, 58, 59, 61, 62, 63, 64, 65, 66, 67, 68, 69, 70, 71, 72, 73, 74, 75, 76, 77, 78, 79, 80, 81, 82, 83, 84, 85, 87, 89, 90, 91, 93, 94, 95, 96, 97, 98, 99, 100, 101, 102, 103, 104, 105, 106, 107, 108, 109, 111, 112, 113, 114, 115, 116…	0.8880
YAL042W	1	0.6613	0.9613	61.0383	159	119	0.0198	0.0198	0.0082	0.0149	0.0082	[4, 5, 7, 21, 27, 29, 39, 48, 49, 52, 53, 54, 55, 62, 63, 66, 67, 83, 92, 103, 127, 128, 133, 134, 135, 136, 145, 146, 147, 150, 152, 159, 163, 165, 166, 173, 196, 206, 208, 211, 214, 225, 226, 227, 228, 230, 250, 251, 253, 255, 279, 280, 281, 282, 283, 313, 328, 332, 333, 337, 360, 361, 368, 381, 385, 390, 391, 393, 394, 398, 399, 401, 402, 403]	0.1783	[22, 23, 24, 25, 26, 30, 33, 34, 36, 37, 50, 51, 56, 57, 58, 59, 60, 61, 129, 130, 131, 132, 143, 222, 223, 224, 247, 304, 329, 386, 387, 388, 395, 396, 397, 404, 406]	0.0892	[2, 3, 6, 8, 9, 10, 11, 12, 13, 14, 15, 16, 17, 18, 19, 20, 28, 31, 32, 35, 38, 40, 41, 42, 43, 44, 45, 46, 47, 64, 65, 68, 69, 70, 71, 72, 73, 74, 75, 76, 77, 78, 79, 80, 81, 82, 84, 85, 86, 87, 88, 89, 90, 91, 93, 94, 95, 96, 97, 98, 99, 100, 101, 102, 104, 105, 106, 107, 108, 109, 110, 111, 112, 113, 114, 115, 116, 117, 119, 120, 121, 122, 123, 124, 125, 126, 137, 138, 139, 140, 141, 142, 144,…	0.7133
YAL044C	1	0.7738	0.9620	46.6818	170	53	0.0243	0.0252	0.0034	0.0068	0.0034	[14, 15, 17, 18, 20, 24, 27, 29, 42, 44, 45, 46, 47, 48, 49, 50, 51, 52, 53, 64, 65, 71, 87, 89, 108, 123, 127, 151, 161]	0.1706	[16, 26, 28, 30, 31, 32, 33, 34, 35, 36, 37, 38, 39, 43, 88, 90, 91]	0.1000	[2, 3, 4, 5, 6, 7, 8, 9, 10, 11, 12, 13, 19, 21, 22, 23, 25, 40, 41, 54, 55, 56, 57, 58, 59, 60, 61, 62, 63, 66, 67, 68, 69, 70, 72, 73, 74, 75, 76, 77, 78, 79, 80, 81, 82, 83, 84, 85, 86, 92, 93, 94, 95, 96, 97, 98, 99, 100, 101, 102, 103, 104, 105, 106, 107, 109, 110, 111, 112, 113, 114, 115, 116, 117, 118, 119, 120, 121, 122, 124, 125, 126, 128, 129, 130, 131, 132, 133, 134, 135, 136, 137, 138…	0.7294
YAL046C	1	0.9237	0.9454	91.9480	118	36	0.0175	0.0176	0.0000	0.0004	0.0000	[2, 7, 13, 20, 65, 66, 70, 72, 90, 93, 102, 106, 107]	0.1102	[3, 8, 9]	0.0254	[5, 6, 10, 11, 14, 15, 16, 17, 18, 19, 21, 22, 23, 24, 25, 26, 27, 28, 29, 30, 31, 32, 33, 34, 35, 36, 37, 38, 39, 40, 41, 42, 43, 44, 45, 46, 47, 48, 49, 50, 51, 52, 53, 54, 55, 56, 57, 58, 59, 60, 61, 62, 63, 64, 67, 69, 71, 73, 74, 75, 76, 77, 78, 79, 80, 81, 82, 83, 84, 85, 86, 87, 88, 89, 91, 92, 94, 95, 96, 97, 98, 99, 100, 101, 103, 104, 108, 109, 110, 111, 112, 113, 114, 115, 116, 117, 11…	0.8305
YAL049C	1	0.6759	0.9645	63.7315	246	55	0.0202	0.0201	0.0007	0.0021	0.0007	[3, 18, 21, 22, 23, 24, 26, 27, 31, 42, 44, 45, 52, 85, 89, 91, 93, 147, 152, 154, 155, 156, 157, 158, 160, 161, 163, 169, 182]	0.1179	[20, 25, 30, 46, 47, 135, 151, 159, 227, 237]	0.0407	[2, 4, 5, 6, 7, 8, 9, 10, 11, 12, 13, 14, 15, 16, 17, 19, 28, 29, 32, 33, 34, 35, 36, 37, 38, 39, 40, 41, 43, 48, 49, 50, 51, 53, 54, 55, 56, 57, 58, 59, 60, 61, 62, 63, 64, 65, 66, 67, 68, 69, 70, 71, 72, 73, 76, 77, 78, 79, 80, 82, 83, 84, 86, 87, 88, 90, 92, 94, 95, 96, 97, 98, 99, 100, 101, 102, 103, 104, 105, 107, 108, 109, 110, 111, 112, 113, 114, 115, 116, 117, 118, 119, 120, 121, 122, 123…	0.8049
YAL059W	1	0.9748	0.9422	102.4460	212	79	0.0140	0.0140	0.0001	0.0006	0.0001	[6, 7, 8, 9, 12, 13, 14, 15, 16, 18, 19, 20, 21, 22, 23, 24, 25, 55, 72, 126, 128, 152, 171, 179, 180, 185, 203]	0.1274	[17, 59]	0.0094	[26, 27, 28, 29, 30, 31, 32, 33, 34, 35, 36, 37, 38, 39, 40, 41, 42, 43, 44, 45, 46, 47, 48, 49, 50, 51, 52, 53, 54, 56, 57, 58, 60, 61, 62, 63, 64, 65, 66, 67, 68, 69, 70, 71, 73, 74, 75, 76, 77, 78, 79, 80, 81, 82, 83, 84, 85, 86, 87, 88, 89, 90, 91, 92, 93, 94, 95, 96, 97, 98, 99, 100, 101, 102, 103, 105, 106, 107, 108, 109, 110, 111, 112, 113, 114, 115, 116, 117, 118, 119, 120, 121, 122, 123,…	0.8208
YAL060W	1	0.6804	0.9792	75.3578	126	51	0.0151	0.0151	0.0001	0.0002	0.0001	[16, 43, 44, 72, 79, 81, 93, 94, 113, 114, 156, 158, 171, 185, 202, 203, 205, 209, 215, 216, 217, 219, 230, 242, 243, 273, 274, 277, 283, 297, 298, 300, 301, 302, 303, 305, 325, 326, 327, 347, 365, 368]	0.1099	[25, 74, 96, 97, 115, 116, 117, 241, 304, 311]	0.0262	[2, 3, 4, 5, 6, 7, 8, 9, 10, 11, 12, 13, 14, 15, 17, 18, 19, 20, 21, 22, 23, 24, 26, 27, 28, 29, 30, 31, 32, 33, 34, 35, 36, 37, 38, 39, 40, 41, 42, 45, 46, 47, 48, 49, 50, 51, 52, 53, 54, 55, 56, 57, 58, 59, 60, 61, 62, 63, 64, 65, 66, 67, 68, 69, 70, 71, 73, 75, 76, 77, 78, 80, 82, 83, 84, 85, 86, 87, 88, 89, 90, 91, 92, 95, 99, 100, 101, 102, 103, 104, 105, 106, 107, 109, 110, 111, 112, 118, 1…	0.8403
YAR002W	1	0.7159	0.9788	75.1144	27	60	0.0150	0.0150	0.0013	0.0018	0.0013	[2, 5, 6, 7, 9, 10, 12, 13, 15, 16, 17, 18, 19, 20, 22, 23, 26, 28, 30, 32, 35, 36, 37, 38, 39, 45, 46, 55, 56, 59, 63, 66, 68, 73, 76, 82, 84, 86, 88, 89, 94, 97, 98, 99, 101, 103, 104, 106, 109, 111, 114, 115, 118, 121, 125, 127, 128, 129, 131, 135, 136, 138, 144, 152, 154, 158, 163, 169, 172, 176, 186, 187, 191, 192, 193, 198, 205, 217, 219, 221, 231, 234, 238, 239, 243, 246, 253, 255, 257, 26…	0.3154	[11, 14, 91, 224, 350, 412, 424, 426, 427]	0.0167	[3, 4, 8, 21, 24, 25, 27, 29, 31, 33, 34, 40, 41, 42, 43, 44, 47, 48, 49, 50, 51, 52, 53, 54, 57, 58, 60, 61, 62, 64, 65, 67, 69, 70, 71, 72, 74, 75, 77, 78, 79, 80, 83, 85, 87, 90, 92, 93, 95, 96, 100, 102, 105, 107, 108, 112, 113, 116, 117, 119, 120, 122, 123, 124, 126, 132, 133, 134, 137, 139, 140, 141, 142, 143, 145, 146, 147, 148, 149, 150, 151, 153, 155, 156, 157, 159, 160, 161, 162, 164, 1…	0.6364
YAR007C	1	0.6955	0.9776	78.0097	109	114	0.0159	0.0157	0.0007	0.0016	0.0007	[10, 12, 13, 15, 16, 23, 53, 63, 71, 73, 81, 86, 88, 89, 90, 92, 94, 116, 150, 151, 152, 183, 188, 189, 195, 202, 211, 221, 223, 225, 227, 230, 242, 243, 245, 247, 248, 249, 299, 303, 305, 308, 313, 325, 330, 344, 345, 346, 347, 371, 373, 374, 376, 377, 396, 407, 408, 409, 410, 411, 443, 444, 449, 451, 452, 453, 487, 488, 489, 492, 494, 496, 504, 505, 507, 530, 531, 533, 552, 581]	0.1288	[14, 75, 85, 226, 370, 450, 493, 513, 520, 550, 551]	0.0177	[2, 3, 4, 5, 6, 7, 8, 9, 11, 17, 18, 19, 20, 21, 22, 24, 25, 26, 27, 28, 29, 30, 31, 32, 33, 34, 35, 36, 37, 38, 39, 40, 41, 42, 43, 44, 45, 46, 47, 48, 49, 50, 51, 52, 54, 55, 56, 57, 58, 59, 60, 61, 62, 64, 65, 66, 67, 68, 69, 70, 72, 74, 76, 77, 78, 79, 80, 82, 83, 84, 87, 91, 93, 95, 96, 97, 98, 99, 100, 101, 102, 103, 104, 105, 106, 107, 108, 109, 110, 111, 112, 113, 114, 115, 117, 118, 119,…	0.8309
YAR015W	1	0.7009	0.9722	75.9229	50	38	0.0163	0.0161	0.0001	0.0002	0.0001	[11, 17, 26, 36, 38, 92, 95, 97, 112, 113, 182, 251, 254, 255, 257, 259, 267, 277]	0.0588	[85, 181, 200]	0.0098	[2, 3, 4, 5, 6, 7, 8, 9, 10, 12, 13, 14, 15, 16, 18, 19, 20, 21, 22, 23, 24, 25, 27, 28, 29, 30, 31, 32, 33, 34, 35, 37, 39, 40, 41, 42, 43, 44, 45, 46, 47, 48, 49, 50, 51, 52, 53, 54, 55, 56, 57, 58, 59, 60, 61, 62, 63, 64, 65, 66, 67, 68, 69, 70, 71, 72, 73, 74, 75, 76, 77, 78, 79, 80, 81, 82, 83, 84, 86, 87, 88, 89, 90, 91, 93, 94, 96, 98, 99, 100, 101, 102, 103, 104, 105, 106, 107, 108, 109, …	0.9281
YAR027W	1	0.8222	0.9527	66.9675	235	88	0.0236	0.0237	0.0028	0.0080	0.0028	[2, 3, 4, 5, 6, 8, 9, 18, 19, 20, 21, 25, 26, 32, 33, 34, 35, 36, 37, 38, 43, 44, 46, 47, 59, 67, 88, 105, 106, 108, 110, 111, 113, 117, 118, 121, 122, 123, 125, 126, 129, 130, 131, 132, 133, 135, 136, 137, 138, 140, 142, 147, 149, 150, 152, 156, 185, 188, 189, 195, 196, 197, 199, 201, 202, 204, 206, 210, 213, 217, 221, 226]	0.3064	[13, 14, 17, 66, 72, 85, 86, 98, 99, 100, 101, 102, 103, 104, 107, 112, 114, 163]	0.0766	[7, 10, 11, 12, 15, 16, 23, 24, 27, 28, 29, 30, 31, 39, 40, 41, 42, 45, 48, 49, 50, 51, 52, 53, 54, 55, 56, 57, 58, 60, 61, 62, 63, 64, 65, 68, 69, 70, 71, 73, 74, 75, 76, 77, 78, 79, 80, 81, 82, 83, 84, 87, 89, 90, 91, 92, 93, 94, 95, 96, 97, 109, 115, 116, 119, 120, 124, 127, 128, 134, 139, 141, 143, 144, 145, 146, 148, 151, 153, 154, 155, 157, 158, 159, 160, 161, 162, 164, 165, 166, 167, 168, …	0.6128
YBL001C	1	0.7410	0.9579	47.0782	104	49	0.0278	0.0286	0.0036	0.0084	0.0036	[11, 24, 28, 29, 33, 35, 37, 43, 58, 59, 60, 61, 62, 63, 64, 69, 71]	0.1635	[13, 17, 18, 19, 20, 21, 22, 23, 25, 26, 30, 31, 36, 38, 39, 40, 41, 42, 44, 45]	0.1923	[2, 3, 4, 5, 6, 7, 8, 9, 10, 12, 14, 15, 16, 27, 32, 34, 46, 47, 48, 49, 50, 51, 52, 53, 54, 55, 56, 57, 65, 66, 67, 68, 70, 72, 73, 74, 75, 76, 77, 78, 79, 80, 81, 82, 83, 84, 85, 86, 87, 88, 89, 90, 91, 92, 93, 94, 95, 96, 97, 98, 99, 100, 101, 102, 103, 104, 105]	0.6442
YBL002W	1	0.8075	0.9110	61.8795	131	85	0.0236	0.0237	0.0031	0.0084	0.0031	[2, 3, 4, 5, 6, 7, 8, 9, 11, 14, 16, 20, 22, 23, 24, 25, 26, 27, 29, 31, 32, 33, 35, 36, 37, 38, 39, 40, 41, 42, 43, 44, 45, 49, 50, 51, 52, 55, 57, 58, 59, 60, 61, 62, 63, 64, 66, 68, 69, 71, 78, 82, 86, 88, 90, 91, 92, 94, 96, 99, 101, 102, 105, 106, 112, 116, 118, 124, 125, 126, 128, 129, 130, 131]	0.5649	[10, 15, 17, 18, 19, 72, 73, 74, 75, 76, 77, 79, 80]	0.0992	[12, 13, 21, 28, 30, 34, 46, 47, 48, 54, 56, 65, 67, 81, 83, 84, 85, 87, 89, 93, 95, 97, 98, 100, 103, 104, 107, 108, 109, 110, 111, 113, 114, 115, 117, 119, 120, 121, 122, 123, 127, 132]	0.3206
YBL006C	1	0.6821	0.9486	45.3975	180	82	0.0284	0.0287	0.0005	0.0024	0.0005	[3, 9, 12, 13, 15, 20, 26, 36, 37, 51, 62, 75, 94, 111, 112, 113, 115, 116, 117, 135, 143, 149, 150, 151, 154, 156, 157, 158, 160, 161, 166, 167, 174]	0.1833	[4, 5, 6, 22, 27, 49, 50, 74, 76, 77, 78, 90, 91, 92, 109, 114, 133, 136, 137, 139, 140, 142, 155]	0.1278	[2, 7, 8, 10, 11, 14, 16, 17, 18, 19, 21, 23, 24, 25, 28, 29, 30, 31, 32, 33, 34, 35, 38, 39, 40, 41, 42, 43, 44, 45, 46, 47, 48, 52, 53, 54, 55, 56, 57, 58, 59, 60, 61, 63, 64, 65, 66, 67, 68, 69, 70, 71, 72, 73, 79, 80, 81, 82, 83, 84, 85, 86, 87, 88, 89, 93, 95, 96, 97, 98, 99, 100, 101, 102, 103, 104, 105, 106, 107, 108, 110, 118, 119, 120, 121, 122, 123, 124, 125, 126, 127, 128, 129, 130, 13…	0.6889
YBL007C	1	0.8921	0.9887	160.0948	220	123	0.0080	0.0080	0.0003	0.0003	0.0003	[7, 8, 10, 11, 12, 13, 14, 15, 21, 23, 24, 25, 27, 28, 29, 30, 31, 37, 114, 166, 168, 170, 172, 173, 174, 175, 177, 178, 184, 192, 211, 214, 215, 242, 258, 260, 261, 262, 265, 302, 303, 305, 334, 335, 336, 337, 338, 349, 350, 351, 352, 358, 371, 390, 391, 392, 406, 410, 412, 413, 414, 415, 419, 450, 464, 482, 490, 496, 497, 499, 534, 536, 549, 552, 553, 554, 557, 572, 604, 631, 633, 634, 653, 654…	0.1037	[]	0.0000	[2, 3, 5, 6, 9, 16, 17, 18, 19, 20, 22, 26, 32, 33, 34, 35, 36, 38, 39, 40, 41, 42, 43, 44, 45, 46, 47, 48, 49, 50, 51, 52, 53, 54, 55, 56, 57, 64, 68, 69, 70, 71, 72, 73, 74, 75, 76, 77, 81, 82, 83, 85, 87, 88, 89, 90, 91, 92, 93, 97, 98, 99, 100, 101, 102, 103, 104, 105, 106, 107, 108, 109, 110, 112, 113, 115, 116, 117, 118, 119, 120, 121, 122, 123, 124, 125, 126, 127, 128, 129, 130, 132, 133, …	0.7814
YBL017C	0	0.9885	0.9984	333.0714	43	48	0.0013	0.0013	0.0000	0.0000	0.0000	[87, 94, 101, 137, 138, 139, 311, 391, 423, 425, 427, 518, 570, 591, 611, 613, 616, 751, 757, 758, 759, 844, 848, 962, 963, 964, 965, 966, 967, 969, 1142, 1150, 1405, 1406, 1407, 1408, 1409, 1411, 1527]	0.0247	[]	0.0000	[2, 5, 19, 20, 26, 27, 28, 29, 33, 35, 52, 64, 74, 78, 79, 83, 89, 97, 98, 104, 109, 110, 111, 127, 140, 141, 146, 147, 148, 149, 150, 152, 159, 174, 177, 180, 181, 184, 185, 187, 209, 235, 243, 253, 257, 275, 285, 287, 290, 298, 299, 300, 319, 321, 322, 329, 334, 342, 344, 347, 386, 387, 395, 397, 399, 401, 404, 405, 406, 411, 416, 417, 421, 422, 432, 433, 434, 435, 437, 448, 455, 456, 457, 458,…	0.1799
YBL018C	0	0.2447	0.9783	24.3721	133	42	0.0329	0.0347	0.0109	0.0109	0.1552	[]	0.0000	[2, 5, 6, 13, 14, 15, 16, 17, 18, 19, 20, 21, 22, 23, 24, 25, 27, 28, 30, 32, 33, 34, 48, 49, 50, 51, 52, 53, 54, 55, 56, 57, 64, 65, 66, 69, 73, 88, 93, 100, 106, 123]	0.3158	[3, 4, 7, 8, 9, 10, 11, 12, 26, 29, 31, 35, 36, 37, 38, 39, 40, 41, 42, 43, 44, 45, 46, 47, 58, 59, 60, 61, 62, 63, 67, 68, 70, 71, 72, 74, 75, 76, 77, 78, 79, 80, 81, 82, 83, 84, 85, 86, 87, 89, 90, 91, 92, 94, 95, 96, 97, 98, 99, 101, 102, 103, 104, 105, 107, 108, 109, 110, 111, 112, 113, 114, 115, 116, 117, 118, 119, 120, 121, 122, 124, 125, 126, 127, 128, 129, 130, 131, 132, 133, 134]	0.6842
YBL022C	0	0.7603	0.9712	117.0958	109	143	0.0110	0.0111	0.0022	0.0022	0.0030	[3, 15, 16, 17, 18, 19, 20, 21, 23, 45, 50, 53, 54, 56, 58, 59, 61, 65, 72, 73, 74, 75, 76, 77, 78, 79, 80, 81, 83, 88, 94, 95, 145, 148, 149, 150, 151, 152, 155, 156, 157, 170, 172, 176, 177, 196, 218, 229, 237, 238, 239, 241, 243, 244, 245, 246, 248, 249, 252, 253, 254, 255, 256, 284, 293, 294, 303, 310, 311, 317, 332, 369, 376, 377, 378, 394, 395, 396, 397, 424, 428, 429, 430, 431, 448, 450, 4…	0.1598	[55, 193, 227, 228, 247, 379, 796]	0.0062	[2, 4, 5, 6, 7, 8, 9, 10, 11, 12, 13, 14, 22, 24, 25, 26, 27, 28, 29, 30, 31, 32, 33, 34, 35, 36, 37, 38, 39, 40, 41, 42, 43, 44, 46, 47, 48, 49, 51, 52, 57, 60, 62, 63, 64, 66, 67, 68, 69, 70, 71, 82, 84, 85, 86, 87, 89, 90, 91, 92, 93, 96, 97, 98, 99, 100, 101, 102, 103, 104, 105, 106, 107, 108, 109, 110, 111, 112, 113, 114, 115, 116, 117, 118, 119, 120, 121, 122, 123, 124, 125, 126, 127, 128, …	0.7917
YBL024W	1	0.6627	0.9825	75.1079	172	104	0.0151	0.0152	0.0004	0.0012	0.0004	[37, 38, 44, 64, 65, 66, 67, 78, 79, 81, 107, 109, 111, 112, 138, 139, 140, 141, 142, 143, 145, 183, 184, 229, 230, 231, 232, 252, 267, 268, 269, 272, 289, 359, 393, 394, 396, 438, 444, 456, 463, 474, 476, 477, 478, 493, 496, 502, 503, 508, 559, 573, 615, 616, 621, 622, 643, 644, 646, 659, 660, 661]	0.0906	[69, 93, 96, 103, 104, 105, 106, 131, 251, 258, 259, 260, 262, 263, 266, 270, 271, 274, 392, 494, 495, 497, 498, 499, 500, 501, 507, 572, 614, 620, 665, 675]	0.0468	[2, 3, 4, 5, 6, 7, 8, 9, 10, 11, 12, 13, 14, 15, 16, 17, 18, 19, 20, 21, 22, 23, 24, 25, 26, 27, 28, 29, 30, 31, 32, 33, 34, 35, 36, 39, 40, 41, 42, 43, 45, 46, 47, 48, 49, 50, 52, 53, 54, 55, 56, 57, 58, 59, 60, 61, 62, 63, 68, 70, 71, 72, 73, 74, 75, 76, 77, 80, 82, 83, 84, 85, 86, 87, 88, 89, 90, 91, 92, 94, 95, 97, 98, 99, 100, 101, 102, 108, 110, 113, 114, 115, 116, 117, 118, 119, 120, 121, …	0.8465
YBL026W	1	0.7158	0.9567	37.9696	95	33	0.0261	0.0258	0.0002	0.0008	0.0002	[2, 4, 16, 22, 23, 24, 25, 26, 28, 30, 31, 32, 55, 56, 57, 59, 61, 70, 71, 75]	0.2105	[17, 18, 19, 20, 21, 58]	0.0632	[3, 5, 6, 7, 8, 9, 10, 11, 12, 13, 14, 15, 27, 29, 33, 34, 35, 36, 37, 38, 39, 40, 41, 42, 43, 44, 45, 46, 47, 48, 49, 50, 51, 52, 53, 54, 60, 62, 63, 64, 65, 66, 67, 68, 69, 72, 73, 74, 76, 77, 78, 79, 80, 81, 82, 83, 84, 85, 86, 87, 88, 89, 90, 91, 92, 93, 94, 95, 96]	0.7263
YBL028C	0	0.7131	0.8822	146.0677	106	98	0.0248	0.0236	0.0061	0.0061	0.0167	[4]	0.0094	[2, 3, 5, 6, 7, 8, 9, 10, 11, 12, 13, 14, 15, 17, 18, 19, 20, 21, 22, 23, 24, 25, 26, 27, 28, 29, 31, 32, 34, 36, 37, 38, 39, 40, 41, 42, 43, 44, 45, 46, 47, 49, 50, 51, 52, 53, 54, 55, 56, 57, 58, 59, 60, 61, 62, 63, 64, 65, 66, 67, 68, 69, 71, 72, 73, 75, 76, 77, 78, 79, 80, 81, 82, 83, 84, 85, 86, 87, 88, 89, 90, 91, 92, 93, 94, 95, 96, 97, 98, 99, 100, 101, 102, 103, 104, 105, 106, 107]	0.9245	[16, 30, 33, 35, 48, 70, 74]	0.0660
YBL030C	1	0.8803	0.9620	84.5190	62	101	0.0187	0.0191	0.0018	0.0056	0.0018	[7, 9, 10, 11, 12, 14, 32, 33, 36, 37, 41, 49, 57, 61, 70, 72, 75, 76, 81, 82, 87, 89, 90, 93, 105, 106, 107, 108, 110, 111, 194, 195, 242, 247, 260, 261, 304, 308, 309]	0.1226	[38, 39, 45, 46, 47, 48, 55, 58, 88, 92, 95, 96, 97, 98, 99, 100, 101, 102, 103, 104]	0.0629	[2, 3, 4, 5, 6, 8, 13, 15, 16, 17, 18, 19, 20, 21, 22, 23, 24, 25, 26, 27, 28, 29, 30, 31, 34, 35, 40, 42, 43, 44, 50, 51, 52, 53, 54, 56, 59, 60, 62, 63, 64, 65, 66, 67, 68, 69, 71, 73, 74, 77, 78, 79, 80, 83, 84, 85, 86, 91, 94, 109, 112, 113, 114, 115, 116, 117, 118, 119, 120, 121, 122, 123, 124, 125, 126, 127, 128, 129, 130, 131, 132, 133, 134, 135, 137, 138, 139, 140, 141, 142, 143, 145, 146…	0.8050
YBL032W	1	0.9130	0.9611	106.4517	125	121	0.0134	0.0135	0.0003	0.0011	0.0003	[26, 30, 31, 33, 36, 37, 38, 39, 40, 41, 44, 46, 57, 59, 60, 61, 76, 84, 87, 90, 92, 98, 99, 102, 103, 104, 105, 108, 109, 134, 135, 138, 141, 144, 163, 164, 165, 181, 195, 210, 211, 212, 215, 217, 252, 253, 256, 257, 283, 284, 287, 290, 326, 360]	0.1417	[32, 34, 93, 94, 96, 131, 139, 140, 358, 359]	0.0262	[2, 3, 4, 5, 6, 7, 8, 9, 10, 11, 12, 13, 14, 15, 16, 17, 18, 19, 20, 21, 23, 42, 43, 45, 47, 48, 49, 50, 51, 52, 53, 54, 55, 56, 58, 62, 63, 64, 65, 66, 67, 68, 69, 70, 71, 72, 73, 74, 75, 77, 78, 79, 80, 81, 82, 83, 85, 86, 88, 89, 91, 95, 97, 100, 106, 107, 110, 111, 112, 113, 114, 115, 116, 117, 118, 119, 120, 121, 122, 123, 124, 125, 126, 127, 128, 129, 130, 132, 136, 137, 142, 143, 145, 146,…	0.7743
YBL036C	1	0.8532	0.9377	78.4415	1	90	0.0201	0.0200	0.0004	0.0023	0.0004	[3, 4, 5, 8, 22, 34, 42, 44, 46, 47, 48, 49, 50, 69, 79, 117, 142, 143, 146, 164, 166, 167, 178, 180, 182, 184, 185, 189, 192, 194, 197, 198, 199, 200, 226]	0.1362	[36, 41, 175, 181, 183, 188]	0.0233	[2, 6, 7, 9, 10, 11, 12, 13, 14, 15, 16, 17, 18, 19, 20, 21, 23, 24, 25, 26, 27, 28, 29, 30, 31, 32, 33, 35, 37, 38, 39, 40, 43, 45, 51, 52, 53, 54, 55, 56, 57, 58, 59, 60, 61, 62, 63, 64, 65, 66, 67, 68, 70, 71, 72, 73, 74, 75, 76, 77, 78, 80, 81, 82, 83, 84, 85, 86, 87, 88, 89, 90, 91, 92, 93, 94, 95, 96, 97, 98, 99, 100, 101, 102, 105, 109, 110, 113, 114, 115, 116, 118, 119, 120, 121, 122, 123…	0.8132
YBL038W	1	0.8784	0.9409	102.4415	232	70	0.0155	0.0154	0.0068	0.0151	0.0068	[2, 3, 5, 6, 7, 8, 9, 10, 11, 12, 13, 14, 15, 16, 17, 18, 19, 20, 21, 22, 23, 24, 25, 26, 27, 28, 29, 30, 31, 32, 33, 35, 36, 38, 39, 41, 42, 43, 44, 47, 49, 50, 51, 52, 53, 54, 55, 56, 57, 60, 62, 67, 68, 69, 70, 71, 72, 75, 76, 78, 79, 80, 81, 82, 83, 84, 85, 88, 89, 90, 91, 92, 95, 96, 97, 98, 99, 101, 102, 103, 104, 105, 107, 108, 109, 110, 111, 112, 113, 114, 115, 116, 117, 118, 119, 120, 12…	0.8534	[48, 58, 59, 64, 65, 66, 73, 74]	0.0345	[4, 34, 37, 40, 45, 46, 61, 63, 77, 86, 87, 93, 94, 100, 143, 152, 161, 168, 189, 190, 203, 221, 222]	0.0991
YBL039C	1	0.6622	0.9798	73.3848	67	83	0.0153	0.0153	0.0002	0.0005	0.0002	[10, 11, 15, 54, 58, 62, 94, 97, 99, 100, 125, 160, 162, 191, 192, 225, 228, 245, 247, 248, 254, 265, 266, 281, 282, 295, 297, 298, 300, 312, 314, 320, 339, 340, 342, 343, 344, 345, 346, 347, 348, 355, 359, 412, 413, 414, 417, 466, 468, 470, 472, 561, 564, 567]	0.0933	[55, 56, 57, 294, 331, 332, 406, 407, 408, 409, 410, 411, 415, 416, 529]	0.0259	[2, 3, 4, 5, 6, 7, 8, 9, 12, 13, 14, 16, 17, 18, 19, 20, 21, 22, 23, 24, 25, 26, 27, 28, 29, 30, 31, 32, 33, 34, 35, 36, 37, 38, 39, 40, 41, 42, 43, 44, 45, 46, 47, 48, 49, 50, 51, 52, 53, 59, 60, 61, 63, 64, 65, 66, 67, 68, 69, 70, 71, 72, 73, 74, 75, 76, 77, 78, 79, 80, 81, 82, 83, 84, 85, 86, 87, 88, 89, 90, 91, 92, 93, 95, 96, 98, 101, 102, 103, 104, 105, 106, 107, 108, 109, 110, 111, 112, 11…	0.8705
YBL040C	1	0.6941	0.9631	91.7845	219	50	0.0171	0.0170	0.0001	0.0004	0.0001	[6, 7, 8, 9, 10, 15, 16, 18, 32, 39, 67, 68, 74, 75, 87, 91, 114, 117, 118, 122, 125, 138, 139, 163, 199, 200, 203, 205]	0.1279	[11, 12, 13, 71, 113, 115, 120, 167, 168, 201, 204]	0.0502	[2, 3, 4, 5, 14, 17, 19, 20, 21, 22, 23, 24, 25, 26, 27, 28, 29, 30, 31, 33, 34, 35, 36, 37, 38, 40, 41, 42, 43, 44, 45, 46, 47, 48, 49, 50, 51, 52, 53, 54, 55, 56, 57, 58, 59, 60, 61, 62, 64, 65, 66, 69, 70, 72, 73, 76, 77, 78, 79, 80, 81, 82, 83, 84, 85, 86, 88, 89, 90, 92, 93, 94, 95, 96, 97, 98, 99, 100, 101, 102, 103, 104, 105, 106, 107, 108, 109, 110, 111, 112, 116, 119, 121, 123, 124, 126,…	0.8128
YBL041W	1	0.7197	0.9520	79.3877	241	54	0.0199	0.0195	0.0031	0.0089	0.0031	[2, 6, 7, 9, 10, 14, 15, 22, 30, 32, 34, 35, 37, 41, 43, 51, 52, 54, 56, 57, 59, 63, 68, 70, 74, 79, 83, 84, 85, 87, 88, 92, 93, 94, 95, 96, 98, 99, 100, 103, 107, 108, 109, 114, 115, 117, 120, 133, 135, 136, 137, 139, 141, 143, 146, 148, 149, 150, 157, 160, 162, 164, 165, 169, 178, 180, 182, 183, 184, 185, 187, 188, 189, 190, 195, 196, 198, 199, 211, 213, 215, 218, 220, 223, 225, 226, 227, 228, …	0.3776	[13, 16, 19, 20, 21, 25, 26, 27, 36, 38, 65, 121, 122, 123, 163, 168, 207, 232]	0.0747	[3, 4, 5, 8, 11, 12, 17, 18, 23, 24, 28, 29, 31, 33, 39, 40, 42, 44, 45, 46, 47, 48, 49, 50, 53, 55, 58, 60, 61, 62, 64, 66, 67, 69, 71, 72, 73, 75, 76, 80, 86, 89, 90, 91, 97, 101, 102, 104, 105, 106, 110, 111, 112, 113, 116, 118, 119, 124, 125, 126, 127, 128, 129, 130, 131, 132, 134, 138, 140, 142, 144, 145, 147, 151, 152, 153, 154, 155, 156, 158, 159, 161, 166, 167, 170, 171, 172, 173, 174, 17…	0.5311
YBL045C	1	0.7559	0.9670	69.3773	201	170	0.0191	0.0190	0.0043	0.0063	0.0043	[3, 6, 7, 8, 9, 11, 15, 18, 20, 21, 22, 23, 24, 26, 29, 35, 38, 41, 60, 61, 67, 68, 81, 86, 87, 91, 92, 93, 98, 99, 111, 112, 113, 114, 115, 117, 120, 121, 122, 128, 140, 141, 145, 146, 147, 148, 151, 152, 156, 157, 158, 159, 160, 161, 162, 163, 164, 166, 169, 170, 171, 173, 177, 178, 180, 185, 192, 194, 196, 197, 198, 199, 200, 205, 215, 227, 228, 232, 234, 235, 240, 241, 242, 243, 253, 258, 262…	0.3020	[55, 127, 277, 278, 281, 282, 284, 285, 286, 287, 296]	0.0241	[2, 4, 5, 10, 12, 13, 14, 16, 17, 19, 25, 27, 28, 30, 31, 32, 33, 34, 36, 37, 39, 40, 42, 43, 44, 45, 46, 48, 49, 50, 51, 52, 53, 54, 56, 57, 58, 59, 62, 63, 64, 65, 66, 69, 70, 71, 72, 73, 74, 75, 76, 77, 78, 79, 82, 83, 84, 85, 88, 89, 90, 94, 95, 96, 97, 100, 101, 102, 103, 104, 105, 106, 107, 108, 109, 110, 116, 118, 119, 123, 124, 125, 126, 129, 130, 131, 132, 133, 134, 135, 136, 137, 138, 1…	0.6586
YBL047C	0	0.9364	0.9925	239.1891	101	61	0.0040	0.0040	0.0000	0.0000	0.0002	[8, 9, 11, 12, 13, 14, 15, 16, 17, 18, 21, 22, 24, 44, 45, 135, 136, 137, 139, 225, 231, 233, 259, 260, 263, 264, 277, 304, 306, 389, 400, 450, 451, 452, 453, 454, 455, 456, 510, 595, 596, 599, 600, 614, 651, 657, 731, 732, 733, 837, 841, 901, 932, 972, 1061, 1063, 1064, 1100, 1102, 1115, 1136, 1157, 1270, 1278]	0.0463	[]	0.0000	[2, 3, 4, 6, 7, 10, 19, 20, 23, 25, 26, 27, 28, 29, 30, 31, 32, 33, 34, 35, 36, 38, 41, 42, 43, 46, 47, 48, 49, 50, 51, 52, 53, 54, 55, 56, 57, 58, 59, 60, 61, 65, 68, 70, 71, 72, 73, 74, 75, 76, 77, 78, 79, 80, 81, 82, 83, 84, 85, 86, 88, 93, 98, 99, 100, 101, 102, 104, 105, 106, 107, 108, 109, 110, 111, 112, 113, 114, 115, 116, 117, 118, 119, 120, 122, 123, 124, 125, 126, 130, 138, 140, 141, 14…	0.6749
YBL050W	1	0.9435	0.9527	100.6356	36	79	0.0152	0.0151	0.0001	0.0008	0.0001	[3, 4, 5, 6, 7, 21, 22, 25, 100, 104, 126, 133, 161, 181, 216, 227, 229, 263, 277, 278, 280, 283]	0.0753	[8, 9, 10, 11, 12, 13, 14, 15]	0.0274	[2, 16, 17, 18, 19, 20, 24, 26, 27, 28, 29, 30, 31, 32, 33, 34, 35, 36, 37, 38, 39, 40, 42, 43, 44, 45, 46, 47, 48, 49, 50, 51, 52, 53, 54, 55, 56, 57, 58, 59, 60, 61, 62, 63, 64, 65, 66, 67, 68, 69, 70, 71, 72, 73, 74, 75, 76, 77, 78, 79, 80, 81, 82, 83, 84, 85, 86, 87, 88, 89, 91, 92, 93, 94, 95, 96, 97, 98, 99, 101, 102, 103, 105, 106, 107, 108, 109, 110, 111, 112, 113, 114, 115, 116, 117, 118…	0.8459
YBL051C	1	0.8633	0.9838	151.1350	156	63	0.0082	0.0082	0.0000	0.0001	0.0000	[16, 18, 20, 21, 35, 37, 90, 115, 116, 117, 118, 162, 182, 194, 197, 256, 260, 261, 308, 310, 311, 313, 318, 344, 355, 356, 390, 391, 413, 427, 429, 444, 551, 558, 562, 563, 564, 565, 577, 637, 638, 639]	0.0629	[]	0.0000	[2, 3, 4, 5, 6, 8, 9, 10, 11, 12, 13, 14, 15, 17, 19, 22, 23, 24, 25, 26, 27, 28, 29, 30, 31, 32, 33, 34, 36, 38, 39, 40, 41, 42, 43, 44, 45, 46, 47, 48, 49, 50, 51, 52, 53, 61, 62, 64, 65, 66, 67, 68, 69, 76, 77, 79, 80, 81, 82, 83, 84, 85, 86, 87, 89, 91, 92, 93, 94, 95, 96, 97, 98, 99, 100, 101, 102, 103, 104, 105, 106, 107, 108, 109, 110, 111, 112, 113, 114, 119, 120, 121, 122, 123, 124, 125,…	0.8144
YBL056W	1	0.6337	0.9781	81.3429	212	62	0.0135	0.0136	0.0001	0.0002	0.0001	[6, 34, 55, 58, 77, 166, 243, 273, 297, 300, 327, 359, 393, 394, 396, 397, 417, 418, 421, 422, 454]	0.0449	[24, 57, 74, 75, 76, 79, 81, 110, 117, 177, 214, 217, 219, 227, 229, 244, 245, 246, 252, 269, 298, 314, 328, 347, 352, 391, 409, 413, 414, 416, 419]	0.0662	[2, 3, 4, 5, 7, 8, 9, 10, 11, 12, 13, 14, 15, 16, 17, 18, 19, 20, 21, 22, 23, 25, 26, 27, 28, 29, 30, 31, 32, 33, 35, 36, 37, 38, 39, 40, 41, 42, 44, 45, 46, 47, 48, 49, 50, 51, 52, 53, 54, 56, 59, 60, 61, 62, 63, 64, 65, 66, 67, 68, 69, 70, 71, 72, 73, 78, 80, 82, 83, 84, 85, 86, 87, 88, 89, 90, 91, 92, 93, 94, 95, 96, 97, 98, 99, 100, 101, 102, 103, 104, 105, 106, 107, 108, 109, 111, 112, 113, …	0.8718
YBL057C	1	0.7549	0.9553	78.5561	208	45	0.0171	0.0171	0.0000	0.0004	0.0000	[43, 76, 79, 81, 82, 90, 92, 127, 145, 154, 155, 197]	0.0577	[129]	0.0048	[2, 4, 5, 6, 7, 8, 9, 10, 11, 12, 13, 14, 15, 16, 17, 18, 19, 20, 21, 22, 23, 24, 25, 26, 27, 28, 29, 30, 31, 32, 33, 34, 35, 36, 37, 38, 39, 40, 41, 42, 44, 45, 46, 47, 48, 49, 50, 51, 52, 53, 54, 55, 56, 57, 58, 59, 60, 61, 62, 63, 64, 65, 66, 67, 68, 69, 70, 71, 72, 73, 74, 75, 77, 78, 83, 84, 85, 86, 87, 88, 89, 91, 93, 94, 95, 96, 97, 98, 99, 100, 101, 102, 103, 104, 105, 106, 107, 108, 109,…	0.8990
YBL058W	1	0.7752	0.9486	70.9577	167	89	0.0192	0.0193	0.0001	0.0005	0.0001	[9, 34, 35, 36, 40, 42, 75, 76, 77, 135, 148, 152, 207, 223, 249, 250, 260, 261, 291, 295, 296, 306, 309, 322, 323, 324, 348, 351, 355, 393, 395, 399, 412]	0.0780	[29, 123, 136, 153]	0.0095	[2, 3, 4, 5, 6, 7, 8, 10, 11, 12, 13, 14, 15, 16, 17, 18, 19, 20, 21, 22, 23, 24, 25, 27, 28, 30, 31, 32, 33, 37, 38, 39, 41, 43, 44, 45, 46, 47, 48, 49, 50, 51, 52, 53, 54, 55, 56, 57, 58, 59, 60, 61, 62, 63, 64, 65, 66, 68, 69, 70, 71, 72, 73, 74, 78, 79, 80, 81, 82, 83, 84, 85, 86, 87, 88, 89, 90, 91, 92, 93, 94, 95, 96, 97, 98, 99, 100, 101, 102, 103, 104, 105, 107, 109, 110, 111, 112, 113, 1…	0.8889
YBL064C	1	0.7935	0.8660	107.4652	5	87	0.0231	0.0225	0.0047	0.0080	0.0047	[2, 3, 4, 5, 6, 7, 8, 9, 11, 16, 17, 18, 20, 21, 22, 23, 24, 25, 26, 27, 28, 29, 30, 31, 32, 33, 34, 36, 37, 38, 39, 41, 42, 43, 44, 45, 46, 47, 48, 49, 50, 51, 52, 55, 56, 57, 58, 61, 63, 65, 66, 67, 68, 69, 70, 71, 72, 75, 77, 79, 84, 85, 86, 89, 91, 92, 93, 95, 96, 97, 100, 101, 102, 103, 104, 105, 106, 107, 108, 109, 110, 111, 112, 113, 114, 115, 116, 117, 118, 119, 121, 122, 123, 126, 129, 1…	0.7625	[10, 12, 13, 14, 15, 81, 87, 88, 90]	0.0345	[19, 35, 40, 53, 54, 59, 60, 62, 64, 73, 74, 76, 78, 80, 82, 83, 94, 98, 99, 120, 124, 125, 127, 128, 133, 141, 142, 143, 146, 149, 150, 155, 166, 168, 171, 180, 186, 202, 207, 218, 231, 233, 234, 235, 244, 247, 249, 252, 260]	0.1877
YBL068W	1	0.7167	0.9702	88.1923	70	55	0.0145	0.0145	0.0001	0.0004	0.0001	[27, 51, 56, 57, 95, 150, 187, 189, 195, 198, 202, 223, 225, 227, 229, 259, 286, 288, 289, 290, 291, 292, 293, 294, 300]	0.0767	[199, 201, 299]	0.0092	[2, 3, 4, 5, 6, 7, 8, 9, 10, 11, 12, 13, 14, 15, 16, 17, 18, 19, 20, 21, 22, 24, 25, 26, 28, 29, 30, 31, 33, 34, 35, 36, 37, 38, 39, 40, 41, 42, 43, 44, 45, 46, 48, 49, 50, 52, 53, 54, 55, 58, 59, 60, 61, 62, 63, 64, 65, 66, 67, 68, 69, 70, 71, 72, 74, 75, 76, 77, 78, 79, 80, 82, 83, 84, 85, 86, 87, 88, 89, 90, 91, 92, 93, 94, 96, 97, 98, 99, 100, 101, 102, 103, 104, 105, 106, 107, 108, 109, 110,…	0.8712
YBL076C	0	0.7593	0.9854	105.2280	48	151	0.0118	0.0119	0.0004	0.0004	0.0062	[22, 24, 26, 27, 28, 29, 30, 31, 32, 44, 51, 57, 59, 64, 66, 67, 68, 74, 75, 76, 77, 87, 89, 92, 94, 95, 96, 99, 100, 137, 138, 139, 142, 143, 157, 158, 159, 160, 161, 162, 189, 190, 243, 259, 260, 261, 262, 265, 298, 299, 302, 306, 307, 325, 333, 338, 340, 354, 355, 356, 394, 411, 432, 434, 435, 436, 439, 454, 460, 461, 462, 463, 464, 467, 501, 507, 508, 509, 540, 541, 555, 556, 557, 559, 560, 5…	0.1399	[58, 502, 881, 962, 963, 981]	0.0056	[2, 3, 4, 5, 6, 7, 8, 9, 10, 11, 12, 13, 14, 15, 16, 17, 18, 19, 20, 21, 23, 25, 33, 34, 35, 36, 37, 38, 39, 40, 41, 42, 43, 45, 46, 47, 48, 49, 50, 52, 53, 54, 55, 56, 60, 61, 62, 63, 65, 69, 70, 71, 72, 73, 78, 79, 80, 81, 82, 83, 84, 85, 86, 88, 90, 91, 93, 97, 98, 101, 102, 103, 104, 105, 106, 107, 108, 109, 110, 111, 112, 113, 114, 115, 116, 118, 119, 120, 121, 122, 123, 124, 126, 127, 128, …	0.8265
YBL090W	1	0.7424	0.9387	70.5079	177	45	0.0229	0.0228	0.0001	0.0014	0.0001	[8, 20, 22, 35, 39, 50, 117, 146, 167]	0.0508	[71, 103, 148, 158, 168]	0.0282	[2, 3, 4, 5, 6, 7, 9, 10, 11, 12, 13, 14, 15, 16, 17, 18, 19, 21, 23, 24, 25, 26, 27, 28, 29, 30, 31, 32, 33, 34, 36, 37, 38, 40, 41, 42, 43, 44, 45, 46, 47, 48, 49, 51, 52, 53, 54, 55, 56, 57, 58, 59, 60, 61, 62, 63, 64, 65, 66, 67, 68, 69, 70, 72, 73, 74, 75, 76, 77, 78, 79, 80, 81, 82, 83, 84, 85, 86, 87, 88, 89, 90, 91, 92, 93, 94, 95, 96, 97, 98, 99, 100, 101, 102, 104, 105, 106, 107, 108, 1…	0.9040
YBL091C	1	0.8299	0.9267	104.3425	165	112	0.0147	0.0142	0.0045	0.0090	0.0045	[2, 3, 5, 6, 7, 8, 10, 11, 15, 16, 18, 19, 23, 25, 27, 29, 30, 33, 34, 35, 36, 37, 38, 39, 43, 44, 45, 46, 47, 48, 50, 51, 52, 53, 54, 59, 61, 62, 63, 64, 65, 66, 67, 68, 69, 71, 72, 73, 74, 75, 76, 77, 78, 79, 80, 81, 82, 85, 86, 87, 88, 89, 91, 93, 94, 96, 97, 98, 99, 102, 103, 106, 107, 109, 114, 115, 116, 117, 118, 119, 120, 121, 123, 124, 125, 126, 127, 128, 129, 137, 138, 139, 140, 143, 144…	0.7482	[9, 12, 13, 14, 132, 142, 145]	0.0166	[4, 17, 20, 21, 22, 24, 26, 28, 31, 32, 40, 41, 42, 49, 55, 56, 57, 58, 60, 70, 83, 84, 90, 92, 95, 100, 101, 104, 105, 108, 110, 111, 112, 113, 122, 130, 131, 133, 134, 135, 136, 141, 146, 147, 156, 159, 171, 173, 174, 175, 184, 187, 188, 190, 193, 194, 200, 205, 215, 217, 219, 228, 230, 232, 235, 238, 242, 245, 246, 256, 264, 272, 278, 301, 306, 322, 323, 324, 326, 327, 328, 344, 347, 349, 353,…	0.2233
YBL093C	1	0.9161	0.9586	106.0172	220	48	0.0140	0.0142	0.0000	0.0003	0.0000	[7, 8, 9, 10, 11, 12, 26, 32, 43, 51, 58, 59, 61, 95, 96, 99, 142, 145, 146, 156, 162, 191]	0.1000	[15]	0.0045	[2, 3, 4, 5, 6, 14, 16, 17, 18, 19, 20, 21, 22, 23, 24, 25, 28, 29, 30, 31, 33, 34, 35, 36, 37, 39, 40, 41, 42, 44, 45, 46, 47, 48, 49, 50, 52, 53, 56, 60, 62, 63, 64, 65, 66, 67, 68, 69, 70, 71, 72, 73, 74, 75, 77, 78, 79, 80, 81, 82, 84, 85, 86, 87, 88, 89, 90, 91, 92, 93, 94, 97, 98, 100, 102, 103, 104, 105, 106, 107, 108, 109, 110, 111, 112, 113, 114, 115, 116, 117, 118, 119, 120, 122, 123, 1…	0.8227
YBL099W	1	0.8950	0.9680	107.0196	33	120	0.0140	0.0139	0.0001	0.0006	0.0001	[11, 16, 17, 18, 23, 25, 28, 29, 32, 48, 49, 60, 65, 78, 79, 80, 81, 105, 109, 113, 133, 139, 141, 147, 186, 187, 188, 212, 215, 216, 218, 219, 220, 224, 283, 286, 290, 304, 305, 306, 308, 329, 330, 335, 336, 424, 427, 446, 447, 454, 462, 466, 468]	0.0972	[13, 14]	0.0037	[2, 3, 4, 5, 6, 7, 8, 9, 10, 12, 19, 20, 21, 22, 24, 26, 27, 30, 31, 33, 34, 35, 36, 37, 38, 39, 40, 41, 42, 43, 44, 45, 46, 47, 50, 51, 52, 53, 54, 55, 56, 57, 58, 59, 61, 62, 63, 64, 66, 67, 68, 69, 70, 71, 72, 73, 74, 75, 76, 77, 82, 83, 84, 85, 86, 87, 88, 89, 90, 91, 92, 93, 94, 95, 96, 97, 98, 99, 100, 101, 102, 103, 104, 106, 107, 108, 110, 111, 112, 114, 115, 116, 117, 118, 119, 120, 121,…	0.8752
YBL102W	1	0.8938	0.9827	156.9864	215	34	0.0094	0.0094	0.0001	0.0003	0.0001	[9, 10, 11, 15, 17, 18, 28, 29, 30, 31, 32, 33, 36, 72, 74, 161, 185, 187, 192]	0.0884	[12, 25, 73]	0.0140	[2, 3, 4, 5, 6, 7, 8, 13, 14, 16, 19, 20, 21, 22, 23, 24, 26, 34, 35, 37, 38, 39, 40, 41, 42, 43, 44, 45, 46, 47, 48, 49, 50, 51, 52, 53, 54, 55, 56, 57, 58, 59, 60, 61, 62, 63, 64, 65, 66, 67, 68, 69, 70, 71, 75, 76, 77, 78, 79, 80, 81, 82, 83, 84, 86, 87, 88, 89, 90, 91, 92, 95, 101, 105, 107, 108, 109, 110, 113, 114, 115, 116, 119, 123, 125, 126, 128, 129, 130, 131, 132, 133, 134, 135, 136, 13…	0.7256
YBR011C	1	0.6837	0.9629	60.9695	31	66	0.0204	0.0204	0.0005	0.0026	0.0005	[12, 13, 14, 33, 47, 51, 56, 57, 64, 66, 99, 103, 105, 107, 112, 125, 126, 128, 131, 186, 187, 188, 189, 192, 212, 233, 259, 261, 270]	0.1010	[39, 52, 59, 69, 70, 100, 101, 102, 109, 177, 178, 179, 193, 262]	0.0488	[2, 3, 4, 5, 6, 7, 8, 9, 10, 11, 15, 16, 17, 18, 19, 20, 21, 22, 23, 24, 25, 26, 27, 28, 29, 30, 31, 32, 34, 35, 36, 37, 38, 40, 41, 42, 43, 44, 45, 46, 48, 49, 50, 53, 54, 55, 58, 60, 61, 62, 63, 65, 67, 68, 71, 72, 73, 74, 75, 76, 77, 78, 79, 80, 81, 82, 83, 84, 85, 86, 87, 88, 89, 90, 91, 93, 94, 95, 96, 97, 98, 104, 108, 110, 111, 113, 114, 115, 116, 117, 118, 119, 120, 121, 122, 123, 124, 12…	0.8397
YBR014C	0	0.3974	0.9845	22.7402	203	52	0.0277	0.0291	0.0040	0.0040	0.0082	[]	0.0000	[27, 28, 29, 37, 38, 39, 40, 42, 43, 45, 46, 59, 61, 62, 63, 64, 65, 85, 97, 98, 99, 100, 105, 111, 113, 125, 127, 129, 130, 131, 141, 142, 143, 146, 147, 148, 149, 150, 151, 152, 153, 155, 156, 157, 158, 159, 160, 161, 162, 163, 164, 165]	0.2562	[2, 3, 4, 5, 6, 7, 8, 9, 10, 11, 12, 13, 14, 15, 16, 17, 18, 19, 20, 21, 22, 23, 24, 25, 26, 30, 31, 32, 33, 34, 35, 36, 41, 44, 47, 48, 49, 50, 51, 52, 53, 54, 55, 56, 57, 58, 60, 66, 67, 68, 69, 70, 71, 72, 73, 74, 75, 76, 77, 78, 79, 80, 81, 82, 83, 84, 86, 87, 88, 89, 90, 91, 92, 93, 94, 95, 96, 101, 102, 103, 104, 106, 107, 108, 109, 110, 112, 114, 115, 116, 117, 118, 119, 120, 121, 122, 123…	0.7438
YBR015C	0	0.6158	0.9846	74.2130	85	177	0.0180	0.0179	0.0072	0.0072	0.0085	[4, 5, 6, 7, 8, 10, 12, 23, 35, 36, 37, 39, 40, 41, 48, 51, 53, 62, 65, 68, 71, 72, 86, 88, 94, 95, 97, 102, 110, 117, 118, 122, 123, 124, 128, 131, 132, 133, 134, 137, 139, 140, 145, 146, 147, 148, 151, 152, 153, 154, 155, 157, 164, 173, 178, 179, 180, 182, 183, 184, 191, 193, 197, 198, 199, 202, 203, 204, 206, 213, 229, 232, 233, 235, 239, 244, 256, 260, 265, 271, 274, 275, 276, 278, 285, 290, …	0.2781	[3, 9, 11, 15, 17, 24, 25, 32, 33, 34, 42, 44, 46, 47, 49, 50, 57, 66, 81, 82, 89, 99, 100, 108, 114, 150, 162, 163, 169, 195, 196, 216, 217, 218, 221, 222, 223, 224, 225, 226, 227, 228, 230, 236, 237, 238, 241, 246, 247, 253, 259, 261, 266, 284, 289, 294, 306, 309, 318, 322, 323, 329, 331, 335, 338, 339, 340, 341, 342, 349, 352, 359, 368, 369, 371, 375, 384, 401, 402, 410, 413, 424, 425, 437, 44…	0.1792	[2, 13, 14, 16, 18, 19, 20, 21, 22, 26, 27, 28, 29, 30, 31, 43, 45, 52, 54, 55, 56, 58, 59, 60, 61, 63, 64, 67, 69, 70, 73, 74, 75, 76, 77, 78, 79, 80, 83, 84, 85, 87, 90, 91, 92, 96, 98, 103, 104, 105, 107, 109, 111, 112, 113, 115, 116, 119, 120, 121, 125, 126, 127, 129, 130, 135, 136, 138, 141, 142, 143, 144, 149, 156, 158, 159, 160, 161, 165, 166, 167, 168, 170, 171, 172, 174, 185, 186, 187, 1…	0.5109
YBR016W	1	0.8492	0.9438	78.7963	128	67	0.0219	0.0228	0.0008	0.0074	0.0008	[4, 9, 11, 15, 23, 26, 33, 37, 38, 41, 43, 45, 49, 58, 60, 61, 62, 63, 68, 70, 71, 72, 75, 79, 85, 119]	0.2031	[12, 13, 14, 16, 17, 18, 19, 20, 21, 22, 24, 25, 27, 28, 29, 30, 31, 32, 34, 39, 40, 42, 44, 54, 57, 59, 64, 65, 66, 67]	0.2344	[2, 3, 5, 6, 7, 8, 10, 35, 36, 46, 47, 48, 50, 51, 52, 53, 55, 56, 69, 73, 74, 76, 77, 78, 80, 81, 82, 83, 84, 86, 87, 88, 89, 90, 91, 92, 93, 94, 95, 96, 97, 98, 99, 101, 102, 104, 105, 106, 107, 108, 109, 110, 111, 112, 113, 114, 115, 116, 117, 118, 120, 121, 122, 123, 124, 125, 126, 127, 128, 129]	0.5469
YBR017C	1	0.6849	0.9840	94.3277	150	119	0.0121	0.0121	0.0005	0.0010	0.0005	[10, 13, 14, 15, 19, 20, 21, 22, 23, 80, 92, 93, 94, 95, 96, 113, 117, 127, 129, 130, 131, 132, 134, 135, 163, 164, 165, 166, 174, 204, 232, 235, 236, 237, 238, 270, 271, 277, 315, 316, 338, 342, 343, 346, 438, 472, 490, 511, 547, 559, 566, 568, 573, 574, 595, 596, 597, 610, 611, 622, 642, 645, 646, 661, 683, 689, 690, 706, 733, 802, 824, 825, 867, 871, 872]	0.0817	[16, 17, 18, 82, 133, 454, 587, 594, 862, 863, 864]	0.0120	[2, 3, 4, 5, 6, 7, 8, 9, 11, 12, 24, 25, 26, 27, 28, 29, 30, 31, 32, 33, 34, 35, 36, 37, 38, 39, 40, 41, 42, 43, 44, 45, 46, 47, 48, 49, 50, 51, 52, 53, 54, 55, 56, 57, 58, 59, 60, 61, 62, 63, 64, 65, 66, 67, 68, 69, 70, 71, 72, 73, 74, 75, 76, 77, 78, 79, 81, 83, 84, 85, 86, 87, 88, 89, 90, 91, 97, 98, 99, 100, 101, 102, 103, 104, 105, 106, 107, 108, 109, 110, 111, 112, 114, 115, 118, 119, 120, …	0.8584
YBR025C	1	0.5588	0.9837	53.2821	138	48	0.0170	0.0168	0.0009	0.0012	0.0009	[50, 67, 173, 233, 236]	0.0127	[49, 52, 62, 66, 69, 70, 131, 132, 174, 192, 217, 222, 224, 228, 229, 230, 231, 232, 234, 235, 290, 297, 305, 306, 307, 308, 310, 311, 312, 313, 314, 315, 316, 317, 319, 320, 378, 379, 380, 385]	0.1015	[2, 3, 4, 5, 6, 7, 8, 9, 10, 11, 12, 13, 14, 15, 16, 17, 18, 19, 20, 21, 22, 23, 24, 25, 26, 27, 28, 29, 30, 31, 32, 33, 34, 35, 36, 37, 38, 39, 40, 41, 42, 43, 44, 45, 46, 47, 48, 51, 53, 54, 55, 56, 57, 58, 59, 60, 61, 63, 64, 65, 68, 71, 72, 73, 74, 75, 76, 77, 78, 79, 80, 81, 82, 83, 84, 85, 86, 87, 88, 89, 90, 91, 92, 93, 94, 95, 96, 97, 98, 99, 100, 101, 102, 103, 104, 105, 106, 107, 108, 1…	0.8807
YBR026C	1	0.8519	0.9598	91.1070	124	58	0.0159	0.0161	0.0001	0.0009	0.0001	[30, 31, 32, 33, 41, 48, 51, 57, 58, 59, 70, 101, 102, 131, 135, 138, 139, 142, 175, 186, 189, 190, 192, 217, 218, 222, 238, 276, 294, 295, 296, 317, 330, 331, 358, 361, 364, 365, 371]	0.1026	[53, 54, 55, 56]	0.0105	[2, 3, 4, 5, 6, 7, 8, 9, 10, 11, 12, 13, 14, 15, 16, 17, 18, 19, 20, 21, 22, 23, 24, 25, 26, 27, 28, 29, 34, 35, 36, 37, 38, 39, 40, 42, 43, 44, 45, 46, 47, 49, 50, 52, 60, 61, 62, 63, 64, 65, 66, 67, 68, 69, 71, 72, 73, 74, 75, 76, 77, 78, 79, 80, 81, 82, 83, 84, 85, 86, 87, 88, 89, 90, 91, 92, 93, 94, 95, 96, 97, 98, 99, 100, 103, 104, 105, 106, 107, 108, 109, 110, 111, 112, 113, 114, 115, 116,…	0.8447
YBR029C	1	0.7213	0.9757	90.0548	201	104	0.0175	0.0176	0.0005	0.0010	0.0005	[9, 15, 20, 21, 22, 24, 25, 27, 28, 29, 36, 40, 47, 56, 57, 58, 61, 76, 80, 87, 100, 108, 110, 114, 124, 126, 131, 164, 175, 185, 191, 192, 193, 194, 196, 210, 224, 225, 228, 232, 237, 241, 244, 247, 248, 249, 273, 277, 297, 326, 341, 342, 347, 366, 367, 376, 385, 389, 391, 392, 405, 406, 408, 410, 411, 422, 424, 425, 429, 448, 450]	0.1554	[2, 4, 7, 8, 26, 48, 354, 368, 369, 390, 426]	0.0241	[3, 5, 6, 10, 11, 12, 13, 14, 16, 17, 18, 19, 23, 30, 31, 32, 33, 34, 35, 37, 38, 39, 41, 42, 43, 44, 45, 46, 49, 50, 51, 52, 53, 54, 55, 59, 60, 62, 63, 64, 65, 66, 67, 68, 69, 70, 71, 72, 73, 74, 75, 77, 78, 79, 81, 82, 83, 84, 85, 86, 88, 89, 90, 91, 92, 93, 94, 95, 96, 97, 98, 99, 101, 102, 103, 104, 105, 106, 107, 109, 111, 112, 113, 115, 116, 117, 118, 119, 120, 121, 122, 123, 125, 127, 128…	0.8184
YBR034C	1	0.7984	0.9522	69.8030	92	73	0.0215	0.0217	0.0003	0.0021	0.0003	[4, 12, 19, 22, 23, 24, 27, 30, 34, 37, 51, 53, 59, 74, 75, 76, 77, 78, 142, 143, 144, 145, 146, 147, 168, 182, 223, 237, 240, 243, 284, 290, 303, 306, 307, 321, 323, 324, 326, 328, 329]	0.1178	[9, 10, 11, 70]	0.0115	[2, 3, 5, 6, 7, 8, 13, 14, 15, 16, 17, 18, 20, 21, 25, 26, 28, 29, 31, 32, 33, 35, 36, 38, 39, 40, 41, 42, 43, 44, 45, 46, 47, 48, 49, 50, 52, 54, 55, 56, 57, 58, 60, 61, 62, 63, 64, 65, 66, 67, 68, 69, 71, 72, 73, 79, 80, 81, 82, 83, 84, 85, 86, 87, 88, 89, 90, 91, 92, 93, 94, 95, 96, 97, 98, 99, 100, 101, 102, 103, 104, 105, 106, 107, 108, 109, 110, 111, 112, 113, 114, 115, 116, 117, 118, 119, …	0.8506
YBR035C	1	0.6441	0.9736	57.0279	228	48	0.0212	0.0210	0.0019	0.0036	0.0019	[8, 9, 12, 13, 21, 25, 26, 27, 28, 30, 32, 40, 44, 45, 46, 47, 101, 102, 105, 109, 132, 133, 180, 193, 206, 212]	0.1140	[10, 22, 33, 34, 35, 36, 37, 38, 39, 41, 43, 56, 97, 107, 108, 178, 196, 197, 205]	0.0833	[2, 3, 4, 5, 6, 7, 11, 14, 15, 16, 17, 18, 19, 20, 23, 24, 29, 31, 42, 48, 49, 50, 51, 52, 53, 54, 55, 57, 58, 59, 60, 61, 62, 63, 64, 65, 66, 67, 68, 69, 70, 71, 72, 73, 74, 75, 76, 77, 78, 79, 80, 81, 82, 83, 84, 85, 86, 87, 88, 89, 90, 91, 92, 93, 94, 95, 96, 98, 99, 100, 103, 104, 106, 110, 111, 112, 113, 114, 115, 116, 117, 118, 119, 120, 121, 122, 123, 124, 125, 126, 127, 128, 129, 130, 131…	0.7895
YBR036C	0	0.6255	0.7837	155.1402	154	140	0.0187	0.0164	0.0125	0.0125	0.0165	[2, 3, 5, 6, 7, 9, 11, 12, 14, 15, 20, 21, 28, 38, 56, 59, 66, 68, 70, 88, 89, 91, 92, 93, 94, 97, 99, 100, 101, 154, 155, 195, 228, 233, 234, 235, 256, 257, 259, 276, 278, 279, 321, 334, 337, 352, 373, 375, 376, 378, 379, 380, 401]	0.1293	[4, 8, 10, 13, 16, 17, 18, 19, 22, 23, 24, 25, 26, 27, 29, 30, 31, 32, 33, 34, 35, 36, 37, 39, 40, 41, 42, 43, 44, 45, 46, 47, 48, 49, 50, 51, 52, 53, 54, 55, 57, 58, 60, 61, 62, 63, 65, 67, 71, 72, 73, 74, 75, 76, 77, 78, 79, 80, 81, 82, 83, 84, 85, 86, 96, 98, 102, 103, 104, 105, 106, 107, 108, 109, 110, 111, 112, 113, 114, 115, 116, 117, 118, 119, 120, 121, 122, 123, 124, 125, 126, 127, 128, 1…	0.8439	[64, 69, 87, 90, 95, 153, 210, 275, 277, 284]	0.0244
YBR039W	1	0.8233	0.9601	97.0951	55	60	0.0152	0.0150	0.0001	0.0002	0.0001	[116, 175, 222, 229]	0.0129	[]	0.0000	[2, 3, 4, 5, 6, 7, 8, 9, 10, 11, 12, 13, 14, 15, 16, 17, 18, 19, 20, 21, 22, 23, 24, 25, 26, 27, 28, 29, 30, 31, 32, 33, 34, 36, 37, 38, 39, 40, 41, 42, 43, 44, 45, 46, 47, 48, 49, 50, 51, 52, 53, 54, 55, 56, 57, 58, 59, 60, 61, 62, 63, 64, 65, 66, 67, 68, 69, 70, 71, 72, 73, 74, 75, 76, 77, 78, 79, 80, 81, 82, 83, 84, 85, 86, 87, 88, 89, 90, 91, 92, 93, 94, 95, 96, 97, 98, 99, 100, 101, 102, 103…	0.9486
YBR046C	1	0.7133	0.9685	73.1247	78	46	0.0166	0.0166	0.0001	0.0002	0.0001	[9, 12, 14, 26, 61, 72, 104, 105, 107, 279, 283]	0.0329	[78]	0.0030	[2, 3, 4, 5, 6, 7, 8, 10, 11, 13, 15, 16, 17, 18, 19, 20, 21, 22, 23, 24, 25, 27, 28, 29, 30, 31, 32, 33, 34, 35, 36, 37, 38, 39, 40, 41, 42, 43, 44, 45, 46, 47, 48, 49, 50, 52, 53, 54, 55, 56, 57, 58, 59, 60, 62, 63, 64, 65, 66, 67, 68, 69, 70, 71, 73, 74, 75, 76, 77, 79, 80, 81, 82, 83, 84, 85, 86, 87, 88, 89, 90, 91, 92, 93, 94, 95, 97, 98, 99, 100, 101, 102, 103, 106, 108, 109, 110, 111, 112,…	0.9192
YBR049C	1	0.8709	0.9821	115.1778	42	125	0.0106	0.0107	0.0001	0.0002	0.0001	[3, 4, 26, 31, 42, 97, 99, 101, 102, 103, 105, 148, 154, 155, 178, 181, 183, 185, 186, 187, 190, 191, 215, 228, 240, 264, 267, 271, 272, 283, 301, 316, 353, 354, 355, 356, 391, 392, 394, 396, 428, 429, 431, 457, 458, 459, 461, 482, 487, 493, 537, 554, 593, 594, 595, 596, 597, 598, 599, 618, 619, 620, 621, 622, 624, 625, 646, 647, 648, 649, 651, 679, 680, 695, 696, 697, 702, 709, 731, 736, 737, 73…	0.1111	[]	0.0000	[2, 5, 6, 7, 8, 9, 10, 11, 12, 13, 14, 15, 16, 17, 18, 19, 20, 21, 22, 24, 25, 27, 28, 29, 30, 32, 33, 34, 35, 36, 37, 38, 39, 40, 41, 43, 44, 45, 46, 47, 48, 49, 50, 51, 52, 53, 54, 55, 56, 57, 58, 59, 60, 61, 62, 63, 64, 65, 66, 67, 68, 69, 70, 71, 72, 73, 74, 75, 77, 78, 79, 80, 83, 84, 86, 87, 88, 89, 90, 91, 92, 93, 95, 96, 98, 100, 104, 106, 107, 108, 109, 110, 111, 112, 113, 114, 115, 116,…	0.8210
YBR052C	1	0.6081	0.9876	52.7196	210	25	0.0184	0.0183	0.0001	0.0001	0.0001	[68, 154, 180, 187, 201]	0.0238	[61, 62, 63, 65, 66, 67, 117, 149, 151, 153, 155, 156, 176, 177, 178, 179, 184, 185, 188]	0.0905	[2, 3, 4, 5, 6, 7, 8, 9, 10, 11, 12, 13, 14, 15, 16, 17, 18, 19, 20, 21, 22, 23, 24, 25, 26, 27, 28, 29, 30, 31, 32, 33, 34, 35, 36, 37, 38, 39, 40, 41, 42, 43, 44, 45, 46, 47, 48, 49, 50, 51, 52, 53, 54, 55, 56, 57, 58, 59, 60, 64, 69, 70, 71, 72, 73, 74, 75, 76, 77, 78, 79, 80, 81, 82, 83, 84, 85, 86, 87, 88, 89, 90, 91, 92, 93, 94, 95, 96, 97, 98, 99, 100, 101, 102, 103, 104, 105, 106, 107, 10…	0.8619
YBR053C	1	0.8183	0.9480	91.0551	102	91	0.0161	0.0160	0.0000	0.0005	0.0000	[21, 32, 33, 90, 106, 108, 109, 110, 131, 132, 167, 176, 191, 202, 218, 239, 242, 244, 249, 310, 313]	0.0587	[]	0.0000	[2, 3, 4, 5, 6, 7, 8, 9, 10, 11, 12, 13, 14, 15, 16, 17, 18, 19, 22, 23, 24, 25, 26, 27, 28, 29, 30, 31, 34, 35, 36, 37, 38, 39, 40, 41, 42, 43, 44, 45, 46, 47, 48, 49, 50, 51, 52, 53, 54, 55, 56, 57, 58, 59, 62, 64, 66, 67, 68, 69, 71, 72, 73, 74, 75, 76, 77, 78, 79, 80, 81, 82, 83, 84, 85, 86, 88, 89, 91, 92, 93, 94, 95, 96, 97, 98, 99, 100, 101, 102, 103, 104, 105, 107, 111, 112, 113, 114, 115…	0.8911
YBR061C	1	0.6596	0.9672	96.0759	54	209	0.0167	0.0170	0.0017	0.0018	0.0017	[2, 3, 4, 5, 6, 7, 8, 13, 15, 16, 17, 20, 21, 22, 23, 24, 25, 26, 28, 29, 30, 31, 34, 35, 37, 39, 40, 43, 47, 48, 50, 52, 57, 58, 59, 69, 73, 74, 75, 76, 78, 80, 81, 82, 83, 88, 90, 91, 92, 93, 94, 97, 99, 100, 101, 102, 103, 105, 106, 107, 108, 110, 112, 113, 116, 117, 121, 123, 126, 127, 129, 131, 135, 136, 141, 144, 145, 148, 149, 155, 157, 158, 159, 160, 161, 162, 163, 164, 165, 166, 167, 168…	0.5839	[9, 10, 11, 12, 32, 62, 63, 64, 67, 85, 86, 87, 89, 120, 130, 150, 151, 152, 180, 181, 200, 201, 240, 265, 279, 283, 298]	0.0871	[14, 18, 19, 27, 33, 36, 38, 41, 42, 44, 45, 46, 49, 51, 53, 54, 55, 56, 60, 61, 65, 66, 68, 70, 71, 72, 77, 79, 84, 95, 96, 98, 104, 109, 111, 114, 115, 118, 119, 122, 124, 125, 128, 132, 133, 134, 137, 138, 139, 140, 142, 143, 146, 147, 153, 154, 156, 169, 174, 177, 184, 187, 188, 189, 191, 193, 194, 195, 204, 207, 211, 212, 217, 223, 226, 232, 239, 241, 242, 244, 246, 248, 251, 252, 253, 256, …	0.3258
YBR062C	1	0.8427	0.8482	28.1330	180	157	0.0417	0.0432	0.0599	0.1270	0.0599	[2, 4, 5, 10, 11, 15, 17, 18, 19, 20, 21, 22, 23, 24, 26, 27, 28, 30, 33, 34, 35, 36, 51, 65, 66, 68, 76, 77, 78, 79, 81, 83, 85, 86, 87, 88, 89, 103, 104, 105, 108, 109, 110, 115, 118, 133, 138, 139, 140, 142, 143, 144, 146, 147, 148, 149, 150, 152, 153, 154, 155, 156, 157, 158, 159, 160, 163, 167, 168, 169, 170, 171, 172, 173, 174, 175, 176, 177, 178, 179, 180, 181]	0.4556	[3, 6, 7, 8, 9, 12, 13, 14, 16, 29, 41, 42, 43, 44, 47, 49, 50, 52, 55, 56, 57, 60, 62, 63, 64, 71, 72, 90, 91, 93, 94, 95, 96, 97, 98, 99, 100, 101, 102, 106, 107, 111, 112, 113, 114, 116, 117, 119, 121, 122, 126, 127, 128, 129, 130, 131, 132, 135, 136, 137, 141, 151, 161]	0.3500	[25, 31, 32, 37, 38, 39, 40, 45, 46, 48, 53, 54, 58, 59, 61, 67, 69, 70, 73, 74, 75, 80, 82, 84, 92, 120, 123, 124, 125, 134, 145, 162, 164, 165, 166]	0.1944
YBR068C	1	0.5710	0.9870	83.4232	97	81	0.0136	0.0136	0.0009	0.0009	0.0009	[43, 145, 269, 273, 274, 346, 449, 469, 471, 475]	0.0164	[15, 31, 32, 33, 34, 35, 37, 38, 41, 58, 91, 102, 103, 104, 105, 130, 131, 132, 133, 134, 135, 136, 137, 139, 141, 153, 180, 220, 227, 266, 267, 270, 271, 272, 307, 320, 321, 339, 347, 348, 387, 411, 412, 413, 414, 415, 432, 433, 434, 440, 441, 448, 464, 467, 468, 470, 472, 473, 474, 476, 477, 484, 524, 525, 526, 527, 528, 572, 577]	0.1133	[2, 3, 4, 5, 6, 7, 8, 10, 11, 12, 13, 14, 16, 17, 18, 19, 20, 21, 22, 23, 24, 25, 26, 27, 28, 29, 30, 36, 39, 40, 42, 44, 45, 46, 47, 48, 49, 50, 51, 52, 53, 54, 55, 56, 57, 59, 60, 61, 62, 63, 64, 65, 66, 67, 68, 69, 70, 71, 72, 73, 74, 75, 76, 77, 78, 79, 80, 81, 82, 83, 84, 85, 86, 87, 88, 89, 90, 92, 93, 94, 95, 96, 97, 98, 99, 100, 101, 106, 107, 108, 109, 110, 111, 112, 113, 114, 115, 116, …	0.8358
YBR069C	1	0.7939	0.9742	102.6938	107	96	0.0138	0.0139	0.0002	0.0021	0.0002	[12, 14, 23, 25, 29, 31, 42, 43, 94, 95, 96, 108, 109, 110, 126, 127, 173, 174, 186, 215, 216, 221, 233, 252, 286, 320, 329, 333, 334, 335, 336, 338, 357, 390, 399, 401, 413, 432, 464, 465, 467, 486, 487, 571, 572, 573, 603, 609, 610]	0.0792	[13, 16, 21, 22, 26, 27, 339]	0.0113	[2, 3, 4, 5, 6, 7, 8, 9, 10, 11, 15, 17, 18, 19, 20, 24, 28, 30, 32, 33, 34, 35, 36, 37, 38, 39, 40, 41, 44, 45, 46, 47, 48, 49, 50, 51, 52, 53, 54, 55, 56, 57, 58, 59, 60, 61, 62, 63, 64, 65, 66, 67, 68, 69, 70, 71, 72, 73, 74, 75, 76, 77, 78, 79, 80, 81, 82, 83, 84, 85, 86, 87, 89, 90, 91, 92, 93, 97, 98, 99, 100, 101, 102, 103, 104, 105, 106, 111, 112, 113, 114, 115, 116, 117, 118, 119, 120, 1…	0.8611
YBR071W	1	0.7237	0.9730	75.1473	211	50	0.0197	0.0201	0.0013	0.0019	0.0013	[5, 10, 25, 28, 30, 31, 33, 34, 35, 38, 51, 52, 53, 54, 57, 72, 75, 86, 90, 93, 94, 97, 102, 103, 104, 107, 108, 141, 177, 179]	0.1422	[37, 55, 56, 95, 101, 109, 175]	0.0332	[2, 3, 4, 6, 7, 8, 9, 11, 12, 13, 14, 15, 16, 17, 18, 19, 20, 21, 22, 23, 24, 26, 27, 29, 32, 36, 39, 40, 41, 42, 43, 44, 45, 46, 47, 48, 49, 50, 58, 59, 60, 61, 62, 63, 64, 65, 66, 67, 68, 69, 70, 71, 73, 74, 76, 77, 78, 79, 80, 81, 82, 83, 84, 85, 87, 88, 89, 91, 92, 96, 98, 99, 100, 105, 106, 110, 111, 112, 113, 114, 115, 116, 117, 118, 119, 120, 121, 122, 123, 124, 125, 126, 127, 128, 129, 13…	0.8246
YBR072W	1	0.9194	0.9726	108.2971	214	37	0.0131	0.0132	0.0001	0.0004	0.0001	[4, 5, 10, 11, 12, 17, 18, 19, 26, 27, 28, 30, 31, 32, 33, 45, 64, 108, 184, 205]	0.0935	[]	0.0000	[2, 3, 6, 7, 8, 9, 13, 14, 15, 16, 20, 21, 22, 23, 24, 25, 29, 34, 35, 36, 37, 38, 40, 41, 42, 43, 44, 46, 47, 48, 49, 50, 51, 52, 53, 54, 55, 56, 57, 58, 59, 60, 61, 62, 63, 65, 66, 67, 68, 69, 70, 71, 72, 73, 74, 75, 77, 78, 79, 82, 83, 84, 85, 86, 87, 88, 89, 90, 91, 92, 93, 94, 95, 96, 97, 98, 99, 100, 101, 102, 103, 104, 105, 106, 107, 109, 110, 111, 112, 113, 114, 115, 116, 117, 118, 119, 1…	0.8411
YBR077C	1	0.8123	0.9085	137.7636	162	89	0.0134	0.0149	0.0611	0.1072	0.0611	[2, 3, 4, 5, 6, 7, 8, 9, 10, 11, 12, 13, 14, 15, 16, 20, 21, 22, 24, 25, 26, 27, 28, 29, 30, 31, 32, 33, 34, 35, 36, 38, 39, 41, 42, 44, 47, 48, 49, 50, 51, 52, 54, 55, 56, 57, 58, 59, 60, 61, 62, 64, 65, 66, 67, 68, 69, 70, 71, 75, 78, 79, 80, 81, 82, 84, 85, 86, 87, 88, 89, 90, 91, 92, 94, 95, 96, 97, 98, 99, 100, 101, 102, 104, 105, 107, 108, 109, 110, 111, 112, 114, 115, 117, 118, 119, 120, 1…	0.7346	[43, 53, 63, 73, 76, 83, 93, 103, 106, 113, 123, 124, 128, 129, 133, 134, 135, 137, 138, 139, 140, 141, 142, 143, 148, 149]	0.1605	[17, 18, 19, 23, 37, 40, 45, 46, 72, 74, 77, 116, 121, 122, 126, 144, 152]	0.1049
YBR078W	1	0.7504	0.9670	90.4550	173	74	0.0152	0.0151	0.0002	0.0009	0.0002	[26, 31, 32, 33, 34, 36, 49, 50, 53, 54, 55, 57, 63, 64, 65, 91, 143, 151, 214, 215, 216, 257, 258, 272, 273, 275, 276, 277, 330, 377, 395, 400, 412, 417]	0.0793	[18, 19, 20, 21, 22, 23, 24, 25, 56, 271]	0.0233	[2, 3, 4, 5, 6, 7, 8, 9, 10, 11, 12, 13, 14, 15, 16, 17, 27, 28, 29, 30, 35, 37, 38, 39, 40, 41, 42, 43, 44, 45, 46, 47, 48, 51, 52, 58, 59, 60, 61, 62, 66, 67, 68, 69, 70, 71, 72, 73, 74, 75, 76, 77, 78, 79, 80, 81, 82, 83, 84, 85, 86, 87, 88, 89, 90, 92, 93, 94, 95, 96, 97, 98, 99, 100, 101, 102, 103, 104, 105, 106, 107, 108, 109, 110, 111, 112, 113, 114, 115, 116, 117, 118, 119, 120, 121, 122,…	0.8811
YBR079C	0	0.9035	0.9747	109.8301	196	152	0.0133	0.0133	0.0013	0.0013	0.0078	[7, 8, 9, 10, 11, 12, 13, 15, 16, 17, 19, 20, 25, 26, 27, 28, 29, 31, 32, 33, 63, 64, 97, 102, 104, 105, 106, 107, 108, 109, 110, 111, 112, 113, 133, 150, 151, 155, 183, 184, 186, 187, 188, 189, 190, 191, 194, 195, 196, 225, 233, 237, 238, 239, 243, 244, 245, 249, 274, 293, 294, 306, 307, 308, 327, 328, 329, 331, 332, 333, 334, 338, 339, 368, 370, 415, 416, 417, 419, 420, 421, 441, 458, 459, 462,…	0.1670	[95, 693, 712, 715, 716, 720]	0.0062	[2, 3, 4, 5, 6, 14, 18, 21, 22, 23, 24, 30, 34, 35, 36, 37, 38, 39, 40, 41, 42, 43, 44, 45, 46, 47, 48, 49, 50, 51, 52, 53, 54, 55, 56, 57, 58, 59, 60, 61, 62, 65, 66, 67, 68, 69, 70, 71, 72, 73, 74, 75, 77, 78, 79, 80, 81, 82, 83, 84, 85, 86, 87, 88, 89, 90, 92, 96, 98, 99, 100, 103, 114, 115, 116, 117, 118, 119, 120, 121, 122, 123, 124, 125, 126, 127, 128, 129, 130, 131, 134, 135, 136, 137, 138…	0.7853
YBR080C	1	0.8653	0.9821	104.8902	246	131	0.0128	0.0128	0.0008	0.0010	0.0008	[8, 10, 11, 12, 14, 15, 16, 57, 59, 60, 65, 67, 72, 73, 75, 87, 88, 89, 92, 93, 105, 106, 119, 159, 183, 188, 199, 200, 201, 202, 203, 213, 214, 218, 223, 233, 237, 238, 241, 242, 244, 245, 246, 247, 248, 249, 267, 268, 269, 270, 273, 274, 281, 286, 288, 308, 309, 310, 312, 313, 338, 344, 346, 388, 391, 392, 393, 395, 397, 399, 410, 411, 413, 418, 437, 438, 440, 441, 442, 458, 466, 482, 486, 488,…	0.1570	[343]	0.0013	[2, 3, 4, 5, 6, 7, 9, 13, 17, 18, 19, 20, 21, 22, 23, 24, 25, 26, 27, 28, 29, 30, 31, 32, 33, 34, 36, 37, 38, 39, 40, 41, 42, 43, 44, 45, 46, 47, 49, 50, 52, 53, 54, 58, 61, 63, 66, 68, 69, 70, 71, 74, 76, 77, 78, 79, 80, 81, 82, 83, 84, 85, 86, 90, 91, 94, 95, 96, 97, 98, 99, 100, 101, 102, 103, 104, 107, 108, 109, 110, 111, 112, 113, 114, 115, 116, 117, 118, 120, 121, 122, 123, 124, 125, 126, 1…	0.8047
YBR082C	1	0.8363	0.9780	41.1508	148	101	0.0241	0.0283	0.0159	0.0402	0.0159	[21, 24, 25, 28, 30, 31, 42, 47, 53, 54, 55, 56, 60, 62, 63, 64, 71, 72, 75, 79, 85, 90, 101, 116, 118, 122, 125, 126, 128, 136]	0.2027	[13, 14, 15, 16, 17, 18, 19, 20, 26, 27, 29, 39, 43, 46, 49, 57, 59, 69, 70, 73, 74, 76, 77, 78, 81, 82, 83, 84, 86, 87, 88, 89, 93, 94, 95, 96, 97, 98, 99, 100, 102, 103, 104, 105, 106, 107, 108, 109, 110, 111, 112, 113, 114, 115, 119, 123, 124, 129, 130, 131, 132, 139]	0.4189	[2, 3, 4, 5, 6, 7, 8, 9, 10, 11, 12, 22, 23, 32, 33, 34, 35, 36, 37, 38, 40, 41, 44, 45, 48, 50, 51, 52, 58, 61, 65, 66, 67, 68, 80, 91, 92, 117, 120, 121, 127, 133, 134, 135, 137, 138, 140, 141, 142, 143, 144, 145, 146, 147, 148, 149]	0.3784
YBR084W	1	0.9030	0.9847	130.1074	207	106	0.0102	0.0102	0.0004	0.0007	0.0004	[3, 4, 6, 8, 9, 10, 17, 21, 39, 40, 44, 45, 46, 47, 50, 51, 53, 72, 77, 78, 79, 81, 83, 145, 146, 153, 166, 202, 219, 220, 221, 222, 223, 224, 225, 240, 245, 246, 247, 263, 264, 265, 268, 283, 336, 345, 348, 349, 350, 351, 352, 353, 354, 386, 413, 425, 446, 453, 454, 457, 459, 484, 493, 497, 500, 501, 502, 503, 520, 551, 552, 553, 597, 598, 600, 601, 624, 625, 635, 641, 672, 673, 675, 701, 761, 7…	0.0995	[216, 334, 483]	0.0031	[2, 5, 7, 11, 12, 13, 14, 15, 16, 18, 19, 20, 22, 23, 24, 25, 26, 27, 28, 29, 30, 31, 32, 33, 34, 35, 36, 37, 38, 41, 42, 43, 48, 49, 52, 54, 55, 56, 57, 58, 59, 60, 61, 62, 63, 64, 65, 66, 67, 69, 70, 71, 73, 74, 75, 76, 80, 82, 84, 85, 86, 87, 88, 89, 90, 91, 92, 93, 94, 95, 96, 97, 98, 99, 100, 101, 102, 103, 104, 105, 106, 107, 108, 109, 110, 111, 112, 113, 114, 115, 116, 117, 118, 119, 120, …	0.8328
YBR086C	1	0.6291	0.9952	121.2242	178	56	0.0079	0.0079	0.0000	0.0000	0.0000	[175, 191, 192, 239, 240, 353, 380, 469, 496, 528, 530, 602, 630, 680, 683, 684, 772, 776, 836, 898, 899, 902, 921, 935]	0.0254	[37, 39, 60, 78, 177, 193, 196, 235, 241, 284, 285, 349, 350, 374, 381, 382, 383, 468, 529, 586, 587, 678, 745, 773, 775, 835, 850, 869]	0.0296	[2, 3, 4, 5, 6, 7, 8, 9, 10, 11, 12, 13, 14, 15, 17, 18, 19, 20, 21, 22, 23, 24, 25, 26, 27, 28, 29, 31, 32, 33, 34, 35, 36, 38, 40, 41, 42, 43, 44, 45, 46, 47, 48, 49, 50, 51, 52, 53, 54, 55, 56, 57, 58, 59, 61, 62, 64, 65, 66, 67, 68, 69, 70, 71, 72, 73, 74, 75, 76, 77, 79, 80, 81, 82, 83, 84, 85, 86, 87, 88, 89, 90, 91, 92, 93, 94, 95, 96, 97, 98, 99, 100, 101, 102, 103, 104, 105, 106, 107, 10…	0.8256
YBR088C	1	0.6289	0.9890	55.0890	2	53	0.0215	0.0218	0.0009	0.0021	0.0009	[25, 27, 46, 96, 103, 160, 163, 164, 165, 181, 182, 184, 185, 186, 189, 226, 237, 242]	0.0698	[24, 26, 86, 92, 94, 95, 97, 98, 99, 100, 101, 102, 158, 162, 166, 167, 171, 172, 173, 183, 187, 188, 209, 210, 213, 218, 219, 220, 222, 239, 249]	0.1202	[2, 3, 4, 5, 6, 7, 8, 9, 10, 11, 12, 13, 14, 15, 16, 17, 18, 19, 20, 21, 22, 23, 28, 29, 30, 31, 32, 33, 34, 35, 36, 37, 38, 39, 40, 41, 42, 43, 44, 45, 47, 48, 49, 50, 51, 52, 53, 54, 55, 56, 57, 58, 59, 60, 61, 62, 63, 64, 65, 66, 67, 68, 69, 71, 72, 73, 74, 75, 76, 77, 78, 79, 80, 81, 82, 83, 84, 87, 88, 89, 90, 91, 93, 104, 105, 106, 107, 108, 109, 110, 111, 112, 113, 114, 115, 116, 117, 118,…	0.8023
YBR096W	1	0.8085	0.9670	94.3994	230	33	0.0158	0.0153	0.0013	0.0021	0.0013	[4, 5, 6, 10, 16, 17, 18, 19, 22, 23, 24, 25, 26, 27, 28, 29, 31, 32, 33, 35, 37, 41, 42, 44, 45, 47, 48, 49, 57, 58, 61, 63, 64, 67, 68, 70, 76, 87, 88, 96, 98, 104, 110, 122, 123, 129, 133, 137, 149, 157, 159, 168, 170, 177, 179, 183, 210, 212, 215, 216, 218, 223]	0.2696	[11, 12, 13, 14, 15]	0.0217	[2, 3, 7, 8, 9, 20, 21, 30, 34, 36, 38, 39, 40, 43, 46, 50, 51, 52, 53, 54, 55, 56, 59, 60, 62, 66, 69, 71, 72, 73, 74, 75, 77, 78, 79, 80, 81, 82, 83, 84, 85, 86, 89, 90, 91, 92, 93, 94, 95, 97, 99, 100, 101, 102, 103, 105, 106, 107, 108, 111, 112, 113, 114, 115, 116, 117, 118, 119, 120, 121, 124, 125, 126, 127, 128, 130, 131, 132, 134, 135, 136, 138, 139, 140, 141, 142, 143, 144, 145, 146, 147,…	0.6652
YBR101C	1	0.6457	0.9730	54.4427	34	56	0.0201	0.0204	0.0005	0.0021	0.0005	[5, 8, 18, 22, 26, 28, 29, 34, 85, 86, 87, 107, 111, 114, 123, 125, 127, 152, 167, 170, 171, 192, 196, 227, 228, 240, 241, 242, 267, 273]	0.1034	[4, 9, 23, 24, 25, 32, 33, 78, 88, 93, 118, 122, 129, 197, 207, 208, 209, 211]	0.0621	[2, 3, 6, 7, 10, 11, 12, 13, 14, 15, 16, 17, 19, 20, 21, 27, 30, 31, 35, 36, 37, 38, 39, 40, 41, 42, 43, 44, 45, 46, 47, 48, 49, 50, 51, 52, 53, 54, 55, 56, 57, 58, 59, 61, 62, 63, 64, 65, 66, 68, 69, 70, 71, 72, 73, 74, 75, 76, 77, 79, 80, 81, 82, 83, 84, 89, 90, 91, 92, 94, 95, 96, 97, 98, 99, 100, 101, 102, 103, 104, 105, 106, 108, 109, 110, 112, 113, 115, 116, 117, 119, 120, 121, 124, 126, 12…	0.8207
YBR106W	1	0.7616	0.9647	82.7345	188	32	0.0187	0.0185	0.0003	0.0018	0.0003	[7, 10, 33, 34, 36, 42, 53, 66, 114]	0.0479	[43, 169, 170, 171, 179]	0.0266	[2, 3, 4, 5, 6, 8, 9, 11, 12, 13, 14, 15, 16, 17, 18, 19, 20, 21, 23, 24, 25, 26, 27, 28, 29, 30, 31, 32, 35, 37, 38, 39, 40, 41, 44, 45, 46, 47, 48, 49, 50, 51, 52, 54, 55, 56, 57, 58, 59, 60, 61, 62, 63, 64, 65, 67, 68, 69, 70, 71, 72, 73, 74, 75, 76, 77, 78, 79, 80, 81, 82, 83, 84, 85, 86, 87, 88, 89, 90, 91, 92, 93, 94, 95, 97, 98, 99, 100, 101, 102, 103, 104, 105, 106, 107, 108, 109, 110, 11…	0.9149
YBR109C	1	0.8420	0.9236	59.9946	147	50	0.0255	0.0253	0.0002	0.0013	0.0002	[9, 12, 16, 17, 21, 45, 87, 91, 101, 107, 114, 115, 121, 124, 127, 136]	0.1088	[80, 82, 83, 84, 85, 86, 102, 104, 105, 108, 117]	0.0748	[2, 3, 4, 5, 6, 7, 8, 10, 11, 13, 14, 15, 18, 19, 20, 22, 23, 24, 25, 26, 27, 28, 29, 30, 31, 32, 33, 34, 35, 36, 37, 38, 39, 40, 41, 42, 43, 44, 46, 47, 48, 49, 50, 51, 52, 53, 54, 55, 56, 57, 58, 59, 60, 61, 62, 63, 64, 65, 66, 67, 68, 69, 70, 71, 72, 73, 74, 75, 76, 77, 78, 79, 81, 88, 89, 90, 92, 93, 94, 95, 96, 97, 98, 99, 100, 103, 106, 109, 110, 111, 112, 113, 116, 118, 119, 120, 122, 123,…	0.8163
YBR111C	1	0.9268	0.9192	115.5312	231	130	0.0163	0.0172	0.0110	0.0199	0.0110	[2, 3, 4, 5, 6, 7, 8, 9, 10, 11, 12, 13, 14, 15, 16, 17, 18, 19, 20, 22, 23, 29, 30, 32, 33, 34, 35, 36, 38, 39, 42, 43, 45, 46, 48, 50, 53, 54, 55, 57, 58, 59, 61, 63, 64, 65, 66, 67, 69, 70, 71, 72, 73, 74, 75, 76, 77, 78, 79, 82, 85, 86, 87, 88, 89, 90, 91, 92, 93, 94, 95, 96, 97, 99, 101, 103, 104, 105, 108, 109, 110, 112, 113, 115, 117, 118, 119, 120, 121, 122, 123, 124, 125, 126, 127, 128, …	0.6797	[106, 107, 157, 167, 169, 174, 175, 176, 177, 179, 182, 183, 184, 186, 187, 188, 189, 190, 192, 193, 194, 195, 198, 202, 203, 204, 211, 212]	0.1212	[21, 24, 25, 26, 27, 28, 31, 37, 40, 41, 44, 47, 49, 51, 52, 56, 60, 62, 68, 80, 81, 83, 84, 98, 100, 102, 111, 114, 116, 132, 133, 136, 140, 146, 152, 164, 165, 166, 168, 171, 180, 181, 191, 213, 214]	0.1948
YBR115C	1	0.7868	0.9873	114.1508	112	190	0.0109	0.0109	0.0003	0.0004	0.0003	[15, 23, 26, 27, 28, 29, 30, 51, 52, 54, 108, 112, 113, 114, 142, 143, 144, 145, 146, 147, 173, 215, 216, 235, 238, 239, 280, 282, 285, 287, 340, 341, 347, 348, 349, 350, 351, 352, 353, 354, 355, 389, 440, 447, 448, 450, 455, 456, 457, 477, 480, 481, 482, 483, 484, 485, 555, 556, 561, 563, 568, 578, 597, 598, 599, 600, 601, 602, 603, 623, 625, 661, 662, 663, 664, 666, 667, 670, 703, 733, 740, 741…	0.1228	[]	0.0000	[2, 3, 4, 5, 6, 7, 8, 9, 10, 11, 14, 16, 17, 18, 19, 20, 21, 22, 24, 25, 31, 32, 33, 34, 35, 36, 37, 38, 39, 40, 41, 42, 43, 44, 45, 46, 47, 48, 49, 50, 53, 55, 56, 57, 58, 59, 60, 61, 62, 63, 64, 65, 66, 67, 68, 69, 70, 71, 72, 73, 74, 75, 76, 77, 78, 79, 80, 81, 82, 83, 84, 85, 86, 87, 88, 89, 90, 91, 92, 93, 94, 95, 96, 97, 98, 99, 100, 101, 102, 103, 105, 106, 109, 110, 111, 115, 116, 117, 11…	0.8175
YBR121C	1	0.6975	0.8577	149.5476	155	179	0.0151	0.0137	0.0189	0.0328	0.0189	[2, 3, 4, 5, 6, 7, 8, 9, 10, 11, 13, 15, 16, 18, 19, 20, 22, 23, 24, 25, 26, 27, 33, 34, 35, 37, 39, 40, 41, 44, 45, 46, 48, 49, 50, 51, 52, 53, 54, 56, 57, 58, 59, 61, 62, 63, 64, 65, 66, 67, 69, 70, 71, 72, 73, 74, 76, 77, 78, 79, 80, 81, 82, 83, 84, 85, 87, 88, 89, 90, 91, 92, 93, 94, 95, 96, 97, 98, 99, 100, 101, 102, 103, 104, 105, 106, 107, 108, 109, 110, 111, 112, 113, 114, 115, 116, 117, …	0.9340	[17, 29, 30, 36, 38, 43, 272, 314, 394]	0.0135	[12, 14, 21, 28, 31, 32, 42, 47, 55, 60, 68, 75, 261, 317, 409, 419, 460, 461, 529, 557, 558, 559, 560, 588, 589, 600, 604, 613, 618, 627]	0.0450
YBR122C	1	0.7278	0.9650	96.8455	177	109	0.0166	0.0158	0.0214	0.0442	0.0214	[2, 3, 4, 5, 6, 7, 8, 10, 11, 12, 13, 14, 15, 16, 17, 22, 23, 24, 26, 27, 30, 31, 32, 33, 34, 35, 36, 37, 38, 39, 40, 41, 42, 43, 44, 45, 46, 47, 48, 49, 50, 51, 52, 53, 54, 55, 56, 57, 58, 59, 61, 62, 63, 64, 65, 66, 67, 68, 69, 70, 71, 72, 73, 75, 79, 80, 81, 82, 84, 85, 86, 87, 88, 89, 90, 91, 92, 93, 94, 95, 96, 97, 98, 99, 100, 101, 102, 104, 106, 107, 108, 109, 110, 111, 113, 114, 115, 116,…	0.8362	[9, 18, 19, 20, 21, 25, 28, 29, 158, 168]	0.0565	[60, 74, 76, 77, 78, 83, 103, 105, 112, 122, 125, 126, 131, 138, 145, 150, 153, 155, 172]	0.1073
YBR126C	1	0.7824	0.9485	87.8967	239	99	0.0195	0.0189	0.0019	0.0042	0.0019	[5, 7, 8, 13, 23, 25, 41, 43, 46, 49, 51, 54, 55, 58, 64, 65, 66, 67, 69, 71, 73, 74, 75, 78, 80, 83, 89, 90, 93, 99, 100, 106, 108, 110, 111, 112, 114, 115, 116, 117, 118, 119, 123, 132, 141, 142, 146, 148, 150, 151, 155, 162, 165, 166, 167, 168, 172, 174, 181, 182, 187, 188, 189, 191, 197, 198, 199, 202, 206, 207, 209, 221, 222, 223, 232, 233, 234, 246, 247, 250, 254, 255, 261, 267, 271, 273, 2…	0.3111	[10, 11, 14, 15, 16, 156, 157]	0.0141	[2, 3, 4, 6, 9, 12, 17, 18, 19, 20, 21, 22, 24, 26, 27, 28, 29, 30, 31, 32, 33, 34, 35, 36, 37, 38, 39, 40, 42, 44, 45, 47, 48, 50, 52, 53, 56, 57, 59, 60, 61, 62, 63, 68, 70, 72, 76, 77, 79, 81, 82, 84, 85, 86, 87, 88, 91, 92, 94, 95, 96, 97, 98, 101, 102, 103, 104, 105, 107, 109, 113, 120, 121, 122, 124, 125, 126, 127, 128, 129, 130, 131, 133, 134, 135, 136, 137, 138, 139, 140, 143, 144, 145, 1…	0.6646
YBR127C	1	0.6720	0.9753	71.4905	5	90	0.0179	0.0179	0.0015	0.0026	0.0015	[24, 25, 31, 32, 33, 46, 49, 54, 55, 69, 78, 85, 95, 96, 97, 100, 103, 110, 111, 116, 118, 119, 124, 177, 178, 180, 218, 224, 259, 260, 288, 289, 296, 297, 308, 406, 451, 454, 481, 482, 488, 508]	0.0812	[23, 45, 50, 51, 52, 68, 102, 109, 113, 114, 115, 117, 121, 123, 174, 213, 223, 264, 280, 281, 290, 291, 443, 445, 452, 453, 498]	0.0522	[2, 3, 4, 5, 6, 7, 8, 9, 10, 11, 12, 13, 14, 15, 16, 17, 18, 19, 20, 21, 22, 26, 27, 28, 29, 30, 34, 35, 36, 37, 38, 39, 40, 41, 42, 43, 44, 47, 48, 53, 56, 57, 58, 59, 60, 61, 62, 63, 64, 65, 66, 67, 70, 71, 72, 73, 74, 75, 76, 77, 79, 80, 81, 82, 83, 84, 86, 87, 88, 89, 90, 91, 92, 93, 94, 98, 99, 101, 104, 105, 106, 107, 108, 112, 120, 122, 125, 126, 127, 128, 129, 130, 131, 132, 133, 134, 135…	0.8337
YBR135W	1	0.4079	0.8954	33.0647	150	150	0.0444	0.0332	0.1163	0.1801	0.1163	[5, 23, 25, 26, 34, 37, 54, 92]	0.0533	[2, 3, 4, 6, 7, 8, 9, 10, 11, 12, 13, 14, 15, 16, 17, 18, 19, 20, 21, 22, 24, 27, 28, 29, 30, 31, 32, 33, 35, 36, 38, 40, 41, 42, 43, 44, 45, 46, 47, 48, 49, 50, 51, 52, 53, 55, 56, 57, 58, 59, 60, 61, 62, 63, 64, 65, 66, 67, 68, 69, 70, 71, 72, 73, 74, 75, 76, 77, 78, 79, 80, 81, 82, 83, 84, 85, 86, 87, 88, 89, 90, 91, 93, 94, 95, 96, 97, 98, 99, 100, 101, 102, 103, 104, 105, 106, 107, 108, 109,…	0.9333	[39, 128]	0.0133
YBR137W	1	0.6386	0.9646	53.0439	179	36	0.0215	0.0213	0.0003	0.0008	0.0003	[18, 35, 37, 60, 61, 62, 64, 69, 84, 132, 144, 145, 146, 168]	0.0782	[19, 26, 33, 34, 38, 58, 59, 63, 73, 74, 77, 78, 79, 83, 163, 166]	0.0894	[2, 3, 4, 5, 6, 7, 8, 9, 10, 11, 12, 13, 14, 15, 16, 17, 20, 21, 22, 23, 24, 25, 27, 28, 29, 30, 31, 32, 36, 39, 40, 41, 42, 43, 44, 45, 46, 47, 48, 49, 50, 51, 52, 53, 54, 55, 56, 57, 65, 66, 67, 68, 70, 71, 72, 75, 76, 80, 81, 82, 85, 86, 87, 88, 89, 90, 91, 92, 93, 94, 95, 96, 97, 98, 99, 100, 101, 102, 103, 104, 105, 106, 107, 108, 109, 110, 111, 112, 113, 114, 115, 116, 117, 118, 119, 120, 1…	0.8324
YBR139W	0	0.6448	0.9435	87.3239	252	82	0.0225	0.0221	0.0093	0.0093	0.0119	[5, 16, 18, 22, 24, 37, 38, 103, 104, 107, 115, 182, 183, 188, 246, 247, 250, 254, 271, 273, 274, 313, 320, 325, 357, 379, 399, 401, 402, 431, 433]	0.0610	[2, 3, 4, 7, 8, 9, 10, 17, 25, 27, 28, 29, 30, 31, 32, 33, 35, 36, 39, 40, 41, 42, 43, 44, 45, 47, 48, 49, 50, 51, 52, 53, 56, 57, 58, 60, 61, 62, 63, 67, 69, 70, 71, 72, 73, 74, 76, 77, 78, 79, 80, 81, 82, 83, 85, 86, 87, 88, 89, 90, 91, 92, 93, 96, 97, 98, 99, 100, 102, 109, 112, 113, 114, 117, 118, 121, 122, 123, 124, 125, 126, 127, 128, 129, 130, 131, 132, 133, 134, 135, 136, 137, 139, 140, 1…	0.5748	[6, 11, 12, 13, 14, 15, 19, 20, 21, 23, 26, 34, 46, 54, 55, 59, 64, 65, 66, 68, 75, 84, 94, 95, 101, 105, 106, 108, 110, 111, 116, 119, 120, 138, 148, 149, 151, 153, 154, 156, 159, 163, 164, 165, 166, 167, 168, 169, 173, 174, 176, 178, 180, 181, 185, 187, 189, 194, 195, 198, 201, 211, 212, 213, 218, 219, 224, 226, 227, 229, 233, 235, 242, 243, 248, 249, 253, 255, 265, 267, 272, 275, 276, 291, 296…	0.3642
YBR143C	1	0.7696	0.9663	97.7648	181	62	0.0146	0.0144	0.0001	0.0007	0.0001	[5, 6, 8, 11, 12, 34, 42, 75, 78, 108, 111, 116, 119, 125, 126, 127, 133, 232, 235, 322, 387, 413]	0.0503	[117, 118, 121, 302]	0.0092	[2, 3, 4, 7, 9, 10, 13, 14, 15, 16, 17, 18, 19, 20, 21, 22, 23, 24, 25, 26, 27, 28, 29, 30, 31, 32, 33, 35, 36, 37, 38, 39, 40, 41, 43, 44, 45, 46, 47, 48, 49, 50, 51, 52, 53, 54, 55, 56, 57, 58, 59, 60, 61, 62, 63, 64, 65, 66, 67, 68, 70, 71, 72, 73, 74, 76, 77, 79, 80, 81, 82, 83, 84, 85, 86, 87, 88, 89, 90, 91, 92, 93, 94, 95, 97, 98, 99, 100, 101, 102, 103, 104, 105, 106, 107, 109, 110, 112, …	0.9222
YBR146W	1	0.7112	0.9917	147.9938	22	20	0.0091	0.0091	0.0003	0.0006	0.0003	[39, 48, 76, 78, 91, 142, 146, 184, 185, 238, 239, 246, 247, 260, 265]	0.0540	[86, 248, 258, 259, 269]	0.0180	[2, 3, 4, 5, 6, 7, 8, 9, 10, 11, 12, 17, 18, 20, 23, 24, 25, 26, 27, 28, 29, 30, 32, 33, 34, 35, 36, 37, 38, 40, 41, 43, 44, 45, 46, 47, 49, 50, 51, 52, 53, 54, 55, 56, 57, 58, 59, 60, 61, 62, 63, 64, 65, 66, 67, 68, 70, 71, 72, 73, 74, 75, 77, 79, 80, 81, 82, 83, 84, 87, 88, 89, 90, 92, 93, 94, 95, 96, 97, 98, 99, 100, 101, 102, 103, 104, 105, 106, 107, 108, 109, 110, 111, 112, 114, 115, 116, 11…	0.8022
YBR149W	1	0.8769	0.9646	97.3341	88	101	0.0175	0.0178	0.0003	0.0021	0.0003	[3, 5, 6, 7, 8, 10, 11, 12, 13, 14, 15, 17, 29, 34, 44, 47, 52, 53, 55, 56, 59, 92, 96, 97, 98, 101, 125, 159, 160, 162, 191, 192, 195, 196, 197, 199, 201, 202, 205, 232, 233, 249, 268, 271, 272, 275, 298]	0.1366	[31, 32, 33, 35, 37, 38, 40, 41, 42, 43]	0.0291	[2, 4, 9, 16, 18, 19, 20, 21, 22, 23, 24, 25, 26, 27, 28, 30, 36, 39, 45, 46, 48, 49, 50, 51, 54, 57, 58, 60, 61, 62, 63, 64, 65, 66, 67, 68, 69, 70, 71, 72, 73, 74, 75, 76, 77, 78, 79, 80, 81, 82, 83, 84, 85, 86, 87, 88, 89, 90, 91, 93, 94, 95, 99, 100, 102, 103, 104, 105, 106, 107, 108, 109, 110, 111, 112, 113, 114, 115, 116, 117, 118, 119, 120, 121, 122, 123, 124, 126, 127, 128, 129, 130, 131,…	0.8052
YBR151W	1	0.8391	0.9835	153.8883	60	34	0.0081	0.0081	0.0000	0.0000	0.0000	[3, 112, 115, 156, 204, 266, 292, 293]	0.0253	[114]	0.0032	[2, 4, 5, 6, 7, 8, 9, 10, 11, 12, 13, 14, 15, 16, 17, 18, 19, 20, 21, 22, 23, 24, 25, 26, 27, 28, 29, 30, 31, 32, 33, 34, 35, 36, 37, 38, 39, 40, 41, 43, 44, 45, 46, 47, 48, 49, 50, 51, 52, 53, 54, 55, 56, 57, 58, 59, 60, 61, 62, 63, 64, 66, 67, 68, 72, 74, 75, 76, 78, 80, 82, 84, 87, 88, 89, 90, 91, 96, 97, 98, 99, 100, 101, 102, 103, 104, 106, 107, 108, 109, 111, 113, 116, 117, 118, 119, 120, 1…	0.8418
YBR154C	1	0.6468	0.9731	64.9193	215	35	0.0201	0.0206	0.0004	0.0006	0.0004	[10, 12, 16, 22, 25, 26, 27, 28, 30, 31, 35, 43, 55, 57, 58, 71, 83, 85, 86, 89, 90, 98, 125, 128, 131, 142, 149, 159, 162, 163, 166, 184, 187, 188, 191, 210]	0.1674	[7, 8, 9, 23, 44, 54, 59, 60, 144, 145, 206]	0.0512	[2, 3, 4, 5, 6, 11, 13, 14, 15, 17, 18, 19, 20, 21, 24, 29, 32, 33, 34, 36, 37, 38, 39, 40, 41, 42, 45, 46, 47, 48, 49, 50, 51, 52, 53, 56, 61, 62, 63, 64, 65, 66, 67, 68, 69, 70, 72, 73, 74, 75, 76, 78, 79, 80, 81, 82, 84, 87, 88, 91, 92, 93, 94, 95, 96, 97, 99, 100, 101, 102, 103, 104, 105, 106, 107, 108, 109, 110, 111, 112, 113, 114, 115, 116, 117, 118, 119, 120, 121, 123, 124, 126, 127, 129, …	0.7628
YBR155W	1	0.8316	0.9741	108.1457	129	62	0.0134	0.0136	0.0005	0.0012	0.0005	[7, 29, 52, 54, 61, 63, 69, 70, 71, 82, 83, 84, 85, 90, 91, 133, 145, 146, 147, 148, 149, 150, 151, 152, 153, 155, 158, 206, 208, 266, 271, 285, 291, 292, 293, 294, 295, 296, 298, 299, 319, 364, 369, 370, 376]	0.1169	[247, 272]	0.0052	[2, 3, 4, 5, 6, 8, 9, 10, 11, 12, 13, 14, 15, 16, 17, 18, 19, 20, 21, 23, 26, 27, 28, 30, 31, 32, 33, 34, 35, 36, 37, 38, 39, 40, 41, 42, 43, 44, 45, 46, 47, 48, 49, 50, 51, 53, 55, 56, 57, 58, 59, 60, 62, 64, 65, 66, 67, 68, 72, 73, 74, 75, 76, 77, 78, 79, 80, 81, 86, 87, 88, 89, 92, 93, 94, 95, 96, 97, 98, 99, 100, 101, 102, 103, 104, 105, 106, 107, 108, 109, 110, 111, 112, 113, 114, 115, 117, …	0.8442
YBR158W	1	0.7994	0.9863	126.9001	37	47	0.0089	0.0090	0.0001	0.0008	0.0001	[39, 43, 61, 91, 92, 110, 125, 132, 133, 141, 148, 152, 153, 154, 155, 156, 157, 158, 159, 160, 161, 203, 204, 206, 225, 241, 271, 274, 275, 292, 296, 297, 354, 420, 428, 429, 480, 481, 482, 505, 506]	0.0747	[143, 144, 145]	0.0055	[2, 3, 4, 5, 6, 7, 8, 9, 10, 11, 12, 13, 14, 15, 16, 17, 18, 19, 20, 21, 22, 23, 24, 25, 26, 27, 28, 29, 30, 31, 32, 34, 35, 36, 37, 38, 40, 41, 42, 44, 45, 46, 47, 48, 49, 50, 51, 52, 53, 54, 55, 56, 57, 58, 59, 60, 62, 63, 64, 65, 66, 67, 68, 69, 70, 71, 72, 73, 74, 76, 77, 78, 79, 80, 82, 83, 84, 85, 86, 87, 88, 89, 93, 94, 95, 96, 98, 99, 100, 101, 102, 103, 104, 105, 106, 107, 108, 109, 111,…	0.7851
YBR159W	1	0.6579	0.9703	71.0334	91	59	0.0163	0.0162	0.0003	0.0006	0.0003	[21, 39, 40, 41, 46, 67, 68, 73, 80, 153, 154, 160, 184, 185, 190, 192, 216, 218, 223, 224, 239, 253, 254, 255, 284, 305, 306, 321, 324, 332, 333, 335]	0.0922	[43, 44, 63, 65, 115, 155, 217, 219, 220, 221, 256, 298, 325, 328, 338]	0.0432	[2, 3, 4, 5, 6, 7, 8, 9, 10, 11, 12, 13, 14, 15, 16, 17, 18, 19, 20, 22, 23, 24, 25, 26, 27, 28, 29, 30, 31, 32, 33, 34, 35, 36, 37, 38, 42, 45, 47, 48, 49, 50, 51, 52, 53, 54, 55, 56, 57, 58, 59, 60, 61, 62, 64, 66, 69, 70, 71, 72, 74, 75, 76, 77, 78, 79, 81, 82, 83, 84, 85, 86, 87, 88, 89, 90, 91, 92, 93, 94, 95, 96, 97, 98, 99, 100, 101, 102, 103, 104, 105, 106, 107, 108, 109, 110, 111, 112, 1…	0.8559
YBR160W	1	0.6762	0.9821	70.0773	42	154	0.0181	0.0191	0.0017	0.0033	0.0017	[9, 34, 61, 63, 68, 88, 113, 172, 197, 198, 199, 201, 216, 217, 220, 221, 223, 243, 244, 261]	0.0671	[2, 8, 10, 11, 12, 14, 15, 25, 26, 27, 30, 31, 32, 33, 35, 38, 39, 40, 41, 45, 46, 48, 49, 50, 52, 53, 54, 58, 59, 60, 62, 64, 67, 69, 70, 71, 72, 73, 75, 77, 80, 82, 86, 91, 92, 99, 101, 102, 105, 106, 108, 109, 110, 111, 112, 114, 115, 117, 118, 119, 120, 121, 123, 124, 125, 127, 130, 132, 135, 136, 137, 138, 148, 149, 151, 152, 154, 156, 158, 159, 160, 164, 166, 167, 168, 170, 178, 184, 189, 1…	0.4564	[3, 4, 5, 6, 7, 13, 16, 17, 18, 19, 20, 21, 22, 23, 24, 28, 29, 36, 37, 42, 43, 44, 47, 51, 55, 56, 57, 65, 66, 74, 76, 78, 79, 81, 83, 84, 85, 87, 89, 90, 93, 94, 95, 96, 97, 98, 100, 103, 104, 107, 116, 122, 126, 128, 129, 131, 133, 134, 139, 140, 141, 142, 143, 145, 146, 147, 150, 153, 155, 157, 161, 162, 163, 165, 169, 171, 174, 175, 177, 179, 180, 181, 182, 183, 185, 186, 187, 188, 190, 193,…	0.4564
YBR162C	1	0.8392	0.9501	97.8442	199	108	0.0158	0.0157	0.0003	0.0019	0.0003	[21, 22, 41, 42, 75, 79, 80, 81, 82, 94, 99, 100, 101, 102, 103, 104, 107, 115, 129, 167, 180, 214, 216, 235, 239, 258, 279, 282, 285, 286, 287, 289, 296, 354, 375, 379, 381, 387, 388, 390, 391, 393, 421, 422, 423]	0.0989	[12, 169, 288, 378, 384, 385, 386]	0.0154	[2, 3, 4, 5, 6, 7, 8, 9, 13, 14, 15, 16, 17, 18, 19, 20, 23, 24, 25, 26, 27, 28, 29, 30, 31, 32, 33, 34, 35, 36, 37, 38, 39, 40, 43, 44, 45, 46, 47, 48, 49, 50, 51, 52, 53, 54, 55, 56, 57, 59, 60, 61, 62, 63, 64, 65, 66, 67, 68, 69, 70, 71, 72, 73, 74, 76, 77, 78, 83, 84, 85, 86, 87, 88, 89, 90, 91, 92, 93, 95, 96, 97, 98, 105, 106, 108, 109, 110, 111, 112, 113, 114, 116, 117, 118, 119, 120, 121,…	0.8549
YBR164C	1	0.7406	0.9703	77.5084	183	33	0.0175	0.0174	0.0001	0.0002	0.0001	[8, 9, 10, 31, 33, 35, 45, 48, 49, 106, 109, 145]	0.0656	[32, 46]	0.0109	[2, 3, 4, 5, 6, 7, 11, 12, 13, 14, 15, 16, 17, 18, 19, 20, 21, 22, 23, 24, 25, 26, 27, 28, 29, 30, 34, 36, 37, 38, 39, 40, 41, 42, 43, 44, 47, 50, 51, 52, 53, 54, 55, 56, 57, 58, 59, 60, 61, 62, 63, 64, 65, 66, 67, 68, 69, 70, 71, 72, 73, 74, 75, 76, 77, 78, 79, 80, 81, 82, 83, 84, 85, 86, 88, 90, 91, 92, 93, 94, 95, 96, 97, 98, 99, 100, 101, 102, 103, 104, 107, 108, 110, 111, 112, 113, 114, 115,…	0.9016
YBR171W	1	0.8507	0.9659	68.5620	206	174	0.0197	0.0196	0.0003	0.0020	0.0003	[2, 12, 13, 14, 15, 16, 26, 27, 28, 31, 32, 34, 36, 41, 44, 45, 47, 48, 53, 57, 60, 62, 79, 82, 84, 85, 96, 97, 103, 113, 114, 120, 121, 126, 127, 139, 141, 144, 145, 146, 147, 161, 163, 166, 167, 170, 172, 175, 177, 181, 191, 193, 195, 198, 199, 200, 201, 204, 206]	0.2864	[4, 5, 6, 7, 8, 9, 10, 169, 197]	0.0437	[3, 11, 17, 18, 19, 20, 21, 22, 23, 24, 25, 29, 30, 33, 35, 37, 38, 39, 40, 42, 43, 46, 49, 50, 51, 52, 54, 55, 56, 58, 59, 61, 63, 64, 65, 66, 67, 68, 69, 70, 71, 72, 73, 74, 75, 76, 77, 78, 80, 81, 86, 87, 88, 89, 90, 91, 92, 93, 94, 95, 98, 99, 100, 101, 102, 104, 105, 106, 107, 108, 109, 110, 111, 112, 115, 116, 117, 118, 119, 122, 123, 124, 125, 128, 129, 130, 131, 132, 133, 134, 135, 136, 1…	0.6650
YBR173C	1	0.6819	0.9401	41.0230	148	88	0.0278	0.0271	0.0021	0.0061	0.0021	[3, 4, 5, 6, 9, 11, 13, 15, 16, 17, 18, 19, 20, 21, 23, 25, 26, 27, 28, 29, 30, 32, 34, 37, 41, 43, 46, 47, 48, 49, 50, 51, 52, 56, 57, 58, 61, 62, 65, 66, 68, 69, 70, 71, 72, 73, 74, 75, 76, 77, 78, 79, 80, 81, 83, 85, 87, 90, 93, 94, 96, 97, 100, 103, 104, 105, 107, 110, 118, 119, 122, 127, 128, 130, 131, 132, 134, 140, 141, 142, 145, 146, 147, 148]	0.5676	[7, 8, 12, 24, 35, 36, 38, 39, 44, 45, 53, 54, 55, 63, 109]	0.1014	[2, 10, 14, 22, 31, 33, 40, 42, 59, 60, 64, 67, 82, 84, 86, 88, 89, 91, 92, 98, 99, 101, 102, 106, 108, 111, 112, 113, 114, 115, 116, 117, 120, 121, 123, 124, 125, 126, 133, 135, 136, 137, 138, 139, 143, 144, 149]	0.3176
YBR177C	0	0.5274	0.9871	51.7717	195	86	0.0199	0.0201	0.0008	0.0008	0.0578	[13, 14, 15, 16, 17, 18, 19, 21, 24, 25, 27, 29, 37, 40, 41, 42, 43, 46, 47, 49, 50, 53, 54, 55, 56, 59, 61, 62, 63, 64, 65, 66, 67, 68, 70, 72, 73, 76, 78, 79, 80, 81, 82, 83, 87, 89, 94, 95, 97, 98, 104, 105, 106, 107, 108, 109, 110, 111, 112, 114, 116, 118, 120, 121, 123, 127, 128, 129, 130, 132, 133, 134, 135, 136, 137, 139, 140, 142, 144, 145, 146, 147, 148, 150, 152, 153, 154, 155, 158, 160…	0.6297	[9, 10, 30, 31, 32, 33, 36, 38, 39, 44, 45, 60, 77, 84, 85, 86, 91, 99, 100, 101, 102, 103, 119, 126, 143, 151, 171, 188, 214, 216, 217, 219, 222, 223, 224, 225, 226, 227, 229, 232, 274, 277, 279, 289, 302, 303, 306, 307, 334, 335, 341, 362, 366, 367, 372, 392, 394, 395, 416, 417, 419, 420, 422, 423, 424, 425, 426, 442]	0.1508	[2, 3, 4, 5, 6, 7, 8, 11, 12, 20, 22, 23, 26, 28, 34, 35, 48, 51, 52, 57, 58, 69, 71, 74, 75, 88, 90, 92, 93, 96, 113, 115, 117, 122, 124, 125, 131, 138, 141, 149, 156, 157, 159, 162, 172, 180, 186, 202, 204, 207, 208, 210, 213, 215, 234, 235, 236, 240, 253, 259, 262, 266, 269, 270, 285, 286, 292, 293, 296, 300, 313, 316, 322, 324, 325, 331, 342, 356, 380, 385, 403, 406, 408, 409, 410, 413, 414, …	0.2195
YBR187W	1	0.8068	0.9814	138.0901	24	44	0.0095	0.0095	0.0000	0.0001	0.0000	[17, 64, 65, 66, 67, 108, 265, 269, 271]	0.0321	[]	0.0000	[2, 3, 4, 5, 6, 7, 8, 9, 11, 12, 13, 14, 15, 16, 18, 20, 21, 22, 23, 24, 25, 26, 27, 28, 29, 30, 31, 32, 33, 34, 35, 36, 37, 38, 39, 40, 41, 43, 44, 45, 46, 48, 50, 51, 52, 53, 54, 55, 56, 57, 58, 59, 60, 61, 62, 63, 68, 69, 70, 71, 72, 73, 74, 75, 76, 77, 78, 79, 80, 82, 83, 88, 89, 90, 91, 92, 93, 94, 95, 96, 97, 99, 100, 101, 102, 103, 104, 105, 106, 107, 109, 110, 111, 112, 113, 114, 115, 116…	0.8714
YBR189W	1	0.9114	0.9566	64.3366	195	101	0.0210	0.0222	0.0040	0.0150	0.0040	[2, 3, 4, 5, 6, 11, 16, 17, 46, 47, 61, 63, 75, 76, 82, 83, 84, 86, 90, 91, 94, 107, 111, 119, 147, 148, 149, 152, 153, 154, 165, 168, 169, 170, 171, 172, 179, 185]	0.1949	[7, 18, 19, 20, 21, 22, 23, 24, 25, 26, 27, 28, 29, 30, 31, 32, 33, 34, 35, 36, 43, 44, 45, 48, 49, 50, 51, 52, 53, 54, 55, 56, 57, 58, 59, 60, 62, 64, 65, 66, 67, 68, 69, 70, 71, 72, 73, 74, 108, 109, 110]	0.2615	[8, 9, 10, 12, 13, 14, 15, 37, 38, 39, 40, 41, 42, 77, 78, 79, 80, 81, 85, 87, 88, 89, 92, 93, 95, 96, 97, 98, 99, 100, 101, 102, 103, 104, 106, 112, 113, 114, 115, 116, 117, 118, 120, 121, 122, 123, 124, 125, 126, 127, 128, 129, 130, 131, 136, 137, 138, 141, 142, 143, 144, 145, 146, 150, 155, 156, 157, 158, 159, 160, 161, 162, 163, 164, 166, 167, 173, 174, 175, 176, 177, 178, 180, 181, 182, 183,…	0.4872
YBR196C	1	0.8743	0.9749	83.5083	42	178	0.0185	0.0184	0.0047	0.0093	0.0047	[6, 21, 22, 23, 24, 25, 26, 27, 28, 29, 30, 31, 33, 34, 35, 36, 37, 40, 41, 42, 46, 47, 49, 50, 58, 59, 64, 65, 69, 73, 85, 98, 99, 111, 112, 113, 117, 119, 124, 125, 126, 138, 139, 142, 143, 144, 145, 146, 147, 151, 158, 162, 163, 164, 165, 185, 187, 188, 189, 190, 191, 192, 194, 196, 198, 199, 204, 205, 206, 213, 217, 218, 221, 228, 229, 231, 235, 240, 246, 248, 249, 257, 265, 272, 274, 288, 29…	0.2491	[3, 4, 5, 7, 8, 9, 10, 12, 13, 14, 15, 16, 17]	0.0235	[2, 11, 18, 19, 20, 32, 38, 39, 43, 44, 45, 48, 51, 52, 53, 54, 55, 56, 57, 60, 61, 62, 63, 66, 67, 68, 70, 71, 72, 74, 75, 76, 77, 78, 79, 80, 81, 82, 83, 84, 86, 87, 88, 89, 90, 91, 92, 93, 94, 95, 96, 97, 100, 101, 102, 103, 104, 105, 106, 107, 108, 109, 110, 114, 115, 116, 118, 120, 121, 122, 123, 127, 128, 129, 130, 131, 132, 133, 134, 135, 136, 137, 140, 141, 148, 149, 150, 152, 153, 154, 1…	0.7148
YBR199W	1	0.6547	0.9615	82.1240	208	119	0.0194	0.0191	0.0013	0.0045	0.0013	[14, 16, 24, 25, 26, 27, 28, 30, 31, 43, 55, 85, 92, 114, 119, 145, 147, 148, 149, 150, 169, 170, 171, 172, 173, 175, 176, 191, 192, 199, 203, 204, 205, 206, 207, 225, 226, 255, 257, 261, 263, 287, 288, 290, 292, 293, 295, 312, 315, 366, 367, 368, 371, 384, 386, 387, 388, 390, 392, 394, 395, 398, 402, 404, 405, 406, 416, 417, 418, 420, 421, 422]	0.1552	[18, 20, 22, 23, 29, 87, 182, 200, 211, 220, 221, 222, 277, 282, 284, 289, 360, 365, 378, 382, 383, 385, 391, 407, 409, 410, 411, 412, 413, 414, 415, 419, 455]	0.0711	[2, 3, 4, 5, 6, 7, 8, 9, 10, 11, 12, 13, 15, 17, 19, 21, 32, 33, 34, 35, 36, 37, 38, 39, 40, 41, 42, 44, 45, 46, 47, 48, 49, 50, 51, 52, 53, 54, 56, 57, 58, 59, 60, 61, 62, 63, 64, 65, 66, 67, 68, 69, 70, 71, 72, 73, 74, 75, 76, 77, 78, 79, 80, 81, 82, 83, 84, 86, 88, 89, 90, 91, 93, 94, 95, 96, 97, 98, 99, 100, 101, 102, 103, 104, 105, 106, 107, 108, 109, 110, 111, 112, 113, 115, 116, 117, 118, …	0.7737
YBR205W	1	0.7829	0.9544	76.2137	148	111	0.0176	0.0176	0.0004	0.0019	0.0004	[12, 13, 14, 15, 33, 35, 44, 62, 63, 70, 102, 106, 130, 132, 133, 134, 137, 164, 186, 194, 219, 253, 255, 269, 277, 287, 302, 308, 309, 331, 332, 333, 335, 338, 354, 355, 356, 357, 359, 383, 384, 386, 389, 390]	0.1089	[36, 264, 270, 273, 274, 283, 288, 289, 290, 298, 299, 330, 358]	0.0322	[2, 3, 4, 5, 6, 7, 8, 9, 10, 11, 16, 17, 18, 19, 20, 21, 22, 23, 24, 25, 26, 27, 28, 29, 30, 31, 32, 34, 38, 39, 40, 41, 42, 43, 45, 46, 47, 48, 49, 50, 52, 53, 54, 55, 56, 57, 58, 59, 60, 61, 64, 65, 66, 67, 68, 69, 71, 72, 73, 74, 75, 76, 77, 78, 79, 80, 81, 82, 83, 84, 85, 86, 87, 88, 89, 90, 91, 92, 94, 96, 97, 98, 99, 100, 101, 104, 105, 107, 108, 109, 110, 111, 112, 113, 114, 115, 116, 117,…	0.8243
YBR221C	1	0.7986	0.9733	96.5005	110	54	0.0146	0.0145	0.0002	0.0011	0.0002	[6, 8, 9, 10, 16, 18, 19, 20, 21, 22, 27, 30, 31, 32, 40, 91, 92, 106, 167, 168, 208, 228, 229, 230, 276, 312, 328]	0.0738	[7, 14, 15, 17, 174]	0.0137	[2, 3, 4, 5, 11, 12, 13, 23, 24, 25, 26, 28, 29, 33, 34, 35, 36, 37, 38, 39, 41, 42, 43, 44, 45, 46, 47, 48, 49, 50, 51, 52, 53, 54, 55, 56, 57, 58, 59, 60, 61, 62, 63, 64, 65, 66, 67, 68, 69, 70, 71, 72, 73, 74, 75, 76, 77, 78, 79, 80, 81, 82, 83, 84, 85, 86, 87, 88, 89, 90, 93, 94, 95, 96, 97, 98, 99, 100, 101, 102, 104, 105, 107, 108, 109, 110, 111, 112, 113, 114, 115, 116, 117, 118, 119, 120,…	0.8907
YBR222C	1	0.8670	0.9713	116.1653	31	97	0.0130	0.0132	0.0018	0.0029	0.0018	[12, 17, 18, 27, 36, 37, 51, 52, 53, 54, 55, 56, 57, 58, 59, 60, 61, 154, 252, 254, 255, 278, 306, 307, 308, 320, 330, 344, 376, 377, 380, 381, 382, 383, 390, 396, 422, 423, 424, 425, 426, 427, 449, 452, 456, 510, 511, 512, 525, 529]	0.0921	[26, 33, 35, 38, 39, 40, 41, 42, 43, 44, 45, 46, 47, 48, 49, 50]	0.0295	[2, 3, 4, 5, 6, 7, 8, 9, 10, 11, 13, 14, 15, 16, 20, 21, 22, 23, 24, 25, 28, 29, 30, 31, 32, 34, 62, 63, 64, 65, 66, 67, 68, 69, 70, 71, 72, 73, 74, 75, 76, 77, 78, 79, 80, 81, 82, 83, 84, 85, 86, 87, 88, 89, 91, 92, 93, 94, 95, 96, 97, 98, 99, 100, 102, 103, 104, 105, 106, 107, 108, 109, 110, 111, 112, 113, 114, 115, 116, 117, 118, 120, 121, 122, 123, 124, 126, 127, 128, 130, 131, 132, 133, 136,…	0.8085
YBR230C	1	0.8262	0.8513	36.8179	134	82	0.0388	0.0392	0.0022	0.0107	0.0022	[2, 3, 13, 23, 24, 27, 33, 37, 39, 40, 43, 44, 54, 55, 59, 60, 64, 65, 67, 68, 72, 73, 75, 76, 84, 85, 86, 89, 90, 93, 96, 99, 104, 111, 127, 128, 129, 131, 132, 133, 134, 135]	0.3134	[4, 5, 6, 7, 8, 9, 14, 15, 16, 17, 18, 19, 20, 21, 22, 32, 48, 49, 50, 58, 115]	0.1567	[10, 11, 12, 25, 26, 28, 29, 30, 31, 34, 35, 36, 38, 41, 42, 45, 46, 47, 51, 52, 53, 56, 57, 61, 62, 63, 66, 69, 70, 71, 74, 77, 78, 79, 80, 81, 82, 83, 87, 88, 91, 92, 94, 95, 97, 98, 100, 101, 102, 103, 105, 106, 107, 108, 109, 110, 112, 113, 114, 116, 117, 118, 119, 120, 121, 122, 123, 124, 125, 126, 130]	0.5299
YBR234C	1	0.8145	0.9513	77.3138	128	80	0.0185	0.0183	0.0002	0.0008	0.0002	[24, 29, 32, 34, 51, 52, 84, 97, 99, 100, 104, 133, 134, 155, 157, 171, 190, 194, 200, 207, 285, 287, 288, 289, 357]	0.0651	[85, 191, 192, 193, 202]	0.0130	[2, 3, 4, 5, 6, 7, 8, 9, 10, 11, 12, 13, 14, 15, 16, 17, 18, 19, 20, 21, 22, 23, 25, 26, 27, 28, 31, 33, 35, 36, 37, 38, 39, 40, 41, 42, 43, 44, 45, 46, 47, 48, 49, 50, 53, 54, 55, 56, 57, 58, 59, 60, 61, 62, 63, 64, 65, 66, 67, 68, 69, 70, 71, 72, 73, 74, 75, 76, 77, 78, 79, 80, 81, 82, 83, 86, 87, 88, 89, 90, 91, 92, 93, 94, 95, 96, 98, 101, 102, 103, 105, 106, 107, 108, 109, 110, 111, 112, 113…	0.9036
YBR244W	0	0.5712	0.8132	51.2142	162	141	0.0330	0.0304	0.0080	0.0080	0.0107	[17, 18, 19, 20, 21, 37, 40, 42, 47, 61, 63, 64, 109, 110, 111, 129]	0.0988	[2, 3, 4, 5, 6, 7, 11, 12, 13, 14, 16, 22, 23, 24, 25, 26, 27, 28, 29, 30, 31, 32, 33, 34, 35, 36, 38, 43, 44, 45, 46, 48, 54, 55, 56, 57, 58, 59, 62, 65, 66, 67, 68, 69, 70, 71, 72, 73, 74, 75, 76, 77, 78, 79, 80, 81, 82, 83, 84, 85, 90, 91, 92, 93, 94, 95, 96, 97, 98, 99, 100, 101, 102, 103, 104, 105, 107, 108, 112, 113, 114, 115, 116, 117, 118, 119, 120, 121, 122, 123, 124, 125, 126, 127, 130,…	0.7901	[8, 9, 10, 15, 49, 50, 51, 52, 53, 60, 86, 87, 88, 89, 106, 128]	0.0988
YBR247C	1	0.7505	0.9763	77.5529	227	29	0.0164	0.0167	0.0010	0.0016	0.0010	[2, 3, 5, 6, 7, 9, 11, 14, 15, 18, 19, 21, 23, 28, 38, 40, 41, 42, 45, 48, 49, 50, 53, 54, 70, 73, 74, 75, 76, 77, 78, 79, 84, 90, 97, 98, 100, 101, 102, 107, 108, 113, 114, 116, 122, 123, 126, 127, 131, 132, 133, 136, 137, 139, 140, 141, 142, 149, 155, 158, 160, 162, 163, 166, 167, 174, 185, 190, 195, 198, 210, 215, 216, 220, 224, 226, 228, 235, 236, 238, 240, 241, 243, 250, 254, 260, 261, 269, …	0.2961	[]	0.0000	[4, 8, 10, 12, 13, 16, 17, 20, 22, 24, 25, 26, 27, 29, 30, 31, 32, 33, 35, 36, 37, 39, 43, 44, 46, 47, 51, 52, 55, 56, 57, 58, 59, 60, 61, 62, 63, 64, 65, 66, 67, 68, 69, 71, 72, 80, 81, 82, 83, 85, 86, 87, 88, 89, 91, 92, 93, 94, 95, 96, 99, 103, 105, 106, 109, 110, 111, 112, 117, 118, 119, 120, 121, 124, 125, 128, 129, 130, 134, 135, 138, 143, 144, 145, 146, 147, 148, 150, 151, 152, 153, 154, 1…	0.6542
YBR248C	1	0.6853	0.9768	71.8721	40	92	0.0163	0.0163	0.0007	0.0013	0.0007	[15, 16, 18, 19, 20, 22, 36, 57, 58, 62, 94, 101, 104, 105, 106, 107, 108, 109, 133, 134, 137, 152, 158, 159, 160, 167, 200, 207, 227, 242, 245, 249, 251, 254, 260, 278, 279, 297, 299, 300, 301, 306, 308, 309, 311, 313, 314, 369, 370, 372, 374, 375, 376, 377, 402, 407, 418, 425, 462, 463, 465, 466, 468, 469, 470, 498, 519]	0.1214	[59, 61, 199, 298, 302, 305, 310, 405, 406]	0.0163	[2, 3, 4, 5, 6, 7, 8, 9, 10, 11, 12, 13, 14, 17, 21, 23, 24, 25, 26, 27, 28, 29, 30, 31, 32, 33, 34, 37, 38, 39, 40, 41, 42, 43, 44, 46, 47, 48, 49, 50, 51, 52, 53, 54, 55, 56, 60, 63, 64, 65, 66, 67, 68, 69, 70, 71, 72, 73, 74, 75, 76, 77, 78, 79, 80, 81, 82, 83, 84, 85, 86, 87, 88, 89, 90, 91, 92, 93, 95, 96, 97, 98, 99, 100, 102, 103, 110, 111, 112, 113, 114, 115, 116, 117, 118, 119, 120, 121,…	0.8424
YBR249C	1	0.8189	0.9510	82.3959	114	61	0.0180	0.0179	0.0001	0.0005	0.0001	[9, 12, 13, 14, 41, 43, 49, 57, 73, 91, 101, 102, 104, 157, 178, 179, 180, 181, 204, 206, 207, 208, 271, 284, 286, 314, 330, 340, 341, 346]	0.0811	[48, 332]	0.0054	[2, 3, 4, 5, 6, 7, 8, 10, 11, 15, 16, 17, 18, 19, 20, 21, 22, 23, 24, 25, 26, 27, 28, 29, 30, 31, 32, 33, 34, 35, 36, 37, 38, 39, 40, 42, 44, 45, 46, 47, 50, 51, 52, 53, 54, 55, 56, 58, 59, 60, 61, 62, 63, 64, 65, 66, 67, 68, 69, 70, 71, 72, 75, 76, 77, 78, 79, 80, 81, 82, 83, 84, 85, 86, 87, 88, 89, 90, 92, 93, 94, 95, 96, 97, 98, 99, 100, 103, 105, 106, 107, 108, 109, 110, 111, 112, 113, 114, 1…	0.9027
YBR252W	1	0.7193	0.9631	63.7943	147	37	0.0193	0.0194	0.0000	0.0004	0.0000	[11, 23, 24, 25, 31, 32, 33, 69, 85, 94, 96, 110, 127, 128, 131]	0.1020	[15, 17, 18, 19, 62, 95]	0.0408	[2, 3, 4, 5, 6, 7, 8, 9, 10, 12, 13, 14, 16, 20, 21, 22, 26, 27, 28, 29, 30, 34, 35, 36, 37, 38, 39, 40, 41, 42, 43, 44, 45, 46, 47, 48, 49, 50, 51, 52, 53, 54, 55, 56, 57, 58, 59, 60, 63, 64, 65, 66, 67, 68, 70, 72, 73, 74, 75, 76, 77, 78, 79, 80, 81, 82, 83, 84, 86, 87, 88, 89, 90, 91, 92, 93, 97, 98, 99, 100, 101, 102, 103, 104, 105, 106, 107, 111, 112, 113, 114, 115, 116, 117, 118, 119, 120, …	0.8231
YBR256C	1	0.8333	0.9603	81.2566	238	61	0.0206	0.0206	0.0020	0.0047	0.0020	[2, 4, 6, 7, 15, 16, 20, 21, 23, 26, 29, 35, 43, 53, 54, 57, 58, 59, 60, 61, 62, 63, 65, 66, 67, 71, 77, 81, 83, 86, 114, 121, 133, 140, 163, 164, 165, 171, 220, 223, 224, 225]	0.1765	[47, 49, 52, 56]	0.0168	[3, 5, 8, 9, 10, 11, 12, 13, 14, 17, 18, 19, 22, 24, 25, 27, 28, 30, 31, 32, 33, 34, 36, 37, 38, 39, 40, 41, 42, 44, 45, 46, 48, 50, 51, 55, 64, 68, 69, 70, 72, 73, 74, 75, 76, 78, 79, 80, 82, 84, 85, 87, 88, 89, 90, 91, 92, 93, 94, 95, 96, 97, 98, 99, 100, 101, 102, 103, 104, 105, 106, 107, 108, 109, 110, 111, 112, 113, 115, 116, 117, 118, 119, 120, 122, 123, 124, 125, 126, 127, 128, 129, 130, 1…	0.8025
YBR261C	1	0.8418	0.9645	86.7148	232	68	0.0178	0.0178	0.0006	0.0026	0.0006	[7, 9, 40, 42, 44, 45, 47, 48, 49, 69, 72, 79, 81, 93, 97, 98, 99, 101, 103, 104, 105, 106, 107, 108, 155, 177, 213, 223]	0.1207	[43, 80, 89, 90, 92, 96]	0.0259	[2, 3, 4, 5, 6, 8, 10, 11, 12, 13, 14, 15, 16, 17, 18, 19, 20, 21, 22, 23, 24, 25, 26, 27, 28, 29, 30, 31, 32, 33, 34, 35, 36, 37, 38, 39, 41, 50, 51, 52, 53, 54, 55, 56, 57, 58, 59, 60, 61, 62, 63, 64, 65, 66, 67, 68, 70, 71, 73, 74, 75, 76, 77, 78, 82, 83, 84, 85, 86, 87, 88, 91, 94, 95, 100, 102, 109, 110, 111, 112, 113, 114, 115, 116, 117, 118, 119, 120, 121, 122, 123, 124, 125, 126, 127, 128…	0.8060
YBR262C	1	0.4950	0.8355	13.4364	106	102	0.0635	0.0391	0.1720	0.5199	0.1720	[24, 35]	0.0189	[2, 3, 4, 5, 6, 7, 10, 11, 12, 13, 14, 15, 16, 17, 19, 21, 22, 23, 25, 26, 27, 28, 29, 30, 31, 33, 34, 36, 37, 38, 39, 40, 41, 42, 43, 44, 45, 46, 47, 48, 49, 50, 51, 52, 53, 54, 55, 56, 57, 58, 59, 60, 61, 62, 63, 64, 65, 66, 67, 68, 69, 70, 71, 72, 73, 74, 75, 76, 77, 78, 79, 80, 81, 82, 83, 84, 85, 86, 87, 88, 89, 90, 91, 92, 93, 94, 95, 96, 97, 98, 99, 100, 101, 102, 103, 104, 105, 106, 107]	0.9340	[8, 9, 18, 20, 32]	0.0472
YBR263W	1	0.9035	0.9698	107.9810	234	93	0.0136	0.0135	0.0002	0.0008	0.0002	[10, 11, 13, 14, 18, 23, 26, 27, 28, 29, 30, 34, 37, 55, 79, 81, 85, 132, 133, 137, 138, 174, 176, 209, 210, 211, 259, 274, 299, 300, 301, 309, 310, 311, 312, 369, 402, 403, 409, 413, 442, 445]	0.0857	[24, 67, 308]	0.0061	[2, 3, 4, 5, 6, 7, 8, 9, 12, 15, 16, 17, 19, 20, 21, 22, 25, 31, 32, 33, 35, 36, 38, 39, 40, 41, 42, 43, 44, 45, 46, 47, 48, 49, 50, 51, 52, 53, 54, 57, 58, 59, 60, 61, 62, 63, 64, 65, 66, 68, 69, 70, 71, 72, 73, 74, 75, 76, 77, 78, 80, 82, 83, 84, 86, 87, 88, 89, 90, 91, 92, 93, 94, 95, 96, 97, 98, 99, 100, 101, 102, 103, 104, 105, 106, 107, 108, 109, 110, 111, 112, 113, 114, 115, 116, 117, 118,…	0.8796
YBR267W	1	0.8620	0.9672	97.0696	137	72	0.0146	0.0145	0.0002	0.0006	0.0002	[10, 11, 12, 13, 14, 28, 29, 99, 134, 141, 163, 216, 219, 234, 253, 255, 256, 284, 291, 295, 297, 299, 301, 302, 303, 304, 306, 307, 312, 358]	0.0763	[280, 283, 288, 298, 333]	0.0127	[2, 3, 4, 5, 6, 7, 8, 9, 15, 16, 17, 18, 19, 20, 21, 22, 23, 24, 25, 26, 27, 30, 31, 32, 33, 34, 35, 36, 37, 38, 39, 40, 41, 42, 44, 45, 46, 47, 48, 49, 50, 51, 52, 53, 54, 55, 56, 57, 58, 60, 61, 62, 63, 64, 65, 66, 67, 68, 69, 70, 71, 72, 73, 74, 75, 76, 77, 78, 79, 80, 81, 82, 83, 84, 85, 86, 87, 89, 90, 91, 92, 93, 94, 95, 96, 97, 98, 100, 101, 102, 103, 104, 105, 106, 107, 108, 109, 110, 111…	0.8830
YBR268W	1	0.5475	0.7676	14.5464	105	100	0.0592	0.0494	0.0853	0.4733	0.0853	[38, 39, 48, 50, 53, 59, 68, 76, 86, 93]	0.0952	[2, 3, 4, 5, 6, 7, 8, 9, 10, 11, 12, 13, 14, 15, 16, 17, 18, 19, 20, 21, 22, 23, 24, 25, 26, 27, 28, 29, 30, 31, 32, 33, 34, 35, 36, 37, 40, 42, 43, 45, 47, 49, 51, 54, 56, 58, 60, 61, 62, 64, 65, 66, 70, 71, 72, 73, 74, 75, 77, 78, 79, 80, 81, 82, 84, 85, 87, 88, 89, 90, 91, 92, 94, 95, 96, 97, 98, 99, 100, 101, 102, 103, 104, 105, 106]	0.8095	[41, 44, 46, 52, 55, 57, 63, 67, 69, 83]	0.0952
YBR269C	1	0.7876	0.9692	60.9131	138	46	0.0201	0.0203	0.0009	0.0018	0.0009	[4, 5, 6, 15, 16, 17, 18, 29, 31, 32, 33, 34, 35, 36, 37, 38, 39, 40, 41, 42, 43, 82, 114, 115, 116, 120, 121, 122, 123]	0.2101	[14, 27, 30, 87, 119]	0.0362	[2, 3, 7, 8, 9, 10, 11, 12, 13, 19, 20, 21, 22, 23, 24, 25, 26, 28, 44, 45, 46, 47, 48, 49, 50, 51, 52, 53, 54, 55, 56, 57, 58, 59, 60, 61, 62, 63, 64, 65, 66, 67, 68, 69, 70, 71, 72, 73, 74, 75, 76, 77, 78, 79, 80, 81, 83, 84, 85, 86, 88, 89, 90, 91, 92, 93, 94, 95, 96, 97, 98, 99, 100, 101, 102, 103, 104, 105, 107, 108, 109, 110, 111, 112, 113, 117, 118, 124, 125, 126, 127, 128, 129, 130, 131, …	0.7464
YBR279W	1	0.8181	0.9671	102.3249	189	74	0.0134	0.0133	0.0002	0.0005	0.0002	[21, 23, 25, 43, 53, 75, 77, 80, 128, 130, 131, 132, 133, 135, 136, 154, 187, 188, 201, 282, 303, 306, 335, 436]	0.0539	[20, 22, 45]	0.0067	[2, 3, 4, 5, 6, 7, 8, 9, 10, 11, 12, 13, 14, 15, 16, 17, 18, 19, 24, 26, 27, 28, 29, 30, 31, 32, 33, 34, 35, 37, 38, 39, 41, 44, 46, 47, 48, 49, 50, 51, 52, 54, 55, 56, 57, 58, 59, 60, 61, 62, 63, 64, 65, 66, 67, 68, 69, 70, 71, 72, 73, 74, 76, 78, 79, 81, 82, 83, 84, 85, 86, 87, 88, 89, 90, 91, 92, 93, 94, 95, 96, 97, 98, 99, 100, 101, 102, 103, 104, 105, 106, 107, 108, 109, 110, 111, 112, 113, …	0.8854
YBR282W	1	0.8646	0.9599	88.9448	146	31	0.0175	0.0174	0.0002	0.0008	0.0002	[11, 12, 13, 14, 15, 16, 17, 18, 105, 137]	0.0685	[9, 10, 117, 119, 127]	0.0342	[2, 3, 4, 5, 6, 7, 8, 19, 20, 21, 22, 23, 24, 25, 26, 27, 28, 29, 30, 31, 32, 33, 34, 35, 36, 37, 38, 39, 40, 41, 42, 43, 44, 45, 46, 47, 48, 49, 50, 51, 52, 53, 54, 55, 56, 57, 58, 59, 60, 61, 62, 63, 64, 65, 66, 67, 68, 69, 70, 71, 72, 73, 74, 75, 76, 77, 78, 79, 80, 81, 82, 83, 84, 85, 86, 87, 88, 89, 90, 91, 92, 93, 94, 96, 97, 98, 99, 100, 101, 102, 103, 104, 106, 107, 108, 109, 110, 111, 11…	0.8904
YBR283C	1	0.8091	0.9717	112.8908	234	87	0.0146	0.0142	0.0018	0.0049	0.0018	[3, 5, 6, 7, 9, 10, 11, 13, 16, 20, 22, 26, 29, 30, 34, 35, 39, 42, 53, 54, 55, 57, 61, 62, 63, 67, 68, 78, 83, 84, 90, 92, 97, 100, 102, 103, 104, 108, 109, 118, 119, 124, 130, 134, 136, 139, 141, 150, 151, 162, 169, 170, 173, 174, 175, 177, 190, 191, 192, 193, 194, 195, 201, 203, 213, 215, 216, 217, 218, 219, 220, 221, 223, 224, 225, 228, 229, 230, 232, 233, 234, 235, 238, 242, 243, 250, 251, 2…	0.2980	[122, 189, 402]	0.0061	[2, 4, 8, 12, 14, 15, 17, 18, 19, 21, 23, 24, 25, 27, 28, 31, 32, 33, 36, 37, 38, 40, 41, 44, 45, 46, 47, 48, 49, 50, 51, 52, 58, 59, 60, 64, 65, 66, 69, 70, 71, 72, 73, 74, 75, 76, 77, 79, 80, 81, 82, 85, 86, 87, 88, 89, 91, 93, 94, 98, 99, 101, 105, 106, 107, 110, 111, 112, 113, 114, 115, 116, 117, 120, 121, 123, 125, 126, 127, 128, 129, 131, 132, 133, 135, 137, 138, 140, 142, 143, 144, 145, 14…	0.6673
YBR286W	1	0.7421	0.9620	78.2936	25	106	0.0166	0.0166	0.0002	0.0008	0.0002	[14, 16, 17, 22, 23, 24, 28, 29, 31, 54, 76, 101, 103, 109, 110, 111, 112, 113, 114, 122, 167, 227, 228, 232, 233, 234, 309, 311, 313, 314, 315, 348, 349, 353, 366, 395, 418, 425, 426, 429, 450, 452, 453, 454, 455, 509, 510, 511]	0.0894	[105, 106, 107, 479, 503]	0.0093	[2, 3, 4, 5, 6, 7, 8, 9, 10, 11, 12, 13, 15, 18, 19, 20, 21, 25, 26, 27, 30, 32, 33, 34, 35, 36, 37, 38, 39, 40, 41, 42, 43, 44, 45, 46, 47, 48, 49, 50, 51, 52, 53, 55, 56, 57, 58, 59, 60, 61, 62, 63, 64, 65, 66, 67, 68, 69, 70, 71, 72, 73, 74, 75, 77, 78, 79, 80, 81, 82, 83, 84, 85, 86, 87, 88, 89, 90, 91, 92, 93, 94, 95, 96, 97, 98, 99, 100, 102, 104, 108, 115, 116, 117, 118, 119, 120, 121, 123…	0.8827
YCL009C	1	0.8302	0.9835	139.2138	53	23	0.0088	0.0088	0.0000	0.0000	0.0000	[13, 14, 15, 123, 152, 208, 259]	0.0227	[]	0.0000	[2, 3, 4, 5, 6, 7, 8, 9, 16, 17, 18, 19, 20, 21, 22, 23, 24, 25, 26, 27, 28, 29, 33, 34, 35, 36, 37, 38, 39, 40, 41, 42, 43, 44, 45, 46, 47, 48, 49, 51, 52, 53, 54, 55, 56, 57, 58, 59, 60, 62, 63, 65, 66, 67, 68, 69, 70, 71, 72, 73, 74, 75, 76, 77, 78, 79, 80, 81, 82, 83, 84, 85, 86, 87, 88, 89, 90, 91, 92, 93, 94, 95, 96, 97, 98, 100, 101, 102, 103, 104, 105, 106, 107, 108, 109, 110, 111, 112, 1…	0.8706
YCL011C	1	0.8416	0.9722	112.5353	171	71	0.0123	0.0124	0.0001	0.0003	0.0001	[22, 23, 24, 25, 26, 27, 30, 31, 35, 48, 49, 50, 79, 80, 97, 101, 102, 105, 106, 132, 148, 222, 223, 224, 251, 252, 273, 274, 298, 408, 417]	0.0726	[81, 249, 354, 355]	0.0094	[2, 3, 4, 5, 6, 7, 8, 9, 10, 11, 12, 13, 14, 15, 16, 17, 18, 19, 20, 21, 28, 29, 32, 33, 34, 36, 37, 38, 39, 40, 41, 42, 43, 44, 45, 46, 51, 52, 53, 54, 55, 56, 57, 58, 59, 60, 61, 62, 63, 64, 65, 67, 70, 71, 72, 73, 74, 75, 76, 82, 83, 84, 85, 86, 88, 89, 90, 91, 92, 93, 94, 95, 96, 98, 99, 100, 103, 104, 107, 108, 109, 110, 111, 112, 113, 114, 115, 116, 117, 118, 119, 120, 121, 122, 123, 124, 1…	0.8712
YCL017C	1	0.7037	0.9765	85.0928	241	69	0.0140	0.0142	0.0001	0.0004	0.0001	[17, 18, 19, 20, 46, 49, 79, 81, 85, 111, 132, 133, 146, 147, 162, 171, 177, 178, 179, 186, 209, 215, 217, 266, 267, 268, 288, 291, 292, 295, 318, 319, 320, 321, 337, 351, 354, 356, 403, 424, 425, 426, 427, 428, 429, 473, 475]	0.0946	[27, 28, 214, 293, 307, 317, 353, 402, 442]	0.0181	[2, 3, 4, 5, 6, 7, 8, 9, 10, 11, 12, 13, 14, 15, 16, 21, 22, 23, 24, 25, 26, 29, 30, 31, 32, 33, 34, 36, 37, 38, 39, 40, 41, 42, 43, 44, 45, 47, 48, 50, 51, 52, 53, 54, 55, 56, 57, 58, 59, 60, 61, 62, 67, 68, 69, 70, 71, 72, 74, 75, 76, 78, 80, 82, 83, 84, 86, 87, 88, 89, 90, 91, 92, 93, 94, 95, 96, 97, 98, 99, 100, 101, 102, 103, 104, 105, 106, 107, 108, 109, 110, 112, 113, 114, 115, 116, 117, 1…	0.8551
YCL028W	1	0.8698	0.9707	94.2265	149	112	0.0145	0.0144	0.0004	0.0010	0.0004	[6, 8, 9, 10, 12, 14, 15, 16, 23, 24, 26, 35, 38, 42, 43, 44, 45, 46, 47, 75, 90, 95, 103, 107, 108, 119, 153, 186, 198, 211, 215, 219, 224, 225, 230, 242, 247, 248, 258, 269, 273, 275, 276, 308, 326, 338, 339, 340, 347, 348, 349, 353, 354, 373, 379, 381, 393]	0.1407	[11, 271]	0.0049	[2, 3, 4, 5, 7, 17, 18, 19, 20, 21, 22, 25, 27, 28, 29, 30, 31, 32, 33, 34, 36, 37, 39, 40, 41, 48, 49, 50, 51, 52, 53, 54, 55, 56, 57, 58, 59, 60, 61, 62, 63, 64, 65, 66, 67, 68, 69, 70, 71, 72, 73, 74, 76, 77, 78, 79, 80, 81, 82, 83, 84, 85, 86, 87, 88, 89, 91, 92, 93, 94, 96, 97, 98, 99, 100, 101, 102, 104, 105, 106, 109, 110, 111, 112, 113, 114, 115, 116, 117, 118, 120, 121, 122, 123, 124, 12…	0.8148
YCL030C	1	0.7959	0.9783	97.7808	31	117	0.0143	0.0140	0.0012	0.0029	0.0012	[3, 11, 13, 14, 15, 19, 37, 41, 47, 76, 89, 90, 93, 94, 95, 117, 126, 134, 143, 149, 153, 154, 155, 156, 157, 158, 159, 162, 163, 165, 166, 167, 168, 169, 170, 178, 184, 185, 188, 202, 203, 206, 235, 241, 242, 248, 250, 251, 256, 258, 270, 271, 276, 304, 309, 311, 312, 313, 323, 351, 356, 358, 359, 360, 380, 413, 420, 450, 490, 496, 497, 549, 550, 553, 591, 593, 599, 665, 666, 674, 695, 696, 697,…	0.1151	[150, 151, 164, 205]	0.0050	[2, 4, 5, 6, 7, 8, 9, 10, 12, 16, 17, 18, 20, 21, 22, 23, 24, 25, 26, 27, 28, 29, 30, 31, 32, 33, 34, 35, 36, 38, 39, 40, 42, 43, 44, 45, 46, 48, 49, 50, 51, 52, 53, 54, 56, 57, 58, 59, 60, 61, 62, 63, 64, 67, 68, 69, 70, 71, 72, 73, 74, 77, 78, 79, 80, 81, 82, 83, 84, 85, 86, 87, 88, 91, 92, 96, 97, 98, 99, 100, 101, 102, 103, 104, 105, 106, 107, 108, 109, 110, 111, 112, 113, 114, 115, 116, 118,…	0.8448
YCL031C	1	0.8702	0.9847	152.3381	41	39	0.0093	0.0094	0.0005	0.0011	0.0005	[11, 12, 13, 15, 20, 57, 62, 92, 176, 177, 178, 182, 189, 190, 191, 231, 245, 252, 257, 258, 259, 263]	0.0741	[237, 247]	0.0067	[2, 3, 4, 5, 6, 7, 8, 9, 10, 14, 16, 17, 18, 19, 21, 22, 23, 24, 25, 26, 27, 28, 29, 30, 31, 32, 33, 34, 35, 36, 37, 38, 39, 40, 41, 42, 43, 44, 46, 47, 49, 50, 51, 52, 53, 54, 56, 58, 59, 60, 61, 63, 64, 65, 66, 67, 68, 69, 70, 71, 72, 73, 74, 75, 76, 77, 78, 79, 80, 81, 82, 83, 84, 85, 86, 87, 88, 89, 90, 93, 94, 95, 96, 97, 98, 99, 100, 101, 102, 103, 104, 105, 106, 107, 108, 109, 110, 111, 11…	0.8249
YCL033C	1	0.9297	0.9444	82.6289	168	67	0.0171	0.0173	0.0005	0.0017	0.0005	[4, 5, 8, 9, 10, 11, 14, 22, 32, 33, 34, 43, 44, 45, 46, 60, 64, 77]	0.1071	[15, 20, 25, 26, 27, 28, 30, 31, 61, 62, 63, 68, 69, 70, 71, 74, 75, 78, 159]	0.1131	[3, 6, 7, 13, 16, 17, 18, 19, 21, 23, 24, 29, 35, 36, 37, 38, 39, 40, 41, 42, 47, 48, 49, 50, 51, 52, 53, 54, 55, 56, 57, 58, 59, 65, 66, 67, 72, 73, 76, 79, 80, 81, 82, 83, 84, 85, 86, 87, 88, 89, 90, 91, 92, 93, 94, 95, 96, 97, 98, 99, 100, 101, 102, 103, 104, 105, 106, 107, 108, 109, 110, 111, 112, 113, 114, 116, 117, 118, 119, 120, 121, 122, 123, 124, 125, 126, 127, 128, 129, 130, 131, 132, 1…	0.7381
YCL034W	1	0.6626	0.9726	74.1859	98	55	0.0147	0.0145	0.0001	0.0002	0.0001	[32, 33, 35, 44, 45, 48, 59, 75, 78, 115, 116, 149, 192, 208, 210, 211, 236, 246, 248, 249, 250, 251, 253, 290, 291, 293, 311, 313, 318, 319]	0.0847	[109, 132, 206, 237, 238, 239, 240, 241, 247, 289, 309, 310]	0.0339	[2, 3, 4, 5, 6, 7, 8, 9, 10, 11, 12, 13, 14, 15, 16, 17, 19, 21, 22, 23, 25, 26, 27, 28, 29, 30, 31, 36, 37, 38, 39, 40, 41, 42, 43, 46, 47, 49, 50, 51, 52, 53, 54, 55, 56, 57, 58, 60, 61, 62, 63, 64, 65, 66, 67, 68, 69, 70, 71, 77, 79, 80, 81, 82, 83, 84, 85, 87, 88, 89, 90, 91, 92, 93, 94, 95, 96, 97, 98, 99, 100, 101, 102, 103, 106, 107, 110, 111, 112, 113, 114, 118, 119, 120, 121, 122, 123, 1…	0.8079
YCL035C	1	0.7485	0.9634	67.2700	110	24	0.0219	0.0219	0.0006	0.0018	0.0006	[3, 4, 8, 9, 10, 19, 58, 60, 77, 82, 96]	0.1000	[62, 76, 81, 91, 101]	0.0455	[2, 5, 6, 7, 11, 12, 13, 14, 15, 16, 17, 18, 20, 21, 22, 23, 24, 25, 26, 27, 28, 29, 30, 31, 32, 33, 34, 35, 36, 37, 38, 39, 40, 41, 42, 43, 44, 45, 46, 47, 48, 49, 50, 51, 52, 53, 54, 55, 56, 57, 59, 61, 63, 65, 66, 67, 68, 69, 70, 71, 72, 73, 74, 75, 78, 79, 80, 83, 84, 85, 86, 87, 88, 89, 90, 92, 93, 94, 95, 97, 98, 99, 100, 102, 103, 104, 105, 106, 107, 108, 109, 110, 111]	0.8455
YCL037C	1	0.9105	0.9517	100.0650	178	88	0.0154	0.0154	0.0001	0.0008	0.0001	[9, 10, 11, 43, 49, 50, 51, 52, 54, 85, 87, 89, 96, 99, 101, 119, 121, 138, 177, 178, 181, 183, 185, 206, 208, 238, 241, 244, 248, 298, 303, 304, 305, 406, 414]	0.0806	[36, 38, 39, 40, 41]	0.0115	[2, 3, 4, 5, 6, 7, 8, 12, 13, 14, 15, 16, 17, 18, 19, 20, 21, 22, 23, 24, 25, 26, 27, 28, 29, 30, 31, 32, 33, 35, 37, 42, 44, 45, 46, 47, 48, 53, 55, 56, 57, 58, 59, 60, 61, 62, 63, 64, 65, 66, 67, 68, 69, 70, 71, 72, 73, 74, 75, 76, 77, 78, 79, 80, 81, 82, 83, 84, 86, 88, 90, 91, 92, 93, 94, 95, 97, 98, 100, 102, 103, 104, 105, 106, 107, 108, 109, 110, 111, 112, 113, 114, 115, 116, 117, 118, 120…	0.8618
YCL043C	1	0.9352	0.9668	92.9914	10	122	0.0164	0.0170	0.0012	0.0018	0.0012	[18, 19, 23, 24, 30, 31, 36, 37, 38, 39, 44, 45, 52, 53, 71, 72, 91, 92, 93, 94, 97, 98, 101, 102, 103, 104, 105, 117, 118, 124, 127, 128, 129, 131, 136, 143, 146, 150, 176, 181, 183, 189, 190, 204, 207, 210, 211, 213, 214, 215, 221, 224, 229, 230, 236, 252, 254, 255, 259, 262, 263, 273, 274, 275, 304, 308, 313, 316, 318, 319, 321, 324, 325, 328, 329, 336, 359, 361, 362, 375, 383, 384, 387, 389, …	0.2280	[17, 22, 25, 26, 27, 212, 247, 253, 303, 309, 310, 311, 312, 314, 320, 331, 332, 455, 458, 461, 462, 464, 470, 471, 472, 473, 474]	0.0517	[2, 3, 4, 5, 6, 7, 8, 9, 10, 11, 12, 13, 14, 15, 16, 20, 21, 28, 29, 32, 33, 34, 35, 40, 41, 42, 43, 46, 47, 48, 49, 50, 51, 54, 55, 56, 57, 58, 59, 60, 61, 62, 63, 64, 65, 67, 68, 69, 70, 73, 74, 75, 76, 77, 78, 79, 80, 81, 82, 83, 84, 85, 86, 87, 88, 89, 90, 95, 96, 99, 100, 106, 107, 108, 109, 110, 111, 112, 113, 114, 115, 116, 119, 121, 122, 123, 125, 126, 130, 132, 133, 134, 135, 137, 138, 1…	0.7050
YCL045C	1	0.6253	0.9691	89.9876	248	150	0.0155	0.0153	0.0236	0.0275	0.0236	[5, 8, 10, 13, 14, 26, 31, 32, 69, 70, 72, 102, 103, 104, 108, 152, 153, 154, 155, 175, 176, 200, 204, 206, 270, 286, 346, 347, 380, 399, 400, 402, 406, 407, 428, 431, 604, 608, 635, 671, 672, 690, 691, 693, 721, 731]	0.0605	[7, 12, 15, 16, 17, 18, 19, 21, 22, 23, 24, 25, 27, 29, 30, 38, 39, 41, 42, 43, 51, 59, 86, 92, 96, 112, 114, 120, 140, 144, 149, 150, 151, 159, 162, 170, 205, 207, 240, 248, 266, 278, 285, 290, 291, 295, 297, 311, 340, 344, 348, 363, 368, 376, 379, 398, 416, 424, 425, 438, 444, 445, 448, 459, 462, 471, 480, 503, 511, 517, 525, 531, 535, 536, 550, 555, 564, 580, 587, 599, 600, 605, 612, 616, 634,…	0.1329	[2, 3, 4, 6, 9, 11, 20, 28, 33, 34, 35, 36, 37, 40, 44, 46, 47, 48, 49, 50, 52, 53, 54, 55, 57, 58, 61, 62, 63, 65, 66, 67, 71, 73, 74, 75, 76, 77, 78, 79, 80, 81, 82, 83, 84, 85, 87, 88, 89, 90, 91, 93, 94, 95, 97, 98, 99, 100, 101, 105, 106, 107, 109, 110, 111, 113, 115, 116, 117, 118, 119, 121, 122, 123, 124, 125, 126, 127, 128, 129, 130, 132, 133, 134, 135, 136, 137, 138, 139, 141, 142, 143, …	0.7737
YCL050C	1	0.8653	0.9303	69.5140	65	137	0.0223	0.0220	0.0037	0.0082	0.0037	[2, 3, 4, 5, 6, 7, 8, 9, 10, 12, 14, 16, 18, 24, 25, 26, 33, 34, 37, 44, 49, 53, 57, 60, 65, 70, 72, 73, 74, 76, 77, 80, 81, 82, 83, 86, 87, 91, 92, 94, 95, 97, 98, 99, 101, 102, 103, 106, 107, 110, 111, 112, 113, 114, 119, 125, 126, 130, 134, 137, 142, 151, 152, 154, 155, 157, 158, 161, 163, 166, 168, 171, 174, 175, 176, 179, 181, 182, 187, 190, 191, 192, 197, 208, 210, 211, 213, 220, 221, 223, …	0.4361	[21, 23, 30, 36, 186, 292, 302, 308]	0.0249	[11, 13, 15, 17, 19, 20, 22, 27, 28, 29, 31, 32, 35, 38, 39, 40, 41, 42, 43, 45, 46, 47, 48, 50, 51, 52, 54, 55, 56, 58, 59, 61, 62, 63, 64, 66, 67, 68, 69, 71, 75, 78, 79, 84, 85, 88, 89, 90, 96, 100, 104, 105, 108, 109, 115, 116, 117, 118, 120, 121, 122, 123, 124, 127, 128, 129, 131, 132, 133, 135, 136, 138, 139, 140, 141, 143, 144, 145, 146, 147, 148, 149, 150, 156, 159, 160, 162, 164, 165, 16…	0.5296
YCL054W	1	0.8897	0.9847	168.2222	73	54	0.0072	0.0071	0.0000	0.0001	0.0000	[8, 31, 76, 78, 89, 90, 190, 254, 256, 258, 259, 260, 314, 352, 405, 479, 480, 483, 500, 591, 594, 595, 599, 601, 602, 663, 664, 687, 710, 727, 734, 780, 781, 783, 807]	0.0416	[]	0.0000	[2, 3, 4, 6, 7, 9, 10, 11, 12, 13, 14, 15, 16, 17, 18, 19, 20, 21, 22, 23, 24, 25, 26, 27, 28, 29, 30, 32, 33, 34, 35, 36, 37, 38, 39, 40, 41, 42, 43, 44, 45, 46, 47, 48, 49, 52, 53, 57, 58, 59, 60, 61, 62, 66, 67, 68, 74, 77, 79, 80, 81, 82, 83, 84, 85, 86, 88, 91, 92, 93, 94, 95, 96, 97, 98, 99, 100, 101, 102, 105, 106, 107, 108, 109, 110, 111, 112, 113, 114, 115, 116, 117, 118, 119, 120, 121, …	0.8252
YCL057W	1	0.9700	0.9768	108.4899	200	141	0.0128	0.0131	0.0004	0.0011	0.0004	[8, 10, 17, 19, 20, 21, 22, 23, 24, 25, 26, 27, 30, 31, 34, 37, 38, 39, 43, 46, 51, 55, 56, 57, 58, 59, 60, 64, 79, 80, 81, 93, 94, 95, 96, 97, 98, 99, 100, 101, 121, 130, 131, 134, 135, 136, 140, 142, 143, 144, 159, 163, 164, 165, 166, 173, 174, 206, 212, 215, 221, 246, 248, 250, 251, 252, 267, 268, 269, 271, 272, 273, 274, 275, 304, 307, 312, 315, 316, 317, 318, 332, 341, 342, 343, 344, 345, 37…	0.2079	[18, 119, 125, 126, 385, 395, 640]	0.0098	[2, 3, 4, 5, 6, 9, 11, 12, 28, 29, 32, 33, 35, 36, 40, 41, 42, 44, 45, 47, 48, 49, 50, 52, 53, 61, 62, 63, 65, 66, 67, 68, 69, 70, 71, 72, 73, 74, 75, 76, 77, 78, 82, 83, 84, 85, 86, 87, 88, 89, 90, 91, 92, 102, 103, 104, 105, 106, 107, 108, 109, 110, 111, 112, 113, 114, 115, 116, 117, 118, 120, 122, 123, 124, 127, 128, 129, 132, 133, 137, 138, 139, 141, 145, 146, 147, 148, 149, 150, 151, 152, 15…	0.7317
YCL059C	1	0.6696	0.9789	81.6028	60	44	0.0159	0.0160	0.0003	0.0008	0.0003	[5, 8, 12, 17, 28, 85, 124, 128, 130, 131, 136, 137, 216, 220, 235, 265, 291]	0.0538	[10, 125, 127, 129, 132, 134, 219, 221, 226, 229, 231, 264, 267]	0.0411	[2, 3, 4, 6, 7, 9, 11, 13, 14, 15, 16, 18, 19, 20, 21, 22, 23, 24, 25, 26, 27, 29, 30, 31, 32, 33, 34, 35, 36, 37, 38, 39, 40, 41, 42, 43, 44, 45, 46, 47, 48, 49, 50, 51, 52, 53, 54, 55, 56, 57, 58, 59, 60, 61, 62, 63, 64, 65, 66, 67, 68, 69, 70, 71, 72, 73, 74, 75, 76, 77, 78, 79, 80, 81, 82, 83, 84, 86, 87, 88, 89, 90, 91, 92, 93, 94, 95, 96, 97, 98, 99, 100, 101, 102, 103, 104, 105, 106, 107, …	0.8861
YCL064C	1	0.7691	0.9621	86.1447	104	79	0.0170	0.0169	0.0004	0.0014	0.0004	[7, 8, 14, 19, 20, 31, 32, 35, 41, 44, 49, 86, 108, 109, 110, 112, 139, 144, 254, 287, 304, 351]	0.0611	[13, 33, 71, 72, 111, 181, 186]	0.0194	[2, 3, 4, 5, 6, 9, 10, 11, 12, 15, 16, 17, 18, 21, 22, 23, 24, 25, 26, 27, 28, 29, 30, 34, 36, 37, 38, 39, 40, 42, 43, 45, 46, 47, 48, 50, 51, 52, 53, 54, 55, 56, 57, 58, 59, 60, 61, 62, 63, 64, 65, 66, 67, 68, 69, 70, 73, 74, 75, 76, 77, 78, 79, 80, 81, 82, 83, 84, 85, 88, 89, 90, 91, 92, 93, 94, 95, 96, 97, 98, 99, 100, 101, 102, 103, 104, 105, 106, 107, 113, 114, 115, 116, 117, 118, 119, 120, …	0.9111
YCR002C	1	0.8525	0.9566	88.3540	66	65	0.0171	0.0173	0.0006	0.0015	0.0006	[7, 8, 10, 11, 22, 30, 52, 68, 71, 72, 74, 76, 77, 78, 79, 81, 103, 104, 105, 122, 131, 132, 133, 134, 146, 149, 156, 159, 163, 164, 166, 169, 201, 204, 205, 206, 207, 208, 229, 271, 273, 274, 283, 286, 291, 292, 313]	0.1460	[275, 276, 293, 303]	0.0124	[2, 3, 4, 5, 6, 9, 12, 13, 14, 15, 16, 17, 18, 19, 20, 21, 23, 24, 25, 26, 27, 28, 29, 31, 32, 33, 34, 35, 36, 37, 38, 39, 40, 41, 42, 43, 44, 45, 46, 47, 48, 49, 50, 51, 53, 54, 55, 56, 57, 58, 59, 60, 61, 62, 63, 64, 65, 66, 67, 69, 70, 73, 75, 82, 83, 84, 85, 86, 87, 88, 89, 90, 91, 92, 93, 94, 96, 97, 98, 99, 100, 101, 102, 106, 107, 108, 109, 110, 111, 112, 113, 114, 115, 116, 117, 118, 119,…	0.8261
YCR004C	1	0.7783	0.9561	82.6074	247	53	0.0171	0.0171	0.0001	0.0003	0.0001	[4, 5, 11, 12, 89, 100, 101, 117, 146, 168, 169, 184, 194, 195, 199]	0.0607	[18, 145]	0.0081	[2, 3, 6, 7, 8, 9, 10, 13, 14, 15, 16, 17, 19, 20, 21, 22, 23, 24, 25, 26, 27, 28, 29, 30, 31, 32, 33, 34, 35, 36, 37, 38, 39, 40, 41, 42, 43, 44, 45, 46, 47, 48, 49, 50, 51, 52, 53, 54, 55, 56, 57, 58, 59, 60, 61, 62, 63, 64, 65, 66, 67, 68, 69, 70, 71, 72, 73, 74, 75, 76, 77, 78, 79, 80, 81, 82, 83, 84, 85, 86, 87, 88, 90, 91, 92, 93, 94, 95, 96, 97, 98, 99, 102, 103, 104, 105, 106, 107, 108, 1…	0.9190
YCR005C	1	0.6588	0.9755	70.8805	204	56	0.0162	0.0162	0.0001	0.0003	0.0001	[5, 34, 35, 36, 41, 57, 62, 80, 81, 84, 86, 94, 180, 229, 231, 247, 248, 249, 251, 289, 291, 292, 294, 296, 299, 300, 320, 327, 364, 394, 406, 444, 446]	0.0717	[30, 32, 33, 79, 85, 95, 96, 179, 250, 290, 293, 295, 440, 441, 448, 451]	0.0348	[2, 3, 4, 6, 7, 8, 9, 10, 11, 12, 13, 14, 15, 16, 17, 18, 19, 20, 21, 22, 23, 24, 25, 26, 27, 28, 29, 31, 37, 38, 39, 40, 42, 43, 44, 45, 46, 47, 48, 49, 50, 51, 52, 53, 54, 55, 56, 58, 59, 60, 61, 63, 64, 65, 66, 67, 68, 69, 70, 71, 72, 73, 74, 75, 76, 77, 78, 87, 88, 89, 90, 91, 92, 93, 97, 98, 99, 100, 101, 102, 104, 105, 106, 107, 108, 110, 111, 112, 113, 114, 115, 116, 117, 118, 119, 120, 12…	0.8609
YCR009C	0	0.5513	0.9747	51.0902	9	65	0.0224	0.0221	0.0021	0.0021	0.0038	[2, 21, 27, 33, 40, 41, 44, 45, 49, 53, 56, 60, 72, 88, 94, 100, 101, 104, 110, 111, 112, 119, 121, 124, 126, 131, 132, 157, 161, 167, 173, 197, 201, 202, 203, 209, 222, 225, 227, 240, 242, 246, 250]	0.1623	[6, 7, 10, 32, 66, 76, 77, 96, 97, 98, 193, 196, 224, 226, 228, 229, 231, 251]	0.0679	[3, 4, 5, 8, 9, 11, 12, 13, 14, 15, 16, 17, 18, 19, 20, 22, 23, 24, 25, 26, 28, 29, 30, 31, 34, 35, 36, 37, 38, 39, 42, 43, 46, 47, 48, 50, 51, 52, 54, 55, 57, 58, 59, 61, 62, 63, 64, 65, 67, 68, 69, 70, 71, 73, 74, 75, 78, 79, 80, 81, 82, 83, 84, 85, 86, 87, 89, 90, 91, 92, 93, 95, 99, 102, 103, 105, 106, 107, 108, 109, 113, 114, 115, 116, 117, 118, 120, 122, 123, 125, 127, 128, 129, 130, 133, 1…	0.7660
YCR011C	1	0.7112	0.9898	125.9228	25	124	0.0092	0.0095	0.0255	0.0255	0.0255	[16, 21, 39, 95, 96, 97, 98, 113, 195, 218, 221, 224, 240, 243, 244, 248, 249, 250, 252, 268, 274, 283, 285, 292, 297, 298, 299, 300, 301, 302, 303, 304, 305, 308, 309, 310, 312, 314, 315, 359, 360, 362, 405, 427, 428, 430, 432, 434, 575, 597, 603, 604, 638, 641, 642, 643, 646, 647, 655, 659, 671, 672, 674, 677, 679, 732, 737, 816, 863, 864, 870, 871, 910, 911, 917, 970, 975, 982, 983, 984, 985, …	0.0829	[258, 275, 278, 280, 281, 282, 287, 288, 289, 291, 293, 294, 295, 296, 306, 307, 311, 313, 431, 640, 1030, 1040]	0.0210	[2, 3, 4, 5, 6, 7, 8, 9, 10, 11, 12, 17, 18, 19, 20, 22, 23, 24, 25, 26, 27, 28, 29, 30, 31, 32, 33, 34, 35, 36, 37, 38, 40, 41, 42, 43, 44, 45, 46, 47, 48, 49, 50, 55, 56, 57, 58, 59, 60, 62, 63, 64, 65, 66, 67, 68, 70, 71, 72, 73, 74, 75, 76, 77, 78, 79, 80, 81, 82, 83, 84, 85, 86, 87, 88, 89, 92, 93, 94, 99, 100, 101, 102, 103, 104, 105, 106, 107, 108, 109, 110, 111, 112, 114, 115, 116, 117, 1…	0.8198
YCR012W	1	0.8896	0.9706	126.2755	160	70	0.0110	0.0111	0.0000	0.0001	0.0000	[6, 9, 10, 11, 12, 13, 14, 15, 30, 31, 32, 59, 60, 110, 120, 121, 184, 211, 230, 281, 284, 289, 292, 322, 373, 374]	0.0625	[109, 282, 317, 375]	0.0096	[2, 3, 4, 5, 7, 8, 16, 17, 18, 19, 20, 21, 22, 23, 24, 25, 26, 28, 29, 33, 34, 35, 36, 37, 38, 39, 40, 41, 42, 43, 44, 45, 46, 47, 48, 49, 50, 51, 52, 53, 54, 55, 56, 57, 61, 62, 63, 64, 65, 66, 67, 68, 69, 70, 71, 72, 73, 74, 75, 76, 77, 78, 79, 80, 81, 82, 83, 84, 85, 86, 87, 88, 89, 90, 91, 92, 93, 94, 95, 96, 97, 98, 99, 100, 101, 102, 103, 104, 105, 111, 112, 115, 116, 117, 118, 119, 122, 12…	0.8774
YCR016W	1	0.8481	0.9549	88.8735	34	114	0.0187	0.0183	0.0018	0.0041	0.0018	[4, 5, 6, 7, 8, 9, 11, 13, 14, 18, 20, 21, 22, 23, 24, 25, 26, 40, 41, 44, 45, 48, 49, 50, 51, 53, 58, 59, 63, 64, 67, 69, 71, 72, 73, 74, 75, 77, 78, 79, 80, 85, 86, 87, 88, 90, 91, 95, 97, 101, 104, 111, 118, 119, 121, 123, 129, 132, 141, 142, 146, 147, 148, 149, 154, 155, 157, 160, 165, 169, 185, 186, 187, 190, 191, 192, 194, 195, 196, 197, 198, 200, 201, 202, 203, 204, 205, 206, 208, 209, 213…	0.3897	[10, 12, 60, 68, 144, 170, 171, 172, 173, 174, 176]	0.0379	[2, 3, 15, 16, 17, 19, 27, 28, 29, 30, 31, 32, 33, 34, 35, 36, 37, 38, 39, 42, 43, 46, 47, 52, 54, 55, 57, 61, 62, 65, 66, 70, 76, 81, 82, 83, 84, 89, 92, 93, 94, 98, 99, 100, 102, 103, 105, 106, 107, 108, 109, 110, 112, 113, 114, 115, 116, 117, 120, 122, 124, 125, 126, 127, 128, 130, 131, 133, 134, 135, 136, 137, 138, 139, 140, 143, 145, 150, 151, 152, 153, 156, 158, 159, 161, 162, 163, 164, 166…	0.5517
YCR034W	1	0.6478	0.9511	78.1735	91	95	0.0203	0.0195	0.0067	0.0171	0.0067	[8, 9, 12, 13, 20, 29, 31, 37, 38, 39, 42, 43, 44, 46, 51, 52, 79, 211, 214, 215, 218, 237, 238, 291, 294, 295, 297, 298]	0.0807	[5, 6, 7, 10, 14, 15, 16, 17, 18, 21, 22, 23, 35, 36, 40, 45, 47, 48, 53, 65, 73, 74, 75, 80, 84, 85, 91, 93, 100, 101, 103, 114, 129, 131, 141, 153, 195, 208, 222, 223, 224, 225, 233, 241, 247, 251, 261, 293, 296, 301, 303, 336, 337, 338]	0.1556	[2, 3, 4, 11, 19, 24, 25, 26, 27, 28, 30, 32, 33, 34, 41, 49, 50, 54, 55, 56, 57, 58, 59, 60, 61, 62, 63, 64, 66, 67, 68, 69, 70, 71, 72, 76, 77, 78, 81, 82, 83, 86, 87, 88, 89, 90, 92, 94, 95, 96, 97, 98, 99, 102, 104, 105, 106, 107, 108, 109, 110, 111, 112, 113, 115, 116, 117, 118, 119, 120, 121, 122, 123, 124, 125, 126, 127, 128, 130, 132, 133, 134, 135, 136, 137, 138, 139, 140, 142, 144, 145,…	0.7291
YCR036W	1	0.8366	0.9694	114.8600	77	51	0.0121	0.0121	0.0000	0.0001	0.0000	[13, 35, 50, 108, 155, 157, 158, 159, 208, 232, 323, 324]	0.0360	[88]	0.0030	[2, 3, 4, 5, 6, 7, 8, 9, 10, 11, 12, 14, 15, 16, 17, 18, 19, 20, 21, 22, 23, 24, 25, 26, 27, 28, 29, 30, 31, 32, 33, 34, 36, 37, 38, 39, 40, 41, 42, 43, 44, 45, 46, 47, 48, 49, 51, 52, 53, 54, 55, 56, 57, 58, 59, 60, 61, 62, 63, 64, 65, 66, 67, 68, 69, 70, 71, 72, 73, 74, 75, 76, 77, 78, 79, 80, 81, 82, 83, 84, 85, 86, 87, 89, 90, 91, 92, 93, 94, 95, 96, 97, 98, 99, 100, 101, 102, 103, 104, 105, …	0.9009
YCR043C	1	0.9296	0.9599	82.3553	127	43	0.0158	0.0158	0.0001	0.0006	0.0001	[3, 5, 6, 7, 8, 9, 10, 11, 24, 72, 79, 80, 88, 91, 93, 94, 96]	0.1339	[81, 83, 84, 85, 86, 87, 89]	0.0551	[2, 4, 12, 13, 14, 15, 16, 17, 18, 19, 20, 21, 22, 23, 25, 26, 27, 28, 29, 30, 31, 32, 33, 34, 35, 36, 37, 38, 39, 40, 41, 42, 43, 44, 45, 47, 48, 49, 50, 51, 52, 53, 54, 55, 56, 57, 58, 59, 60, 61, 62, 63, 64, 65, 66, 67, 68, 69, 70, 71, 73, 74, 75, 76, 77, 78, 82, 90, 95, 97, 98, 99, 100, 101, 102, 103, 104, 105, 106, 107, 108, 109, 110, 111, 112, 113, 114, 115, 116, 117, 118, 119, 120, 121, 12…	0.7953
YCR046C	1	0.8384	0.9607	122.0074	169	27	0.0123	0.0119	0.0001	0.0002	0.0001	[16, 29, 30, 44, 46, 50, 51, 53, 57, 71, 85, 120, 128, 157, 158]	0.0888	[36, 118]	0.0118	[2, 3, 4, 5, 6, 7, 8, 9, 10, 11, 12, 14, 18, 19, 20, 21, 22, 23, 24, 25, 26, 27, 31, 32, 33, 34, 35, 37, 38, 39, 40, 41, 42, 43, 45, 47, 48, 49, 52, 54, 55, 56, 58, 59, 60, 61, 62, 63, 64, 65, 66, 67, 68, 69, 70, 72, 74, 75, 76, 77, 78, 79, 80, 82, 83, 86, 87, 88, 89, 90, 91, 92, 93, 94, 95, 96, 97, 98, 99, 100, 101, 102, 103, 104, 105, 106, 107, 108, 109, 110, 111, 112, 113, 114, 115, 117, 119, …	0.8107
YCR047C	1	0.7885	0.9588	84.8100	19	50	0.0175	0.0174	0.0003	0.0018	0.0003	[3, 5, 6, 11, 12, 13, 14, 15, 25, 27, 28, 35, 71, 107, 127, 156, 177, 183, 224, 226, 264, 265]	0.0800	[7, 8, 9, 266]	0.0145	[2, 4, 10, 16, 17, 18, 19, 20, 21, 22, 23, 24, 26, 29, 30, 31, 32, 33, 34, 36, 37, 38, 39, 40, 42, 43, 44, 45, 46, 47, 48, 49, 51, 52, 53, 54, 55, 56, 57, 58, 59, 60, 61, 62, 63, 64, 65, 66, 67, 68, 69, 70, 72, 73, 74, 75, 76, 77, 78, 79, 80, 81, 82, 83, 84, 85, 86, 87, 88, 89, 90, 91, 92, 93, 94, 95, 96, 97, 98, 99, 100, 101, 102, 103, 104, 105, 108, 109, 110, 111, 112, 113, 114, 115, 116, 117, …	0.8255
YCR051W	1	0.8383	0.9723	96.4358	222	46	0.0138	0.0139	0.0014	0.0019	0.0014	[3, 4, 28, 45, 46, 47, 48, 49, 50, 68, 113, 129, 143, 168, 171, 173, 174, 175, 187, 192, 193, 195, 197, 208, 209, 210, 211, 212, 213]	0.1306	[27, 172]	0.0090	[2, 5, 6, 7, 8, 9, 10, 11, 12, 13, 14, 15, 16, 17, 18, 19, 20, 21, 22, 23, 24, 25, 26, 29, 30, 31, 32, 33, 34, 35, 36, 37, 38, 39, 40, 41, 42, 43, 44, 51, 52, 53, 54, 55, 56, 57, 58, 59, 60, 61, 62, 63, 64, 65, 66, 67, 69, 70, 71, 72, 73, 74, 75, 76, 77, 78, 79, 80, 81, 82, 83, 84, 85, 86, 87, 88, 89, 90, 91, 92, 93, 94, 95, 96, 97, 98, 99, 100, 101, 102, 103, 104, 105, 106, 108, 111, 112, 114, 1…	0.8198
YCR052W	1	0.8548	0.9820	126.9449	227	85	0.0114	0.0113	0.0014	0.0025	0.0014	[9, 10, 11, 16, 17, 20, 23, 26, 28, 34, 38, 39, 40, 41, 42, 43, 44, 46, 64, 65, 66, 82, 84, 90, 115, 120, 128, 129, 130, 131, 132, 133, 157, 158, 175, 241, 242, 244, 245, 270, 285, 291, 315, 328, 380, 381, 382, 385, 390, 408, 410, 412, 413, 414, 416, 418, 419, 420, 421, 422, 424, 434]	0.1284	[21, 27]	0.0041	[2, 3, 4, 5, 6, 7, 12, 13, 14, 15, 18, 19, 22, 24, 25, 29, 30, 31, 32, 33, 35, 36, 37, 47, 48, 49, 50, 51, 52, 53, 54, 55, 56, 57, 58, 59, 60, 61, 62, 63, 67, 68, 69, 70, 71, 72, 73, 74, 75, 76, 77, 78, 79, 80, 81, 83, 85, 86, 87, 88, 89, 91, 92, 93, 94, 95, 96, 97, 98, 99, 100, 101, 102, 103, 104, 105, 106, 107, 108, 109, 110, 111, 112, 113, 114, 116, 117, 118, 119, 121, 122, 123, 124, 125, 126,…	0.7909
YCR053W	1	0.8547	0.9652	90.9721	2	107	0.0163	0.0162	0.0006	0.0025	0.0006	[4, 7, 9, 10, 11, 12, 19, 20, 49, 51, 53, 56, 60, 61, 68, 69, 70, 71, 72, 73, 113, 114, 162, 195, 196, 264, 284, 313, 319, 335, 340, 367, 379, 420, 425, 468, 481, 482, 483, 487, 490]	0.0798	[34, 35, 36, 37, 38, 45, 46, 47, 48, 54, 55]	0.0214	[2, 3, 5, 6, 8, 13, 14, 15, 16, 17, 18, 21, 22, 23, 24, 25, 26, 27, 28, 29, 30, 33, 39, 40, 41, 42, 43, 44, 50, 52, 57, 58, 59, 62, 63, 64, 65, 66, 67, 74, 75, 76, 77, 78, 79, 80, 81, 82, 83, 84, 85, 86, 88, 89, 90, 91, 92, 93, 94, 95, 96, 97, 98, 99, 100, 101, 102, 103, 104, 105, 106, 107, 108, 109, 110, 111, 112, 115, 116, 117, 118, 119, 120, 121, 122, 123, 124, 125, 126, 127, 128, 129, 130, 13…	0.8677
YCR060W	1	0.7563	0.9407	53.3869	111	37	0.0249	0.0250	0.0002	0.0012	0.0002	[11, 23, 29, 30, 34, 46, 50, 52, 54, 62, 76, 82]	0.1081	[25, 37, 41, 42, 64, 65]	0.0541	[2, 3, 4, 5, 6, 7, 8, 9, 10, 12, 13, 14, 15, 16, 17, 18, 19, 20, 21, 22, 24, 26, 27, 31, 32, 33, 35, 36, 38, 39, 40, 43, 44, 45, 47, 48, 49, 51, 53, 55, 56, 57, 58, 59, 60, 61, 63, 66, 67, 68, 69, 70, 71, 72, 73, 74, 75, 77, 78, 79, 80, 81, 83, 84, 85, 86, 87, 88, 89, 90, 91, 92, 93, 94, 95, 96, 97, 98, 99, 100, 101, 102, 103, 104, 105, 106, 107, 108, 109, 110, 111, 112]	0.8288
YCR061W	0	0.5510	0.8832	105.7002	119	52	0.0215	0.0203	0.0139	0.0139	0.0171	[216, 284, 360, 445, 571]	0.0079	[2, 4, 5, 6, 8, 9, 10, 11, 13, 14, 15, 16, 17, 18, 19, 20, 21, 22, 23, 24, 25, 26, 27, 29, 30, 33, 34, 35, 36, 37, 38, 39, 40, 41, 42, 43, 44, 45, 46, 47, 48, 49, 50, 51, 52, 53, 54, 55, 56, 57, 58, 59, 60, 61, 62, 63, 64, 65, 66, 67, 68, 69, 70, 71, 72, 73, 74, 75, 76, 77, 78, 79, 80, 81, 82, 83, 84, 86, 87, 88, 89, 90, 91, 92, 93, 94, 95, 96, 97, 98, 99, 100, 101, 102, 103, 104, 105, 106, 107, …	0.8875	[3, 7, 12, 28, 31, 32, 85, 142, 148, 149, 151, 153, 155, 187, 190, 191, 208, 213, 214, 268, 287, 288, 300, 326, 342, 355, 356, 357, 364, 365, 366, 369, 370, 377, 401, 418, 419, 421, 423, 425, 430, 444, 450, 451, 465, 471, 474, 521, 523, 552, 554, 555, 563, 572, 575, 576, 578, 598, 606, 607, 609, 611, 612, 615, 617, 618]	0.1046
YCR069W	1	0.9091	0.9633	133.8180	62	76	0.0123	0.0123	0.0005	0.0018	0.0005	[7, 9, 10, 11, 12, 13, 17, 51, 55, 57, 62, 102, 105, 130, 131, 132, 133, 136, 137, 143, 145, 148, 170, 171, 172, 173, 193, 210, 289, 296, 298, 303, 304, 306, 307, 308, 309]	0.1164	[129, 190, 191, 295, 297, 299, 302]	0.0220	[2, 3, 4, 5, 6, 8, 14, 15, 16, 18, 19, 20, 21, 22, 23, 24, 25, 26, 27, 28, 29, 30, 31, 32, 33, 34, 35, 36, 37, 38, 39, 40, 41, 42, 44, 45, 47, 48, 49, 50, 52, 53, 54, 56, 58, 59, 60, 61, 63, 64, 65, 66, 67, 68, 69, 70, 71, 72, 73, 74, 75, 76, 77, 78, 79, 80, 81, 83, 84, 85, 86, 87, 88, 89, 90, 91, 92, 93, 94, 95, 96, 97, 98, 99, 100, 101, 103, 104, 106, 107, 108, 109, 110, 111, 112, 114, 115, 116…	0.8270
YCR071C	1	0.8326	0.9363	61.1213	146	44	0.0238	0.0242	0.0001	0.0006	0.0001	[17, 21, 23, 26, 28, 29, 38, 39, 44, 46, 52, 63, 64, 75, 77, 82, 83, 98, 125, 126, 127]	0.1438	[20, 78, 79, 81, 84]	0.0342	[2, 3, 4, 5, 6, 7, 8, 9, 10, 11, 12, 13, 14, 15, 16, 18, 19, 22, 24, 25, 27, 30, 31, 32, 33, 34, 35, 36, 37, 40, 41, 42, 43, 45, 47, 48, 49, 50, 51, 53, 54, 55, 56, 57, 58, 59, 60, 61, 62, 65, 66, 67, 68, 69, 70, 71, 72, 73, 74, 76, 80, 85, 86, 87, 88, 89, 90, 91, 92, 93, 94, 95, 96, 97, 99, 100, 101, 102, 103, 104, 105, 106, 107, 108, 109, 110, 111, 112, 113, 114, 115, 116, 117, 118, 119, 120, 1…	0.8219
YCR072C	1	0.8909	0.9569	82.0888	3	112	0.0168	0.0169	0.0003	0.0014	0.0003	[3, 4, 5, 7, 16, 21, 22, 23, 24, 28, 36, 37, 38, 55, 60, 61, 62, 63, 79, 80, 83, 87, 96, 100, 102, 103, 107, 109, 115, 148, 150, 151, 153, 193, 194, 195, 200, 215, 218, 219, 220, 235, 236, 238, 253, 256, 281, 298, 299, 301, 303, 304, 305, 306, 324, 337, 341, 358, 362, 363, 364, 366, 367, 369, 385, 386, 389, 391, 423, 429, 432, 458, 479, 495, 496, 497, 500, 502, 505, 506]	0.1553	[]	0.0000	[2, 6, 8, 9, 10, 11, 12, 13, 14, 15, 17, 18, 19, 20, 25, 26, 27, 29, 30, 31, 32, 33, 34, 35, 39, 40, 41, 42, 43, 44, 45, 46, 47, 48, 49, 50, 51, 53, 54, 56, 57, 58, 59, 64, 65, 66, 67, 68, 69, 70, 71, 72, 73, 74, 75, 76, 77, 78, 81, 82, 84, 85, 86, 88, 89, 90, 91, 92, 93, 94, 95, 97, 98, 99, 101, 104, 105, 106, 108, 110, 111, 112, 113, 114, 116, 117, 118, 119, 120, 121, 122, 123, 124, 125, 126, 1…	0.8039
YCR077C	1	0.7944	0.9841	119.2952	28	106	0.0115	0.0116	0.0002	0.0003	0.0002	[20, 34, 47, 48, 50, 51, 72, 73, 75, 76, 78, 87, 89, 112, 113, 114, 134, 136, 138, 139, 141, 142, 143, 144, 145, 168, 172, 173, 192, 193, 196, 213, 214, 227, 238, 239, 240, 241, 243, 251, 252, 253, 256, 298, 305, 306, 307, 308, 309, 320, 345, 348, 373, 376, 377, 378, 379, 380, 381, 382, 396, 397, 398, 400, 402, 409, 410, 413, 416, 418, 446, 447, 448, 449, 482, 487, 491, 510, 534, 535, 536, 537, 5…	0.1256	[685, 686]	0.0025	[2, 3, 4, 5, 6, 7, 8, 9, 10, 11, 12, 13, 14, 15, 16, 17, 18, 19, 21, 22, 23, 24, 25, 26, 27, 28, 29, 30, 31, 32, 33, 35, 36, 37, 38, 39, 40, 41, 42, 43, 44, 45, 46, 49, 52, 53, 54, 55, 56, 57, 58, 59, 60, 61, 62, 63, 64, 65, 66, 67, 68, 69, 70, 74, 77, 79, 80, 81, 82, 83, 84, 85, 86, 88, 90, 91, 92, 93, 94, 95, 96, 97, 98, 99, 100, 101, 102, 103, 104, 105, 106, 107, 108, 109, 110, 115, 116, 117, …	0.8455
YCR082W	1	0.5852	0.6945	76.1158	128	128	0.0388	0.0319	0.0377	0.1547	0.0377	[8, 13, 17, 25, 103, 105, 109, 111]	0.0625	[2, 3, 4, 5, 6, 7, 9, 10, 11, 14, 15, 16, 18, 19, 20, 21, 22, 23, 24, 26, 27, 28, 29, 30, 31, 32, 33, 34, 35, 36, 37, 38, 39, 40, 41, 42, 43, 44, 45, 46, 47, 48, 49, 50, 51, 52, 53, 54, 55, 56, 57, 58, 59, 60, 61, 62, 63, 64, 65, 66, 67, 68, 69, 70, 71, 72, 73, 74, 75, 76, 77, 78, 79, 80, 81, 82, 83, 84, 85, 86, 87, 88, 89, 90, 91, 92, 93, 94, 95, 96, 97, 98, 99, 100, 101, 102, 104, 106, 107, 108…	0.9219	[12, 110]	0.0156
YCR083W	1	0.7342	0.9178	56.4217	127	35	0.0263	0.0262	0.0001	0.0008	0.0001	[11, 12, 13, 14, 25, 26, 32, 48, 50, 53, 55, 57, 64, 66, 72, 77, 107]	0.1339	[15, 16, 65, 108]	0.0315	[2, 3, 4, 5, 6, 7, 8, 9, 10, 17, 18, 19, 20, 21, 22, 23, 24, 27, 28, 29, 30, 31, 33, 34, 35, 36, 37, 38, 39, 40, 41, 42, 43, 44, 45, 46, 47, 49, 51, 52, 54, 56, 58, 59, 60, 61, 62, 63, 67, 68, 69, 70, 71, 73, 74, 75, 76, 78, 79, 80, 81, 82, 83, 84, 85, 86, 87, 88, 89, 90, 91, 92, 93, 94, 95, 96, 97, 98, 99, 100, 101, 102, 103, 104, 105, 106, 109, 110, 111, 112, 113, 114, 115, 116, 117, 118, 119, …	0.8346
YCR084C	1	0.8047	0.9871	137.5750	201	89	0.0105	0.0107	0.0079	0.0150	0.0079	[9, 12, 23, 24, 25, 26, 27, 29, 30, 31, 34, 36, 37, 38, 39, 40, 41, 42, 43, 44, 50, 63, 66, 69, 71, 72, 74, 75, 76, 78, 79, 80, 81, 82, 88, 89, 90, 91, 92, 93, 95, 96, 97, 99, 208, 319, 322, 346, 347, 383, 385, 398, 410, 411, 412, 413, 414, 415, 416, 417, 418, 445, 447, 550, 553, 555, 557, 578, 580, 582, 587, 593, 596, 600, 601, 602, 616, 618, 619, 661, 668, 695]	0.1150	[60, 61, 62, 65, 70, 73]	0.0084	[2, 3, 4, 5, 6, 7, 8, 10, 11, 13, 14, 15, 16, 17, 18, 19, 20, 21, 22, 28, 32, 33, 35, 45, 46, 47, 48, 49, 51, 52, 53, 54, 55, 56, 57, 58, 59, 64, 67, 68, 77, 83, 84, 85, 86, 87, 94, 98, 100, 101, 102, 103, 104, 105, 106, 107, 108, 109, 110, 111, 112, 113, 114, 115, 116, 117, 118, 124, 125, 126, 127, 128, 129, 130, 131, 132, 133, 134, 135, 136, 137, 138, 140, 141, 143, 144, 145, 148, 149, 150, 151…	0.7714
YCR088W	1	0.8890	0.9714	80.5052	80	251	0.0182	0.0181	0.0017	0.0027	0.0017	[3, 4, 5, 6, 7, 8, 9, 10, 11, 12, 28, 32, 37, 38, 39, 42, 44, 45, 48, 51, 64, 68, 69, 72, 81, 82, 83, 84, 85, 92, 95, 97, 99, 111, 112, 124, 125, 130, 133, 137, 138, 139, 140, 141, 142, 144, 145, 156, 162, 163, 167, 168, 169, 173, 176, 181, 188, 190, 191, 192, 193, 194, 195, 204, 220, 222, 223, 224, 226, 227, 228, 232, 233, 234, 235, 240, 243, 250, 252, 253, 254, 256, 261, 262, 263, 265, 266, 267…	0.3159	[27, 143, 189, 332, 507, 508, 517, 518]	0.0135	[2, 13, 14, 15, 16, 17, 18, 19, 20, 21, 22, 23, 24, 25, 26, 29, 30, 31, 33, 34, 35, 36, 40, 41, 43, 46, 47, 50, 52, 53, 54, 55, 56, 57, 58, 59, 60, 61, 62, 63, 65, 67, 70, 71, 73, 74, 75, 76, 77, 78, 79, 80, 86, 87, 88, 89, 90, 91, 93, 94, 96, 98, 100, 102, 103, 104, 105, 106, 107, 108, 109, 110, 113, 114, 115, 116, 117, 118, 119, 120, 121, 122, 123, 126, 127, 128, 129, 131, 132, 134, 135, 136, 1…	0.6588
YCR090C	1	0.8309	0.9697	98.0273	182	25	0.0143	0.0143	0.0000	0.0001	0.0000	[5, 71, 72, 80, 82, 84, 87, 90]	0.0440	[48]	0.0055	[2, 3, 4, 6, 7, 8, 9, 10, 11, 12, 13, 14, 15, 16, 17, 18, 19, 20, 21, 22, 23, 24, 25, 26, 27, 28, 29, 33, 34, 35, 36, 37, 38, 39, 40, 41, 42, 43, 44, 45, 46, 49, 50, 51, 52, 53, 54, 55, 56, 57, 58, 59, 60, 61, 62, 63, 64, 65, 66, 67, 68, 69, 70, 73, 74, 75, 76, 77, 81, 83, 85, 86, 88, 89, 91, 92, 93, 94, 95, 96, 97, 98, 99, 100, 101, 102, 103, 104, 105, 106, 107, 108, 109, 110, 111, 112, 113, 114…	0.9121
YDL002C	1	0.6612	0.9583	71.5665	203	56	0.0214	0.0214	0.0007	0.0018	0.0007	[4, 9, 10, 11, 12, 27, 28, 47, 61, 69, 70, 73, 74, 76, 103, 104, 105, 108, 110, 117, 127, 128, 176, 179]	0.1182	[5, 24, 25, 26, 57, 58, 59, 60, 62, 63, 65, 66, 67, 68, 71, 109, 134, 135, 188]	0.0936	[2, 3, 6, 7, 8, 13, 14, 15, 16, 17, 18, 19, 20, 21, 22, 23, 29, 30, 31, 32, 33, 34, 35, 36, 37, 38, 39, 40, 41, 42, 43, 44, 45, 46, 48, 49, 50, 51, 52, 53, 54, 55, 56, 64, 72, 75, 77, 78, 79, 80, 81, 82, 83, 84, 85, 86, 87, 88, 89, 90, 91, 92, 93, 94, 95, 96, 97, 98, 99, 100, 101, 102, 106, 107, 111, 112, 113, 114, 115, 116, 118, 119, 120, 121, 122, 123, 124, 125, 126, 129, 130, 131, 132, 133, 13…	0.7882
YDL004W	1	0.8140	0.9694	93.2103	160	25	0.0139	0.0140	0.0000	0.0001	0.0000	[19, 43, 70, 71, 84, 90, 91, 115, 131]	0.0563	[59]	0.0063	[2, 3, 4, 5, 6, 7, 8, 9, 10, 11, 12, 13, 14, 15, 16, 17, 18, 20, 21, 22, 23, 24, 25, 26, 27, 28, 29, 30, 31, 32, 33, 34, 35, 36, 37, 38, 39, 40, 41, 42, 44, 45, 46, 47, 48, 49, 50, 51, 52, 53, 54, 55, 56, 58, 61, 62, 63, 64, 65, 66, 67, 68, 69, 72, 73, 74, 75, 76, 77, 78, 79, 80, 81, 82, 83, 85, 86, 87, 88, 92, 93, 94, 95, 96, 97, 98, 99, 100, 101, 102, 103, 104, 105, 107, 109, 110, 111, 112, 113…	0.8938
YDL007W	1	0.6645	0.9730	66.4137	181	72	0.0188	0.0187	0.0004	0.0016	0.0004	[4, 29, 48, 50, 51, 53, 79, 80, 82, 83, 85, 109, 111, 128, 129, 153, 170, 173, 174, 191, 221, 252, 254, 275, 277, 282, 302, 367, 379, 394, 395, 411]	0.0732	[5, 6, 17, 23, 25, 26, 27, 28, 30, 81, 156, 168, 169, 222, 223, 241, 246, 278, 279, 288, 364]	0.0481	[2, 3, 7, 8, 9, 10, 11, 12, 13, 14, 15, 16, 18, 19, 20, 21, 22, 24, 31, 32, 33, 34, 35, 36, 37, 38, 39, 40, 41, 42, 43, 44, 46, 47, 49, 52, 54, 55, 56, 57, 58, 59, 60, 61, 62, 63, 64, 65, 66, 67, 68, 69, 70, 71, 72, 73, 74, 75, 76, 77, 78, 84, 86, 87, 88, 89, 90, 91, 92, 93, 94, 95, 96, 97, 98, 99, 100, 101, 102, 103, 104, 105, 106, 107, 108, 110, 112, 113, 114, 115, 116, 117, 118, 119, 120, 121,…	0.8673
YDL012C	1	0.6221	0.9822	34.9403	107	43	0.0318	0.0308	0.0050	0.0052	0.0050	[13, 14, 16, 17, 23, 26, 27, 28, 39, 40, 43, 45, 75]	0.1215	[5, 9, 11, 15, 18, 19, 20, 21, 22, 25, 30, 34, 41, 42, 44, 47, 48, 49, 50, 53, 63, 71, 77, 84, 85, 88, 90, 95, 96]	0.2710	[2, 3, 4, 6, 7, 8, 10, 12, 24, 29, 31, 32, 33, 35, 36, 37, 38, 46, 51, 52, 54, 55, 56, 57, 58, 59, 60, 61, 62, 64, 65, 66, 67, 68, 69, 70, 72, 73, 74, 76, 78, 79, 80, 81, 82, 83, 86, 87, 89, 91, 92, 93, 94, 97, 98, 99, 100, 101, 102, 103, 104, 105, 106, 107, 108]	0.6075
YDL014W	1	0.5521	0.9689	58.2725	71	63	0.0158	0.0156	0.0022	0.0049	0.0022	[81, 142, 176, 177, 181, 194, 198, 317]	0.0245	[66, 67, 68, 82, 83, 84, 87, 88, 130, 131, 132, 133, 138, 139, 140, 141, 143, 164, 165, 166, 167, 168, 169, 170, 172, 173, 174, 175, 178, 179, 182, 183, 184, 185, 186, 187, 191, 192, 193, 195, 196, 197, 199, 200, 202, 256, 257, 272, 276, 302, 304, 305]	0.1590	[2, 3, 4, 5, 6, 7, 8, 9, 10, 11, 12, 13, 14, 15, 16, 17, 18, 24, 25, 26, 27, 28, 29, 30, 31, 32, 33, 34, 35, 36, 40, 49, 50, 51, 52, 53, 54, 57, 58, 70, 71, 72, 73, 74, 75, 76, 77, 78, 85, 86, 89, 90, 91, 92, 93, 94, 95, 96, 97, 98, 99, 100, 101, 102, 103, 104, 105, 106, 107, 108, 109, 110, 111, 112, 113, 114, 115, 116, 117, 118, 119, 120, 121, 122, 123, 124, 125, 126, 127, 128, 129, 134, 135, 13…	0.7309
YDL015C	1	0.7775	0.9554	86.9033	54	74	0.0190	0.0189	0.0007	0.0019	0.0007	[4, 6, 8, 20, 21, 30, 33, 35, 36, 37, 38, 52, 80, 81, 82, 85, 97, 99, 100, 103, 104, 105, 106, 107, 108, 115, 151, 164, 165, 166, 167, 181, 192, 196, 206, 210, 215, 218, 222, 223, 224, 252, 259, 267, 282, 284]	0.1484	[53, 54, 55, 98]	0.0129	[2, 3, 5, 7, 9, 10, 11, 12, 13, 14, 15, 16, 17, 18, 19, 22, 23, 24, 25, 26, 27, 28, 29, 31, 32, 39, 40, 41, 42, 43, 44, 45, 46, 47, 48, 49, 50, 51, 56, 57, 58, 59, 60, 61, 62, 63, 64, 65, 66, 67, 68, 69, 70, 71, 72, 73, 74, 75, 76, 77, 78, 79, 83, 84, 86, 87, 88, 89, 90, 91, 92, 93, 94, 95, 96, 101, 102, 109, 110, 111, 112, 113, 114, 116, 117, 118, 119, 120, 121, 122, 123, 124, 125, 126, 127, 128…	0.8065
YDL022W	1	0.8643	0.9409	74.9365	135	117	0.0219	0.0222	0.0012	0.0040	0.0012	[8, 9, 11, 12, 13, 15, 16, 17, 19, 37, 41, 44, 48, 50, 51, 52, 53, 65, 68, 69, 70, 82, 85, 87, 101, 117, 133, 136, 141, 147, 148, 184, 190, 196, 197, 218, 223, 237, 240, 245, 246, 250, 252, 260, 261, 269, 275, 284, 306, 307, 308, 309, 310, 311, 339, 340, 377, 382]	0.1483	[24, 31, 32, 33, 34, 35, 255, 257, 258, 259, 263, 264, 265, 266, 267, 268, 270, 271, 272, 273, 372]	0.0537	[2, 3, 4, 5, 6, 7, 10, 14, 18, 20, 21, 22, 23, 25, 26, 27, 28, 29, 30, 36, 38, 39, 40, 42, 43, 45, 46, 47, 49, 54, 55, 56, 57, 58, 59, 60, 61, 62, 63, 64, 66, 67, 71, 72, 73, 74, 75, 76, 77, 78, 79, 80, 81, 84, 86, 88, 89, 90, 91, 92, 93, 94, 95, 96, 97, 98, 99, 100, 102, 103, 104, 105, 106, 107, 108, 109, 110, 111, 112, 113, 114, 115, 116, 118, 119, 120, 121, 122, 123, 124, 125, 126, 127, 129, 1…	0.7903
YDL029W	1	0.9095	0.9583	89.0052	135	99	0.0168	0.0167	0.0011	0.0041	0.0011	[4, 5, 6, 7, 8, 9, 10, 11, 12, 13, 30, 73, 80, 122, 124, 155, 156, 157, 159, 170, 174, 197, 204, 238, 250, 266, 267, 302, 304, 310, 319, 336, 337, 338, 339, 340, 341, 342, 343, 345, 359, 367, 379]	0.1100	[136, 158, 271, 318, 320, 322, 323, 327, 328, 329, 330]	0.0281	[2, 3, 14, 15, 16, 17, 18, 19, 20, 21, 22, 23, 24, 25, 26, 27, 28, 29, 31, 32, 33, 34, 35, 36, 37, 38, 39, 40, 41, 42, 43, 44, 45, 46, 47, 48, 49, 50, 51, 52, 53, 54, 55, 56, 57, 58, 59, 60, 61, 62, 63, 64, 65, 66, 67, 68, 69, 70, 71, 72, 74, 75, 76, 77, 78, 79, 81, 82, 83, 84, 85, 86, 87, 88, 89, 90, 91, 92, 93, 94, 95, 96, 97, 98, 99, 100, 101, 102, 103, 104, 105, 106, 107, 108, 109, 110, 111, …	0.8593
YDL031W	0	0.8310	0.9930	119.0735	227	146	0.0109	0.0111	0.0015	0.0015	0.0016	[8, 13, 30, 32, 34, 42, 43, 44, 45, 46, 49, 50, 52, 53, 83, 125, 126, 127, 128, 129, 161, 212, 213, 217, 261, 274, 279, 280, 282, 301, 302, 334, 335, 336, 355, 356, 385, 396, 400, 401, 435, 436, 437, 450, 451, 463, 485, 523, 557, 559, 569, 587, 611, 612, 613, 614, 616, 617, 618, 658, 661, 669, 670, 675, 677, 688, 691, 696, 697, 698, 701, 702, 703, 771, 772, 774, 777, 789, 790, 795, 796, 798, 818,…	0.1226	[678, 901, 909]	0.0030	[2, 3, 4, 5, 6, 7, 9, 10, 11, 12, 14, 15, 16, 17, 18, 19, 20, 21, 22, 23, 24, 25, 26, 27, 28, 29, 31, 33, 35, 36, 37, 38, 39, 40, 41, 47, 48, 51, 54, 55, 56, 57, 58, 59, 60, 61, 62, 63, 64, 65, 66, 67, 68, 69, 70, 71, 72, 73, 74, 75, 76, 77, 78, 79, 80, 81, 82, 84, 85, 86, 87, 88, 89, 90, 91, 92, 93, 94, 95, 96, 97, 98, 99, 100, 101, 102, 103, 104, 105, 107, 108, 109, 110, 111, 112, 113, 114, 115…	0.8221
YDL040C	1	0.5685	0.9841	78.3206	86	142	0.0125	0.0126	0.0012	0.0018	0.0012	[23, 209, 285, 313, 347, 393, 418, 506, 513, 613, 640, 663, 734, 761, 790, 791, 792]	0.0199	[13, 14, 15, 18, 20, 22, 24, 25, 29, 32, 34, 35, 36, 37, 39, 59, 60, 62, 63, 65, 66, 80, 84, 85, 105, 108, 118, 120, 122, 138, 141, 157, 164, 165, 172, 185, 198, 216, 238, 240, 249, 250, 251, 269, 287, 288, 289, 314, 315, 340, 341, 342, 348, 349, 350, 351, 391, 392, 394, 396, 419, 420, 427, 441, 442, 448, 462, 465, 482, 491, 493, 495, 500, 507, 508, 512, 514, 535, 540, 552, 561, 562, 584, 585, 58…	0.1464	[2, 3, 4, 5, 6, 7, 8, 9, 10, 11, 12, 16, 17, 19, 21, 26, 27, 28, 30, 31, 33, 38, 40, 41, 42, 43, 44, 45, 46, 47, 48, 49, 50, 51, 52, 53, 54, 55, 56, 57, 58, 61, 64, 67, 68, 69, 70, 71, 72, 73, 74, 75, 76, 77, 79, 81, 82, 83, 86, 87, 88, 89, 90, 91, 92, 93, 94, 95, 96, 97, 98, 99, 100, 101, 102, 103, 104, 106, 107, 109, 110, 111, 112, 113, 114, 115, 116, 117, 119, 121, 123, 124, 125, 126, 127, 128…	0.8068
YDL046W	1	0.9106	0.9557	104.0599	173	42	0.0151	0.0151	0.0001	0.0004	0.0001	[5, 8, 9, 15, 20, 32, 35, 42, 46, 47, 49, 58, 63, 105, 106, 144]	0.0925	[28, 29, 30, 31, 34, 107]	0.0347	[2, 3, 4, 6, 7, 10, 11, 12, 13, 14, 16, 17, 18, 19, 21, 22, 23, 24, 25, 26, 27, 33, 36, 37, 38, 39, 40, 41, 43, 44, 45, 48, 50, 51, 52, 53, 54, 55, 56, 57, 59, 60, 65, 66, 67, 68, 69, 70, 71, 72, 73, 74, 75, 76, 77, 78, 79, 80, 81, 82, 83, 84, 85, 86, 87, 88, 89, 90, 91, 92, 93, 94, 95, 96, 97, 98, 99, 100, 101, 102, 103, 104, 108, 109, 110, 111, 112, 113, 114, 115, 116, 117, 118, 119, 120, 121, …	0.8439
YDL047W	1	0.6297	0.9869	78.0457	55	51	0.0170	0.0171	0.0001	0.0002	0.0001	[44, 46, 47, 74, 75, 95, 96, 98, 99, 100, 101, 135, 155, 172, 177, 180, 193, 194, 196, 208, 209, 289, 290, 292]	0.0772	[14, 48, 67, 71, 76, 89, 90, 91, 93, 94, 97, 156, 168, 171, 173, 174, 181, 199, 207, 283, 284]	0.0675	[2, 3, 4, 5, 6, 7, 8, 9, 10, 11, 12, 13, 15, 16, 17, 18, 19, 20, 21, 22, 23, 24, 25, 26, 27, 28, 29, 30, 32, 33, 34, 35, 36, 37, 38, 39, 40, 41, 42, 43, 45, 49, 50, 51, 52, 53, 54, 55, 56, 57, 58, 59, 60, 61, 62, 63, 64, 65, 66, 68, 69, 70, 72, 73, 77, 78, 79, 80, 81, 82, 83, 84, 85, 86, 87, 88, 92, 102, 103, 104, 105, 106, 107, 108, 109, 110, 111, 112, 113, 114, 115, 116, 117, 118, 119, 120, 121…	0.8521
YDL051W	1	0.8032	0.9728	81.3480	19	39	0.0152	0.0154	0.0001	0.0004	0.0001	[3, 22, 23, 42, 43, 44, 45, 47, 65, 66, 69, 73, 113, 115, 152, 159, 207, 208, 212, 222, 233, 260, 261, 262, 263, 264]	0.0945	[68, 232]	0.0073	[2, 4, 5, 6, 7, 8, 9, 10, 11, 12, 13, 14, 15, 16, 17, 18, 19, 20, 21, 24, 25, 26, 27, 28, 29, 30, 31, 32, 33, 34, 35, 36, 37, 38, 39, 40, 41, 46, 48, 49, 50, 51, 52, 53, 54, 55, 56, 57, 58, 59, 60, 61, 62, 63, 64, 67, 70, 71, 72, 74, 75, 76, 77, 78, 79, 80, 81, 82, 83, 84, 85, 86, 87, 88, 89, 90, 91, 92, 94, 95, 96, 97, 98, 99, 100, 101, 102, 105, 107, 108, 109, 110, 111, 112, 114, 116, 117, 118,…	0.8727
YDL052C	1	0.7530	0.9644	77.3456	47	80	0.0196	0.0194	0.0009	0.0018	0.0009	[4, 5, 7, 9, 10, 11, 13, 17, 27, 32, 33, 51, 57, 62, 64, 65, 109, 118, 119, 120, 121, 126, 129, 138, 155, 160, 192, 199, 201, 218, 224, 231, 280, 281]	0.1122	[8, 284]	0.0066	[2, 3, 6, 12, 14, 15, 16, 18, 19, 20, 21, 22, 23, 24, 25, 26, 29, 30, 31, 34, 35, 36, 37, 38, 39, 40, 41, 42, 43, 44, 45, 46, 47, 48, 49, 50, 52, 53, 54, 55, 56, 58, 59, 60, 61, 63, 66, 67, 68, 69, 70, 71, 72, 73, 74, 75, 77, 78, 79, 80, 81, 82, 83, 84, 85, 86, 87, 88, 89, 90, 91, 92, 93, 94, 95, 96, 97, 98, 99, 100, 101, 102, 103, 104, 105, 106, 107, 108, 110, 111, 112, 113, 114, 115, 116, 117, …	0.8647
YDL053C	1	0.8451	0.9791	111.2675	185	48	0.0155	0.0163	0.0048	0.0061	0.0048	[37, 49, 50, 51, 52, 53, 54, 55, 57, 72, 106, 107, 108, 110, 125, 134, 135, 138, 139, 140, 143, 151, 152, 154, 157, 167, 169, 170, 174, 175, 176]	0.1676	[38, 39, 40, 146, 153, 155, 156, 166]	0.0432	[2, 3, 4, 5, 6, 7, 8, 9, 10, 11, 12, 13, 14, 15, 17, 18, 19, 20, 21, 22, 23, 24, 25, 26, 27, 28, 29, 30, 31, 32, 33, 34, 35, 36, 41, 42, 43, 44, 45, 46, 47, 48, 58, 59, 60, 61, 62, 63, 64, 65, 66, 67, 68, 69, 70, 73, 74, 75, 76, 77, 78, 79, 80, 81, 82, 84, 85, 86, 87, 88, 89, 90, 91, 92, 93, 94, 95, 96, 97, 98, 99, 100, 101, 102, 103, 104, 105, 109, 111, 112, 113, 114, 115, 116, 117, 118, 119, 12…	0.7622
YDL055C	1	0.8037	0.9686	92.5305	105	51	0.0153	0.0153	0.0001	0.0007	0.0001	[4, 6, 59, 83, 106, 110, 112, 115, 118, 146, 152, 198, 212, 253, 254, 261, 262, 263, 311, 313, 335, 349]	0.0609	[109]	0.0028	[2, 3, 5, 7, 8, 9, 10, 11, 12, 13, 14, 15, 16, 17, 18, 19, 20, 21, 22, 23, 24, 25, 26, 27, 28, 29, 30, 31, 32, 33, 34, 35, 36, 37, 38, 39, 40, 41, 42, 43, 44, 45, 46, 47, 48, 49, 50, 51, 52, 53, 54, 55, 56, 57, 58, 60, 61, 62, 63, 64, 65, 66, 67, 68, 69, 70, 71, 72, 73, 74, 75, 76, 77, 78, 79, 80, 81, 82, 84, 85, 86, 87, 88, 89, 90, 91, 92, 93, 94, 95, 96, 97, 98, 99, 100, 101, 102, 103, 104, 105…	0.8947
YDL060W	1	0.8054	0.9808	95.6818	20	107	0.0125	0.0126	0.0002	0.0004	0.0002	[18, 23, 25, 30, 37, 61, 64, 66, 67, 80, 84, 86, 87, 91, 95, 97, 98, 99, 110, 123, 144, 169, 185, 187, 199, 216, 218, 219, 235, 239, 244, 246, 247, 248, 250, 286, 287, 290, 308, 321, 322, 355, 371, 372, 381, 382, 383, 384, 388, 391, 392, 393, 394, 395, 396, 397, 398, 454, 458, 459, 506, 507, 520, 522, 541, 545, 576, 603, 606, 632, 633, 634, 636, 637, 639, 665, 666, 668, 669, 713, 715, 716, 719, 7…	0.1117	[]	0.0000	[2, 3, 4, 5, 6, 7, 8, 9, 10, 11, 12, 13, 14, 15, 16, 17, 19, 20, 21, 22, 24, 26, 27, 28, 29, 31, 32, 33, 34, 35, 36, 38, 39, 40, 41, 42, 43, 44, 45, 46, 47, 48, 49, 50, 51, 52, 53, 54, 55, 56, 57, 58, 59, 60, 62, 63, 65, 68, 69, 70, 71, 72, 73, 74, 75, 76, 77, 78, 79, 81, 82, 83, 85, 88, 89, 90, 92, 93, 94, 96, 100, 101, 102, 103, 104, 105, 106, 107, 108, 109, 111, 112, 113, 114, 115, 116, 117, 1…	0.8503
YDL064W	1	0.8351	0.9565	116.1503	157	32	0.0128	0.0128	0.0000	0.0002	0.0000	[11, 12, 14, 17, 18, 89, 126, 136]	0.0510	[]	0.0000	[2, 3, 4, 5, 6, 7, 8, 9, 10, 19, 20, 21, 22, 23, 24, 26, 27, 28, 29, 30, 31, 32, 33, 34, 35, 36, 37, 38, 39, 40, 41, 42, 43, 44, 45, 47, 48, 49, 50, 51, 52, 53, 54, 55, 56, 58, 60, 61, 62, 63, 64, 65, 66, 67, 68, 70, 71, 73, 74, 75, 76, 77, 78, 79, 80, 81, 83, 84, 85, 86, 87, 88, 90, 91, 92, 93, 94, 95, 96, 97, 98, 99, 100, 101, 102, 103, 104, 105, 106, 107, 108, 109, 110, 111, 112, 113, 114, 115…	0.8662
YDL065C	1	0.8289	0.9604	91.4903	86	66	0.0160	0.0160	0.0002	0.0010	0.0002	[5, 11, 17, 18, 79, 88, 139, 142, 156, 180, 185, 225, 269, 306, 316, 317, 319, 324, 328, 333]	0.0585	[210]	0.0029	[2, 3, 4, 6, 7, 8, 9, 10, 12, 13, 14, 15, 16, 19, 20, 21, 22, 23, 24, 25, 26, 27, 28, 29, 30, 31, 32, 33, 34, 35, 36, 37, 38, 39, 40, 41, 42, 43, 44, 45, 46, 47, 48, 49, 50, 51, 52, 53, 54, 55, 56, 57, 58, 59, 60, 61, 62, 63, 64, 65, 66, 67, 68, 69, 70, 71, 72, 73, 74, 75, 76, 77, 78, 80, 81, 82, 83, 84, 85, 86, 87, 89, 90, 91, 92, 93, 94, 95, 96, 97, 98, 99, 100, 101, 102, 103, 105, 106, 107, 10…	0.9094
YDL066W	1	0.7183	0.9673	73.5113	172	101	0.0199	0.0196	0.0009	0.0030	0.0009	[9, 10, 11, 12, 33, 35, 45, 70, 77, 117, 138, 139, 141, 142, 143, 151, 160, 167, 168, 179, 202, 207, 208, 210, 227, 229, 231, 233, 235, 260, 299, 309, 346, 347, 348, 349, 351, 357, 373, 375, 380, 381, 382, 427]	0.1028	[13, 15, 17, 18, 29, 30, 31, 32, 107, 140, 150, 273, 283, 297, 307, 342, 343, 350]	0.0421	[2, 3, 4, 5, 6, 7, 8, 14, 16, 19, 20, 21, 22, 23, 24, 25, 26, 27, 28, 34, 36, 37, 38, 39, 40, 41, 42, 43, 44, 46, 47, 48, 49, 50, 52, 53, 54, 55, 57, 58, 59, 60, 61, 62, 63, 64, 65, 66, 67, 68, 69, 71, 72, 73, 74, 75, 76, 78, 79, 80, 81, 82, 83, 84, 85, 86, 87, 88, 89, 90, 91, 92, 93, 94, 95, 96, 97, 98, 99, 100, 101, 102, 103, 104, 105, 106, 108, 109, 110, 111, 112, 113, 114, 115, 116, 118, 119,…	0.8388
YDL067C	0	0.2694	0.9581	5.4137	59	34	0.0476	0.0522	0.0073	0.0073	0.0654	[]	0.0000	[4, 5, 7, 16, 19, 20, 21, 22, 23, 24, 25, 26, 27, 28, 29, 30, 31, 32, 33, 34, 35, 36, 37, 38, 39, 40, 41, 42, 43, 44, 45, 46, 47, 49]	0.5763	[2, 3, 6, 8, 9, 10, 11, 12, 13, 14, 15, 17, 18, 48, 50, 51, 52, 53, 54, 55, 56, 57, 58, 59, 60]	0.4237
YDL072C	1	0.7695	0.9514	58.6183	203	68	0.0239	0.0241	0.0057	0.0092	0.0057	[4, 5, 21, 25, 27, 30, 35, 39, 43, 45, 56, 57, 58, 59, 60, 62, 63, 68, 70, 71, 72, 80, 83, 99, 115, 117, 121, 127, 132, 140, 154, 158, 161, 173, 175, 176, 177, 178, 179, 181]	0.1970	[18, 19, 24, 38, 42, 129, 160, 162, 164, 174, 184, 194]	0.0591	[2, 3, 6, 7, 8, 9, 10, 11, 12, 13, 14, 15, 16, 17, 20, 22, 23, 26, 28, 29, 31, 32, 33, 34, 36, 37, 40, 41, 44, 46, 47, 48, 49, 50, 51, 52, 53, 54, 55, 61, 64, 65, 66, 67, 69, 73, 74, 75, 76, 77, 78, 79, 81, 82, 86, 87, 88, 89, 90, 91, 92, 93, 94, 95, 96, 97, 98, 100, 101, 102, 103, 104, 105, 106, 107, 108, 109, 110, 111, 112, 113, 114, 116, 118, 119, 120, 122, 123, 124, 125, 126, 128, 130, 131, 1…	0.7340
YDL075W	1	0.8018	0.9550	67.0740	113	48	0.0177	0.0179	0.0001	0.0004	0.0001	[6, 8, 10, 11, 13, 18, 20, 21, 22, 25, 26, 29, 54, 55, 56, 58, 59, 82, 83, 85, 86, 93]	0.1947	[14, 17, 19, 23, 24]	0.0442	[2, 3, 4, 5, 15, 16, 27, 28, 30, 31, 32, 34, 35, 36, 37, 38, 39, 40, 41, 42, 43, 44, 45, 46, 47, 48, 49, 50, 51, 52, 57, 60, 61, 62, 63, 64, 65, 66, 67, 68, 69, 72, 73, 74, 75, 76, 77, 79, 80, 81, 87, 88, 89, 90, 91, 92, 94, 95, 96, 97, 98, 99, 100, 101, 102, 103, 104, 105, 106, 107, 108, 109, 110, 111, 112, 113, 114]	0.6814
YDL078C	1	0.7285	0.9195	120.5382	87	63	0.0150	0.0145	0.0038	0.0071	0.0038	[2, 3, 4, 5, 6, 7, 8, 9, 10, 11, 12, 14, 20, 23, 24, 26, 27, 28, 29, 32, 34, 36, 37, 38, 39, 40, 41, 42, 43, 44, 45, 46, 47, 48, 49, 50, 51, 52, 53, 54, 55, 56, 57, 58, 59, 60, 61, 62, 63, 65, 66, 67, 68, 70, 71, 72, 73, 79, 82, 83, 84, 85, 86, 87, 88, 90, 91, 92, 93, 95, 96, 97, 98, 99, 100, 102, 103, 104, 106, 107, 108, 109, 110, 111, 112, 113, 114, 115, 116, 117, 118, 119, 120, 121, 122, 123, …	0.8017	[13, 15, 16, 17, 18, 19, 21, 22, 33, 64, 74, 193, 324]	0.0379	[25, 30, 31, 35, 69, 75, 76, 77, 78, 80, 81, 89, 94, 101, 105, 130, 133, 142, 143, 144, 146, 147, 148, 149, 172, 175, 181, 184, 187, 188, 189, 192, 197, 201, 203, 205, 206, 208, 209, 210, 213, 215, 216, 240, 249, 250, 266, 267, 287, 291, 304, 307, 326, 331]	0.1574
YDL081C	1	0.7582	0.9395	83.3278	106	32	0.0191	0.0191	0.0001	0.0008	0.0001	[39, 40, 73, 80]	0.0377	[65, 66, 67, 68, 69, 70, 71, 72]	0.0755	[2, 3, 4, 5, 6, 7, 8, 9, 10, 11, 12, 13, 14, 15, 16, 17, 18, 19, 20, 21, 22, 23, 24, 25, 26, 27, 28, 29, 30, 31, 32, 33, 34, 35, 36, 37, 38, 41, 42, 43, 44, 45, 46, 47, 48, 49, 50, 51, 52, 53, 54, 55, 56, 57, 58, 59, 60, 61, 62, 63, 64, 74, 75, 76, 77, 78, 79, 81, 82, 83, 84, 85, 86, 87, 88, 89, 90, 91, 92, 93, 94, 95, 96, 97, 98, 99, 100, 101, 102, 103, 104, 105, 106, 107]	0.8868
YDL084W	1	0.6908	0.9813	95.3806	190	40	0.0122	0.0121	0.0001	0.0003	0.0001	[23, 78, 82, 92, 93, 94, 95, 96, 97, 120, 134, 149, 150, 151, 153, 189, 220, 246, 247, 328, 329, 330, 331, 359, 397, 437]	0.0583	[]	0.0000	[2, 3, 4, 5, 6, 7, 8, 9, 10, 11, 12, 13, 14, 15, 16, 17, 18, 19, 20, 21, 22, 24, 25, 26, 27, 29, 30, 31, 32, 33, 34, 35, 36, 37, 38, 39, 40, 41, 42, 43, 44, 45, 46, 47, 48, 49, 50, 51, 52, 53, 54, 55, 56, 57, 58, 59, 60, 61, 62, 63, 64, 65, 66, 67, 68, 69, 70, 71, 72, 73, 74, 75, 76, 77, 79, 80, 81, 83, 84, 85, 86, 87, 88, 89, 90, 91, 98, 99, 100, 101, 102, 103, 104, 105, 106, 107, 108, 109, 110,…	0.9170
YDL086W	1	0.7528	0.9716	82.0787	17	33	0.0162	0.0160	0.0003	0.0007	0.0003	[2, 5, 6, 8, 9, 11, 15, 16, 20, 21, 22, 36, 38, 78, 79, 80, 89, 186, 199, 218, 247, 248]	0.0806	[13, 14, 17, 224]	0.0147	[3, 4, 7, 10, 12, 18, 19, 23, 24, 25, 26, 27, 28, 29, 30, 31, 32, 33, 34, 35, 37, 39, 40, 41, 42, 43, 44, 45, 46, 47, 48, 49, 50, 51, 52, 53, 54, 56, 57, 58, 59, 60, 61, 62, 63, 64, 65, 66, 67, 68, 72, 73, 74, 75, 76, 77, 81, 82, 83, 84, 85, 86, 87, 88, 90, 91, 92, 93, 94, 95, 96, 97, 98, 99, 100, 101, 102, 103, 104, 105, 106, 107, 108, 109, 111, 112, 113, 115, 116, 117, 118, 119, 120, 121, 122, …	0.8571
YDL092W	1	0.8030	0.9706	86.6732	146	29	0.0151	0.0149	0.0000	0.0003	0.0000	[66, 116]	0.0137	[]	0.0000	[2, 3, 4, 5, 6, 7, 8, 9, 10, 11, 12, 13, 14, 15, 16, 17, 18, 19, 20, 21, 22, 23, 24, 25, 26, 27, 28, 29, 30, 31, 32, 33, 34, 35, 36, 37, 38, 39, 40, 41, 42, 43, 44, 45, 46, 48, 50, 51, 52, 53, 54, 55, 56, 57, 58, 59, 60, 61, 62, 64, 65, 67, 68, 69, 70, 71, 72, 73, 74, 75, 76, 77, 78, 79, 80, 81, 82, 83, 84, 85, 86, 87, 88, 89, 90, 91, 92, 93, 94, 95, 96, 97, 98, 99, 100, 101, 102, 103, 104, 105, …	0.9521
YDL095W	0	0.3557	0.9903	38.9226	49	139	0.0165	0.0169	0.0013	0.0013	0.0724	[]	0.0000	[14, 21, 37, 38, 39, 40, 41, 43, 44, 45, 46, 47, 54, 55, 56, 57, 58, 59, 60, 61, 62, 63, 64, 89, 90, 91, 92, 183, 187, 188, 189, 190, 191, 192, 195, 219, 223, 224, 225, 227, 228, 230, 241, 261, 321, 323, 324, 325, 336, 348, 351, 370, 376, 385, 392, 406, 407, 408, 409, 410, 412, 413, 414, 415, 421, 422, 425, 427, 428, 429, 461, 462, 463, 465, 466, 482, 508, 510, 511, 513, 514, 516, 534, 535, 537, …	0.1701	[2, 3, 4, 5, 6, 7, 8, 9, 10, 11, 12, 13, 15, 16, 17, 18, 19, 20, 22, 23, 24, 25, 26, 27, 29, 30, 31, 32, 33, 34, 35, 42, 48, 49, 50, 51, 52, 53, 65, 66, 67, 68, 69, 70, 71, 72, 73, 74, 75, 76, 77, 78, 79, 80, 81, 82, 83, 84, 85, 86, 87, 88, 93, 94, 95, 96, 97, 98, 99, 100, 101, 102, 103, 104, 105, 106, 107, 108, 109, 110, 111, 112, 113, 114, 115, 116, 117, 118, 119, 120, 121, 122, 123, 124, 125, …	0.8213
YDL097C	1	0.8647	0.9653	102.0156	178	78	0.0135	0.0135	0.0000	0.0002	0.0000	[40, 41, 43, 44, 59, 81, 98, 140, 142, 143, 162, 181, 206, 240, 296, 300, 303, 332, 361, 362]	0.0461	[]	0.0000	[2, 3, 4, 5, 6, 7, 8, 9, 10, 11, 12, 13, 14, 16, 17, 18, 19, 20, 22, 23, 24, 25, 26, 27, 28, 29, 30, 31, 32, 33, 34, 35, 36, 37, 38, 39, 45, 46, 47, 48, 49, 50, 51, 52, 53, 54, 55, 56, 57, 58, 60, 61, 62, 63, 64, 65, 66, 67, 68, 69, 70, 71, 72, 73, 75, 76, 77, 78, 79, 80, 82, 83, 84, 85, 86, 87, 88, 89, 90, 91, 92, 93, 94, 95, 96, 97, 99, 100, 101, 102, 103, 104, 105, 106, 107, 108, 109, 110, 111…	0.9240
YDL099W	1	0.8592	0.9684	86.6917	85	157	0.0162	0.0163	0.0006	0.0014	0.0006	[3, 4, 5, 6, 7, 8, 9, 14, 15, 24, 29, 35, 36, 37, 47, 48, 50, 81, 90, 91, 92, 93, 94, 95, 97, 102, 103, 106, 107, 109, 111, 118, 133, 134, 135, 136, 137, 141, 182, 185, 189, 208, 223, 224, 226, 227, 229, 231, 254, 267, 268, 277, 278, 281, 297, 298, 299]	0.1672	[72]	0.0029	[2, 10, 11, 12, 13, 16, 17, 18, 19, 20, 21, 22, 23, 25, 26, 28, 31, 34, 38, 39, 40, 41, 42, 43, 44, 45, 46, 49, 51, 52, 53, 54, 55, 56, 57, 58, 59, 60, 61, 62, 63, 64, 65, 66, 67, 68, 69, 70, 71, 73, 74, 75, 76, 77, 78, 79, 80, 82, 83, 84, 85, 86, 87, 88, 89, 98, 99, 100, 101, 104, 105, 108, 110, 112, 113, 114, 115, 116, 117, 119, 120, 121, 122, 123, 124, 125, 126, 127, 128, 129, 130, 131, 138, 1…	0.7947
YDL100C	1	0.9195	0.9587	95.3334	98	112	0.0158	0.0161	0.0006	0.0033	0.0006	[8, 10, 11, 13, 15, 17, 18, 21, 42, 45, 50, 55, 56, 57, 90, 94, 100, 105, 106, 107, 108, 109, 125, 131, 132, 133, 134, 159, 160, 179, 247, 249, 253, 255, 259, 261, 275, 283, 284, 286, 318, 338, 339, 345]	0.1243	[14, 88, 89, 93, 95, 161, 256, 257, 260, 262, 263, 264, 265, 266, 267, 268, 269, 270, 271, 272, 273, 274]	0.0621	[2, 3, 5, 6, 7, 9, 12, 19, 20, 22, 23, 24, 25, 26, 27, 28, 29, 30, 31, 32, 33, 34, 35, 36, 38, 39, 40, 41, 43, 44, 46, 47, 48, 49, 51, 52, 53, 54, 58, 59, 60, 61, 62, 63, 64, 65, 66, 67, 68, 69, 70, 71, 72, 73, 74, 75, 76, 77, 78, 79, 80, 81, 82, 83, 84, 85, 86, 91, 92, 96, 97, 99, 101, 102, 103, 104, 110, 111, 112, 113, 114, 115, 116, 117, 118, 119, 120, 121, 122, 123, 124, 126, 127, 128, 129, 1…	0.7853
YDL103C	1	0.7992	0.9678	76.5393	221	97	0.0163	0.0162	0.0003	0.0007	0.0003	[5, 6, 15, 19, 21, 57, 71, 72, 73, 74, 78, 93, 94, 98, 109, 110, 111, 112, 129, 132, 133, 134, 135, 136, 140, 171, 200, 205, 222, 230, 233, 235, 251, 264, 271, 272, 273, 276, 279, 303, 304, 306, 333, 348, 350, 355, 369, 389, 390, 393, 394, 395, 409, 410, 415, 428, 429, 440, 465]	0.1237	[]	0.0000	[2, 3, 4, 7, 8, 9, 10, 11, 12, 13, 14, 16, 17, 18, 20, 22, 23, 24, 25, 26, 27, 28, 29, 30, 31, 32, 33, 34, 35, 36, 37, 38, 39, 40, 41, 42, 43, 44, 45, 46, 47, 48, 49, 50, 51, 52, 53, 54, 56, 58, 59, 60, 61, 62, 63, 64, 65, 66, 67, 68, 69, 70, 75, 76, 77, 79, 80, 81, 82, 83, 84, 85, 86, 87, 88, 89, 90, 91, 92, 95, 96, 97, 99, 100, 101, 102, 103, 104, 105, 106, 107, 108, 113, 114, 115, 116, 117, 11…	0.8574
YDL110C	0	0.4407	0.9820	24.7728	150	32	0.0294	0.0302	0.0011	0.0011	0.0053	[70, 130, 135]	0.0200	[26, 33, 34, 51, 58, 71, 75, 78, 82, 84, 85, 86, 87, 88, 89, 90, 91, 92, 93, 94, 95, 97, 105, 123, 128, 129, 134, 136, 141]	0.1933	[2, 3, 4, 5, 6, 7, 8, 9, 10, 11, 12, 13, 14, 15, 16, 17, 18, 19, 20, 21, 22, 23, 24, 25, 27, 28, 29, 30, 31, 32, 35, 36, 37, 38, 39, 40, 41, 42, 43, 44, 45, 46, 47, 48, 49, 50, 52, 53, 54, 55, 56, 57, 59, 60, 61, 62, 63, 64, 65, 66, 67, 68, 69, 72, 73, 74, 76, 77, 79, 80, 81, 83, 96, 98, 99, 100, 101, 102, 103, 104, 106, 107, 108, 109, 110, 111, 112, 113, 114, 115, 116, 117, 118, 119, 120, 121, 1…	0.7867
YDL120W	1	0.8219	0.9820	108.0719	174	16	0.0115	0.0115	0.0000	0.0000	0.0000	[40, 45, 66, 85, 122, 157]	0.0345	[14, 39]	0.0115	[2, 3, 4, 5, 6, 7, 8, 9, 10, 11, 12, 13, 15, 16, 17, 19, 20, 21, 23, 24, 25, 26, 27, 28, 29, 30, 31, 32, 33, 34, 35, 36, 37, 38, 41, 42, 43, 44, 46, 47, 48, 49, 50, 51, 52, 53, 54, 55, 56, 57, 58, 59, 60, 61, 62, 63, 64, 65, 67, 68, 69, 70, 71, 72, 73, 74, 75, 76, 77, 78, 79, 80, 81, 82, 83, 86, 87, 88, 89, 90, 91, 92, 93, 94, 95, 96, 97, 98, 99, 101, 102, 103, 104, 105, 106, 107, 108, 109, 110, …	0.9195
YDL121C	1	0.5055	0.9780	64.0805	149	22	0.0242	0.0240	0.0016	0.0018	0.0016	[26, 33, 89]	0.0201	[11, 12, 14, 15, 16, 17, 20, 23, 24, 25, 36, 57, 59, 60, 85, 107, 140]	0.1141	[2, 3, 4, 5, 6, 7, 8, 9, 10, 13, 18, 19, 21, 22, 27, 28, 29, 30, 31, 32, 34, 35, 37, 38, 39, 40, 41, 42, 43, 44, 45, 46, 47, 48, 49, 50, 51, 52, 53, 54, 55, 56, 58, 61, 62, 63, 64, 65, 66, 67, 68, 69, 70, 71, 72, 73, 74, 75, 76, 77, 78, 79, 80, 81, 82, 83, 84, 86, 87, 88, 90, 91, 92, 93, 94, 95, 96, 97, 98, 99, 100, 101, 102, 103, 104, 105, 106, 108, 109, 110, 111, 112, 113, 114, 115, 116, 117, 1…	0.8658
YDL124W	1	0.7732	0.9663	82.5430	56	54	0.0185	0.0181	0.0019	0.0036	0.0019	[6, 7, 8, 15, 16, 17, 18, 19, 20, 21, 22, 27, 33, 44, 45, 46, 54, 75, 81, 83, 87, 95, 134, 154, 156, 174, 177, 178, 180, 182, 192, 198, 200, 286, 291, 297]	0.1154	[13, 14, 73, 74, 76, 77, 204]	0.0224	[2, 3, 4, 5, 9, 10, 11, 12, 23, 24, 25, 26, 28, 29, 30, 31, 32, 34, 35, 36, 37, 38, 39, 40, 41, 42, 43, 47, 48, 49, 50, 51, 52, 53, 55, 56, 57, 58, 59, 60, 61, 62, 63, 64, 65, 66, 67, 68, 69, 70, 71, 72, 78, 79, 80, 82, 84, 85, 86, 88, 89, 90, 91, 92, 93, 94, 96, 97, 98, 99, 100, 101, 102, 103, 104, 105, 106, 107, 108, 109, 110, 111, 112, 113, 114, 115, 116, 117, 118, 119, 120, 121, 122, 123, 124…	0.8494
YDL125C	1	0.9936	0.9537	53.8651	158	84	0.0217	0.0231	0.0050	0.0101	0.0050	[4, 9, 16, 18, 20, 40, 41, 42, 43, 47, 48, 50, 51, 52, 53, 59, 60, 61, 62, 63, 65, 66, 67, 68, 74, 101, 119, 131, 134, 139, 140, 142, 143, 144, 145, 146, 149]	0.2342	[3, 5, 6, 7, 8, 10, 11, 12, 13, 14, 15, 17, 19, 21, 22, 23, 24, 25, 26, 27, 28, 29, 30, 31, 32, 33, 34, 35, 36, 37, 38, 39, 44, 45, 46, 49, 129, 132, 136, 137]	0.2532	[54, 55, 56, 57, 58, 64, 69, 70, 71, 72, 73, 75, 76, 77, 78, 79, 80, 81, 82, 83, 84, 85, 86, 87, 88, 89, 90, 91, 92, 93, 94, 95, 96, 97, 98, 99, 100, 102, 103, 104, 105, 106, 107, 108, 109, 110, 111, 112, 113, 114, 116, 117, 118, 120, 121, 122, 123, 124, 125, 126, 127, 128, 130, 133, 135, 138, 141, 147, 148, 150, 151, 152, 153, 154, 155, 156, 157, 158, 159]	0.5000
YDL126C	1	0.8727	0.9801	93.7343	67	173	0.0145	0.0146	0.0047	0.0057	0.0047	[10, 13, 16, 17, 18, 19, 20, 21, 22, 23, 24, 25, 26, 27, 28, 29, 52, 55, 60, 61, 63, 64, 65, 66, 67, 99, 100, 122, 141, 144, 145, 146, 147, 183, 188, 189, 190, 191, 192, 207, 208, 209, 210, 211, 212, 213, 214, 215, 216, 226, 231, 235, 275, 278, 295, 305, 308, 309, 310, 311, 313, 314, 315, 316, 317, 318, 319, 335, 336, 337, 338, 349, 357, 358, 370, 373, 374, 375, 376, 377, 378, 440, 447, 453, 455,…	0.1653	[11, 12, 14, 15, 51, 470, 501, 502]	0.0096	[2, 3, 4, 6, 7, 8, 9, 30, 31, 32, 33, 34, 35, 36, 37, 38, 39, 40, 41, 42, 43, 44, 45, 46, 47, 48, 49, 53, 54, 56, 57, 58, 59, 62, 68, 69, 70, 71, 72, 73, 74, 75, 76, 77, 78, 79, 80, 81, 82, 83, 84, 85, 86, 87, 88, 89, 90, 91, 92, 93, 94, 95, 96, 97, 98, 101, 102, 103, 104, 105, 106, 107, 108, 109, 110, 112, 113, 114, 115, 116, 117, 118, 119, 120, 121, 123, 124, 125, 126, 127, 128, 129, 130, 131, …	0.8084
YDL128W	1	0.7493	0.9236	51.4708	155	175	0.0237	0.0230	0.0109	0.0273	0.0109	[2, 3, 4, 5, 6, 7, 8, 9, 10, 11, 12, 13, 16, 18, 19, 21, 22, 23, 26, 28, 29, 30, 31, 32, 34, 36, 37, 40, 49, 55, 56, 57, 59, 60, 61, 62, 63, 64, 65, 66, 67, 68, 69, 70, 71, 72, 73, 74, 75, 76, 77, 79, 80, 81, 82, 83, 87, 88, 89, 90, 92, 93, 95, 97, 99, 100, 101, 103, 104, 105, 106, 107, 108, 109, 113, 114, 115, 116, 117, 118, 119, 120, 121, 122, 123, 124, 126, 128, 129, 130, 131, 132, 134, 135, 1…	0.7616	[14, 25, 38, 42, 43, 44, 45, 47, 48, 52, 53, 86]	0.0292	[15, 17, 20, 24, 27, 33, 35, 39, 41, 46, 50, 51, 54, 58, 84, 85, 91, 94, 96, 98, 102, 110, 111, 112, 125, 127, 133, 137, 142, 161, 166, 176, 183, 184, 186, 188, 190, 191, 198, 216, 223, 224, 242, 243, 245, 246, 252, 255, 262, 264, 269, 271, 272, 273, 281, 296, 298, 299, 305, 307, 315, 329, 333, 338, 339, 343, 345, 348, 349, 361, 370, 376, 380, 387, 388, 389, 391, 392, 393, 394, 398, 399, 402]	0.2019
YDL130W-A	1	0.7728	0.9798	71.7316	86	19	0.0189	0.0193	0.0003	0.0006	0.0003	[17, 18, 19, 24, 30, 31, 32, 33, 35, 36, 37, 38, 39, 40, 42]	0.1744	[]	0.0000	[2, 3, 4, 5, 6, 7, 8, 9, 10, 11, 12, 13, 14, 15, 16, 20, 21, 22, 23, 25, 26, 27, 28, 29, 34, 41, 43, 44, 45, 46, 47, 48, 49, 50, 51, 52, 53, 54, 55, 56, 57, 58, 59, 60, 61, 62, 63, 64, 65, 66, 67, 68, 69, 70, 71, 72, 73, 74, 75, 76, 77, 78, 79, 82, 83, 84, 85, 87]	0.7907
YDL135C	1	0.8329	0.9606	90.5857	202	43	0.0160	0.0161	0.0000	0.0004	0.0000	[35, 37, 87, 91, 117, 132, 146, 147]	0.0396	[106]	0.0050	[2, 3, 4, 5, 6, 7, 8, 9, 10, 11, 12, 13, 14, 15, 16, 17, 18, 19, 20, 21, 22, 23, 24, 26, 27, 28, 29, 30, 31, 32, 33, 34, 36, 38, 39, 40, 41, 42, 43, 44, 45, 46, 47, 48, 49, 50, 51, 52, 53, 54, 55, 56, 57, 58, 59, 60, 61, 62, 63, 64, 65, 66, 67, 68, 69, 70, 71, 72, 73, 74, 75, 76, 77, 78, 79, 80, 81, 82, 83, 84, 86, 88, 89, 90, 92, 93, 94, 95, 96, 97, 98, 99, 100, 101, 102, 104, 107, 108, 109, 110…	0.9208
YDL140C	1	0.8235	0.9904	163.8712	197	222	0.0072	0.0073	0.0005	0.0007	0.0005	[7, 15, 19, 20, 21, 35, 55, 56, 69, 74, 75, 116, 117, 118, 119, 120, 121, 122, 141, 144, 145, 148, 149, 150, 151, 152, 156, 157, 169, 170, 247, 248, 269, 270, 272, 282, 283, 284, 285, 305, 320, 321, 322, 323, 324, 325, 327, 338, 355, 368, 373, 374, 391, 397, 399, 400, 401, 402, 403, 404, 405, 406, 476, 477, 524, 526, 538, 544, 545, 546, 547, 548, 549, 581, 596, 625, 626, 629, 630, 648, 651, 654, …	0.0894	[107, 1208]	0.0012	[2, 3, 4, 5, 6, 8, 9, 10, 11, 12, 13, 14, 16, 17, 18, 22, 23, 24, 25, 26, 27, 28, 29, 30, 31, 32, 33, 34, 36, 37, 38, 39, 40, 41, 42, 43, 44, 45, 46, 47, 48, 49, 50, 51, 52, 53, 54, 57, 58, 59, 60, 61, 62, 63, 64, 65, 66, 67, 68, 70, 71, 72, 73, 76, 77, 78, 79, 80, 81, 82, 83, 84, 85, 86, 87, 88, 89, 90, 91, 92, 93, 95, 97, 98, 99, 100, 101, 102, 103, 104, 105, 106, 108, 109, 110, 111, 112, 113, …	0.7715
YDL143W	1	0.8933	0.9697	94.5536	16	95	0.0152	0.0154	0.0008	0.0014	0.0008	[7, 8, 9, 10, 13, 28, 30, 31, 32, 44, 45, 64, 66, 68, 73, 74, 75, 80, 97, 99, 100, 104, 120, 135, 136, 139, 140, 197, 198, 201, 217, 225, 255, 257, 258, 259, 275, 284, 288, 290, 292, 309, 312, 314, 315, 332, 347, 348, 353, 397, 398, 399, 419, 420, 421, 425, 426, 445, 446, 448, 449, 450, 463, 477, 509, 517]	0.1250	[14, 24, 72, 98, 506, 519]	0.0114	[2, 3, 4, 5, 6, 11, 12, 15, 16, 17, 18, 19, 20, 21, 22, 23, 25, 26, 27, 29, 33, 34, 35, 36, 37, 38, 39, 40, 41, 42, 43, 46, 47, 48, 49, 50, 51, 52, 53, 54, 55, 56, 57, 58, 59, 60, 61, 62, 63, 65, 67, 69, 70, 71, 76, 77, 78, 79, 81, 82, 83, 84, 85, 86, 87, 88, 89, 90, 91, 92, 93, 94, 95, 96, 101, 102, 103, 105, 106, 107, 108, 109, 110, 111, 112, 113, 114, 115, 116, 117, 118, 119, 121, 122, 123, 12…	0.8390
YDL145C	0	0.4949	0.9911	88.7049	177	117	0.0099	0.0100	0.0003	0.0003	0.0028	[590]	0.0008	[18, 20, 21, 26, 30, 31, 33, 34, 35, 36, 37, 38, 63, 64, 65, 67, 112, 113, 114, 153, 154, 155, 156, 157, 158, 160, 200, 201, 202, 217, 220, 221, 232, 238, 239, 240, 241, 242, 289, 315, 316, 317, 318, 335, 356, 359, 362, 363, 364, 365, 366, 367, 395, 409, 470, 524, 525, 568, 572, 589, 591, 592, 593, 594, 595, 608, 622, 625, 626, 627, 628, 630, 667, 706, 708, 709, 711, 712, 724, 738, 739, 740, 741,…	0.0966	[2, 3, 4, 5, 6, 7, 8, 9, 10, 11, 12, 13, 14, 15, 16, 17, 22, 23, 24, 25, 27, 28, 29, 32, 39, 40, 41, 42, 43, 44, 45, 46, 47, 48, 49, 50, 51, 52, 53, 54, 55, 60, 61, 62, 66, 68, 69, 70, 71, 72, 73, 74, 75, 76, 77, 78, 79, 80, 81, 82, 83, 84, 86, 88, 89, 90, 91, 92, 93, 94, 95, 96, 98, 99, 100, 101, 102, 103, 104, 105, 106, 107, 108, 109, 110, 111, 115, 116, 117, 118, 119, 120, 121, 122, 123, 124, …	0.8659
YDL147W	1	0.7422	0.9723	85.0032	189	72	0.0148	0.0147	0.0003	0.0012	0.0003	[38, 57, 58, 62, 63, 68, 70, 113, 116, 150, 151, 152, 176, 201, 208, 221, 243, 264, 267, 269, 295, 364, 366, 367, 370, 371, 431, 432, 433]	0.0652	[80, 426, 436]	0.0067	[2, 3, 4, 5, 6, 7, 8, 9, 10, 11, 12, 13, 14, 15, 16, 17, 18, 19, 20, 22, 23, 24, 25, 26, 27, 28, 29, 30, 31, 32, 33, 34, 35, 36, 37, 39, 40, 41, 42, 43, 44, 45, 46, 47, 48, 49, 50, 51, 52, 53, 54, 55, 56, 59, 60, 61, 64, 65, 66, 67, 69, 71, 72, 73, 74, 75, 76, 77, 78, 79, 81, 82, 83, 84, 85, 86, 87, 88, 89, 90, 91, 92, 93, 94, 95, 96, 97, 98, 99, 100, 101, 102, 103, 104, 105, 106, 107, 108, 109, …	0.9213
YDL148C	1	0.8110	0.9848	110.4645	42	133	0.0122	0.0123	0.0021	0.0040	0.0021	[12, 14, 17, 18, 20, 24, 25, 26, 27, 28, 29, 30, 31, 32, 47, 48, 58, 61, 62, 91, 93, 102, 105, 106, 107, 108, 111, 112, 113, 114, 115, 116, 120, 121, 126, 127, 134, 154, 156, 161, 189, 197, 201, 203, 204, 205, 207, 217, 218, 221, 223, 232, 245, 247, 248, 294, 295, 301, 328, 329, 330, 332, 334, 341, 346, 351, 352, 354, 355, 407, 408, 410, 424, 427, 471, 488, 530, 531, 534, 549, 550, 590, 654, 655,…	0.1222	[15, 16, 19, 92]	0.0049	[2, 3, 4, 5, 6, 7, 8, 9, 10, 11, 21, 22, 23, 33, 34, 35, 36, 37, 38, 39, 40, 41, 42, 43, 44, 45, 46, 49, 50, 51, 52, 53, 54, 55, 56, 57, 59, 60, 63, 64, 65, 66, 67, 68, 69, 70, 71, 72, 73, 74, 75, 76, 77, 78, 79, 80, 81, 82, 83, 84, 85, 86, 87, 88, 89, 94, 95, 96, 97, 98, 99, 100, 101, 103, 104, 109, 110, 117, 118, 119, 122, 123, 124, 125, 128, 129, 130, 131, 132, 133, 135, 136, 137, 138, 139, 14…	0.8210
YDL153C	1	0.8167	0.9723	111.8829	98	115	0.0139	0.0136	0.0079	0.0127	0.0079	[2, 3, 11, 13, 14, 15, 16, 17, 19, 22, 24, 27, 35, 36, 37, 38, 39, 41, 45, 46, 55, 56, 58, 63, 65, 67, 70, 71, 73, 74, 75, 77, 78, 79, 80, 81, 87, 93, 97, 102, 104, 109, 113, 117, 127, 133, 134, 135, 136, 139, 140, 141, 142, 144, 145, 146, 150, 151, 153, 154, 155, 159, 163, 164, 165, 167, 169, 172, 173, 176, 177, 178, 180, 181, 184, 185, 186, 187, 190, 193, 194, 195, 196, 198, 199, 205, 207, 208,…	0.4410	[101, 110, 111, 120, 121, 122, 130, 131, 132, 538, 548]	0.0180	[4, 7, 8, 10, 18, 20, 21, 23, 25, 26, 28, 29, 30, 31, 32, 33, 34, 40, 42, 43, 44, 47, 48, 49, 50, 51, 52, 53, 54, 57, 59, 60, 61, 62, 64, 66, 68, 69, 72, 76, 82, 83, 84, 85, 86, 88, 89, 90, 91, 92, 94, 95, 96, 98, 99, 100, 103, 105, 106, 107, 108, 112, 114, 115, 116, 118, 119, 123, 124, 125, 126, 128, 129, 137, 138, 143, 147, 148, 149, 152, 156, 157, 158, 160, 161, 162, 166, 168, 170, 171, 174, 1…	0.5295
YDL157C	1	0.8433	0.9617	80.3877	118	27	0.0170	0.0169	0.0000	0.0002	0.0000	[8, 13, 44, 90, 91, 104, 107]	0.0593	[68]	0.0085	[2, 3, 4, 5, 6, 7, 10, 11, 12, 14, 15, 16, 17, 18, 19, 20, 21, 22, 23, 24, 25, 26, 27, 28, 29, 30, 31, 32, 33, 34, 35, 36, 37, 38, 39, 40, 41, 42, 43, 45, 46, 47, 48, 49, 50, 51, 52, 53, 54, 55, 56, 57, 58, 59, 60, 61, 62, 63, 64, 65, 66, 67, 70, 71, 72, 73, 75, 76, 77, 78, 79, 80, 81, 82, 83, 84, 85, 86, 87, 88, 93, 94, 95, 96, 97, 98, 99, 100, 101, 102, 106, 108, 110, 111, 112, 113, 114, 115, 1…	0.8644
YDL160C	1	0.8865	0.9668	89.8953	250	119	0.0172	0.0172	0.0042	0.0080	0.0042	[2, 3, 4, 5, 7, 10, 11, 12, 19, 21, 22, 23, 24, 25, 26, 27, 34, 46, 47, 48, 51, 67, 72, 76, 87, 90, 93, 94, 110, 112, 115, 134, 138, 149, 150, 151, 176, 177, 184, 185, 186, 190, 204, 220, 222, 233, 238, 260, 263, 292, 298, 305, 306, 307, 308, 309, 310, 311, 312, 313, 314, 320, 321, 325, 337, 351, 352, 353, 354, 356, 357, 358, 359, 373, 376, 379, 384, 390, 395, 413, 416, 434, 447, 453, 462, 464, 4…	0.1779	[6, 8, 9, 50, 68, 69, 70, 268, 278, 288, 289, 293, 296, 297, 412, 461]	0.0316	[13, 14, 15, 16, 17, 18, 20, 28, 29, 30, 31, 32, 33, 35, 36, 37, 38, 39, 40, 41, 42, 43, 44, 45, 49, 52, 53, 54, 55, 56, 57, 58, 59, 60, 61, 62, 63, 64, 65, 66, 71, 73, 74, 75, 77, 78, 79, 80, 81, 82, 83, 84, 85, 86, 88, 89, 91, 92, 95, 96, 97, 98, 99, 100, 101, 102, 103, 104, 105, 106, 107, 108, 109, 111, 113, 114, 116, 117, 118, 119, 120, 121, 122, 123, 124, 125, 126, 127, 128, 129, 130, 131, 1…	0.7767
YDL161W	1	0.8803	0.9654	106.0057	198	65	0.0132	0.0133	0.0001	0.0003	0.0001	[17, 19, 20, 39, 56, 69, 90, 92, 98, 99, 101, 106, 108, 143, 208, 210, 279, 280, 294, 311, 334, 337, 338, 342, 360, 378, 379, 380, 392, 405, 409, 415]	0.0705	[]	0.0000	[2, 3, 4, 5, 6, 7, 8, 9, 10, 11, 12, 13, 14, 15, 16, 21, 22, 23, 24, 25, 26, 27, 28, 29, 30, 31, 32, 33, 34, 35, 36, 37, 38, 40, 41, 42, 43, 44, 45, 46, 47, 48, 49, 50, 51, 52, 53, 54, 55, 57, 58, 59, 60, 61, 62, 63, 64, 65, 66, 67, 68, 70, 71, 72, 73, 74, 75, 76, 77, 78, 79, 80, 81, 82, 83, 84, 85, 86, 87, 88, 89, 91, 93, 94, 95, 96, 97, 100, 102, 103, 104, 105, 107, 109, 110, 111, 112, 113, 114…	0.8899
YDL165W	1	0.6714	0.9553	89.9610	191	174	0.0234	0.0223	0.0169	0.0584	0.0169	[2, 3, 4, 5, 6, 7, 8, 10, 11, 12, 13, 14, 15, 16, 17, 18, 20, 21, 22, 23, 24, 26, 27, 31, 36, 38, 40, 41, 46, 48, 49, 50, 52, 53, 57, 58, 59, 60, 61, 62, 63, 64, 65, 66, 67, 68, 69, 70, 71, 74, 76, 78, 79, 80, 82, 83, 84, 85, 86, 87, 89, 90, 92, 93, 95, 96, 97, 98, 102, 105, 106, 107, 108, 109, 110, 111, 114, 115, 116, 117, 119, 120, 121, 123, 124, 126, 130, 132, 134, 137, 138, 141, 142, 143, 144…	0.6754	[9, 29, 30, 37, 39, 51, 54, 55, 56, 136, 182]	0.0576	[19, 25, 28, 32, 33, 34, 35, 42, 43, 44, 45, 47, 72, 73, 75, 77, 81, 88, 91, 94, 99, 100, 101, 103, 104, 112, 113, 118, 122, 125, 127, 128, 129, 131, 133, 135, 139, 140, 148, 155, 161, 168, 175, 177, 180, 185, 187, 189, 190, 191, 192]	0.2670
YDL166C	1	0.7314	0.9621	65.9307	197	44	0.0207	0.0206	0.0001	0.0005	0.0001	[10, 11, 20, 22, 26, 71, 80, 81, 82, 108, 109, 110, 121, 145, 147, 168, 170, 188]	0.0914	[7, 9]	0.0102	[2, 3, 4, 5, 6, 8, 12, 13, 14, 15, 16, 17, 18, 19, 21, 23, 24, 25, 27, 28, 29, 30, 31, 32, 33, 34, 35, 36, 37, 38, 39, 40, 41, 42, 43, 44, 45, 46, 47, 48, 49, 50, 51, 52, 53, 54, 55, 56, 57, 58, 59, 60, 61, 62, 63, 64, 65, 66, 67, 68, 69, 70, 72, 73, 74, 75, 76, 77, 78, 79, 83, 84, 85, 86, 87, 88, 89, 90, 91, 92, 93, 94, 95, 96, 97, 98, 99, 100, 101, 102, 103, 105, 106, 107, 111, 112, 113, 114, 1…	0.8680
YDL168W	1	0.9154	0.9487	87.2832	130	97	0.0180	0.0179	0.0003	0.0013	0.0003	[4, 5, 6, 7, 8, 9, 10, 18, 20, 52, 80, 81, 95, 118, 119, 152, 178, 181, 209, 211, 236, 237, 238, 239, 245, 247, 306, 307, 309, 323, 330, 344, 346, 348, 349, 351, 352, 360, 365]	0.1010	[147, 174, 280, 336, 337, 347]	0.0155	[2, 3, 11, 12, 13, 14, 15, 16, 17, 19, 21, 22, 23, 24, 25, 26, 27, 28, 29, 30, 31, 32, 33, 34, 35, 36, 37, 38, 39, 40, 41, 42, 43, 44, 45, 46, 47, 48, 49, 50, 51, 53, 54, 55, 56, 57, 58, 59, 60, 61, 62, 63, 64, 65, 66, 67, 68, 69, 70, 71, 72, 73, 74, 76, 77, 78, 79, 82, 83, 84, 85, 86, 87, 88, 89, 90, 91, 92, 93, 94, 96, 97, 98, 99, 100, 101, 102, 103, 104, 105, 106, 107, 108, 109, 110, 111, 112,…	0.8627
YDL171C	0	0.7827	0.9933	163.4484	97	147	0.0068	0.0068	0.0002	0.0002	0.0002	[4, 8, 9, 10, 48, 49, 50, 53, 55, 56, 57, 89, 90, 108, 109, 111, 112, 113, 141, 143, 154, 274, 277, 281, 282, 293, 294, 296, 297, 311, 353, 356, 360, 364, 365, 367, 368, 369, 417, 435, 438, 528, 529, 534, 626, 644, 652, 653, 656, 658, 659, 695, 696, 708, 709, 740, 757, 758, 759, 760, 834, 859, 860, 861, 862, 864, 876, 976, 977, 978, 1015, 1056, 1102, 1104, 1105, 1106, 1108, 1109, 1199, 1217, 1218…	0.0648	[142, 975, 1103, 1744]	0.0019	[2, 3, 5, 6, 7, 11, 12, 13, 14, 15, 16, 17, 18, 19, 20, 21, 22, 23, 24, 25, 26, 27, 28, 29, 30, 31, 32, 33, 34, 35, 36, 37, 38, 39, 40, 41, 42, 43, 44, 45, 46, 47, 51, 52, 54, 58, 59, 60, 61, 62, 63, 64, 65, 66, 67, 68, 69, 70, 71, 72, 73, 74, 75, 76, 77, 78, 79, 80, 81, 82, 83, 84, 85, 86, 87, 88, 91, 92, 93, 94, 95, 96, 97, 98, 99, 100, 101, 102, 103, 104, 105, 106, 107, 110, 114, 115, 116, 117…	0.8270
YDL173W	1	0.8479	0.9660	119.0141	39	61	0.0124	0.0124	0.0000	0.0006	0.0000	[72, 127, 128, 130, 158, 160, 263]	0.0237	[]	0.0000	[2, 3, 4, 5, 6, 7, 8, 9, 10, 11, 12, 13, 14, 15, 16, 17, 18, 19, 20, 21, 22, 23, 24, 25, 26, 27, 28, 29, 30, 31, 32, 33, 34, 35, 36, 37, 38, 39, 40, 41, 42, 43, 44, 45, 46, 47, 48, 49, 50, 51, 52, 53, 54, 55, 56, 57, 58, 59, 60, 61, 62, 63, 64, 65, 66, 67, 68, 69, 70, 71, 73, 74, 75, 76, 77, 78, 79, 81, 82, 83, 84, 85, 86, 87, 88, 89, 90, 92, 93, 94, 95, 96, 97, 98, 99, 100, 101, 102, 103, 104, 1…	0.9153
YDL181W	1	0.7248	0.9569	68.7587	85	26	0.0235	0.0234	0.0002	0.0013	0.0002	[40, 46, 51]	0.0353	[31, 32, 33, 34, 36, 50, 52, 62, 66]	0.1059	[2, 3, 4, 5, 6, 7, 8, 9, 10, 11, 12, 13, 14, 15, 16, 17, 18, 19, 20, 21, 22, 23, 24, 25, 26, 27, 28, 29, 30, 35, 37, 38, 39, 41, 42, 43, 44, 45, 47, 48, 49, 53, 54, 55, 56, 57, 58, 59, 60, 61, 63, 64, 65, 67, 68, 69, 70, 71, 72, 73, 74, 75, 76, 77, 78, 79, 80, 81, 82, 83, 84, 85, 86]	0.8588
YDL185W	1	0.8058	0.9847	104.3760	47	145	0.0125	0.0125	0.0015	0.0015	0.0015	[40, 48, 54, 55, 67, 68, 69, 70, 71, 89, 90, 105, 117, 120, 125, 126, 128, 129, 130, 134, 135, 137, 138, 146, 147, 148, 151, 160, 162, 163, 164, 165, 167, 168, 173, 175, 194, 195, 206, 237, 242, 243, 244, 247, 248, 287, 288, 313, 314, 315, 339, 346, 380, 381, 397, 398, 430, 463, 481, 548, 550, 553, 562, 567, 600, 601, 606, 607, 609, 618, 666, 670, 701, 706, 725, 726, 734, 735, 771, 772, 773, 787,…	0.1046	[116, 136]	0.0019	[2, 3, 4, 5, 6, 7, 8, 9, 10, 11, 12, 13, 14, 15, 16, 17, 18, 19, 20, 21, 22, 23, 24, 25, 26, 27, 28, 29, 30, 31, 32, 33, 34, 35, 36, 37, 38, 39, 41, 42, 43, 44, 45, 46, 47, 49, 50, 51, 52, 53, 56, 57, 58, 59, 60, 61, 62, 63, 64, 65, 66, 72, 73, 74, 75, 76, 77, 78, 79, 80, 81, 82, 83, 84, 85, 86, 87, 88, 91, 92, 93, 94, 95, 96, 97, 98, 99, 100, 101, 102, 103, 104, 106, 107, 108, 109, 110, 111, 112…	0.8618
YDL192W	1	0.8067	0.9567	99.2318	181	121	0.0154	0.0160	0.0034	0.0036	0.0034	[3, 4, 5, 6, 7, 8, 10, 11, 13, 14, 22, 25, 26, 28, 32, 33, 36, 37, 42, 43, 44, 48, 55, 58, 59, 60, 61, 63, 65, 67, 68, 69, 70, 71, 72, 74, 75, 76, 77, 78, 79, 80, 81, 83, 86, 91, 95, 96, 98, 101, 111, 119, 121, 131, 132, 136, 137, 138, 139, 142, 145, 146, 147, 148, 149, 150, 151, 152, 156, 161, 162, 166, 168, 175, 182]	0.4144	[9, 47, 50, 56, 57, 62, 133]	0.0387	[2, 12, 15, 16, 17, 18, 19, 20, 21, 23, 24, 27, 29, 30, 31, 35, 38, 39, 40, 41, 45, 46, 51, 52, 53, 54, 64, 66, 73, 82, 85, 88, 89, 90, 92, 93, 94, 97, 99, 100, 102, 103, 104, 105, 106, 107, 108, 109, 110, 112, 113, 114, 115, 116, 117, 118, 120, 122, 123, 124, 125, 126, 127, 128, 129, 130, 140, 141, 143, 144, 153, 154, 155, 157, 158, 159, 160, 163, 164, 165, 167, 169, 170, 171, 172, 173, 174, 176…	0.5138
YDL193W	1	0.6749	0.9723	77.5149	119	81	0.0177	0.0178	0.0053	0.0081	0.0053	[17, 33, 34, 36, 65, 72, 73, 86, 87, 90, 97, 99, 105, 109, 130, 131, 160, 188, 226, 227, 240, 268, 270, 271, 321, 329, 336, 340, 342, 345, 348, 349]	0.0853	[94, 95, 96, 100, 102, 103, 104, 106, 107, 108, 111, 123, 133, 150, 161, 233, 238, 318, 331, 332, 333, 335, 337, 341, 356, 366]	0.0693	[2, 3, 4, 5, 6, 7, 8, 9, 10, 11, 12, 13, 14, 15, 16, 18, 19, 20, 21, 22, 23, 24, 25, 26, 27, 28, 29, 30, 31, 32, 35, 37, 38, 39, 40, 41, 42, 43, 44, 45, 46, 47, 48, 49, 50, 51, 52, 53, 54, 55, 56, 57, 58, 59, 60, 61, 62, 63, 64, 66, 67, 68, 69, 70, 71, 74, 75, 76, 77, 78, 79, 80, 81, 82, 83, 84, 85, 88, 89, 91, 92, 93, 110, 112, 113, 114, 115, 116, 117, 118, 119, 120, 121, 122, 124, 125, 126, 127…	0.8347
YDL195W	0	0.8276	0.9904	145.3287	249	132	0.0087	0.0088	0.0001	0.0001	0.0001	[35, 41, 42, 60, 77, 80, 110, 111, 115, 116, 118, 122, 123, 124, 148, 149, 170, 178, 182, 183, 184, 185, 186, 201, 202, 227, 232, 233, 234, 251, 252, 255, 257, 258, 260, 305, 330, 331, 335, 336, 350, 354, 355, 356, 357, 358, 392, 393, 412, 413, 417, 421, 423, 425, 426, 428, 439, 470, 491, 519, 530, 531, 551, 554, 555, 557, 558, 570, 573, 574, 588, 589, 605, 616, 630, 634, 638, 642, 645, 721, 722,…	0.0998	[749]	0.0008	[2, 3, 4, 5, 6, 7, 9, 10, 11, 14, 18, 19, 20, 21, 22, 23, 24, 25, 26, 27, 29, 31, 33, 34, 36, 37, 38, 39, 40, 43, 44, 45, 46, 47, 48, 49, 50, 51, 52, 53, 54, 55, 56, 57, 58, 59, 61, 62, 63, 64, 65, 66, 67, 68, 69, 70, 71, 72, 73, 74, 75, 76, 78, 79, 81, 82, 83, 84, 85, 86, 87, 88, 89, 90, 91, 92, 93, 94, 95, 96, 97, 98, 99, 100, 101, 102, 103, 105, 106, 107, 108, 109, 114, 117, 119, 120, 121, 125…	0.8154
YDL198C	1	0.6086	0.9872	76.3870	44	62	0.0186	0.0185	0.0005	0.0005	0.0005	[28, 70, 101, 104, 105, 109, 128, 140, 141, 199, 236, 237, 242, 255, 256, 263, 291]	0.0567	[26, 30, 32, 45, 47, 52, 55, 56, 59, 60, 61, 63, 64, 65, 66, 67, 68, 69, 71, 74, 98, 100, 106, 107, 126, 127, 129, 131, 133, 134, 135, 136, 137, 143, 153, 154, 155, 156, 187, 228, 229, 239, 241, 257]	0.1467	[2, 3, 4, 5, 6, 7, 8, 9, 10, 11, 12, 13, 14, 15, 16, 17, 18, 19, 20, 21, 22, 23, 24, 25, 27, 29, 31, 33, 34, 35, 36, 37, 38, 39, 40, 41, 42, 43, 44, 46, 48, 49, 50, 51, 53, 54, 57, 58, 62, 72, 73, 75, 76, 77, 78, 79, 80, 81, 82, 83, 84, 85, 86, 87, 88, 89, 90, 91, 92, 93, 94, 95, 96, 97, 99, 102, 103, 108, 110, 111, 112, 113, 114, 115, 116, 117, 118, 119, 120, 121, 122, 123, 124, 125, 130, 132, 1…	0.7967
YDL201W	1	0.6884	0.9777	72.4227	30	21	0.0165	0.0164	0.0001	0.0002	0.0001	[10, 77, 78, 109, 114, 122, 180, 182, 185, 218, 221, 222, 230, 277]	0.0490	[9, 186]	0.0070	[2, 3, 4, 5, 6, 7, 8, 11, 12, 13, 14, 15, 16, 17, 18, 19, 20, 21, 22, 23, 24, 25, 26, 27, 28, 29, 30, 31, 32, 33, 34, 35, 36, 37, 38, 39, 40, 41, 42, 43, 44, 45, 46, 47, 48, 49, 50, 51, 52, 53, 54, 55, 56, 57, 58, 59, 60, 61, 62, 63, 64, 65, 66, 67, 68, 69, 70, 71, 72, 73, 74, 75, 76, 79, 80, 81, 82, 83, 84, 85, 86, 87, 88, 89, 90, 91, 92, 93, 94, 95, 96, 97, 98, 99, 100, 101, 102, 103, 104, 105,…	0.9161
YDL202W	1	0.8661	0.9806	140.5285	249	22	0.0087	0.0086	0.0000	0.0001	0.0000	[71]	0.0040	[35]	0.0040	[2, 3, 4, 5, 6, 7, 8, 9, 10, 12, 13, 14, 15, 17, 18, 19, 20, 21, 22, 23, 24, 25, 26, 27, 28, 29, 30, 31, 32, 33, 34, 36, 37, 38, 39, 40, 41, 42, 43, 44, 45, 46, 47, 48, 49, 50, 51, 53, 54, 55, 56, 57, 58, 59, 60, 61, 62, 63, 64, 67, 68, 69, 72, 74, 75, 76, 77, 78, 79, 80, 81, 82, 83, 84, 85, 86, 87, 88, 89, 90, 92, 94, 95, 96, 97, 98, 100, 101, 102, 103, 104, 105, 106, 107, 108, 109, 110, 111, 11…	0.8394
YDL205C	1	0.9372	0.9698	169.9057	71	31	0.0086	0.0086	0.0000	0.0001	0.0000	[9, 11, 17, 21, 23, 25, 55, 57, 58, 65, 96, 97, 98, 147, 195, 247, 269, 271]	0.0550	[]	0.0000	[2, 3, 4, 5, 6, 7, 8, 10, 12, 13, 14, 15, 16, 18, 19, 20, 22, 24, 26, 27, 28, 29, 30, 31, 32, 33, 34, 35, 36, 37, 38, 39, 41, 42, 44, 45, 46, 47, 48, 50, 51, 52, 53, 54, 56, 59, 60, 61, 62, 63, 64, 66, 67, 68, 69, 70, 71, 72, 73, 74, 75, 76, 77, 78, 79, 80, 81, 82, 83, 84, 85, 86, 87, 88, 89, 90, 91, 92, 93, 94, 95, 99, 100, 101, 102, 103, 104, 105, 106, 107, 108, 109, 110, 111, 112, 113, 114, 11…	0.8226
YDL208W	1	0.6767	0.9731	58.9734	156	27	0.0194	0.0194	0.0001	0.0005	0.0001	[5, 6, 8, 26, 45, 47, 54, 86, 89, 109, 116, 122, 123, 141]	0.0897	[91, 96, 97, 98, 99, 101, 102, 117, 137, 147]	0.0641	[2, 3, 4, 7, 9, 10, 11, 12, 13, 14, 15, 16, 17, 18, 19, 20, 21, 23, 24, 25, 27, 28, 29, 30, 31, 32, 33, 34, 35, 36, 37, 38, 39, 40, 41, 42, 44, 46, 48, 49, 50, 51, 52, 53, 55, 56, 57, 58, 59, 60, 61, 62, 63, 64, 65, 66, 67, 68, 69, 70, 71, 72, 73, 74, 75, 76, 77, 78, 79, 80, 81, 82, 83, 84, 85, 88, 90, 92, 93, 94, 95, 100, 103, 104, 105, 106, 107, 108, 110, 111, 112, 113, 114, 115, 118, 119, 120,…	0.8269
YDL212W	1	0.7120	0.9807	97.1725	210	32	0.0158	0.0156	0.0003	0.0006	0.0003	[16, 17, 40, 41, 49, 91, 121, 155, 167]	0.0429	[3, 4, 39, 42, 43, 44, 116, 191, 201]	0.0429	[2, 5, 6, 7, 8, 9, 10, 11, 12, 13, 14, 19, 20, 21, 22, 23, 24, 25, 26, 27, 28, 29, 30, 31, 32, 33, 34, 35, 36, 37, 38, 45, 46, 47, 48, 50, 51, 52, 53, 54, 55, 56, 57, 58, 59, 60, 61, 62, 63, 64, 65, 66, 68, 69, 70, 71, 72, 73, 74, 75, 76, 77, 78, 79, 80, 81, 82, 83, 84, 85, 86, 87, 88, 89, 90, 92, 93, 94, 95, 96, 97, 98, 99, 100, 101, 102, 103, 104, 105, 106, 107, 108, 109, 110, 112, 113, 114, 11…	0.8905
YDL213C	1	0.6967	0.9684	79.8733	225	23	0.0184	0.0182	0.0003	0.0009	0.0003	[6, 50, 117, 120, 142]	0.0222	[11, 135, 138]	0.0133	[2, 3, 4, 5, 7, 8, 9, 10, 12, 13, 14, 15, 16, 17, 18, 19, 20, 21, 22, 23, 24, 25, 26, 27, 28, 29, 30, 31, 32, 33, 34, 35, 36, 37, 38, 39, 40, 41, 42, 43, 44, 45, 46, 47, 48, 49, 51, 52, 53, 54, 55, 56, 57, 58, 59, 60, 62, 63, 64, 65, 66, 67, 68, 69, 70, 71, 72, 73, 74, 75, 76, 77, 78, 79, 80, 81, 82, 83, 84, 85, 86, 87, 88, 89, 90, 91, 92, 93, 94, 96, 97, 98, 99, 100, 101, 102, 103, 104, 105, 106…	0.9244
YDL219W	1	0.4587	0.9899	45.2912	150	14	0.0199	0.0198	0.0003	0.0004	0.0003	[]	0.0000	[24, 26, 27, 32, 34, 35, 49, 52, 53, 121, 138, 139, 140, 141]	0.0933	[2, 3, 4, 5, 6, 7, 8, 9, 10, 11, 12, 13, 14, 15, 16, 17, 18, 28, 29, 30, 31, 33, 36, 37, 38, 39, 40, 41, 42, 43, 44, 45, 46, 47, 48, 50, 51, 54, 55, 56, 57, 58, 59, 60, 61, 62, 63, 64, 65, 66, 67, 68, 69, 70, 71, 72, 73, 74, 75, 76, 77, 78, 79, 80, 81, 82, 83, 84, 85, 86, 87, 88, 89, 91, 92, 93, 95, 96, 100, 103, 104, 105, 106, 107, 109, 110, 111, 112, 113, 114, 115, 116, 117, 118, 119, 120, 122,…	0.8133
YDL225W	1	0.8916	0.9680	90.4950	39	92	0.0162	0.0162	0.0004	0.0013	0.0004	[3, 6, 7, 10, 12, 14, 15, 18, 20, 21, 22, 25, 27, 42, 45, 48, 49, 55, 62, 74, 104, 105, 108, 109, 111, 115, 123, 124, 126, 154, 156, 158, 159, 160, 162, 170, 171, 236, 242, 248, 250, 252, 268, 270, 272, 273, 274, 287, 292, 294, 317, 343, 374, 376, 380, 385, 397, 446, 447, 449, 469, 476, 506, 508, 509, 520, 522, 524, 542]	0.1252	[47, 378]	0.0036	[2, 4, 5, 8, 9, 11, 13, 16, 17, 19, 23, 24, 26, 28, 29, 30, 31, 32, 33, 34, 35, 36, 37, 38, 39, 40, 41, 43, 44, 46, 50, 51, 52, 53, 54, 56, 57, 58, 59, 60, 61, 63, 64, 65, 66, 67, 68, 69, 70, 71, 72, 73, 75, 77, 78, 79, 81, 82, 84, 85, 86, 87, 88, 89, 90, 91, 92, 93, 94, 95, 96, 97, 98, 99, 100, 101, 102, 103, 106, 107, 110, 112, 113, 114, 116, 117, 118, 119, 120, 121, 122, 125, 127, 128, 129, 13…	0.8385
YDL226C	1	0.8099	0.9636	80.0306	96	100	0.0168	0.0171	0.0015	0.0029	0.0015	[2, 5, 17, 18, 19, 40, 41, 44, 116, 118, 140, 144, 145, 148, 149, 150, 152, 174, 175, 181, 207, 208, 217, 219, 234, 237, 239, 257, 263, 283, 288, 289, 297, 299, 303, 309, 310, 311, 312, 313, 314, 316, 317, 333, 342, 343]	0.1307	[143, 253, 275, 293, 294, 295, 298, 315]	0.0227	[3, 4, 6, 7, 8, 9, 10, 11, 12, 13, 14, 15, 16, 20, 21, 22, 23, 24, 25, 26, 27, 28, 29, 30, 31, 33, 34, 36, 37, 38, 39, 42, 43, 45, 46, 47, 48, 49, 50, 51, 52, 53, 54, 55, 56, 57, 58, 59, 60, 61, 62, 63, 64, 65, 66, 68, 69, 70, 71, 72, 73, 74, 75, 76, 77, 78, 79, 80, 81, 82, 83, 84, 85, 86, 87, 88, 89, 90, 91, 92, 93, 94, 95, 97, 98, 99, 100, 101, 102, 103, 104, 105, 106, 107, 108, 109, 110, 111, …	0.8239
YDL227C	1	0.7573	0.9676	58.7457	74	141	0.0208	0.0208	0.0015	0.0032	0.0015	[3, 4, 7, 8, 9, 32, 33, 34, 36, 37, 38, 39, 47, 54, 55, 73, 74, 82, 86, 89, 101, 102, 103, 104, 105, 106, 109, 110, 120, 127, 148, 152, 159, 165, 169, 170, 171, 172, 175, 176, 177, 203, 207, 209, 210, 211, 212, 213, 216, 221, 251, 264, 266, 267, 272, 273, 296, 297, 310, 312, 313, 314, 315, 362, 390, 392, 393, 394, 397, 398, 399, 400, 401, 402, 406, 407, 408, 409, 412, 429, 456, 483, 486, 490, 492…	0.1672	[35, 40, 92, 93, 98, 160, 163]	0.0119	[2, 5, 6, 10, 11, 12, 13, 14, 15, 16, 17, 18, 19, 20, 21, 22, 23, 24, 25, 26, 27, 28, 29, 30, 31, 41, 42, 43, 44, 45, 46, 48, 49, 50, 51, 52, 53, 56, 57, 58, 59, 60, 61, 62, 63, 64, 65, 67, 68, 69, 70, 71, 72, 75, 76, 77, 78, 79, 80, 81, 83, 84, 85, 87, 88, 90, 91, 94, 95, 96, 97, 99, 100, 107, 108, 111, 112, 113, 114, 115, 116, 117, 118, 119, 121, 122, 123, 124, 125, 126, 128, 129, 130, 131, 132…	0.7713
YDL235C	1	0.6253	0.7302	139.7258	167	158	0.0205	0.0182	0.0326	0.1264	0.0326	[20, 41, 44]	0.0180	[2, 5, 6, 7, 8, 9, 10, 11, 12, 13, 14, 15, 16, 17, 18, 19, 21, 22, 23, 24, 25, 26, 27, 28, 29, 30, 31, 32, 33, 34, 35, 36, 38, 39, 40, 42, 45, 46, 48, 49, 50, 51, 52, 53, 54, 55, 56, 57, 58, 59, 60, 61, 62, 63, 64, 65, 66, 68, 69, 70, 71, 72, 73, 74, 75, 76, 77, 78, 79, 80, 81, 82, 83, 84, 85, 86, 87, 88, 89, 90, 91, 92, 93, 94, 95, 96, 97, 98, 99, 100, 101, 102, 103, 104, 105, 106, 107, 108, 109…	0.9281	[3, 4, 37, 43, 47, 67, 124, 126, 145]	0.0539
YDL236W	1	0.7716	0.9603	72.8401	56	94	0.0210	0.0207	0.0010	0.0044	0.0010	[3, 4, 6, 8, 9, 11, 12, 16, 22, 23, 25, 26, 29, 34, 40, 43, 46, 47, 48, 49, 50, 53, 54, 55, 56, 60, 62, 66, 67, 68, 71, 73, 75, 78, 81, 82, 87, 94, 98, 99, 100, 101, 102, 107, 108, 110, 112, 115, 118, 122, 129, 132, 133, 139, 146, 152, 154, 156, 163, 169, 170, 173, 178, 184, 188, 194, 195, 203, 212, 219, 223, 229, 230, 235, 238, 244, 257, 261, 262, 271, 280, 293, 302, 303, 306]	0.2724	[5, 10, 13, 17, 18, 19, 20, 21]	0.0256	[2, 7, 14, 15, 24, 27, 28, 30, 31, 32, 33, 35, 36, 37, 38, 39, 41, 42, 44, 45, 51, 52, 57, 58, 59, 61, 63, 64, 65, 69, 70, 72, 74, 76, 77, 79, 80, 83, 84, 85, 86, 88, 89, 90, 91, 92, 93, 95, 96, 97, 103, 104, 105, 106, 109, 111, 113, 114, 116, 117, 119, 120, 121, 123, 124, 125, 126, 127, 128, 130, 131, 134, 135, 136, 137, 138, 140, 141, 142, 143, 144, 145, 147, 148, 149, 150, 151, 153, 155, 157, …	0.6923
YDL237W	1	0.6655	0.9195	117.8198	134	61	0.0164	0.0154	0.0072	0.0110	0.0072	[6, 8, 10, 12, 13, 14, 17, 18, 19, 31, 33, 36, 40, 60, 62, 66, 88, 106, 123, 132, 161, 164, 165, 168, 175, 179, 180, 181, 201, 202, 203, 205, 207, 232, 233, 234, 236, 240, 243, 248, 250, 258, 262, 264, 265, 266, 268, 269, 270, 272, 274, 278, 279, 280, 283, 284, 285, 293, 312, 313, 315, 328, 330, 350, 355, 380, 383]	0.1718	[7, 9, 11, 15, 16, 20, 21, 22, 23, 24, 25, 26, 27, 28, 29, 39, 255, 257, 259, 260, 263, 309, 310, 324, 381]	0.0641	[2, 3, 4, 5, 30, 32, 34, 35, 37, 38, 41, 42, 43, 44, 45, 46, 47, 48, 49, 50, 51, 52, 53, 54, 55, 56, 57, 58, 59, 61, 63, 64, 65, 67, 68, 69, 70, 71, 72, 73, 74, 75, 76, 77, 78, 79, 80, 81, 82, 83, 84, 85, 86, 87, 89, 90, 91, 92, 93, 94, 95, 96, 97, 98, 99, 100, 101, 102, 103, 104, 105, 107, 108, 109, 110, 111, 112, 113, 114, 115, 116, 117, 118, 119, 120, 121, 122, 124, 125, 126, 127, 128, 129, 13…	0.7641
YDR002W	1	0.7238	0.9430	63.0244	201	53	0.0222	0.0220	0.0001	0.0015	0.0001	[3, 4, 5, 25, 66, 79, 80, 82, 107, 115, 125, 142, 145, 154, 158, 171, 182, 183]	0.0896	[21, 67, 70, 71, 146, 155, 172, 192]	0.0398	[2, 6, 7, 8, 9, 10, 11, 12, 13, 14, 15, 16, 17, 18, 22, 23, 24, 26, 27, 28, 29, 30, 31, 32, 33, 34, 35, 36, 37, 38, 39, 40, 41, 42, 43, 44, 45, 46, 47, 48, 49, 50, 51, 52, 53, 54, 55, 56, 57, 58, 59, 60, 61, 62, 63, 64, 65, 68, 69, 72, 73, 74, 75, 76, 77, 78, 81, 83, 84, 85, 86, 87, 88, 89, 90, 91, 92, 93, 94, 95, 96, 97, 98, 99, 100, 101, 102, 103, 104, 105, 106, 108, 109, 110, 111, 112, 113, 11…	0.8557
YDR011W	1	0.8478	0.9905	170.3958	221	195	0.0075	0.0076	0.0010	0.0013	0.0010	[17, 18, 19, 20, 21, 22, 23, 24, 28, 29, 30, 31, 33, 54, 63, 64, 65, 68, 69, 70, 94, 106, 107, 108, 109, 110, 111, 112, 114, 115, 116, 148, 149, 152, 154, 155, 156, 158, 160, 163, 164, 166, 202, 205, 215, 216, 217, 218, 219, 224, 225, 226, 227, 228, 229, 230, 231, 232, 276, 277, 284, 333, 363, 401, 402, 403, 404, 419, 460, 473, 480, 483, 484, 487, 513, 560, 573, 574, 575, 615, 616, 617, 618, 621,…	0.0866	[463, 1492]	0.0013	[2, 3, 4, 5, 6, 7, 8, 9, 10, 11, 12, 14, 15, 16, 25, 26, 27, 32, 34, 35, 36, 37, 38, 39, 40, 41, 42, 43, 44, 45, 46, 47, 48, 49, 50, 51, 52, 53, 55, 56, 57, 58, 59, 60, 61, 62, 66, 67, 71, 72, 73, 74, 75, 76, 77, 78, 79, 80, 81, 82, 83, 84, 85, 86, 87, 88, 89, 90, 91, 92, 93, 95, 96, 97, 98, 99, 100, 101, 102, 103, 104, 105, 113, 117, 118, 119, 120, 121, 122, 123, 124, 125, 126, 127, 128, 129, 13…	0.7928
YDR019C	1	0.8944	0.9653	120.6108	144	69	0.0124	0.0123	0.0010	0.0013	0.0010	[17, 33, 34, 91, 96, 99, 100, 101, 102, 134, 141, 147, 150, 160, 161, 251, 262, 301, 308, 325, 353, 355, 371, 381, 388, 389, 390, 391]	0.0700	[35, 149, 379, 380]	0.0100	[2, 3, 4, 6, 7, 8, 9, 10, 11, 13, 14, 15, 16, 18, 19, 20, 21, 22, 23, 24, 25, 26, 27, 28, 29, 30, 31, 32, 36, 37, 38, 39, 40, 41, 42, 43, 44, 45, 46, 47, 48, 49, 50, 51, 52, 53, 54, 55, 56, 57, 58, 59, 60, 61, 62, 63, 64, 65, 66, 67, 68, 69, 70, 71, 72, 73, 74, 75, 76, 77, 78, 79, 80, 81, 82, 83, 84, 85, 86, 87, 88, 89, 90, 92, 93, 94, 95, 97, 98, 103, 104, 105, 106, 107, 108, 109, 110, 111, 112,…	0.8825
YDR023W	1	0.8283	0.9685	82.5550	206	93	0.0176	0.0177	0.0003	0.0016	0.0003	[2, 3, 5, 10, 14, 16, 18, 29, 32, 33, 34, 35, 36, 49, 50, 51, 52, 56, 64, 84, 85, 98, 100, 140, 146, 152, 154, 157, 158, 159, 198, 227, 251, 253, 254, 255, 256, 257, 276, 283, 319, 352, 353, 372, 374, 377, 380, 401, 407, 408, 409, 410, 411, 412, 414, 415, 417, 450]	0.1255	[4, 141, 147, 148, 149, 150, 151]	0.0152	[6, 7, 8, 9, 11, 12, 13, 15, 17, 19, 20, 21, 22, 23, 24, 25, 26, 27, 28, 30, 31, 37, 38, 39, 40, 41, 42, 43, 44, 45, 46, 47, 48, 53, 54, 55, 57, 58, 59, 60, 61, 62, 63, 65, 66, 67, 68, 69, 70, 71, 72, 73, 74, 75, 76, 77, 78, 79, 80, 81, 82, 83, 86, 87, 88, 89, 90, 91, 92, 93, 94, 95, 96, 97, 99, 101, 102, 103, 104, 105, 106, 107, 108, 109, 110, 111, 112, 113, 114, 115, 116, 117, 118, 119, 120, 12…	0.8506
YDR032C	0	0.5241	0.9781	31.3149	198	65	0.0272	0.0288	0.0034	0.0034	0.0038	[22, 29, 31, 59, 62, 126, 162, 181, 182]	0.0455	[11, 15, 18, 19, 20, 21, 23, 24, 25, 26, 27, 28, 30, 32, 33, 34, 35, 36, 54, 55, 56, 57, 58, 60, 81, 82, 83, 86, 88, 107, 118, 123, 124, 125, 127, 129, 131, 143, 146, 149, 150, 151, 152, 156, 157, 158, 160, 161, 163, 175, 178, 179, 183, 189]	0.2727	[2, 3, 4, 5, 6, 7, 8, 9, 10, 12, 13, 14, 16, 17, 37, 38, 39, 40, 41, 42, 43, 44, 45, 46, 47, 48, 49, 50, 51, 52, 53, 61, 63, 64, 65, 66, 67, 68, 69, 70, 71, 72, 73, 74, 75, 76, 77, 78, 79, 80, 84, 85, 87, 89, 90, 91, 92, 93, 94, 95, 96, 97, 98, 99, 100, 101, 102, 103, 104, 105, 106, 108, 109, 110, 111, 112, 113, 114, 119, 120, 121, 122, 128, 130, 132, 133, 134, 135, 136, 137, 138, 139, 140, 141, …	0.6667
YDR033W	1	0.7295	0.9670	74.5621	64	82	0.0197	0.0203	0.0035	0.0085	0.0035	[14, 15, 16, 17, 19, 27, 40, 41, 46, 47, 48, 49, 50, 51, 52, 53, 54, 55, 87, 162, 165, 166, 167, 168, 175, 181, 182, 183, 185, 187, 188, 189, 271, 273, 295, 302, 303, 304]	0.1187	[36, 44, 45, 84, 85, 169, 190, 191, 291, 301, 311]	0.0344	[2, 3, 4, 5, 6, 7, 8, 9, 10, 11, 12, 13, 18, 20, 21, 22, 23, 24, 25, 26, 28, 29, 30, 31, 32, 33, 34, 35, 37, 38, 39, 42, 43, 56, 57, 58, 59, 60, 61, 62, 63, 64, 65, 66, 67, 68, 69, 70, 71, 72, 73, 74, 75, 76, 77, 78, 79, 80, 81, 82, 83, 86, 88, 89, 90, 91, 92, 93, 94, 95, 96, 97, 98, 99, 100, 101, 102, 103, 104, 105, 106, 107, 108, 109, 110, 111, 112, 113, 114, 115, 116, 117, 118, 119, 120, 121, …	0.8469
YDR035W	1	0.5834	0.9836	57.3893	114	54	0.0173	0.0173	0.0004	0.0004	0.0004	[5, 73, 96, 190, 292, 293]	0.0162	[15, 32, 34, 36, 71, 72, 79, 118, 119, 120, 122, 123, 124, 125, 126, 127, 130, 144, 173, 174, 182, 189, 228, 234, 235, 236, 237, 254, 273, 294, 295, 296, 298, 316, 323, 348, 349, 350, 351, 352, 354, 361]	0.1135	[2, 3, 4, 6, 7, 8, 9, 10, 11, 12, 13, 14, 16, 17, 18, 19, 20, 21, 22, 23, 24, 25, 26, 27, 28, 29, 30, 31, 33, 35, 37, 38, 39, 40, 41, 42, 43, 44, 45, 46, 47, 48, 49, 50, 51, 52, 53, 54, 55, 56, 57, 58, 59, 60, 61, 62, 63, 64, 65, 66, 67, 68, 70, 74, 75, 76, 77, 78, 80, 81, 82, 83, 84, 85, 86, 87, 88, 89, 90, 91, 92, 93, 94, 95, 97, 98, 99, 100, 101, 102, 103, 104, 105, 106, 107, 108, 109, 110, 11…	0.8486
YDR037W	1	0.6962	0.9757	82.3123	79	125	0.0165	0.0161	0.0022	0.0032	0.0022	[5, 6, 8, 10, 11, 12, 15, 17, 20, 24, 25, 27, 28, 29, 30, 31, 32, 33, 35, 44, 46, 47, 56, 61, 66, 67, 68, 72, 74, 81, 86, 95, 102, 103, 105, 110, 114, 115, 116, 118, 122, 128, 130, 131, 133, 134, 135, 136, 147, 151, 158, 159, 160, 162, 163, 167, 172, 173, 179, 181, 182, 184, 185, 186, 188, 191, 193, 194, 195, 199, 200, 203, 204, 211, 212, 219, 220, 223, 225, 226, 233, 234, 236, 238, 240, 243, 244…	0.3164	[14, 21, 48, 49, 50, 51, 52, 99, 253, 497, 498, 550]	0.0203	[2, 3, 4, 7, 9, 13, 16, 18, 19, 22, 23, 26, 34, 36, 37, 38, 39, 40, 41, 42, 43, 45, 53, 54, 55, 57, 58, 59, 60, 62, 63, 64, 65, 69, 70, 71, 73, 75, 76, 77, 78, 79, 80, 82, 83, 84, 85, 87, 88, 89, 90, 91, 92, 93, 94, 96, 97, 98, 100, 101, 104, 106, 107, 108, 109, 111, 112, 113, 117, 119, 120, 121, 123, 124, 125, 126, 127, 129, 132, 137, 138, 139, 140, 141, 142, 143, 144, 145, 146, 148, 149, 150, 1…	0.6599
YDR044W	1	0.8164	0.9613	87.7733	72	81	0.0182	0.0177	0.0004	0.0013	0.0004	[3, 7, 9, 10, 12, 13, 16, 20, 26, 34, 37, 40, 42, 43, 44, 50, 56, 70, 83, 84, 86, 87, 89, 90, 92, 97, 98, 99, 106, 111, 112, 129, 130, 131, 132, 133, 134, 137, 138, 139, 142, 148, 161, 163, 168, 173, 177, 182, 184, 196, 200, 219, 233, 242, 248, 250, 253, 262, 279, 286, 299, 300, 304, 306, 309, 319]	0.2012	[8, 15, 18, 257, 302]	0.0152	[2, 4, 5, 6, 11, 14, 17, 21, 22, 23, 24, 25, 27, 28, 29, 30, 31, 32, 33, 35, 36, 38, 39, 41, 45, 46, 47, 48, 49, 51, 52, 53, 54, 55, 57, 58, 59, 60, 61, 62, 63, 64, 65, 66, 67, 68, 69, 71, 72, 73, 74, 75, 76, 77, 78, 79, 80, 81, 85, 88, 91, 93, 94, 95, 96, 100, 101, 102, 103, 104, 105, 107, 108, 109, 110, 113, 114, 115, 116, 117, 118, 119, 120, 121, 122, 124, 125, 127, 128, 135, 136, 140, 141, 14…	0.7439
YDR045C	1	0.8362	0.9428	90.2486	110	27	0.0182	0.0180	0.0000	0.0003	0.0000	[3, 5, 8, 11, 78, 91, 98]	0.0636	[15]	0.0091	[2, 4, 6, 7, 9, 10, 12, 13, 14, 16, 17, 18, 19, 20, 21, 22, 23, 24, 25, 26, 27, 28, 29, 30, 32, 33, 34, 35, 36, 37, 38, 39, 40, 41, 42, 43, 44, 45, 46, 47, 49, 52, 53, 54, 56, 57, 58, 59, 60, 61, 62, 63, 64, 65, 66, 67, 68, 69, 70, 71, 72, 73, 74, 75, 76, 77, 79, 80, 81, 82, 83, 84, 85, 86, 87, 88, 89, 90, 92, 93, 94, 95, 96, 97, 99, 100, 101, 102, 103, 104, 105, 106, 107, 108, 109, 110, 111]	0.8818
YDR046C	1	0.7794	0.9746	121.1257	92	101	0.0114	0.0114	0.0002	0.0005	0.0002	[34, 47, 91, 92, 96, 99, 100, 181, 182, 218, 219, 237, 257, 260, 265, 314, 315, 316, 334, 352, 359, 395, 396, 410, 413, 415, 417, 438, 439, 440, 441, 442, 443, 445, 458, 467, 512, 513, 514, 515, 516, 517, 519, 520, 521, 566, 569]	0.0778	[97, 261]	0.0033	[2, 3, 4, 5, 6, 7, 8, 9, 10, 11, 12, 13, 14, 15, 16, 17, 18, 19, 21, 22, 23, 24, 25, 26, 27, 28, 29, 30, 31, 32, 33, 35, 36, 37, 38, 39, 40, 41, 42, 43, 44, 45, 46, 48, 49, 50, 51, 52, 53, 54, 55, 56, 57, 58, 59, 60, 61, 62, 63, 64, 65, 66, 67, 68, 69, 70, 71, 72, 73, 74, 75, 76, 77, 78, 79, 80, 81, 82, 83, 84, 85, 86, 87, 88, 90, 93, 94, 95, 98, 101, 102, 103, 104, 105, 106, 107, 108, 109, 110, …	0.8311
YDR047W	1	0.8143	0.9625	75.6863	106	77	0.0178	0.0178	0.0003	0.0015	0.0003	[4, 7, 8, 9, 10, 11, 16, 20, 33, 36, 41, 45, 46, 47, 48, 49, 57, 58, 59, 60, 61, 62, 63, 77, 79, 83, 84, 103, 104, 132, 154, 157, 188, 189, 190, 228, 234, 239, 246, 253, 280, 281, 292, 293, 294, 299, 300, 318, 338, 339, 340, 342, 343, 351]	0.1492	[35, 37, 44, 76, 81]	0.0138	[2, 3, 5, 6, 12, 13, 14, 17, 18, 19, 21, 22, 23, 24, 25, 26, 27, 28, 29, 30, 31, 32, 38, 39, 40, 42, 43, 50, 51, 52, 53, 54, 55, 56, 64, 65, 66, 67, 68, 69, 70, 71, 72, 73, 75, 78, 80, 85, 86, 87, 88, 89, 90, 91, 92, 93, 94, 95, 96, 97, 98, 99, 100, 101, 102, 105, 106, 107, 108, 109, 110, 111, 112, 113, 114, 115, 116, 117, 118, 119, 120, 121, 122, 123, 124, 125, 126, 127, 128, 129, 130, 131, 133,…	0.7845
YDR050C	1	0.8517	0.9447	75.7412	248	57	0.0198	0.0200	0.0001	0.0006	0.0001	[8, 30, 64, 70, 77, 80, 81, 85, 99, 101, 123, 127, 147, 167, 188, 214, 216, 217, 219]	0.0766	[71, 76, 78, 84, 218]	0.0202	[2, 3, 4, 5, 6, 7, 9, 10, 11, 12, 13, 14, 15, 16, 17, 18, 19, 20, 21, 22, 23, 24, 25, 26, 27, 28, 29, 31, 32, 33, 34, 35, 36, 37, 38, 39, 40, 41, 42, 43, 44, 45, 46, 47, 48, 49, 50, 51, 52, 53, 54, 55, 56, 57, 58, 59, 60, 61, 62, 63, 65, 66, 67, 68, 69, 72, 73, 74, 75, 79, 82, 83, 86, 87, 88, 89, 90, 91, 92, 93, 94, 95, 96, 97, 98, 100, 102, 103, 104, 105, 106, 107, 108, 109, 110, 111, 112, 113, …	0.8992
YDR051C	1	0.8599	0.9688	98.0718	78	67	0.0143	0.0145	0.0021	0.0031	0.0021	[3, 4, 5, 6, 7, 18, 19, 36, 38, 49, 50, 52, 55, 70, 72, 90, 91, 93, 149, 150, 152, 155, 156, 235, 244, 246, 247, 250, 251, 252, 253, 295, 325]	0.0988	[305, 315]	0.0060	[2, 8, 9, 10, 11, 12, 13, 14, 15, 16, 17, 20, 21, 22, 23, 24, 25, 26, 27, 28, 29, 30, 31, 32, 33, 34, 35, 37, 40, 41, 42, 43, 44, 45, 46, 47, 48, 51, 53, 54, 56, 57, 58, 59, 60, 61, 62, 63, 64, 65, 66, 67, 68, 69, 71, 73, 74, 75, 76, 77, 78, 79, 80, 81, 82, 83, 84, 85, 86, 87, 88, 89, 92, 94, 95, 96, 97, 98, 99, 100, 101, 102, 103, 104, 105, 106, 107, 108, 109, 110, 111, 112, 113, 114, 115, 116, …	0.8234
YDR054C	0	0.6828	0.8206	98.5318	39	22	0.0178	0.0162	0.0161	0.0161	0.0170	[47, 73, 214, 220, 229, 244]	0.0203	[2, 3, 4, 5, 6, 7, 8, 9, 10, 11, 12, 14, 15, 16, 17, 18, 19, 20, 21, 22, 23, 24, 25, 26, 27, 28, 29, 30, 31, 32, 33, 34, 35, 36, 37, 38, 39, 40, 41, 42, 43, 44, 45, 46, 48, 49, 50, 52, 53, 54, 55, 58, 59, 60, 62, 63, 64, 65, 66, 67, 68, 69, 70, 71, 72, 74, 75, 76, 77, 78, 79, 80, 81, 82, 84, 85, 86, 87, 88, 90, 91, 92, 93, 94, 96, 97, 98, 99, 100, 101, 103, 104, 105, 106, 107, 108, 109, 110, 111,…	0.9186	[13, 51, 56, 57, 61, 83, 95, 102, 218, 222, 223, 238, 254]	0.0441
YDR055W	1	0.8452	0.9552	75.4528	188	143	0.0201	0.0205	0.0010	0.0035	0.0010	[10, 14, 16, 23, 25, 27, 28, 30, 31, 32, 33, 34, 59, 60, 67, 87, 94, 96, 98, 100, 109, 111, 112, 113, 141, 144, 146, 162, 166, 168, 171, 175, 180, 181, 182, 185, 198, 201, 219, 249, 280, 286, 287, 289, 290, 306, 313, 314, 315, 316, 317, 328, 329, 334, 336, 345, 359, 361, 371, 372, 373, 377, 379, 380, 405, 409, 427, 430, 435]	0.1554	[17, 18, 19, 20, 21, 22, 95, 114, 167, 172, 173, 174, 176, 177, 253, 310, 365, 366, 425]	0.0428	[2, 3, 4, 5, 6, 7, 8, 9, 11, 12, 13, 15, 24, 26, 29, 35, 36, 37, 38, 39, 40, 41, 42, 43, 44, 45, 46, 47, 48, 49, 50, 51, 52, 53, 54, 55, 56, 57, 58, 61, 62, 63, 64, 65, 66, 68, 69, 70, 71, 72, 73, 74, 75, 76, 77, 78, 79, 80, 81, 82, 83, 84, 85, 86, 88, 89, 90, 91, 92, 93, 97, 99, 101, 102, 103, 104, 105, 106, 107, 108, 110, 115, 116, 117, 118, 119, 120, 121, 122, 123, 124, 125, 126, 127, 128, 129…	0.7905
YDR056C	1	0.8349	0.9703	99.9154	205	27	0.0138	0.0139	0.0000	0.0001	0.0000	[9, 19, 21, 109, 151, 159, 175, 181, 182, 186]	0.0488	[]	0.0000	[2, 3, 4, 5, 6, 7, 8, 10, 11, 13, 14, 15, 16, 18, 20, 23, 24, 25, 26, 27, 28, 29, 30, 31, 32, 33, 34, 35, 36, 37, 38, 39, 40, 41, 42, 43, 44, 45, 46, 47, 48, 49, 50, 51, 52, 53, 54, 55, 56, 57, 58, 59, 60, 61, 62, 63, 64, 65, 66, 67, 68, 69, 70, 71, 72, 73, 74, 75, 76, 77, 78, 79, 80, 81, 82, 83, 84, 85, 86, 87, 88, 89, 90, 91, 92, 93, 94, 95, 96, 97, 98, 99, 100, 101, 102, 103, 104, 105, 106, 10…	0.9268
YDR060W	0	0.8207	0.9948	108.5355	1	174	0.0117	0.0120	0.0010	0.0010	0.0018	[3, 7, 9, 10, 13, 14, 15, 16, 17, 18, 19, 20, 21, 22, 25, 38, 40, 42, 43, 45, 46, 47, 58, 65, 104, 112, 113, 133, 134, 157, 160, 162, 163, 168, 170, 171, 175, 176, 177, 178, 211, 222, 241, 242, 244, 246, 247, 266, 307, 322, 323, 326, 327, 329, 331, 332, 333, 334, 335, 394, 395, 396, 397, 398, 401, 421, 422, 423, 424, 425, 426, 433, 452, 478, 502, 555, 557, 559, 590, 593, 594, 602, 633, 644, 647, …	0.1220	[985]	0.0010	[2, 4, 5, 6, 8, 11, 12, 23, 24, 26, 27, 28, 29, 30, 31, 32, 33, 34, 35, 36, 37, 39, 41, 44, 48, 49, 50, 51, 52, 53, 54, 55, 56, 57, 59, 60, 61, 62, 63, 64, 66, 67, 68, 69, 70, 71, 72, 73, 74, 75, 76, 77, 78, 79, 80, 81, 82, 83, 84, 85, 86, 87, 88, 89, 90, 91, 92, 93, 94, 95, 96, 97, 98, 99, 100, 101, 102, 103, 105, 106, 107, 108, 109, 110, 111, 114, 115, 116, 117, 118, 119, 120, 121, 122, 123, 12…	0.7961
YDR062W	1	0.8624	0.9787	138.6101	49	80	0.0112	0.0110	0.0059	0.0108	0.0059	[2, 3, 6, 9, 10, 11, 13, 16, 18, 21, 23, 24, 25, 26, 27, 28, 30, 32, 33, 34, 35, 37, 38, 39, 40, 41, 42, 46, 47, 48, 53, 54, 56, 58, 61, 62, 64, 65, 66, 67, 73, 76, 77, 83, 88, 89, 90, 92, 96, 99, 113, 114, 115, 121, 122, 124, 126, 132, 137, 139, 140, 142, 151, 152, 153, 154, 155, 156, 157, 158, 163, 164, 165, 167, 168, 169, 171, 172, 173, 174, 176, 178, 182, 191, 196, 202, 204, 205, 208, 210, 21…	0.3797	[5, 8, 14, 15]	0.0071	[4, 7, 12, 17, 19, 20, 22, 29, 31, 36, 43, 44, 45, 49, 50, 51, 55, 57, 60, 63, 68, 69, 71, 72, 74, 75, 78, 79, 80, 81, 82, 84, 85, 86, 87, 91, 93, 94, 95, 97, 98, 100, 101, 102, 103, 104, 105, 106, 107, 108, 109, 110, 111, 112, 116, 117, 118, 119, 120, 123, 125, 127, 128, 129, 131, 135, 136, 138, 141, 144, 147, 148, 149, 150, 161, 162, 166, 170, 175, 177, 179, 180, 181, 185, 186, 187, 188, 189, 1…	0.5651
YDR063W	1	0.8741	0.9465	65.8548	149	45	0.0215	0.0213	0.0004	0.0010	0.0004	[3, 6, 7, 8, 9, 10, 11, 13, 14, 15, 16, 18, 21, 29, 72, 76, 91, 92, 94, 113]	0.1342	[12, 70]	0.0134	[2, 4, 5, 17, 19, 20, 22, 23, 24, 25, 26, 27, 28, 30, 31, 32, 33, 34, 35, 36, 38, 39, 40, 41, 42, 43, 44, 45, 46, 47, 48, 49, 50, 51, 52, 53, 54, 55, 56, 57, 58, 59, 60, 61, 62, 63, 64, 65, 66, 67, 68, 69, 71, 73, 74, 75, 77, 78, 79, 80, 81, 82, 83, 84, 85, 86, 87, 88, 89, 90, 95, 96, 97, 98, 99, 100, 101, 102, 103, 104, 105, 106, 107, 108, 109, 110, 111, 112, 114, 115, 116, 117, 118, 119, 120, 1…	0.8389
YDR064W	1	0.9171	0.9530	108.4398	151	42	0.0141	0.0144	0.0000	0.0002	0.0000	[6, 7, 8, 9, 15, 16, 31, 34, 50, 60, 62, 63, 64, 65, 72, 76, 78, 82, 94, 99, 105, 106, 119, 120]	0.1589	[10, 11, 54, 74]	0.0265	[2, 3, 4, 13, 17, 18, 19, 20, 21, 22, 23, 24, 25, 26, 27, 28, 29, 30, 32, 33, 36, 37, 38, 39, 40, 41, 42, 43, 44, 45, 46, 47, 48, 49, 51, 52, 53, 55, 56, 57, 58, 59, 61, 66, 67, 68, 69, 70, 71, 73, 75, 77, 79, 80, 81, 83, 84, 85, 86, 87, 88, 89, 90, 91, 92, 93, 95, 96, 97, 98, 100, 101, 102, 103, 104, 107, 108, 109, 110, 111, 112, 113, 114, 115, 116, 117, 118, 121, 122, 123, 124, 125, 126, 127, 1…	0.7881
YDR071C	1	0.8198	0.9410	58.2908	191	51	0.0247	0.0245	0.0009	0.0022	0.0009	[3, 4, 7, 10, 11, 12, 13, 14, 25, 27, 30, 33, 38, 55, 57, 70, 74, 98, 104, 120, 128, 136, 149, 172, 182]	0.1309	[15, 31, 162]	0.0157	[2, 5, 6, 8, 9, 16, 17, 18, 19, 20, 21, 22, 23, 24, 26, 28, 29, 32, 34, 35, 36, 37, 39, 40, 41, 42, 43, 44, 45, 46, 47, 48, 49, 50, 51, 52, 53, 54, 56, 58, 59, 60, 61, 62, 63, 64, 65, 66, 67, 68, 69, 71, 72, 73, 75, 76, 77, 78, 79, 80, 81, 82, 83, 84, 85, 86, 87, 88, 89, 90, 91, 92, 93, 94, 95, 96, 97, 99, 100, 101, 102, 103, 105, 106, 107, 108, 109, 110, 111, 112, 113, 114, 115, 116, 117, 118, 1…	0.8534
YDR074W	0	0.7790	0.9132	163.0828	128	26	0.0139	0.0132	0.0098	0.0098	0.0107	[3, 4, 5, 6, 7, 8, 9, 12, 13, 15, 16, 17, 18, 19, 20, 21, 22, 23, 24, 25, 26, 27, 28, 29, 30, 31, 32, 33, 34, 35, 36, 37, 38, 39, 40, 41, 42, 43, 44, 45, 46, 47, 48, 49, 58, 59, 60, 61, 62, 63, 64, 65, 66, 67, 68, 69, 70, 71, 72, 77, 79, 81, 82, 83, 84, 85, 86, 87, 88, 89, 90, 91, 93, 94, 95, 96, 97, 98, 99, 101, 102, 103, 104, 105, 106, 107, 108, 109, 110, 113, 114, 116, 117, 118, 119, 120, 121,…	0.8772	[340, 343, 344, 618, 877]	0.0056	[2, 10, 11, 14, 50, 51, 52, 53, 54, 55, 56, 57, 73, 74, 75, 76, 78, 80, 92, 100, 111, 112, 115, 146, 171, 172, 248, 288, 314, 321, 325, 326, 333, 338, 339, 341, 342, 345, 346, 347, 351, 356, 357, 359, 360, 371, 374, 430, 462, 463, 465, 485, 500, 533, 534, 537, 538, 539, 554, 560, 561, 564, 565, 581, 585, 616, 617, 626, 655, 656, 660, 673, 674, 677, 685, 686, 692, 721, 723, 735, 737, 741, 745, 746…	0.1071
YDR084C	0	0.3546	0.9877	56.2919	199	21	0.0190	0.0194	0.0004	0.0004	0.0012	[]	0.0000	[14, 15, 16, 17, 18, 19, 20, 85, 86, 129, 132, 147, 149, 151, 152, 153, 154, 155, 184, 187, 190]	0.1055	[2, 3, 4, 5, 6, 7, 8, 9, 10, 11, 12, 13, 21, 22, 23, 24, 25, 26, 27, 28, 29, 30, 31, 32, 33, 34, 35, 36, 37, 38, 39, 40, 41, 42, 43, 44, 45, 46, 47, 48, 49, 50, 51, 52, 53, 54, 55, 56, 57, 58, 59, 60, 61, 62, 63, 64, 65, 66, 67, 68, 69, 70, 71, 72, 73, 74, 75, 76, 77, 78, 79, 80, 81, 82, 83, 84, 87, 88, 89, 90, 91, 92, 93, 94, 95, 96, 97, 98, 99, 100, 101, 102, 103, 104, 105, 106, 107, 108, 109, …	0.8945
YDR086C	1	0.7179	0.9566	52.6928	80	26	0.0249	0.0249	0.0002	0.0016	0.0002	[24, 28, 38, 39, 40, 52, 54, 55, 56, 57, 64, 68]	0.1500	[20, 48, 65, 71]	0.0500	[2, 3, 4, 5, 6, 7, 8, 9, 10, 11, 12, 13, 14, 15, 16, 17, 18, 19, 21, 22, 23, 25, 26, 27, 29, 30, 31, 32, 33, 34, 35, 36, 37, 41, 42, 43, 44, 45, 46, 47, 49, 50, 51, 53, 58, 59, 60, 61, 62, 63, 66, 67, 69, 70, 72, 73, 74, 75, 76, 77, 78, 79, 80, 81]	0.8000
YDR087C	1	0.8459	0.9459	73.0582	22	70	0.0200	0.0201	0.0006	0.0013	0.0006	[16, 29, 42, 43, 45, 46, 47, 66, 69, 76, 124, 126, 142, 191, 207, 214, 217, 229, 230, 231, 232, 233, 234, 238, 246, 249, 251]	0.0971	[215, 216, 218]	0.0108	[2, 3, 4, 5, 6, 7, 8, 9, 10, 11, 12, 13, 14, 15, 17, 18, 19, 20, 21, 22, 23, 24, 25, 26, 27, 28, 30, 31, 32, 33, 34, 35, 36, 37, 38, 39, 40, 41, 44, 48, 49, 50, 51, 52, 53, 54, 55, 56, 57, 58, 59, 60, 61, 62, 63, 64, 65, 67, 68, 70, 71, 72, 73, 74, 75, 77, 78, 79, 80, 81, 82, 83, 84, 85, 86, 87, 88, 89, 90, 91, 92, 93, 94, 95, 96, 97, 98, 99, 100, 101, 102, 103, 104, 105, 106, 107, 108, 109, 110,…	0.8885
YDR091C	1	0.6732	0.9765	81.1022	96	80	0.0144	0.0143	0.0002	0.0005	0.0002	[13, 74, 75, 87, 88, 89, 91, 93, 120, 149, 155, 174, 175, 217, 230, 308, 309, 310, 335, 337, 348, 349, 350, 353, 354, 378, 380, 397, 398, 401, 402, 427, 428, 430, 431, 451, 456, 457, 476, 478, 480, 503, 505, 523, 550, 564, 565, 566, 568, 569, 597]	0.0839	[86, 90, 92, 152, 154, 173, 229, 296, 435, 481, 482, 504, 589, 599]	0.0230	[2, 3, 4, 5, 6, 7, 8, 9, 10, 11, 12, 14, 15, 16, 17, 18, 19, 20, 21, 22, 23, 24, 25, 26, 27, 28, 29, 30, 31, 32, 33, 34, 35, 36, 37, 38, 39, 40, 41, 42, 43, 44, 45, 46, 47, 48, 49, 50, 51, 52, 53, 54, 55, 56, 57, 58, 59, 60, 61, 62, 63, 64, 65, 66, 67, 68, 70, 71, 72, 73, 76, 77, 78, 79, 80, 81, 82, 83, 84, 85, 94, 95, 96, 97, 98, 99, 100, 101, 102, 103, 104, 105, 106, 107, 108, 109, 110, 111, 11…	0.8734
YDR092W	1	0.6724	0.9630	52.9158	153	36	0.0229	0.0227	0.0026	0.0042	0.0026	[10, 12, 13, 14, 16, 17, 18, 22, 23, 27, 35, 58, 68, 96, 101, 103, 110, 114, 120, 133]	0.1307	[2, 8, 9, 11, 15, 47, 48, 49, 50, 51, 52, 53, 54, 55, 56, 57, 134, 144]	0.1176	[3, 4, 5, 6, 7, 19, 20, 21, 24, 25, 26, 28, 29, 30, 31, 32, 33, 34, 36, 37, 38, 39, 40, 41, 42, 43, 44, 45, 46, 59, 60, 61, 62, 63, 64, 65, 66, 67, 69, 70, 71, 72, 73, 74, 75, 76, 77, 78, 79, 80, 81, 82, 83, 84, 85, 86, 87, 88, 89, 90, 91, 92, 93, 94, 95, 97, 98, 99, 100, 102, 104, 105, 106, 107, 108, 109, 111, 112, 113, 115, 116, 117, 118, 119, 121, 122, 123, 124, 125, 126, 127, 128, 129, 130, 1…	0.7516
YDR098C	1	0.9602	0.9697	97.1093	250	86	0.0168	0.0176	0.0071	0.0256	0.0071	[2, 3, 4, 5, 6, 8, 9, 10, 11, 37, 56, 61, 62, 63, 64, 65, 66, 67, 68, 71, 72, 75, 79, 85, 86, 87, 88, 92, 95, 100, 104, 105, 109, 110, 111, 117, 120, 121, 122, 123, 131, 133, 136, 138, 141, 142, 146, 147, 149, 151, 152, 154, 165, 166, 167, 169, 170, 171, 173, 177, 184, 185, 186, 191, 192, 193, 195, 206, 209, 210, 211, 223, 227, 228, 229, 233, 234, 238, 249]	0.3160	[7, 12, 13, 14, 15, 16, 17, 18, 19, 20, 21, 22, 23, 24, 25, 26, 27, 28, 29, 30, 31, 32, 33, 34, 35, 36, 38, 39, 40, 41, 42, 43, 44, 45, 46, 47, 48, 49, 50, 51, 52, 53, 54, 57, 58, 59, 60]	0.1880	[55, 69, 70, 73, 74, 76, 77, 78, 80, 81, 82, 83, 89, 90, 91, 93, 94, 96, 97, 98, 99, 101, 102, 103, 106, 107, 108, 112, 113, 114, 115, 116, 118, 119, 124, 125, 126, 127, 128, 129, 130, 132, 134, 135, 137, 139, 140, 143, 144, 145, 148, 150, 153, 155, 156, 157, 158, 159, 160, 161, 162, 163, 164, 168, 174, 175, 176, 178, 179, 180, 181, 182, 183, 187, 188, 189, 190, 194, 196, 197, 198, 199, 201, 202,…	0.4760
YDR100W	1	0.7146	0.9694	79.9000	143	78	0.0204	0.0210	0.0003	0.0007	0.0003	[4, 22, 23, 24, 26, 27, 29, 33, 40, 41, 42, 43, 44, 45, 46, 48, 51, 52, 53, 62, 65, 66, 68, 69, 72, 75, 77, 78, 84, 86, 87, 88, 94, 96, 98, 100, 102, 103, 105, 108, 110, 115, 116, 118, 120, 123, 128, 132, 133, 136, 141, 143]	0.3636	[7, 8, 9, 10, 31, 124, 134]	0.0490	[2, 3, 5, 6, 11, 12, 13, 14, 15, 16, 17, 18, 19, 20, 21, 25, 28, 30, 32, 34, 35, 36, 37, 38, 39, 47, 49, 50, 54, 55, 56, 57, 58, 59, 60, 61, 63, 64, 67, 70, 71, 73, 74, 76, 79, 80, 81, 82, 83, 85, 89, 90, 91, 92, 93, 95, 97, 99, 101, 104, 107, 111, 112, 113, 114, 117, 119, 121, 122, 125, 126, 127, 129, 130, 131, 135, 137, 138, 139, 140, 142, 144]	0.5734
YDR101C	1	0.8015	0.9702	80.9427	81	105	0.0173	0.0171	0.0005	0.0013	0.0005	[2, 3, 4, 6, 9, 10, 11, 16, 17, 43, 46, 48, 65, 94, 127, 134, 175, 176, 177, 199, 211, 214, 235, 236, 237, 238, 239, 240, 241, 244, 247, 259, 265, 267, 269, 302, 319, 336, 338, 339, 349, 350, 352, 354, 376, 410, 425, 431, 444, 445, 447, 448, 449, 460, 465, 506, 507, 508, 511, 512, 514, 524, 525, 537, 538, 539, 543, 550, 551, 554, 555, 556, 558, 563, 575, 576]	0.1282	[222, 553]	0.0034	[5, 7, 8, 12, 13, 14, 15, 18, 19, 20, 21, 22, 23, 24, 25, 26, 27, 28, 29, 30, 31, 32, 33, 34, 35, 36, 37, 38, 39, 40, 41, 42, 44, 45, 47, 49, 50, 51, 52, 53, 54, 55, 56, 57, 58, 59, 60, 61, 62, 63, 64, 66, 67, 68, 69, 70, 71, 72, 73, 74, 75, 76, 77, 78, 79, 80, 81, 82, 83, 84, 85, 86, 87, 88, 89, 90, 91, 92, 93, 95, 96, 97, 98, 99, 100, 101, 102, 103, 104, 105, 106, 107, 108, 109, 110, 111, 112, …	0.8516
YDR115W	1	0.5391	0.8319	39.8837	105	102	0.0581	0.0454	0.0778	0.1221	0.0778	[7, 18, 26, 40, 67]	0.0476	[2, 3, 5, 6, 8, 9, 10, 11, 12, 13, 14, 15, 17, 19, 20, 22, 23, 24, 25, 27, 28, 29, 30, 31, 32, 33, 34, 35, 36, 37, 38, 41, 42, 43, 44, 45, 46, 47, 48, 49, 50, 51, 52, 53, 54, 55, 56, 57, 58, 59, 60, 61, 62, 63, 64, 69, 70, 71, 72, 73, 74, 75, 76, 77, 78, 79, 80, 81, 82, 83, 84, 85, 86, 87, 88, 89, 90, 91, 92, 93, 94, 95, 96, 97, 98, 99, 100, 101, 102, 103, 104, 105, 106]	0.8857	[4, 16, 21, 39, 65, 66, 68]	0.0667
YDR119W	0	0.5832	0.8384	151.6812	0	247	0.0116	0.0105	0.0728	0.0728	0.0760	[67, 497, 725]	0.0039	[2, 3, 5, 6, 7, 9, 10, 11, 12, 13, 14, 15, 16, 17, 18, 19, 20, 21, 22, 23, 24, 25, 26, 27, 28, 29, 30, 31, 32, 33, 34, 35, 36, 37, 38, 39, 40, 41, 42, 43, 44, 45, 46, 47, 48, 49, 50, 51, 52, 53, 54, 55, 56, 57, 58, 59, 60, 61, 62, 63, 64, 65, 66, 68, 69, 70, 71, 72, 73, 74, 75, 76, 77, 78, 79, 80, 81, 82, 83, 84, 85, 86, 87, 88, 89, 90, 91, 92, 93, 94, 95, 96, 97, 98, 99, 100, 101, 102, 103, 104,…	0.9844	[4, 8, 114, 195, 494, 498, 550]	0.0091
YDR120C	1	0.9545	0.9686	96.9907	58	166	0.0188	0.0187	0.0214	0.0296	0.0214	[2, 3, 21, 23, 27, 29, 30, 31, 33, 34, 36, 37, 38, 39, 40, 41, 42, 44, 45, 46, 48, 49, 50, 51, 53, 58, 61, 62, 65, 66, 68, 70, 71, 72, 75, 79, 80, 82, 86, 89, 90, 91, 95, 98, 99, 101, 104, 105, 108, 109, 110, 111, 114, 115, 116, 117, 119, 120, 121, 123, 126, 127, 129, 132, 134, 138, 140, 141, 149, 151, 152, 153, 154, 157, 158, 159, 160, 167, 168, 174, 175, 176, 177, 179, 187, 188, 194, 199, 202, …	0.3667	[4, 5, 6, 7, 8, 9, 10, 11, 12, 13, 14, 15, 16, 17, 20, 24, 25, 26, 28, 35, 60, 264]	0.0386	[18, 19, 22, 32, 43, 47, 52, 54, 55, 56, 57, 59, 63, 64, 67, 69, 73, 74, 76, 77, 78, 81, 83, 84, 85, 87, 88, 92, 93, 94, 96, 97, 100, 102, 103, 106, 107, 112, 113, 118, 122, 124, 125, 128, 130, 131, 133, 135, 136, 137, 139, 142, 143, 144, 145, 146, 147, 148, 150, 156, 161, 162, 163, 164, 165, 166, 169, 170, 171, 172, 173, 178, 180, 181, 182, 183, 184, 185, 186, 189, 190, 191, 192, 193, 195, 196, …	0.5526
YDR121W	0	0.4992	0.9861	59.2767	196	30	0.0201	0.0204	0.0007	0.0007	0.0011	[19, 93]	0.0102	[17, 20, 47, 50, 51, 52, 53, 73, 75, 76, 77, 80, 81, 82, 85, 92, 95, 96, 98, 100, 101, 146, 147, 148, 149, 177, 187]	0.1378	[2, 3, 4, 5, 6, 7, 8, 9, 10, 11, 12, 13, 14, 15, 16, 18, 21, 22, 23, 24, 25, 26, 27, 28, 29, 30, 31, 32, 33, 34, 35, 36, 37, 38, 39, 40, 41, 42, 43, 44, 45, 46, 48, 49, 54, 55, 56, 57, 58, 59, 60, 61, 62, 63, 64, 65, 66, 67, 68, 69, 70, 71, 72, 74, 78, 79, 83, 84, 86, 87, 88, 89, 90, 91, 94, 97, 99, 102, 103, 104, 105, 106, 107, 108, 109, 110, 111, 112, 113, 114, 115, 116, 117, 118, 119, 120, 121…	0.8520
YDR127W	0	0.8974	0.9883	169.5494	52	147	0.0071	0.0071	0.0005	0.0005	0.0006	[31, 34, 35, 36, 38, 42, 43, 48, 56, 58, 59, 60, 66, 67, 68, 69, 71, 73, 74, 75, 81, 84, 85, 164, 165, 177, 178, 179, 224, 225, 226, 227, 281, 327, 362, 404, 458, 460, 462, 463, 464, 489, 491, 493, 511, 520, 521, 522, 523, 524, 525, 537, 538, 557, 613, 614, 618, 637, 638, 643, 644, 668, 669, 686, 694, 699, 700, 718, 722, 752, 755, 756, 778, 779, 780, 781, 782, 783, 784, 808, 817, 819, 820, 825, 8…	0.1033	[]	0.0000	[2, 3, 4, 5, 6, 7, 8, 9, 10, 11, 12, 13, 14, 15, 16, 17, 18, 19, 20, 21, 22, 23, 24, 25, 26, 27, 28, 29, 30, 32, 33, 37, 39, 40, 41, 44, 45, 46, 47, 49, 50, 51, 52, 53, 54, 55, 57, 61, 62, 63, 64, 65, 70, 72, 76, 77, 78, 79, 80, 82, 83, 86, 87, 88, 89, 90, 91, 92, 93, 94, 95, 96, 97, 98, 99, 100, 101, 102, 103, 104, 105, 106, 107, 108, 109, 110, 111, 112, 113, 114, 115, 116, 117, 118, 119, 120, 1…	0.8023
YDR129C	1	0.8602	0.9753	81.0856	130	117	0.0175	0.0175	0.0018	0.0043	0.0018	[13, 16, 18, 19, 21, 22, 24, 25, 26, 28, 29, 30, 31, 33, 34, 45, 46, 68, 104, 105, 106, 107, 108, 126, 129, 131, 132, 190, 191, 218, 232, 247, 248, 291, 292, 293, 298, 300, 310, 311, 335, 337, 338, 358, 399, 400, 403, 426, 427, 428, 429, 430, 431, 432, 433, 444, 445, 452, 454, 455, 456, 457, 460, 471, 472, 475, 476, 480, 554, 556, 557, 565, 569, 570, 571, 575, 587, 611, 612, 633]	0.1246	[5, 6, 7, 8, 9, 10, 11, 12, 14, 15, 17]	0.0171	[2, 3, 4, 20, 23, 27, 32, 35, 36, 37, 38, 39, 40, 41, 42, 43, 44, 47, 48, 49, 50, 51, 52, 53, 54, 55, 56, 57, 58, 59, 60, 61, 62, 63, 64, 65, 66, 67, 70, 71, 73, 74, 75, 76, 77, 78, 79, 80, 81, 82, 83, 84, 85, 86, 87, 88, 89, 90, 91, 92, 93, 94, 95, 96, 97, 98, 99, 100, 101, 102, 109, 110, 111, 112, 113, 114, 115, 116, 117, 118, 119, 120, 121, 122, 123, 124, 125, 127, 128, 130, 133, 134, 135, 136…	0.8396
YDR139C	0	0.0611	0.9095	1.9047	77	64	0.0509	0.0561	0.0716	0.0716	0.3995	[]	0.0000	[2, 3, 5, 6, 9, 10, 11, 12, 13, 14, 15, 17, 19, 20, 21, 23, 24, 25, 26, 27, 28, 29, 30, 31, 32, 33, 34, 35, 38, 39, 41, 42, 43, 44, 45, 46, 47, 48, 49, 50, 51, 52, 53, 54, 55, 57, 58, 59, 60, 61, 62, 63, 64, 65, 67, 68, 70, 71, 72, 73, 75, 76, 77, 78]	0.8312	[4, 7, 8, 16, 18, 22, 36, 37, 40, 56, 66, 69, 74]	0.1688
YDR144C	1	0.8623	0.9740	140.6196	84	80	0.0107	0.0107	0.0001	0.0004	0.0001	[5, 12, 15, 19, 31, 98, 99, 111, 113, 116, 127, 147, 163, 231, 257, 280, 286, 312, 315, 316, 317, 328, 329, 333, 353, 354, 355, 357, 359, 361, 380, 381, 382, 383, 385, 386, 387, 413, 433, 436, 459, 491, 492, 562, 563, 567, 568, 569]	0.0805	[110, 428]	0.0034	[2, 3, 4, 6, 7, 8, 9, 10, 11, 13, 14, 16, 17, 18, 20, 21, 22, 23, 24, 25, 26, 27, 28, 29, 30, 32, 33, 34, 35, 36, 37, 38, 39, 40, 41, 42, 43, 44, 45, 46, 47, 48, 49, 50, 51, 52, 53, 54, 55, 56, 57, 58, 59, 60, 61, 62, 63, 64, 65, 66, 67, 68, 69, 70, 71, 72, 73, 74, 75, 76, 77, 78, 79, 80, 81, 82, 83, 84, 85, 87, 88, 89, 90, 91, 92, 95, 96, 97, 100, 101, 102, 103, 104, 105, 106, 107, 108, 109, 114…	0.8540
YDR148C	1	0.8134	0.9712	89.1531	207	93	0.0154	0.0154	0.0009	0.0029	0.0009	[8, 9, 10, 11, 12, 23, 31, 38, 47, 50, 51, 52, 55, 56, 60, 69, 70, 71, 75, 76, 77, 78, 94, 113, 130, 156, 159, 160, 161, 173, 174, 190, 202, 225, 226, 228, 229, 231, 242, 261, 267, 279, 291, 293, 313, 314, 355, 356, 357, 358, 359, 362, 363, 369, 370, 371, 385, 404, 425, 426, 427, 428, 429, 430]	0.1382	[30, 33, 40]	0.0065	[2, 3, 4, 5, 6, 7, 13, 14, 15, 16, 17, 18, 19, 20, 21, 22, 24, 25, 26, 27, 28, 29, 32, 34, 35, 36, 37, 39, 41, 42, 43, 44, 45, 46, 48, 49, 53, 54, 57, 58, 59, 61, 62, 63, 64, 65, 66, 67, 68, 72, 73, 74, 79, 80, 81, 82, 83, 84, 85, 86, 87, 88, 89, 90, 91, 92, 93, 95, 96, 97, 98, 99, 100, 101, 102, 103, 104, 105, 106, 107, 108, 109, 110, 111, 112, 114, 115, 116, 117, 118, 119, 120, 121, 122, 123, 1…	0.8186
YDR152W	1	0.5834	0.9814	53.6951	9	31	0.0177	0.0175	0.0001	0.0001	0.0001	[18, 75, 165, 167, 211]	0.0189	[34, 67, 72, 76, 79, 93, 141, 144, 145, 146, 147, 158, 164, 166, 182, 184, 186, 187, 203, 205, 212, 216, 242, 246]	0.0906	[2, 3, 4, 5, 6, 7, 8, 9, 10, 11, 12, 13, 14, 15, 16, 17, 19, 20, 21, 22, 23, 24, 25, 26, 27, 28, 29, 30, 31, 32, 33, 35, 36, 37, 38, 39, 40, 41, 42, 43, 44, 45, 46, 47, 48, 49, 50, 51, 52, 53, 54, 55, 56, 57, 58, 59, 60, 61, 62, 63, 64, 65, 66, 68, 69, 70, 71, 73, 74, 77, 78, 80, 81, 82, 83, 84, 85, 86, 87, 88, 89, 90, 91, 92, 94, 95, 96, 97, 98, 99, 100, 101, 102, 103, 104, 105, 106, 107, 108, 1…	0.8906
YDR153C	1	0.8697	0.9673	95.7330	155	78	0.0146	0.0144	0.0003	0.0019	0.0003	[4, 10, 11, 16, 18, 19, 20, 24, 25, 29, 45, 53, 98, 114, 155, 167, 170, 178, 184, 185, 186, 187, 190, 202, 206, 219, 225, 236, 241, 244, 322, 331, 336, 373]	0.0827	[168, 175, 176]	0.0073	[2, 3, 5, 6, 7, 8, 9, 12, 13, 14, 15, 17, 21, 22, 23, 26, 27, 28, 30, 31, 32, 33, 34, 35, 36, 37, 38, 39, 40, 43, 44, 46, 47, 48, 49, 50, 51, 52, 54, 55, 56, 57, 58, 59, 60, 61, 62, 63, 64, 65, 66, 67, 68, 69, 70, 71, 72, 73, 74, 75, 76, 77, 79, 80, 81, 82, 83, 84, 85, 86, 87, 88, 89, 90, 91, 92, 93, 94, 95, 96, 97, 99, 100, 101, 102, 103, 104, 105, 106, 107, 108, 109, 110, 111, 113, 115, 116, 11…	0.8686
YDR155C	1	0.7003	0.9716	71.1886	162	40	0.0216	0.0214	0.0002	0.0008	0.0002	[2, 14, 16, 17, 19, 23, 34, 35, 54, 55, 56, 57, 71, 72, 76, 78, 80, 82, 97, 123, 154]	0.1296	[15, 22, 63, 64, 69, 70, 75, 85, 119]	0.0556	[3, 4, 5, 6, 7, 8, 9, 10, 11, 12, 20, 21, 24, 25, 26, 27, 28, 29, 30, 31, 32, 33, 36, 37, 38, 39, 40, 41, 42, 43, 44, 45, 46, 47, 48, 49, 50, 51, 52, 53, 58, 59, 60, 61, 62, 65, 66, 67, 68, 73, 74, 77, 79, 81, 83, 84, 86, 87, 88, 89, 90, 91, 92, 93, 94, 95, 96, 98, 99, 100, 101, 102, 103, 104, 105, 106, 107, 108, 109, 110, 111, 112, 113, 114, 115, 120, 121, 124, 125, 126, 127, 128, 129, 130, 131,…	0.7778
YDR156W	1	0.6984	0.9597	70.4960	137	46	0.0183	0.0184	0.0006	0.0011	0.0006	[22, 23, 24, 25, 28, 29, 61, 63, 64, 65, 66, 68, 75, 76, 78, 79, 80, 81, 82, 83, 103, 104, 113, 116]	0.1752	[71, 73, 74, 85, 117, 118, 128]	0.0511	[2, 3, 4, 5, 6, 7, 8, 9, 10, 11, 12, 13, 14, 15, 16, 17, 18, 19, 20, 21, 26, 27, 30, 31, 32, 33, 34, 35, 36, 37, 38, 39, 40, 41, 42, 43, 44, 45, 46, 47, 48, 49, 50, 51, 52, 53, 54, 55, 56, 57, 58, 59, 60, 67, 72, 77, 84, 86, 87, 88, 89, 90, 91, 92, 93, 94, 95, 96, 97, 98, 99, 100, 101, 105, 106, 107, 108, 109, 110, 111, 112, 114, 115, 119, 120, 121, 122, 123, 124, 125, 126, 127, 129, 133, 134, 13…	0.7226
YDR158W	1	0.8271	0.9660	95.5705	109	74	0.0149	0.0148	0.0003	0.0012	0.0003	[20, 71, 72, 145, 176, 177, 203, 204, 223, 230, 246, 274, 301, 303, 304, 305, 308, 309, 315, 318]	0.0548	[31, 272, 289, 290, 291, 298, 299, 356]	0.0219	[2, 3, 4, 5, 6, 7, 8, 9, 10, 11, 12, 13, 14, 15, 16, 17, 18, 19, 21, 22, 23, 24, 25, 26, 27, 28, 29, 30, 32, 35, 36, 37, 38, 39, 40, 41, 42, 43, 44, 45, 46, 47, 48, 49, 50, 51, 52, 53, 54, 55, 56, 57, 58, 59, 60, 61, 62, 63, 64, 65, 66, 67, 68, 69, 73, 74, 75, 76, 77, 78, 79, 80, 81, 82, 83, 84, 85, 86, 87, 88, 89, 90, 91, 92, 93, 94, 95, 96, 97, 98, 99, 100, 101, 102, 103, 104, 105, 106, 107, 10…	0.8849
YDR161W	1	0.8931	0.9756	127.8141	131	46	0.0109	0.0110	0.0005	0.0006	0.0005	[6, 8, 19, 20, 23, 24, 25, 26, 27, 28, 45, 65, 83, 85, 87, 88, 105, 109, 192, 205, 232, 233, 279, 308, 311, 317, 370]	0.0698	[15, 16, 18]	0.0078	[2, 3, 4, 5, 7, 9, 10, 12, 13, 14, 17, 21, 22, 29, 30, 31, 32, 33, 34, 35, 36, 37, 38, 39, 40, 41, 42, 43, 44, 46, 47, 48, 49, 50, 51, 52, 53, 54, 55, 56, 57, 58, 59, 60, 63, 64, 66, 67, 68, 69, 70, 71, 72, 73, 74, 75, 76, 78, 79, 80, 81, 82, 84, 86, 89, 90, 91, 92, 93, 94, 95, 96, 97, 98, 99, 100, 101, 102, 103, 106, 107, 108, 110, 111, 112, 113, 114, 115, 116, 117, 118, 119, 120, 121, 122, 123,…	0.8708
YDR165W	1	0.7638	0.9637	89.0961	188	85	0.0155	0.0153	0.0002	0.0007	0.0002	[5, 19, 20, 22, 26, 55, 56, 57, 71, 78, 86, 90, 98, 111, 196, 204, 206, 207, 211, 213, 227, 232, 283, 317, 401, 404, 405, 411, 417]	0.0653	[77, 132, 226]	0.0068	[2, 3, 4, 6, 7, 8, 9, 10, 11, 12, 13, 14, 15, 16, 17, 18, 21, 23, 24, 25, 27, 28, 29, 30, 31, 32, 33, 34, 35, 36, 37, 38, 39, 40, 41, 42, 43, 44, 45, 46, 47, 48, 49, 50, 51, 52, 53, 54, 58, 59, 60, 61, 62, 63, 64, 65, 66, 67, 68, 69, 70, 72, 73, 74, 79, 80, 81, 82, 83, 84, 85, 87, 88, 89, 91, 92, 93, 95, 96, 99, 100, 101, 102, 103, 104, 105, 106, 107, 108, 109, 110, 112, 113, 114, 115, 116, 117, …	0.8829
YDR167W	1	0.7750	0.9558	74.7893	206	39	0.0193	0.0191	0.0001	0.0008	0.0001	[6, 10, 36, 98, 99, 100, 104, 113, 141, 164, 197]	0.0534	[85]	0.0049	[2, 3, 4, 5, 7, 8, 9, 11, 12, 13, 14, 15, 16, 17, 18, 19, 20, 21, 22, 23, 24, 25, 26, 30, 31, 32, 33, 34, 35, 37, 38, 39, 40, 41, 42, 43, 44, 45, 46, 47, 48, 49, 50, 51, 52, 53, 54, 55, 56, 57, 58, 59, 60, 61, 62, 63, 64, 65, 66, 67, 68, 69, 70, 71, 72, 73, 74, 75, 76, 77, 78, 79, 80, 81, 82, 83, 84, 86, 87, 88, 89, 90, 91, 92, 93, 94, 95, 96, 97, 101, 102, 103, 105, 106, 107, 108, 109, 110, 111,…	0.9078
YDR168W	1	0.8548	0.9689	95.4378	250	121	0.0150	0.0147	0.0007	0.0021	0.0007	[4, 5, 6, 8, 9, 10, 22, 24, 25, 26, 28, 29, 30, 31, 32, 33, 43, 44, 48, 55, 79, 82, 86, 102, 121, 122, 133, 136, 139, 140, 157, 158, 161, 163, 196, 200, 206, 207, 223, 224, 274, 275, 300, 313, 317, 321, 322, 351, 352, 353, 355, 357, 363, 373, 389, 407, 409, 425, 427, 428, 430, 431, 432, 442, 443, 446, 447, 449, 479, 482, 483, 484, 497]	0.1443	[14, 15, 16, 21]	0.0079	[2, 3, 7, 11, 12, 13, 17, 18, 19, 20, 23, 34, 35, 36, 37, 38, 39, 40, 41, 42, 45, 46, 47, 49, 50, 51, 52, 53, 54, 56, 57, 58, 59, 60, 61, 62, 63, 64, 65, 66, 67, 68, 69, 70, 71, 72, 73, 74, 76, 77, 78, 80, 81, 83, 84, 87, 88, 89, 90, 91, 92, 93, 94, 95, 96, 97, 98, 99, 100, 101, 103, 104, 105, 106, 107, 108, 109, 110, 111, 112, 113, 114, 115, 116, 117, 118, 119, 120, 123, 124, 125, 126, 127, 128,…	0.8142
YDR172W	1	0.7502	0.9710	85.2840	173	113	0.0154	0.0152	0.0005	0.0010	0.0005	[8, 10, 11, 47, 48, 52, 66, 80, 102, 103, 105, 106, 107, 121, 123, 124, 125, 129, 162, 167, 196, 205, 230, 231, 234, 235, 239, 288, 289, 290, 291, 292, 293, 294, 295, 309, 355, 356, 389, 407, 408, 456, 457, 483, 484, 486, 487, 531, 536, 540, 546, 552, 555, 557, 559, 585, 586, 587, 589, 592, 594, 598, 629, 630, 631, 664, 665]	0.0978	[43, 44, 227, 556, 588, 590, 591]	0.0102	[2, 3, 4, 5, 6, 7, 9, 12, 13, 14, 15, 16, 17, 18, 19, 20, 21, 22, 23, 24, 25, 26, 27, 28, 29, 30, 31, 32, 33, 34, 35, 36, 37, 38, 39, 40, 41, 42, 45, 46, 49, 50, 51, 53, 54, 55, 56, 57, 58, 59, 60, 61, 62, 63, 64, 65, 67, 68, 69, 70, 71, 72, 73, 74, 75, 76, 77, 78, 79, 81, 82, 83, 84, 85, 86, 87, 88, 89, 90, 91, 92, 93, 94, 95, 96, 97, 98, 99, 100, 101, 104, 108, 109, 110, 111, 112, 113, 114, 115…	0.8730
YDR174W	0	0.5302	0.9792	47.0694	246	52	0.0212	0.0219	0.0023	0.0023	0.0033	[39, 44, 171]	0.0122	[16, 19, 20, 29, 30, 31, 33, 35, 36, 37, 38, 40, 41, 42, 43, 77, 88, 94, 95, 114, 116, 117, 120, 122, 142, 143, 167, 168, 173, 207, 209, 210, 211, 212, 213, 214, 215, 216, 217, 219, 220, 221, 222, 223, 225, 227, 237]	0.1911	[2, 3, 4, 5, 6, 7, 8, 9, 10, 11, 12, 13, 14, 15, 17, 18, 21, 22, 23, 24, 25, 26, 27, 28, 32, 34, 45, 46, 47, 48, 49, 50, 51, 52, 53, 54, 55, 56, 57, 58, 59, 60, 61, 62, 63, 64, 65, 66, 67, 68, 69, 70, 71, 72, 73, 74, 75, 76, 78, 79, 80, 81, 82, 83, 84, 85, 86, 87, 89, 90, 91, 92, 93, 96, 97, 98, 99, 100, 101, 102, 103, 104, 105, 106, 107, 108, 109, 110, 111, 112, 113, 115, 118, 119, 121, 123, 124…	0.7886
YDR177W	1	0.6140	0.9220	44.8769	215	70	0.0267	0.0268	0.0217	0.0839	0.0217	[23, 51, 52, 115, 118, 179, 206]	0.0326	[8, 9, 10, 14, 17, 18, 19, 20, 21, 22, 24, 25, 26, 27, 28, 29, 30, 31, 32, 33, 35, 36, 37, 38, 39, 40, 41, 42, 43, 44, 46, 47, 48, 49, 50, 53, 54, 55, 56, 57, 58, 60, 61, 62, 63, 64, 65, 70, 71, 72, 76, 85, 91, 111, 116, 170]	0.2605	[2, 3, 4, 5, 6, 7, 11, 12, 13, 15, 16, 34, 45, 59, 66, 67, 68, 69, 73, 74, 75, 77, 78, 79, 80, 81, 82, 83, 84, 86, 87, 88, 89, 90, 92, 93, 94, 95, 96, 97, 98, 99, 100, 101, 102, 103, 104, 105, 106, 107, 108, 109, 110, 112, 113, 114, 117, 119, 120, 121, 122, 123, 124, 125, 126, 127, 128, 129, 130, 131, 132, 133, 134, 135, 136, 137, 138, 139, 140, 141, 142, 143, 144, 145, 146, 147, 148, 149, 150, 1…	0.7070
YDR178W	1	0.7339	0.9669	88.9220	181	29	0.0152	0.0151	0.0001	0.0003	0.0001	[58, 59, 60, 61, 62, 63, 81, 83, 84, 99, 143, 151, 165, 169]	0.0773	[78, 82, 119, 150, 162]	0.0276	[2, 3, 4, 5, 6, 7, 8, 9, 10, 11, 12, 13, 14, 15, 16, 17, 18, 19, 20, 21, 22, 23, 24, 25, 26, 27, 28, 29, 30, 31, 32, 33, 34, 35, 36, 37, 38, 39, 40, 41, 42, 43, 44, 45, 47, 48, 49, 50, 51, 52, 55, 57, 64, 65, 66, 67, 68, 69, 70, 71, 72, 73, 74, 75, 76, 77, 79, 80, 85, 86, 87, 88, 89, 90, 91, 92, 93, 94, 95, 96, 97, 98, 100, 101, 102, 103, 104, 105, 106, 107, 108, 109, 110, 111, 112, 114, 115, 116…	0.8619
YDR188W	1	0.6395	0.9805	83.8202	34	86	0.0136	0.0136	0.0001	0.0003	0.0001	[17, 37, 45, 61, 111, 118, 129, 161, 185, 193, 194, 313, 319, 338, 339, 389, 390, 435, 443, 525, 529]	0.0385	[5, 18, 42, 43, 95, 96, 103, 104, 106, 107, 110, 133, 188, 189, 209, 233, 234, 236, 237, 249, 261, 269, 271, 279, 281, 318, 336, 341, 342, 343, 344, 351, 384, 385, 386, 387, 388, 391, 392, 395, 430, 431, 432, 433, 463, 505, 526]	0.0861	[2, 3, 4, 6, 7, 8, 9, 10, 11, 12, 13, 14, 15, 16, 19, 20, 21, 22, 23, 24, 25, 26, 27, 28, 29, 30, 31, 32, 33, 34, 35, 36, 39, 40, 41, 44, 46, 47, 48, 49, 50, 51, 52, 53, 54, 55, 56, 57, 58, 59, 60, 62, 63, 64, 65, 66, 67, 68, 69, 70, 71, 72, 73, 74, 75, 76, 77, 78, 79, 80, 81, 82, 84, 85, 86, 87, 88, 89, 90, 91, 92, 93, 94, 97, 98, 99, 100, 101, 102, 105, 108, 109, 112, 113, 114, 115, 116, 117, 1…	0.8480
YDR189W	1	0.7917	0.9850	103.3486	154	118	0.0129	0.0129	0.0030	0.0064	0.0030	[9, 10, 12, 17, 26, 27, 36, 37, 38, 39, 40, 41, 42, 43, 44, 45, 46, 47, 50, 56, 61, 64, 65, 66, 77, 83, 168, 171, 175, 176, 177, 179, 192, 226, 227, 228, 246, 253, 273, 276, 292, 293, 294, 295, 296, 297, 305, 329, 330, 331, 341, 372, 417, 421, 422, 435, 436, 437, 438, 442, 449, 450, 452, 454, 455, 456, 457, 458, 459, 469, 481, 485, 486, 505, 515, 519, 587, 589, 591, 592, 594, 595, 610, 619, 621, …	0.1336	[8, 18, 19, 20, 22, 23, 24, 25, 28, 29, 30, 31, 32, 590]	0.0210	[2, 3, 4, 5, 6, 7, 11, 13, 14, 15, 16, 21, 33, 34, 35, 48, 49, 51, 52, 53, 54, 55, 57, 58, 59, 60, 62, 63, 67, 68, 69, 70, 71, 72, 73, 74, 75, 76, 78, 80, 81, 82, 84, 85, 86, 87, 88, 89, 90, 91, 92, 93, 94, 95, 96, 97, 98, 99, 100, 104, 106, 107, 108, 109, 110, 111, 113, 114, 115, 116, 117, 118, 119, 120, 121, 122, 123, 124, 125, 127, 128, 129, 131, 132, 133, 134, 137, 138, 139, 140, 141, 143, 14…	0.7838
YDR190C	1	0.7950	0.9650	80.6900	207	76	0.0164	0.0162	0.0003	0.0008	0.0003	[23, 24, 25, 54, 72, 73, 74, 75, 79, 80, 89, 105, 109, 132, 182, 247, 248, 259, 261, 262, 263, 267, 286, 318, 333, 339, 341, 366, 367, 368, 416, 421, 444]	0.0713	[]	0.0000	[2, 3, 4, 5, 6, 7, 8, 9, 10, 11, 12, 13, 14, 15, 16, 17, 18, 19, 20, 21, 22, 26, 27, 28, 29, 30, 31, 32, 33, 34, 35, 36, 37, 38, 39, 40, 41, 42, 43, 44, 45, 46, 47, 48, 49, 50, 51, 52, 53, 55, 56, 57, 58, 59, 60, 61, 62, 63, 64, 65, 66, 67, 68, 69, 70, 71, 76, 77, 78, 81, 82, 83, 84, 85, 86, 87, 88, 90, 91, 92, 93, 94, 95, 96, 97, 98, 99, 100, 101, 102, 103, 104, 106, 107, 108, 110, 111, 112, 113…	0.9244
YDR194C	1	0.9392	0.9794	131.5018	152	117	0.0100	0.0101	0.0001	0.0005	0.0001	[4, 6, 7, 8, 9, 10, 11, 12, 30, 31, 34, 35, 36, 37, 39, 41, 62, 64, 66, 109, 110, 113, 122, 123, 124, 125, 126, 127, 128, 129, 130, 131, 163, 231, 234, 235, 255, 256, 303, 304, 305, 306, 324, 353, 357, 415, 419, 423, 479, 480, 481, 482, 483, 484, 485, 513, 520, 539, 540, 541, 543, 544, 556, 558, 569, 580, 596, 597, 612, 633, 634, 635, 651, 653, 654]	0.1130	[23]	0.0015	[2, 3, 5, 13, 14, 15, 16, 17, 18, 19, 20, 21, 22, 24, 25, 28, 29, 32, 33, 38, 40, 42, 43, 44, 45, 46, 47, 48, 49, 50, 51, 52, 53, 54, 55, 56, 57, 58, 59, 60, 61, 63, 65, 67, 68, 69, 70, 71, 72, 73, 74, 75, 76, 77, 78, 79, 80, 81, 82, 83, 84, 85, 86, 87, 88, 89, 90, 91, 92, 93, 94, 95, 96, 98, 99, 100, 101, 102, 103, 104, 105, 106, 107, 108, 111, 112, 114, 115, 116, 117, 118, 119, 120, 121, 132, 1…	0.8027
YDR210W	0	0.5600	0.9665	30.8741	75	29	0.0333	0.0370	0.0210	0.0210	0.0210	[36, 45]	0.0267	[4, 16, 19, 20, 21, 22, 23, 24, 25, 26, 28, 29, 30, 31, 32, 35, 44, 46, 56, 59, 61, 62, 63, 64, 65, 66]	0.3467	[2, 3, 5, 6, 7, 8, 9, 10, 11, 12, 13, 14, 15, 17, 18, 27, 33, 34, 37, 38, 39, 40, 41, 42, 43, 47, 48, 49, 50, 51, 52, 53, 54, 55, 57, 58, 60, 67, 68, 69, 70, 71, 72, 73, 74, 75, 76]	0.6267
YDR211W	1	0.7234	0.9835	96.0149	200	81	0.0123	0.0123	0.0002	0.0003	0.0002	[60, 64, 66, 101, 102, 103, 104, 105, 107, 151, 152, 160, 165, 195, 196, 197, 198, 199, 200, 202, 205, 235, 243, 260, 261, 267, 272, 283, 284, 291, 303, 304, 306, 307, 309, 310, 437, 438, 446, 475, 476, 477, 478, 495, 498, 511, 581, 658, 675, 689, 690, 691]	0.0730	[308]	0.0014	[2, 3, 4, 5, 6, 8, 9, 10, 11, 12, 13, 14, 15, 21, 23, 24, 25, 26, 27, 28, 29, 30, 31, 32, 33, 34, 35, 36, 37, 38, 39, 40, 41, 42, 43, 44, 45, 46, 47, 48, 49, 50, 51, 53, 54, 55, 56, 57, 58, 59, 61, 62, 65, 67, 68, 69, 70, 71, 72, 73, 74, 75, 76, 77, 78, 79, 80, 81, 82, 84, 85, 86, 87, 88, 89, 90, 91, 92, 94, 95, 96, 97, 98, 99, 100, 106, 108, 109, 110, 111, 112, 113, 114, 115, 116, 117, 118, 119,…	0.8624
YDR212W	1	0.8581	0.9769	95.5084	47	133	0.0162	0.0164	0.0022	0.0042	0.0022	[4, 5, 6, 10, 11, 16, 18, 19, 20, 21, 22, 23, 39, 48, 49, 50, 65, 66, 68, 73, 74, 75, 76, 77, 82, 88, 89, 115, 118, 120, 121, 123, 124, 125, 136, 139, 141, 142, 143, 144, 145, 149, 184, 241, 242, 243, 247, 248, 258, 266, 273, 310, 340, 346, 347, 382, 389, 403, 413, 459, 476, 479, 480, 481, 484, 485, 487, 488, 491, 492, 502, 512, 513, 516, 517, 518, 519, 538, 540, 541, 542, 543, 544, 546, 548, 549]	0.1538	[40, 67, 122, 511]	0.0072	[2, 3, 7, 8, 9, 12, 13, 14, 15, 17, 24, 25, 26, 27, 28, 29, 30, 31, 32, 33, 34, 35, 36, 37, 38, 41, 42, 43, 44, 45, 46, 47, 51, 52, 53, 54, 55, 56, 57, 58, 59, 60, 61, 62, 69, 70, 71, 72, 78, 79, 80, 81, 83, 84, 85, 86, 87, 90, 91, 92, 93, 94, 95, 96, 97, 98, 99, 100, 101, 102, 103, 104, 105, 106, 107, 108, 109, 110, 111, 112, 113, 114, 116, 117, 119, 126, 127, 128, 129, 130, 131, 132, 133, 134, …	0.8122
YDR214W	1	0.8442	0.9745	104.3596	94	57	0.0144	0.0144	0.0004	0.0015	0.0004	[3, 4, 5, 8, 9, 18, 19, 21, 55, 57, 103, 104, 105, 106, 130, 148, 213, 214, 222, 227, 230, 233, 243, 244, 245, 246, 247, 248, 277, 278, 310, 312, 314, 332]	0.0971	[7, 10, 17, 223, 224, 225, 226]	0.0200	[2, 6, 11, 12, 13, 14, 15, 16, 20, 22, 23, 24, 25, 26, 27, 28, 29, 30, 31, 32, 33, 34, 35, 36, 37, 38, 39, 40, 41, 42, 43, 44, 45, 46, 47, 48, 49, 50, 51, 52, 53, 54, 56, 58, 59, 60, 61, 62, 63, 64, 65, 66, 67, 68, 69, 70, 71, 72, 73, 74, 75, 76, 77, 78, 79, 80, 81, 82, 83, 84, 85, 86, 87, 88, 89, 90, 91, 92, 93, 94, 95, 96, 97, 98, 99, 100, 102, 107, 108, 109, 110, 111, 112, 113, 114, 115, 116, …	0.8486
YDR224C	0	0.3591	0.9888	37.8281	131	25	0.0234	0.0240	0.0010	0.0010	0.0912	[]	0.0000	[10, 11, 12, 13, 15, 17, 18, 19, 20, 21, 22, 23, 24, 25, 26, 27, 28, 29, 33, 76, 77, 78, 79, 80, 122]	0.1908	[2, 3, 4, 5, 6, 7, 8, 9, 14, 16, 30, 31, 32, 34, 35, 36, 37, 38, 39, 40, 41, 42, 43, 44, 45, 46, 47, 48, 53, 54, 55, 57, 58, 59, 60, 61, 62, 63, 64, 65, 66, 67, 68, 81, 82, 83, 84, 85, 86, 87, 88, 89, 90, 91, 92, 93, 94, 95, 96, 97, 98, 99, 100, 101, 102, 103, 104, 105, 106, 107, 108, 109, 110, 111, 112, 113, 114, 115, 116, 117, 118, 119, 120, 121, 123, 124, 125, 126, 127, 128, 129, 130, 131, 132]	0.7176
YDR226W	1	0.8155	0.9431	81.4995	222	56	0.0191	0.0194	0.0001	0.0013	0.0001	[15, 26, 28, 29, 37, 38, 39, 42, 44, 47, 64, 71, 72, 73, 74, 81, 117, 120, 121, 123, 132, 140, 141, 142, 143, 144]	0.1171	[17, 18, 31, 32, 33, 34, 35, 36, 147]	0.0405	[2, 3, 4, 5, 6, 7, 8, 9, 10, 13, 14, 16, 19, 20, 21, 22, 23, 24, 25, 27, 30, 40, 43, 45, 46, 48, 49, 50, 51, 52, 53, 54, 55, 56, 57, 58, 59, 60, 61, 62, 63, 65, 66, 67, 68, 69, 70, 75, 76, 77, 78, 79, 80, 82, 83, 84, 85, 86, 87, 88, 89, 90, 91, 92, 93, 94, 95, 96, 97, 98, 99, 100, 101, 102, 103, 104, 105, 106, 107, 108, 109, 111, 112, 113, 114, 115, 116, 118, 119, 122, 124, 125, 126, 127, 128, 12…	0.8198
YDR232W	1	0.8033	0.9816	111.5200	36	77	0.0116	0.0117	0.0003	0.0006	0.0003	[11, 25, 26, 27, 40, 42, 43, 44, 45, 46, 47, 62, 63, 66, 70, 71, 78, 79, 110, 118, 119, 120, 121, 131, 132, 139, 170, 185, 204, 211, 261, 262, 263, 291, 310, 331, 332, 348, 349, 364, 378, 383, 384, 385, 387, 388, 389, 390, 391, 396, 404, 419, 471, 472, 476, 481, 498, 501, 502, 525, 526, 529, 538]	0.1150	[61, 519, 539]	0.0055	[2, 3, 4, 5, 6, 7, 8, 9, 10, 12, 13, 14, 15, 17, 18, 19, 20, 21, 22, 28, 29, 30, 31, 33, 35, 36, 37, 38, 41, 48, 49, 50, 51, 52, 53, 54, 55, 56, 57, 64, 65, 67, 68, 69, 72, 73, 74, 75, 76, 77, 80, 81, 82, 83, 84, 85, 86, 87, 88, 89, 90, 91, 92, 93, 94, 95, 96, 97, 98, 99, 100, 101, 102, 103, 104, 105, 106, 107, 108, 111, 114, 115, 116, 117, 122, 123, 124, 125, 126, 127, 128, 129, 130, 133, 134, 1…	0.8230
YDR233C	1	0.8327	0.9532	65.7384	39	89	0.0210	0.0213	0.0005	0.0029	0.0005	[4, 5, 7, 11, 15, 16, 49, 52, 53, 68, 74, 84, 96, 98, 99, 100, 124, 142, 147, 149, 158, 174, 177, 178, 179, 180, 230, 234, 236, 245, 248]	0.1051	[47, 50, 54, 55, 56, 57, 65, 145, 146, 148, 152, 153, 154, 155, 156, 157, 159, 160, 161, 162, 163, 164, 165, 175]	0.0814	[2, 3, 6, 8, 9, 10, 12, 13, 14, 17, 18, 19, 20, 21, 22, 23, 24, 25, 26, 27, 28, 29, 30, 31, 32, 33, 34, 35, 36, 37, 38, 39, 40, 41, 42, 43, 44, 45, 46, 48, 51, 58, 59, 60, 61, 62, 63, 64, 66, 67, 69, 70, 71, 72, 73, 75, 76, 77, 78, 79, 80, 81, 82, 83, 85, 86, 87, 88, 89, 90, 91, 92, 93, 94, 95, 101, 103, 104, 105, 106, 107, 108, 109, 110, 111, 112, 113, 114, 115, 116, 117, 118, 119, 120, 121, 122…	0.8034
YDR238C	0	0.8653	0.9908	90.0856	205	195	0.0150	0.0153	0.0050	0.0050	0.0051	[7, 10, 11, 15, 16, 18, 19, 20, 21, 23, 24, 25, 41, 42, 43, 49, 72, 80, 82, 84, 85, 86, 87, 88, 89, 114, 115, 117, 118, 119, 120, 121, 137, 138, 139, 149, 155, 156, 163, 164, 178, 179, 180, 208, 221, 226, 227, 228, 229, 230, 231, 239, 261, 263, 264, 279, 280, 297, 299, 301, 323, 328, 340, 362, 368, 369, 370, 371, 394, 417, 418, 434, 435, 436, 437, 438, 439, 440, 441, 463, 464, 465, 467, 469, 471,…	0.1768	[22, 260, 703, 922, 923, 924, 925]	0.0072	[2, 3, 4, 5, 6, 8, 9, 12, 13, 14, 17, 26, 27, 28, 29, 30, 31, 32, 33, 34, 35, 36, 37, 38, 39, 40, 44, 45, 46, 47, 48, 50, 51, 52, 53, 54, 55, 56, 57, 58, 59, 60, 61, 62, 63, 64, 65, 66, 67, 68, 69, 70, 71, 73, 74, 75, 77, 79, 81, 83, 90, 91, 92, 93, 94, 95, 96, 97, 98, 99, 100, 101, 102, 103, 104, 105, 106, 108, 109, 110, 111, 112, 113, 116, 122, 123, 124, 125, 126, 127, 128, 129, 130, 131, 132, …	0.7903
YDR245W	1	0.9233	0.9566	109.3201	137	70	0.0137	0.0136	0.0002	0.0010	0.0002	[8, 10, 11, 28, 30, 34, 36, 38, 39, 45, 64, 65, 66, 68, 123, 136, 168, 174, 176, 185, 188, 191, 192, 207, 219, 237, 244, 338, 347]	0.0738	[29, 31, 32, 59]	0.0102	[2, 3, 4, 5, 6, 7, 9, 12, 13, 14, 15, 16, 17, 18, 19, 20, 21, 22, 23, 24, 25, 26, 27, 35, 37, 40, 41, 42, 43, 44, 46, 47, 48, 49, 50, 51, 52, 53, 54, 55, 56, 57, 58, 60, 61, 62, 63, 67, 69, 70, 71, 72, 73, 74, 75, 76, 77, 78, 79, 80, 81, 82, 83, 84, 85, 86, 87, 88, 90, 91, 92, 93, 94, 95, 96, 97, 98, 99, 100, 101, 102, 103, 105, 106, 107, 108, 109, 110, 111, 112, 113, 114, 115, 116, 117, 118, 119…	0.8550
YDR258C	1	0.7611	0.9844	100.5149	43	252	0.0136	0.0136	0.0075	0.0086	0.0075	[17, 21, 28, 30, 33, 35, 37, 50, 51, 61, 69, 76, 92, 95, 98, 114, 119, 121, 129, 131, 133, 135, 144, 145, 146, 165, 186, 187, 201, 210, 212, 215, 251, 252, 253, 254, 255, 257, 260, 265, 266, 270, 271, 274, 276, 277, 280, 288, 296, 304, 319, 326, 333, 337, 338, 342, 344, 347, 398, 402, 405, 406, 407, 408, 423, 424, 425, 426, 427, 428, 433, 434, 435, 436, 440, 441, 442, 446, 451, 452, 453, 465, 471…	0.1677	[7, 9, 10, 11, 12, 13, 14, 15, 16, 134, 195, 245, 246, 256, 432, 578, 689, 696]	0.0222	[2, 3, 4, 5, 6, 8, 18, 19, 20, 22, 23, 24, 25, 26, 27, 29, 31, 32, 34, 36, 38, 39, 40, 41, 42, 43, 44, 45, 46, 47, 48, 49, 52, 54, 55, 56, 57, 58, 59, 60, 62, 63, 64, 65, 67, 70, 71, 72, 73, 74, 75, 77, 78, 79, 80, 81, 82, 83, 84, 85, 86, 87, 88, 89, 90, 91, 93, 94, 96, 97, 100, 101, 102, 103, 105, 106, 107, 108, 109, 110, 111, 112, 113, 115, 116, 117, 118, 120, 122, 123, 125, 126, 130, 132, 136,…	0.7509
YDR264C	1	0.7062	0.9854	112.7859	252	89	0.0110	0.0110	0.0050	0.0053	0.0050	[12, 13, 14, 20, 40, 47, 103, 123, 141, 142, 143, 144, 145, 197, 198, 201, 229, 233, 234, 235, 257, 264, 269, 270, 271, 305, 361, 362, 364, 429, 433, 434, 438, 444, 445, 449, 466, 470, 471, 472, 473, 533, 534, 535, 536, 537, 548, 573, 627, 628, 632, 633, 666, 706, 708, 709, 710, 712, 729]	0.0772	[38, 190, 529, 539, 596, 606, 616, 617, 618, 619, 620, 621, 622, 623, 624, 625, 626, 700]	0.0236	[2, 3, 4, 5, 6, 7, 8, 9, 10, 11, 15, 16, 17, 18, 19, 21, 22, 23, 24, 25, 26, 27, 28, 29, 30, 31, 32, 33, 34, 35, 36, 39, 41, 42, 43, 44, 45, 46, 48, 49, 50, 51, 52, 53, 54, 55, 56, 57, 58, 59, 60, 61, 62, 63, 64, 65, 66, 67, 68, 69, 70, 71, 72, 73, 74, 75, 77, 78, 79, 80, 81, 82, 83, 84, 85, 86, 87, 88, 89, 91, 92, 93, 94, 95, 96, 97, 98, 99, 100, 101, 102, 104, 105, 106, 107, 108, 109, 110, 111,…	0.8207
YDR272W	1	0.8260	0.9712	75.0205	18	88	0.0189	0.0194	0.0032	0.0082	0.0032	[4, 17, 23, 25, 26, 40, 52, 56, 60, 78, 105, 107, 108, 113, 114, 119, 123, 124, 125, 126, 127, 129, 130, 152, 155, 164, 165, 166, 167, 168, 169, 171, 172, 178, 181, 193, 210, 213, 214, 215, 216, 217, 218, 232, 235]	0.1642	[104, 147, 148, 149, 150, 151, 153, 170, 194, 195, 196, 197, 198, 199, 200, 201, 202, 204, 205, 206, 207, 208, 211, 212]	0.0876	[2, 3, 5, 6, 7, 8, 9, 10, 11, 12, 13, 14, 15, 16, 18, 19, 20, 21, 22, 24, 27, 28, 29, 30, 31, 32, 33, 34, 35, 36, 37, 42, 43, 44, 45, 46, 47, 48, 49, 50, 51, 53, 54, 55, 57, 58, 59, 61, 62, 63, 64, 65, 66, 67, 68, 69, 70, 71, 72, 73, 74, 75, 76, 77, 79, 80, 81, 82, 83, 84, 85, 86, 87, 88, 89, 90, 91, 92, 93, 94, 95, 96, 97, 98, 99, 100, 101, 102, 103, 106, 109, 110, 111, 112, 115, 116, 117, 118, …	0.7372
YDR276C	1	0.6667	0.9139	47.4453	55	29	0.0360	0.0364	0.0031	0.0064	0.0031	[6, 9, 11, 12, 20, 22, 30, 39, 43]	0.1636	[10, 16, 21, 26, 27, 31, 32, 36, 46]	0.1636	[2, 3, 4, 5, 7, 8, 13, 14, 15, 17, 18, 19, 23, 24, 25, 28, 29, 33, 34, 35, 37, 38, 40, 41, 42, 44, 45, 47, 48, 49, 50, 51, 52, 53, 54, 55, 56]	0.6727
YDR280W	0	0.5671	0.9846	79.8990	49	27	0.0148	0.0149	0.0001	0.0001	0.0001	[47, 214, 220, 241]	0.0131	[10, 51, 105, 158, 159, 161, 162, 163, 164, 168, 169, 218, 222, 226, 227, 229, 244, 247, 250]	0.0623	[2, 3, 4, 5, 6, 7, 8, 9, 11, 12, 13, 14, 15, 16, 17, 18, 19, 20, 21, 22, 23, 24, 25, 26, 27, 28, 29, 30, 31, 32, 33, 34, 35, 36, 37, 38, 39, 40, 41, 42, 43, 44, 45, 46, 48, 49, 50, 52, 53, 54, 55, 56, 57, 58, 59, 60, 61, 62, 63, 64, 65, 66, 67, 68, 69, 70, 71, 72, 73, 74, 75, 76, 77, 78, 79, 80, 81, 82, 83, 84, 85, 86, 87, 88, 89, 90, 91, 92, 93, 94, 95, 96, 97, 98, 99, 100, 101, 102, 103, 104, 1…	0.9213
YDR281C	1	0.7213	0.9652	115.5685	104	19	0.0192	0.0190	0.0001	0.0004	0.0001	[4, 8, 10, 12, 43, 90, 91, 93]	0.0769	[9, 11, 21]	0.0288	[2, 3, 5, 6, 7, 13, 14, 15, 16, 17, 18, 19, 20, 22, 23, 24, 25, 26, 27, 28, 29, 30, 31, 32, 33, 34, 35, 36, 37, 38, 39, 40, 41, 42, 44, 45, 46, 47, 48, 49, 50, 51, 52, 53, 54, 55, 56, 57, 58, 59, 60, 61, 62, 63, 64, 65, 66, 67, 68, 69, 70, 71, 72, 73, 74, 75, 76, 77, 78, 79, 80, 81, 82, 83, 84, 85, 86, 87, 88, 89, 92, 94, 95, 96, 97, 98, 99, 100, 101, 102, 103, 104, 105]	0.8942
YDR293C	1	0.9082	0.9891	173.2079	226	149	0.0072	0.0072	0.0004	0.0004	0.0004	[14, 19, 26, 27, 28, 29, 30, 31, 33, 34, 43, 44, 45, 46, 47, 48, 49, 50, 51, 52, 53, 54, 55, 56, 57, 59, 69, 100, 101, 133, 139, 140, 145, 152, 189, 192, 240, 241, 242, 281, 284, 285, 286, 303, 304, 305, 342, 345, 346, 347, 348, 349, 350, 351, 370, 372, 373, 386, 392, 433, 434, 436, 463, 490, 497, 548, 550, 551, 552, 553, 554, 577, 578, 579, 581, 583, 584, 585, 620, 636, 651, 654, 680, 681, 682, …	0.0944	[]	0.0000	[2, 3, 5, 6, 7, 8, 9, 10, 11, 12, 13, 15, 16, 18, 20, 21, 22, 23, 24, 25, 32, 35, 36, 37, 38, 39, 40, 41, 42, 58, 60, 61, 62, 63, 64, 65, 66, 67, 68, 70, 71, 72, 73, 74, 75, 76, 77, 78, 79, 80, 82, 85, 87, 88, 89, 90, 93, 94, 96, 97, 102, 103, 104, 105, 106, 107, 108, 109, 110, 111, 112, 114, 115, 116, 119, 120, 127, 128, 129, 130, 131, 132, 134, 135, 136, 137, 138, 141, 142, 143, 144, 146, 147, …	0.7304
YDR297W	1	0.6488	0.8499	79.2225	93	163	0.0205	0.0183	0.0284	0.1754	0.0284	[13, 22, 24, 26, 32, 34, 36, 38, 40, 41, 42, 44, 45, 47, 50, 52, 73, 74, 75, 77, 81, 82, 129, 148, 149, 150, 162, 163, 219, 269, 271, 296, 297, 298, 299, 308, 314, 318]	0.1089	[3, 4, 5, 6, 7, 9, 10, 11, 12, 14, 15, 16, 17, 18, 19, 20, 21, 23, 25, 27, 28, 30, 31, 33, 35, 37, 39, 46, 48, 53, 54, 55, 56, 57, 58, 59, 60, 62, 63, 64, 65, 67, 68, 69, 70, 71, 72, 78, 79, 80, 83, 84, 85, 86, 87, 88, 89, 90, 91, 92, 96, 97, 98, 99, 100, 101, 104, 106, 107, 113, 117, 120, 121, 123, 131, 133, 135, 142, 143, 153, 154, 157, 158, 160, 161, 165, 168, 170, 171, 172, 173, 177, 179, 185…	0.3610	[2, 8, 29, 43, 49, 51, 61, 66, 76, 93, 94, 95, 102, 105, 108, 109, 110, 111, 112, 114, 115, 116, 118, 122, 125, 126, 127, 128, 130, 132, 134, 136, 137, 138, 139, 140, 141, 144, 145, 146, 147, 151, 152, 155, 156, 159, 164, 166, 167, 169, 174, 175, 176, 178, 180, 181, 182, 183, 184, 186, 188, 189, 190, 191, 192, 193, 195, 196, 198, 199, 200, 201, 203, 204, 205, 206, 207, 208, 209, 210, 211, 212, 21…	0.4986
YDR298C	1	0.8279	0.9784	112.9269	212	35	0.0119	0.0121	0.0001	0.0003	0.0001	[3, 4, 6, 7, 24, 67, 69, 70, 72, 83, 84, 86, 91, 102, 106, 109, 124, 145, 162, 164, 167, 189, 202]	0.1085	[21, 22, 88, 163, 165, 191, 203]	0.0330	[2, 5, 8, 9, 10, 11, 12, 13, 14, 16, 17, 19, 23, 25, 26, 27, 28, 29, 30, 31, 32, 33, 34, 35, 36, 37, 38, 39, 40, 41, 42, 43, 44, 45, 46, 47, 48, 49, 50, 51, 52, 53, 54, 55, 56, 57, 58, 59, 60, 61, 62, 63, 64, 65, 66, 68, 71, 73, 74, 75, 76, 77, 78, 79, 80, 81, 82, 85, 89, 90, 92, 93, 94, 95, 96, 97, 98, 99, 100, 101, 103, 104, 105, 107, 108, 110, 111, 112, 113, 114, 115, 116, 117, 118, 119, 121, …	0.8208
YDR299W	1	0.8115	0.9718	73.7566	22	102	0.0167	0.0168	0.0003	0.0006	0.0003	[7, 8, 10, 11, 14, 28, 29, 30, 40, 41, 60, 76, 77, 79, 84, 88, 90, 91, 106, 108, 109, 128, 134, 137, 138, 139, 142, 146, 166, 184, 203, 204, 206, 209, 255, 258, 271, 272, 273, 276, 295, 296, 298, 312, 314, 315, 340, 343, 372, 373, 388, 390, 431, 432, 433, 438, 439, 440, 441, 442, 443, 444, 445, 446, 482, 486, 489, 525]	0.1273	[]	0.0000	[2, 3, 4, 5, 6, 9, 12, 13, 15, 16, 17, 18, 19, 20, 21, 22, 23, 24, 25, 26, 27, 31, 32, 33, 34, 35, 36, 37, 38, 39, 42, 43, 44, 45, 46, 47, 48, 49, 50, 51, 52, 53, 54, 55, 56, 57, 58, 59, 61, 62, 63, 64, 65, 66, 67, 68, 69, 70, 71, 72, 73, 74, 75, 78, 80, 81, 82, 83, 85, 86, 87, 89, 92, 93, 94, 95, 96, 97, 98, 99, 100, 101, 102, 107, 110, 111, 112, 113, 114, 115, 116, 117, 118, 119, 120, 121, 122,…	0.8371
YDR300C	1	0.7307	0.9736	86.2431	172	64	0.0150	0.0150	0.0001	0.0004	0.0001	[11, 37, 39, 40, 52, 55, 56, 57, 59, 66, 78, 107, 134, 162, 165, 167, 179, 219, 221, 236, 261, 263, 264, 267, 289, 308, 312, 344, 364, 365, 384, 394, 396, 397, 403, 405]	0.0841	[53, 136, 237, 419]	0.0093	[2, 3, 4, 5, 6, 7, 8, 9, 10, 12, 13, 14, 15, 16, 17, 18, 19, 20, 21, 22, 24, 25, 26, 27, 28, 29, 30, 31, 32, 33, 34, 35, 36, 38, 41, 42, 43, 44, 45, 46, 47, 48, 49, 50, 51, 54, 58, 60, 61, 62, 63, 64, 65, 67, 68, 69, 70, 71, 72, 73, 74, 75, 76, 77, 79, 80, 81, 82, 83, 84, 85, 86, 87, 88, 89, 90, 91, 92, 93, 94, 95, 96, 97, 98, 99, 100, 101, 102, 103, 104, 105, 106, 108, 109, 110, 111, 113, 114, 1…	0.8995
YDR304C	1	0.8154	0.9533	71.8322	225	202	0.0172	0.0171	0.0049	0.0076	0.0049	[4, 5, 6, 7, 8, 9, 10, 11, 15, 16, 17, 18, 20, 21, 22, 23, 24, 25, 26, 27, 28, 29, 30, 31, 34, 35, 36, 49, 50, 54, 55, 56, 62, 64, 65, 66, 68, 69, 70, 74, 75, 76, 77, 78, 81, 82, 83, 84, 87, 89, 91, 96, 97, 98, 104, 110, 116, 118, 120, 121, 122, 123, 125, 127, 128, 129, 130, 131, 132, 133, 134, 135, 136, 138, 139, 142, 144, 145, 146, 147, 148, 149, 150, 151, 152, 155, 156, 157, 160, 163, 173, 174…	0.5200	[12, 13, 14, 86, 88, 117]	0.0267	[2, 3, 19, 32, 33, 37, 38, 39, 40, 41, 42, 43, 44, 45, 46, 47, 48, 51, 52, 53, 57, 58, 59, 60, 61, 67, 71, 72, 73, 80, 85, 90, 92, 93, 94, 95, 99, 100, 101, 102, 103, 105, 106, 107, 108, 109, 111, 112, 113, 114, 115, 119, 124, 126, 137, 140, 141, 154, 158, 159, 161, 162, 164, 165, 166, 167, 168, 169, 170, 171, 172, 176, 177, 182, 191, 192, 196, 197, 198, 201, 202, 203, 205, 206, 207, 208, 209, 21…	0.4356
YDR308C	0	0.5230	0.9791	41.6951	140	17	0.0233	0.0234	0.0001	0.0001	0.0001	[36]	0.0071	[52, 54, 55, 56, 67, 71, 105, 107, 110, 112, 114, 121, 123, 125]	0.1000	[2, 3, 4, 5, 6, 7, 8, 9, 10, 11, 12, 13, 14, 15, 16, 17, 18, 19, 20, 21, 22, 23, 24, 25, 26, 27, 28, 29, 30, 31, 32, 33, 34, 35, 37, 38, 39, 40, 41, 42, 43, 44, 45, 46, 47, 48, 49, 50, 51, 53, 57, 58, 59, 60, 61, 62, 63, 64, 65, 66, 68, 69, 70, 72, 73, 74, 75, 76, 77, 78, 79, 80, 81, 82, 83, 84, 85, 86, 87, 88, 89, 90, 91, 92, 93, 94, 95, 96, 97, 98, 99, 100, 101, 102, 103, 104, 106, 108, 109, 11…	0.8929
YDR309C	1	0.7883	0.9769	108.0650	127	78	0.0140	0.0139	0.0002	0.0007	0.0002	[8, 11, 12, 13, 14, 40, 41, 42, 99, 100, 101, 107, 111, 117, 120, 140, 141, 142, 143, 153, 168, 169, 184, 190, 197, 198, 199, 202, 205, 233, 237, 259, 330, 332, 337, 338, 360, 374]	0.0992	[]	0.0000	[2, 3, 4, 5, 6, 7, 9, 10, 15, 16, 17, 18, 19, 20, 21, 22, 23, 24, 25, 26, 27, 28, 29, 30, 31, 32, 33, 34, 35, 36, 37, 38, 39, 43, 44, 45, 46, 47, 48, 49, 50, 51, 52, 53, 54, 55, 56, 57, 58, 59, 60, 61, 62, 63, 64, 65, 66, 67, 69, 70, 71, 72, 73, 74, 75, 76, 77, 78, 79, 80, 81, 82, 83, 84, 85, 86, 88, 89, 90, 91, 92, 93, 94, 95, 96, 97, 98, 102, 103, 104, 105, 106, 108, 109, 110, 112, 113, 114, 11…	0.8695
YDR321W	1	0.8606	0.9679	99.4112	125	90	0.0137	0.0137	0.0001	0.0003	0.0001	[10, 11, 15, 16, 17, 18, 19, 22, 23, 44, 47, 48, 49, 54, 61, 62, 65, 68, 69, 87, 88, 99, 104, 122, 126, 173, 174, 175, 177, 186, 188, 190, 199, 204, 205, 206, 207, 208, 209, 210, 211, 249, 250, 252, 276]	0.1181	[50, 89]	0.0052	[2, 3, 4, 5, 7, 8, 9, 12, 13, 14, 20, 21, 24, 25, 26, 27, 28, 29, 30, 31, 32, 33, 34, 35, 36, 37, 38, 39, 40, 51, 52, 53, 55, 56, 57, 58, 59, 60, 63, 64, 66, 67, 70, 71, 72, 73, 74, 75, 76, 77, 78, 79, 80, 81, 82, 83, 84, 85, 86, 90, 91, 92, 93, 94, 95, 96, 97, 98, 100, 101, 102, 103, 105, 106, 107, 108, 109, 110, 111, 112, 113, 114, 115, 116, 117, 119, 120, 121, 123, 124, 125, 127, 128, 129, 130…	0.8425
YDR324C	1	0.9594	0.9785	124.3899	8	145	0.0126	0.0125	0.0014	0.0019	0.0014	[5, 8, 14, 15, 16, 17, 18, 19, 20, 21, 22, 23, 24, 25, 26, 28, 29, 35, 52, 75, 77, 78, 80, 81, 83, 84, 85, 86, 103, 119, 129, 135, 140, 141, 151, 152, 179, 218, 270, 290, 300, 309, 310, 312, 313, 314, 316, 325, 341, 359, 360, 361, 362, 381, 382, 401, 413, 416, 420, 426, 427, 459, 479, 480, 481, 484, 485, 486, 487, 488, 499, 508, 510, 511, 512, 516, 525, 529, 530, 533, 544, 578, 582, 583, 585, 586…	0.1430	[3, 6, 7, 9, 10, 11, 12, 13]	0.0103	[27, 30, 31, 32, 33, 34, 36, 37, 38, 39, 40, 44, 45, 47, 49, 50, 53, 54, 55, 56, 57, 61, 62, 63, 64, 65, 66, 67, 68, 69, 70, 71, 72, 73, 74, 76, 79, 82, 87, 88, 89, 90, 91, 92, 93, 94, 95, 96, 97, 98, 99, 100, 101, 102, 104, 105, 106, 107, 108, 109, 110, 111, 112, 113, 114, 115, 116, 117, 118, 120, 121, 122, 123, 124, 125, 126, 127, 128, 130, 131, 132, 133, 134, 136, 137, 138, 139, 142, 143, 144,…	0.7706
YDR328C	1	0.6505	0.9836	53.3243	194	47	0.0226	0.0223	0.0004	0.0015	0.0004	[25, 28, 29, 30, 34, 37, 38, 40, 41, 44, 45, 46, 47, 51, 52, 82, 83, 85, 86, 122, 123, 149, 160, 181, 183, 184]	0.1340	[17, 18, 31, 32, 35, 39, 42, 43, 48, 49, 105, 117, 118, 119, 120, 121, 141, 182]	0.0928	[2, 3, 4, 5, 6, 7, 8, 9, 10, 11, 12, 13, 14, 15, 16, 19, 20, 21, 22, 23, 24, 26, 27, 33, 36, 50, 53, 54, 55, 56, 57, 58, 59, 60, 61, 62, 63, 64, 65, 66, 67, 68, 69, 70, 71, 72, 73, 74, 75, 76, 77, 78, 79, 80, 81, 84, 87, 88, 89, 90, 91, 92, 93, 94, 95, 96, 97, 98, 99, 100, 101, 102, 103, 104, 106, 107, 108, 109, 110, 111, 112, 113, 114, 115, 116, 124, 125, 126, 127, 128, 129, 130, 131, 132, 133, …	0.7732
YDR339C	0	0.4303	0.9926	52.7831	189	25	0.0195	0.0198	0.0004	0.0004	0.0014	[]	0.0000	[16, 17, 52, 53, 92, 93, 94, 95, 111, 112, 113, 114, 115, 116, 117, 118, 119, 120, 121, 164, 165, 166, 167, 168, 180]	0.1323	[2, 3, 4, 5, 6, 7, 8, 9, 10, 11, 12, 13, 14, 15, 18, 19, 20, 21, 22, 23, 24, 25, 26, 27, 28, 29, 30, 31, 32, 33, 34, 35, 36, 37, 38, 39, 40, 41, 42, 43, 44, 45, 46, 47, 48, 49, 50, 51, 54, 55, 56, 57, 58, 59, 60, 61, 62, 63, 64, 65, 66, 67, 68, 69, 70, 71, 72, 73, 74, 75, 76, 77, 78, 79, 80, 81, 82, 83, 84, 85, 86, 87, 88, 89, 90, 91, 96, 97, 98, 99, 100, 101, 102, 103, 104, 105, 106, 107, 108, 1…	0.8677
YDR341C	1	0.6832	0.9784	79.7621	95	110	0.0151	0.0152	0.0001	0.0004	0.0001	[28, 30, 31, 33, 34, 53, 58, 59, 64, 84, 86, 88, 89, 93, 171, 172, 173, 175, 184, 190, 193, 195, 200, 222, 223, 225, 245, 299, 302, 305, 306, 307, 324, 325, 330, 331, 332, 333, 337, 338, 339, 378, 381, 382, 383, 386, 392, 414, 435, 436, 437, 439, 442, 525, 526, 527, 554, 555, 556, 557, 561, 563, 568, 584, 585, 586]	0.1087	[35, 36, 54, 85, 91, 92, 174, 293, 487, 549, 550, 559, 560, 562]	0.0231	[2, 3, 4, 5, 6, 7, 8, 9, 10, 11, 12, 13, 14, 15, 16, 17, 18, 19, 20, 21, 22, 23, 24, 25, 26, 27, 29, 32, 37, 38, 39, 40, 41, 42, 43, 44, 45, 46, 47, 48, 49, 50, 51, 52, 55, 56, 57, 60, 61, 62, 63, 65, 66, 67, 68, 69, 70, 71, 72, 73, 74, 75, 76, 77, 78, 79, 80, 81, 82, 83, 87, 90, 94, 95, 96, 97, 98, 99, 100, 101, 102, 103, 104, 105, 106, 107, 108, 109, 110, 111, 112, 113, 114, 115, 116, 117, 118,…	0.8517
YDR346C	1	0.6033	0.9805	70.3196	225	64	0.0152	0.0150	0.0006	0.0013	0.0006	[23, 24, 27, 87, 173, 174, 177, 215, 270, 274, 308, 311, 312, 314, 333, 334, 363, 364, 468, 469, 471, 472]	0.0457	[15, 16, 20, 21, 25, 26, 28, 34, 38, 43, 45, 60, 88, 91, 107, 143, 146, 149, 172, 175, 178, 213, 214, 250, 271, 307, 309, 310, 313, 315, 365, 411, 442, 444, 462, 463, 464, 465]	0.0790	[2, 3, 4, 5, 6, 7, 8, 9, 10, 11, 12, 13, 14, 17, 18, 19, 22, 29, 30, 31, 32, 33, 35, 36, 37, 39, 40, 41, 42, 44, 46, 47, 48, 49, 50, 51, 52, 53, 54, 55, 56, 57, 58, 59, 61, 62, 63, 64, 65, 66, 67, 68, 69, 70, 71, 72, 73, 74, 75, 76, 77, 78, 79, 80, 81, 82, 83, 84, 85, 89, 90, 92, 93, 94, 95, 96, 97, 98, 99, 100, 101, 102, 103, 105, 106, 108, 109, 111, 112, 113, 114, 115, 116, 117, 118, 119, 120, …	0.8607
YDR353W	1	0.6336	0.9693	57.8910	63	72	0.0180	0.0178	0.0004	0.0008	0.0004	[22, 23, 26, 29, 41, 46, 74, 91, 120, 121, 125, 147, 148, 160, 161, 162, 179, 208, 256, 257, 264, 285, 292]	0.0721	[17, 18, 19, 20, 21, 24, 25, 27, 42, 43, 44, 45, 47, 48, 50, 51, 52, 53, 54, 55, 56, 71, 72, 73, 118, 124, 140, 163, 164, 165, 166, 167, 169, 170, 209, 210, 244, 286, 290, 291]	0.1254	[2, 3, 4, 5, 6, 7, 8, 9, 10, 11, 12, 13, 14, 15, 16, 28, 30, 31, 32, 33, 34, 35, 36, 37, 38, 39, 40, 49, 57, 58, 59, 60, 61, 62, 63, 64, 65, 66, 67, 68, 69, 70, 75, 76, 77, 78, 79, 80, 81, 82, 83, 84, 85, 86, 87, 88, 89, 90, 92, 93, 94, 95, 96, 97, 98, 99, 100, 101, 102, 103, 104, 105, 106, 107, 108, 109, 110, 111, 112, 113, 114, 115, 116, 117, 119, 122, 123, 126, 127, 128, 129, 130, 131, 132, 13…	0.7931
YDR361C	1	0.7136	0.9614	66.1829	27	50	0.0205	0.0206	0.0006	0.0021	0.0006	[21, 54, 66, 71, 73, 74, 75, 78, 79, 80, 82, 83, 99, 103, 123, 153, 154, 161, 187, 206, 219, 221, 222, 261]	0.0848	[52, 67, 72, 81, 220, 264, 274]	0.0247	[2, 3, 4, 5, 6, 7, 8, 9, 10, 11, 12, 13, 14, 15, 16, 17, 18, 19, 20, 22, 23, 24, 25, 26, 27, 28, 29, 30, 31, 32, 33, 34, 35, 36, 37, 38, 39, 40, 41, 42, 43, 44, 45, 46, 47, 48, 49, 50, 51, 53, 55, 56, 57, 58, 59, 60, 61, 62, 63, 64, 65, 68, 69, 70, 76, 77, 84, 85, 86, 87, 88, 89, 90, 91, 92, 93, 94, 95, 96, 97, 98, 100, 101, 102, 104, 105, 106, 107, 108, 109, 110, 111, 112, 113, 114, 115, 116, 11…	0.8834
YDR365C	1	0.8999	0.9802	112.4709	116	92	0.0113	0.0113	0.0001	0.0005	0.0001	[10, 16, 19, 20, 21, 22, 24, 29, 30, 31, 35, 37, 43, 66, 111, 112, 142, 163, 166, 168, 170, 180, 181, 209, 223, 228, 242, 245, 248, 260, 290, 318, 325, 332, 333, 337, 338, 341, 356, 358, 362, 413, 414, 430, 435, 436, 437, 438, 440, 441, 444, 470, 534, 535, 546, 547, 548, 561, 562, 564, 566, 568, 581, 582, 601, 616, 618, 619]	0.1083	[289, 354, 429, 609]	0.0064	[2, 3, 4, 5, 6, 7, 8, 9, 11, 12, 13, 14, 15, 17, 18, 23, 25, 26, 27, 28, 32, 33, 34, 36, 38, 39, 40, 41, 42, 44, 45, 46, 47, 48, 49, 50, 51, 52, 53, 54, 55, 56, 57, 58, 59, 60, 61, 62, 63, 64, 65, 67, 68, 69, 70, 71, 72, 73, 74, 75, 76, 77, 78, 79, 80, 81, 82, 83, 84, 85, 86, 87, 88, 89, 90, 91, 92, 93, 94, 95, 96, 97, 98, 100, 102, 103, 104, 105, 107, 108, 109, 115, 116, 117, 118, 119, 120, 121,…	0.8296
YDR368W	1	0.7943	0.9547	69.2759	56	93	0.0218	0.0217	0.0041	0.0086	0.0041	[7, 8, 9, 10, 11, 16, 18, 20, 21, 31, 34, 38, 39, 42, 43, 44, 47, 53, 56, 57, 58, 65, 66, 69, 73, 74, 75, 76, 77, 78, 79, 80, 81, 84, 85, 86, 88, 92, 94, 95, 98, 105, 121, 131, 133, 135, 139, 154, 164, 174, 189, 194, 195, 203, 204, 207, 209, 211, 213, 224, 225, 227, 228, 232, 236, 242, 243, 244, 247, 248, 264, 265, 271, 276, 277, 296]	0.2436	[12, 19, 35, 45, 46, 55, 97, 226]	0.0256	[2, 3, 4, 5, 6, 13, 14, 15, 17, 22, 23, 24, 25, 26, 27, 28, 29, 30, 32, 33, 36, 37, 40, 41, 48, 49, 50, 51, 52, 54, 59, 60, 61, 62, 63, 64, 67, 68, 70, 71, 72, 82, 83, 87, 89, 90, 91, 93, 96, 99, 100, 101, 102, 103, 104, 106, 107, 108, 109, 110, 111, 112, 113, 114, 115, 116, 117, 118, 119, 120, 122, 123, 124, 125, 126, 127, 128, 129, 130, 132, 134, 136, 137, 138, 140, 141, 142, 143, 144, 145, 146…	0.7212
YDR372C	1	0.8275	0.9833	113.3424	89	49	0.0117	0.0117	0.0003	0.0005	0.0003	[5, 6, 19, 20, 21, 22, 23, 43, 62, 67, 91, 99, 101, 102, 110, 114, 175, 193, 200, 234, 237, 238, 249, 250, 256, 267, 307, 311, 312, 336]	0.0870	[7, 251]	0.0058	[2, 3, 4, 8, 9, 10, 11, 12, 13, 14, 15, 16, 17, 18, 24, 25, 26, 27, 28, 29, 30, 31, 32, 33, 34, 35, 36, 37, 38, 39, 40, 41, 42, 44, 45, 46, 47, 48, 49, 50, 51, 52, 53, 54, 55, 56, 57, 58, 59, 60, 61, 63, 64, 65, 66, 68, 69, 70, 71, 72, 73, 74, 75, 76, 77, 78, 79, 80, 81, 82, 83, 84, 85, 86, 87, 88, 89, 90, 92, 93, 94, 95, 96, 97, 98, 100, 103, 104, 105, 106, 107, 108, 109, 111, 112, 113, 115, 116…	0.8638
YDR373W	1	0.8035	0.9842	144.1986	190	14	0.0106	0.0107	0.0003	0.0004	0.0003	[20, 54, 65, 82, 108, 158, 160]	0.0368	[22, 181]	0.0105	[2, 3, 4, 5, 6, 7, 8, 9, 10, 11, 12, 13, 14, 15, 16, 17, 19, 21, 23, 24, 25, 26, 27, 28, 29, 30, 31, 32, 33, 34, 35, 36, 37, 38, 39, 40, 41, 42, 44, 45, 46, 47, 48, 49, 50, 51, 53, 55, 56, 57, 58, 59, 60, 61, 62, 63, 64, 66, 67, 68, 69, 70, 71, 72, 73, 74, 75, 76, 77, 78, 79, 80, 81, 83, 84, 85, 86, 87, 89, 90, 91, 92, 93, 94, 95, 97, 98, 100, 101, 102, 103, 105, 106, 107, 109, 110, 111, 112, 113…	0.8737
YDR377W	1	0.6810	0.9759	59.2892	101	21	0.0198	0.0199	0.0001	0.0004	0.0001	[13, 33, 51, 52, 56, 57, 59, 75, 76, 78, 79, 81, 83, 85, 90, 92]	0.1584	[82, 86, 88]	0.0297	[2, 3, 4, 5, 6, 7, 8, 9, 10, 11, 12, 14, 15, 16, 17, 18, 19, 20, 21, 22, 23, 24, 25, 26, 27, 29, 32, 34, 35, 36, 37, 38, 39, 40, 41, 42, 43, 44, 45, 46, 48, 49, 50, 53, 54, 55, 58, 60, 61, 62, 63, 64, 65, 66, 67, 68, 69, 70, 71, 72, 73, 74, 77, 84, 87, 89, 91, 93, 94, 95, 96, 97, 98, 99, 100, 101, 102]	0.7624
YDR378C	1	0.7915	0.9805	73.3926	86	18	0.0163	0.0166	0.0002	0.0005	0.0002	[14, 25, 26, 27, 30, 31, 32, 67, 68]	0.1047	[16, 17, 29, 66]	0.0465	[2, 3, 4, 5, 6, 7, 8, 9, 10, 11, 12, 13, 15, 18, 19, 20, 21, 22, 23, 24, 28, 33, 34, 35, 36, 37, 38, 39, 40, 41, 42, 43, 44, 45, 46, 47, 48, 54, 55, 56, 57, 58, 59, 60, 61, 62, 63, 64, 65, 69, 70, 71, 72, 73, 74, 75, 76, 77, 78, 79, 80, 81, 82, 83, 84, 85, 86, 87]	0.7907
YDR381W	1	0.7695	0.9591	50.7627	226	92	0.0217	0.0217	0.0002	0.0007	0.0002	[4, 5, 6, 9, 10, 12, 13, 15, 24, 25, 26, 28, 50, 54, 58, 59, 66, 67, 82, 94, 95, 97, 98, 99, 100, 106, 109, 121, 139, 140, 145, 146, 147, 177, 178, 179, 183, 214]	0.1681	[57, 144]	0.0088	[2, 3, 7, 8, 11, 14, 16, 17, 18, 19, 20, 21, 22, 23, 27, 29, 30, 31, 32, 33, 34, 35, 36, 37, 38, 39, 40, 41, 42, 43, 44, 45, 46, 47, 48, 49, 51, 52, 53, 55, 56, 60, 61, 62, 63, 64, 65, 68, 69, 70, 71, 72, 73, 74, 75, 76, 77, 78, 79, 80, 81, 83, 84, 85, 86, 87, 88, 89, 90, 91, 92, 93, 101, 102, 103, 104, 105, 107, 110, 111, 112, 113, 114, 115, 116, 117, 118, 119, 120, 122, 123, 124, 125, 126, 127,…	0.8097
YDR382W	0	0.6055	0.9874	55.9250	110	12	0.0182	0.0184	0.0000	0.0000	0.0001	[92]	0.0091	[44, 48, 49, 52, 78, 79, 80, 83, 84, 91, 98]	0.1000	[2, 3, 4, 5, 6, 7, 8, 9, 10, 11, 12, 13, 14, 15, 16, 17, 18, 19, 20, 21, 22, 23, 24, 25, 26, 27, 28, 29, 30, 31, 32, 33, 34, 35, 36, 37, 38, 39, 40, 41, 42, 43, 45, 46, 47, 50, 51, 53, 54, 55, 56, 57, 58, 59, 60, 61, 62, 63, 64, 65, 66, 67, 68, 69, 70, 71, 72, 73, 74, 75, 76, 85, 86, 87, 88, 89, 90, 93, 94, 95, 96, 97, 99, 100, 101, 102, 103, 104, 105, 106, 107, 108, 109, 110, 111]	0.8636
YDR384C	1	0.7875	0.9551	77.1211	19	57	0.0203	0.0201	0.0003	0.0016	0.0003	[4, 6, 7, 11, 19, 22, 23, 24, 30, 38, 52, 54, 56, 57, 147, 155, 237, 266]	0.0655	[16, 17, 18, 37, 239]	0.0182	[2, 3, 5, 8, 9, 10, 12, 13, 14, 15, 20, 21, 25, 26, 27, 28, 29, 31, 32, 33, 34, 35, 36, 39, 40, 41, 42, 43, 44, 45, 46, 47, 48, 49, 50, 51, 53, 55, 58, 59, 60, 61, 62, 63, 64, 65, 66, 67, 68, 69, 70, 71, 72, 73, 74, 75, 76, 77, 78, 79, 80, 81, 82, 83, 84, 85, 86, 87, 88, 89, 90, 91, 92, 93, 94, 95, 97, 98, 99, 100, 101, 102, 103, 104, 105, 106, 107, 108, 109, 110, 111, 112, 113, 114, 115, 116, 11…	0.8982
YDR388W	1	0.7278	0.9788	89.5733	226	58	0.0145	0.0142	0.0022	0.0036	0.0022	[10, 11, 13, 18, 19, 21, 32, 35, 40, 43, 46, 47, 64, 77, 78, 79, 82, 85, 86, 87, 89, 90, 96, 97, 98, 107, 108, 122, 138, 156, 158, 159, 160, 189, 233, 235, 285, 297, 316, 317, 367, 371, 372, 373, 379, 380, 388, 413, 416, 417, 418, 420, 424, 429, 454, 458]	0.1162	[14, 15, 17, 315, 419]	0.0104	[2, 3, 4, 5, 6, 7, 8, 9, 12, 16, 20, 22, 23, 24, 25, 26, 27, 28, 29, 30, 31, 33, 34, 36, 37, 38, 39, 41, 42, 44, 45, 48, 49, 50, 51, 52, 53, 54, 55, 56, 57, 58, 59, 60, 61, 62, 63, 65, 66, 67, 68, 69, 70, 71, 72, 73, 74, 75, 76, 80, 81, 83, 84, 88, 91, 92, 93, 94, 95, 99, 100, 101, 102, 103, 104, 105, 106, 109, 110, 111, 112, 113, 114, 115, 116, 117, 118, 119, 120, 121, 123, 124, 125, 126, 127, 1…	0.8050
YDR394W	1	0.7382	0.9671	74.6326	172	86	0.0176	0.0176	0.0004	0.0018	0.0004	[45, 46, 48, 49, 50, 55, 56, 57, 58, 59, 96, 99, 100, 156, 165, 189, 192, 208, 209, 212, 223, 224, 225, 226, 227, 250, 263, 264, 265, 266, 286, 303, 307, 314, 315, 324, 340, 341, 378, 382, 383, 389, 398]	0.1005	[309, 312, 313, 316, 323, 325]	0.0140	[2, 3, 4, 5, 6, 7, 8, 9, 10, 11, 12, 13, 15, 16, 17, 18, 19, 20, 21, 22, 23, 24, 25, 26, 27, 28, 29, 30, 31, 32, 33, 34, 35, 36, 37, 38, 39, 40, 41, 42, 43, 47, 51, 52, 53, 54, 60, 61, 62, 63, 64, 65, 66, 67, 68, 69, 70, 71, 72, 73, 74, 75, 76, 77, 78, 79, 80, 81, 82, 83, 84, 85, 86, 87, 88, 89, 90, 91, 92, 93, 94, 95, 97, 98, 101, 102, 103, 104, 105, 106, 107, 108, 109, 110, 111, 112, 113, 114, …	0.8668
YDR395W	1	0.6586	0.9904	92.4657	176	142	0.0131	0.0135	0.0050	0.0052	0.0050	[13, 41, 43, 44, 47, 48, 49, 50, 53, 54, 55, 56, 57, 58, 59, 60, 61, 62, 63, 66, 67, 68, 106, 111, 112, 113, 127, 129, 145, 146, 148, 149, 150, 151, 175, 176, 177, 178, 179, 180, 234, 235, 236, 238, 240, 241, 242, 256, 257, 259, 260, 289, 294, 295, 318, 319, 323, 340, 355, 356, 357, 359, 360, 362, 363, 367, 368, 384, 386, 390, 418, 438, 456, 457, 458, 461, 468, 498, 502, 532, 546, 547, 548, 549, …	0.1250	[14, 64, 65, 69, 100, 224, 225, 237, 255, 317, 351, 354, 358, 361, 364, 385, 389, 453, 530, 545, 552, 574, 584, 585, 586, 587, 589, 591, 594, 700, 721, 723, 725, 864, 897]	0.0371	[2, 3, 4, 5, 6, 7, 8, 9, 10, 11, 12, 15, 16, 17, 18, 19, 20, 21, 22, 23, 24, 25, 26, 27, 28, 29, 30, 31, 32, 33, 34, 35, 36, 37, 38, 39, 40, 42, 45, 46, 51, 52, 70, 71, 72, 73, 74, 75, 76, 77, 78, 79, 80, 81, 82, 83, 84, 85, 86, 87, 88, 89, 90, 91, 92, 93, 94, 95, 96, 97, 98, 99, 102, 103, 104, 105, 107, 108, 109, 110, 114, 115, 116, 117, 118, 119, 120, 121, 122, 123, 124, 125, 126, 128, 130, 131…	0.8231
YDR397C	1	0.7727	0.9565	58.9095	146	45	0.0204	0.0201	0.0002	0.0007	0.0002	[12, 13, 14, 15, 16, 18, 44, 46, 47, 58, 99, 109, 110, 112, 113, 114, 116, 117, 126]	0.1301	[137]	0.0068	[2, 3, 4, 5, 6, 7, 8, 9, 19, 20, 21, 22, 23, 24, 25, 26, 27, 28, 29, 30, 31, 32, 33, 34, 35, 36, 37, 38, 39, 40, 41, 42, 43, 45, 48, 49, 50, 51, 52, 53, 54, 55, 56, 57, 59, 60, 61, 62, 63, 64, 65, 66, 67, 68, 69, 70, 71, 72, 73, 74, 75, 76, 77, 78, 79, 80, 81, 82, 83, 84, 85, 86, 87, 88, 89, 90, 91, 92, 93, 94, 95, 96, 97, 98, 100, 101, 102, 103, 104, 105, 106, 107, 108, 111, 115, 118, 119, 120, …	0.8356
YDR398W	1	0.8956	0.9756	105.3338	131	127	0.0135	0.0136	0.0003	0.0008	0.0003	[8, 11, 13, 15, 16, 19, 20, 21, 22, 23, 35, 36, 37, 58, 63, 83, 100, 101, 103, 120, 121, 146, 149, 151, 164, 165, 166, 167, 168, 170, 172, 196, 197, 198, 199, 200, 201, 215, 228, 229, 252, 255, 257, 258, 259, 260, 309, 341, 342, 350, 352, 353, 356, 357, 364, 365, 366, 368, 391, 393, 394, 395, 396, 397, 398, 420, 424, 426, 431, 433, 434, 456, 466, 475, 477, 479, 498, 499, 500, 501, 504, 526, 527, …	0.1509	[351, 354, 355, 422, 425]	0.0078	[2, 3, 4, 5, 6, 7, 9, 10, 12, 14, 17, 18, 24, 25, 26, 27, 28, 29, 30, 31, 32, 33, 39, 40, 41, 42, 43, 44, 45, 46, 47, 48, 49, 50, 51, 52, 53, 54, 55, 56, 57, 59, 60, 61, 62, 64, 65, 66, 67, 68, 69, 70, 71, 72, 73, 74, 75, 76, 77, 78, 79, 80, 81, 82, 84, 85, 86, 87, 88, 90, 91, 92, 93, 94, 95, 96, 97, 98, 99, 102, 104, 105, 106, 107, 108, 109, 110, 111, 112, 113, 114, 115, 116, 117, 118, 119, 122,…	0.8056
YDR399W	0	0.7575	0.9692	63.4078	221	73	0.0186	0.0219	0.0716	0.0716	0.0729	[22, 24, 36, 37, 46, 68, 81, 113, 117, 121, 129, 132, 143, 154, 156, 157, 185, 186, 188, 189, 190, 191, 193, 194, 195, 197, 202, 203, 204, 205, 206, 209, 210, 211]	0.1538	[112, 122, 142, 152, 153, 155, 162, 166, 167, 168, 170, 171, 172, 173, 174, 175, 176, 177, 178, 179, 180, 181, 182, 183, 184, 187, 192, 196, 198, 199, 200, 201, 207, 208, 212]	0.1584	[2, 3, 4, 5, 6, 7, 8, 9, 10, 11, 12, 13, 14, 15, 16, 17, 18, 19, 20, 21, 23, 25, 26, 27, 28, 29, 30, 31, 32, 33, 34, 35, 38, 39, 40, 41, 42, 43, 44, 45, 47, 48, 49, 50, 51, 52, 53, 54, 55, 56, 57, 58, 59, 60, 61, 62, 63, 64, 65, 66, 67, 69, 70, 71, 72, 73, 74, 75, 76, 77, 78, 79, 80, 82, 83, 84, 85, 86, 87, 88, 89, 90, 91, 92, 93, 94, 95, 96, 97, 98, 99, 100, 101, 102, 103, 104, 105, 106, 107, 10…	0.6878
YDR404C	1	0.8946	0.9803	128.8430	171	22	0.0122	0.0122	0.0000	0.0004	0.0000	[3, 5, 6, 8, 9, 10, 11, 12, 13, 14, 17, 19, 20, 124, 151]	0.0877	[]	0.0000	[2, 4, 7, 15, 16, 18, 21, 22, 23, 24, 25, 26, 27, 28, 29, 30, 31, 32, 33, 34, 35, 36, 37, 38, 39, 40, 41, 42, 43, 44, 45, 46, 47, 48, 49, 50, 51, 52, 53, 54, 55, 56, 57, 58, 59, 60, 64, 65, 66, 67, 68, 69, 70, 71, 72, 73, 74, 75, 76, 77, 78, 79, 80, 81, 82, 83, 84, 85, 86, 87, 88, 89, 91, 92, 93, 94, 95, 96, 97, 98, 99, 100, 101, 102, 103, 104, 105, 106, 107, 108, 109, 110, 111, 112, 113, 114, 11…	0.8480
YDR408C	1	0.8187	0.9754	114.7698	214	27	0.0111	0.0110	0.0000	0.0001	0.0000	[7, 23, 43, 45, 46, 60, 111, 132, 133, 163, 175, 204, 205]	0.0607	[]	0.0000	[2, 3, 4, 5, 6, 8, 9, 10, 11, 12, 13, 15, 16, 17, 18, 19, 20, 21, 24, 27, 28, 29, 31, 32, 33, 34, 35, 36, 37, 38, 39, 40, 47, 48, 49, 50, 51, 52, 53, 54, 55, 56, 57, 58, 59, 61, 62, 63, 64, 65, 67, 68, 69, 70, 71, 72, 73, 74, 75, 76, 77, 80, 81, 82, 83, 84, 85, 86, 87, 88, 89, 90, 91, 92, 93, 94, 95, 96, 97, 98, 101, 102, 103, 104, 106, 107, 108, 109, 110, 112, 113, 114, 115, 116, 117, 118, 119, …	0.8645
YDR412W	1	0.9017	0.9674	120.2698	235	43	0.0121	0.0122	0.0001	0.0007	0.0001	[8, 11, 46, 47, 54, 64, 65, 82, 83, 128, 129, 131, 132, 134, 174, 196, 202, 226]	0.0766	[44, 45]	0.0085	[2, 3, 4, 5, 6, 7, 9, 10, 12, 13, 14, 15, 16, 17, 18, 19, 20, 21, 22, 23, 24, 25, 26, 27, 28, 29, 30, 31, 32, 33, 34, 35, 36, 37, 38, 39, 40, 41, 42, 43, 48, 49, 50, 51, 52, 53, 55, 56, 57, 58, 59, 60, 61, 62, 63, 66, 67, 68, 69, 70, 71, 72, 73, 74, 75, 76, 77, 78, 79, 80, 81, 84, 85, 86, 87, 88, 89, 90, 91, 92, 93, 94, 95, 96, 97, 98, 99, 100, 101, 102, 104, 105, 106, 107, 108, 109, 110, 111, 11…	0.8681
YDR424C	1	0.8435	0.9088	42.3496	92	50	0.0281	0.0291	0.0031	0.0083	0.0031	[8, 9, 10, 11, 32, 34, 35, 40, 46, 47, 48, 49, 57, 58, 59, 62, 89]	0.1848	[7, 12, 13, 14, 15, 16, 17, 18, 19, 20, 21, 27, 29, 30, 31, 33, 37, 61, 64]	0.2065	[2, 3, 4, 5, 6, 22, 23, 24, 25, 26, 28, 36, 38, 39, 41, 42, 43, 44, 45, 50, 51, 52, 53, 54, 55, 56, 60, 63, 65, 66, 67, 68, 69, 70, 71, 72, 73, 74, 75, 76, 77, 78, 79, 80, 81, 82, 83, 84, 85, 86, 87, 88, 90, 91, 92, 93]	0.6087
YDR427W	1	0.7857	0.9663	78.7714	137	116	0.0166	0.0169	0.0003	0.0017	0.0003	[19, 20, 28, 29, 30, 41, 44, 45, 46, 53, 62, 66, 95, 96, 98, 109, 113, 138, 139, 140, 141, 173, 178, 184, 185, 186, 187, 192, 193, 194, 195, 197, 198, 211, 213, 219, 269, 271, 283, 289, 291, 300, 301, 302, 304, 311, 349, 354, 370, 371]	0.1272	[18, 181, 199, 294, 309, 310]	0.0153	[2, 3, 4, 5, 6, 7, 8, 9, 10, 11, 12, 13, 14, 15, 16, 21, 22, 23, 24, 25, 26, 27, 31, 32, 33, 34, 35, 36, 37, 38, 39, 40, 42, 43, 47, 48, 49, 50, 51, 52, 54, 55, 56, 57, 58, 59, 60, 61, 63, 64, 65, 67, 68, 69, 70, 71, 72, 73, 74, 75, 76, 77, 78, 79, 80, 81, 83, 84, 86, 87, 88, 89, 90, 91, 92, 93, 94, 97, 99, 100, 101, 102, 103, 104, 105, 106, 107, 108, 110, 111, 112, 114, 115, 116, 117, 118, 119, …	0.8372
YDR429C	1	0.7689	0.9684	74.1315	18	50	0.0169	0.0171	0.0011	0.0022	0.0011	[5, 81, 84, 124, 126, 127, 128, 157, 221, 223, 231, 232, 237, 239, 245, 262, 263, 264]	0.0657	[82, 149, 173, 255, 265]	0.0182	[2, 3, 4, 6, 7, 8, 9, 10, 11, 12, 13, 14, 15, 16, 17, 18, 19, 20, 21, 22, 23, 24, 25, 26, 27, 28, 29, 30, 31, 32, 33, 34, 35, 36, 37, 38, 39, 40, 41, 42, 43, 44, 45, 46, 47, 48, 49, 50, 51, 52, 53, 54, 55, 56, 57, 58, 59, 60, 61, 62, 63, 64, 65, 66, 67, 68, 69, 70, 71, 72, 73, 74, 75, 76, 77, 78, 79, 80, 83, 85, 86, 87, 88, 89, 90, 91, 92, 93, 94, 95, 96, 97, 98, 99, 100, 101, 102, 103, 104, 105,…	0.8832
YDR432W	1	0.8967	0.9715	87.1400	158	113	0.0157	0.0161	0.0012	0.0046	0.0012	[17, 19, 68, 69, 98, 99, 100, 113, 121, 122, 125, 141, 145, 151, 155, 157, 158, 163, 164, 190, 191, 193, 203, 204, 205, 208, 228, 229, 237, 241, 242, 244, 246, 247, 250, 251, 253, 255, 261, 262, 263, 264, 265, 266, 267, 269, 270, 271, 272, 273, 274, 275, 276, 312, 314, 316, 317, 349, 350, 356, 357, 389, 396]	0.1522	[137, 146, 147, 148, 149, 150, 243, 248, 249, 254, 256, 257, 258, 259, 260, 268]	0.0386	[2, 3, 4, 5, 6, 7, 8, 9, 10, 11, 12, 13, 14, 15, 16, 18, 20, 21, 22, 23, 24, 25, 26, 27, 28, 29, 30, 31, 32, 33, 34, 35, 36, 37, 38, 39, 40, 41, 42, 43, 44, 45, 46, 47, 48, 49, 50, 51, 52, 53, 55, 56, 57, 58, 59, 60, 61, 62, 63, 64, 65, 66, 67, 70, 71, 72, 73, 74, 75, 76, 77, 78, 79, 80, 81, 82, 83, 84, 85, 86, 87, 88, 89, 90, 93, 94, 95, 96, 97, 101, 102, 103, 104, 105, 106, 107, 108, 109, 110, …	0.7899
YDR451C	1	0.6134	0.9780	68.1020	97	65	0.0193	0.0191	0.0003	0.0005	0.0003	[61, 76, 87, 129, 151, 154, 159, 180, 181, 184, 185, 187, 217, 249, 255, 256, 263, 309, 318]	0.0538	[26, 27, 62, 77, 78, 79, 80, 82, 84, 85, 96, 99, 124, 130, 150, 152, 155, 156, 157, 158, 160, 170, 177, 178, 179, 183, 216, 246, 250, 258, 261, 307, 310, 311, 312, 313, 314, 315, 317]	0.1105	[2, 3, 4, 5, 6, 7, 8, 9, 10, 11, 12, 13, 14, 15, 16, 17, 18, 19, 20, 21, 22, 23, 24, 25, 28, 29, 30, 31, 32, 33, 34, 35, 36, 37, 38, 39, 40, 41, 42, 43, 44, 45, 46, 47, 48, 49, 50, 51, 52, 53, 54, 55, 56, 57, 58, 59, 60, 63, 64, 65, 66, 67, 68, 69, 70, 71, 72, 73, 74, 75, 81, 83, 86, 88, 89, 90, 91, 92, 93, 94, 95, 97, 98, 100, 101, 102, 103, 104, 105, 106, 107, 108, 109, 110, 111, 112, 113, 114,…	0.8357
YDR454C	1	0.8582	0.9248	65.3386	187	59	0.0218	0.0220	0.0001	0.0008	0.0001	[22, 30, 35, 37, 56, 58, 62, 63, 65, 66, 67, 79, 80, 83, 84, 130, 131, 132, 133]	0.1016	[81, 82, 168]	0.0160	[2, 3, 4, 5, 6, 7, 8, 9, 10, 11, 12, 14, 15, 16, 17, 18, 19, 20, 21, 23, 24, 25, 26, 27, 28, 29, 31, 32, 33, 34, 36, 38, 39, 40, 41, 42, 43, 44, 45, 46, 47, 48, 49, 50, 51, 52, 53, 54, 55, 57, 59, 60, 61, 64, 68, 69, 70, 71, 72, 73, 74, 75, 76, 77, 78, 85, 86, 87, 88, 89, 90, 91, 92, 93, 94, 95, 96, 97, 98, 99, 100, 101, 102, 103, 104, 105, 106, 107, 108, 109, 110, 111, 112, 113, 114, 115, 116, 1…	0.8770
YDR461W	0	0.5646	0.8313	7.8769	36	33	0.0546	0.0530	0.0094	0.0094	0.0236	[4, 5, 6, 10, 11]	0.1389	[2, 3, 7, 8, 9, 14, 15, 16, 18, 19, 20, 21, 22, 23, 24, 25, 26, 27, 28, 29, 30, 31, 32, 33, 34, 35, 36, 37]	0.7778	[12, 13, 17]	0.0833
YDR462W	1	0.7660	0.9700	52.7490	147	63	0.0251	0.0263	0.0075	0.0148	0.0075	[3, 6, 7, 8, 9, 11, 12, 29, 33, 37, 38, 40, 43, 48, 63, 64, 65, 66, 67, 71, 72, 73, 74, 75, 77, 78, 79, 82, 83, 84, 85, 86, 87, 100, 111, 114, 115, 116, 119, 120, 129, 131, 135, 136, 138, 140]	0.3129	[17, 31, 34, 35, 36, 39, 42, 45, 46, 50, 51, 52, 53, 54, 55, 56, 57, 58, 60, 76, 122, 137]	0.1497	[2, 4, 5, 10, 13, 14, 15, 16, 18, 19, 20, 21, 22, 23, 24, 25, 26, 27, 28, 30, 32, 41, 44, 47, 49, 59, 61, 62, 68, 69, 70, 80, 81, 88, 89, 90, 91, 92, 93, 94, 95, 96, 97, 98, 99, 101, 102, 103, 104, 106, 107, 108, 109, 110, 117, 118, 121, 124, 125, 126, 127, 128, 130, 132, 133, 134, 139, 141, 142, 143, 144, 145, 146, 147, 148]	0.5102
YDR463W	1	0.7986	0.9805	85.1365	7	91	0.0148	0.0149	0.0003	0.0008	0.0003	[2, 3, 4, 6, 7, 8, 12, 17, 19, 20, 25, 26, 32, 45, 62, 98, 99, 102, 126, 147, 148, 149, 150, 152, 153, 164, 165, 166, 167, 168, 198, 202, 204, 205, 217, 265, 278, 279, 281, 282, 283, 301, 302, 313, 320, 324, 328, 339, 340, 341, 342, 344, 346, 347, 351, 353, 354, 356, 357, 358, 376, 392, 408, 409, 410, 411, 412, 413, 414, 415, 416, 421, 426, 427, 429, 432, 465, 466, 486, 490, 492, 493, 494, 495, 5…	0.1638	[]	0.0000	[5, 9, 10, 11, 13, 14, 15, 16, 18, 21, 22, 23, 24, 27, 28, 29, 30, 31, 33, 34, 35, 36, 37, 38, 39, 40, 41, 42, 43, 44, 46, 47, 48, 49, 50, 51, 52, 53, 54, 55, 56, 57, 58, 59, 60, 61, 63, 64, 65, 66, 67, 68, 69, 70, 71, 72, 73, 74, 75, 76, 77, 78, 79, 80, 82, 84, 85, 86, 87, 89, 90, 91, 92, 93, 94, 95, 96, 97, 100, 101, 103, 104, 105, 106, 107, 108, 109, 110, 111, 112, 113, 114, 115, 116, 117, 118…	0.7630
YDR465C	1	0.8632	0.9731	107.1733	156	54	0.0123	0.0122	0.0000	0.0001	0.0000	[3, 4, 5, 71, 93, 95, 138, 141, 154, 254, 257, 297, 300, 317, 318, 342, 380, 383, 387]	0.0461	[]	0.0000	[2, 6, 7, 8, 9, 10, 11, 12, 13, 14, 15, 16, 17, 18, 19, 20, 21, 22, 23, 24, 25, 26, 27, 28, 29, 30, 31, 32, 33, 34, 35, 36, 37, 38, 39, 40, 41, 42, 43, 44, 45, 46, 47, 48, 49, 50, 51, 52, 53, 54, 55, 56, 57, 58, 59, 60, 61, 62, 63, 64, 65, 66, 67, 68, 69, 70, 72, 73, 74, 75, 76, 77, 78, 79, 80, 81, 82, 83, 84, 85, 86, 87, 88, 89, 90, 91, 92, 94, 96, 97, 98, 99, 100, 101, 102, 103, 104, 105, 106, …	0.8908
YDR468C	1	0.7395	0.9826	122.6003	224	21	0.0113	0.0115	0.0002	0.0002	0.0002	[27, 29, 88, 135, 137, 150, 179, 205]	0.0357	[31, 84, 87, 138, 215]	0.0223	[2, 3, 4, 5, 6, 7, 8, 9, 10, 11, 12, 13, 14, 15, 16, 17, 18, 19, 20, 21, 22, 23, 25, 26, 28, 30, 32, 33, 34, 35, 36, 37, 38, 39, 40, 41, 42, 43, 44, 45, 46, 47, 48, 49, 51, 52, 53, 54, 55, 56, 57, 58, 59, 60, 61, 62, 63, 64, 65, 66, 67, 68, 69, 70, 71, 72, 73, 74, 75, 77, 78, 79, 80, 81, 82, 83, 85, 89, 90, 91, 92, 93, 94, 95, 96, 97, 98, 99, 100, 102, 103, 104, 105, 106, 107, 108, 109, 110, 111,…	0.9062
YDR471W	1	0.8499	0.9519	89.8576	136	41	0.0147	0.0149	0.0000	0.0001	0.0000	[8, 9, 10, 11, 14, 15, 16, 55, 58, 61, 79, 81, 88, 95, 109]	0.1103	[12, 56, 57, 59, 80]	0.0368	[2, 3, 4, 5, 6, 7, 17, 18, 19, 21, 22, 23, 24, 25, 26, 27, 28, 29, 30, 31, 32, 33, 34, 35, 36, 37, 38, 39, 40, 41, 42, 48, 49, 50, 51, 52, 53, 54, 62, 63, 64, 65, 66, 67, 68, 69, 70, 71, 72, 73, 74, 75, 76, 77, 78, 83, 84, 85, 86, 87, 89, 90, 91, 92, 93, 94, 96, 97, 98, 99, 100, 101, 102, 103, 104, 105, 106, 107, 108, 110, 111, 112, 113, 114, 115, 116, 117, 118, 119, 120, 121, 122, 123, 124, 125,…	0.7868
YDR476C	1	0.8237	0.9771	136.4866	224	30	0.0106	0.0105	0.0000	0.0000	0.0000	[18, 27, 146, 192, 197, 198]	0.0268	[]	0.0000	[2, 3, 4, 5, 6, 7, 8, 9, 10, 11, 12, 13, 14, 15, 16, 17, 19, 21, 22, 24, 28, 30, 31, 32, 33, 34, 35, 36, 37, 38, 39, 40, 41, 42, 43, 44, 45, 46, 47, 48, 49, 50, 52, 53, 54, 55, 56, 57, 58, 59, 60, 61, 62, 63, 64, 65, 66, 67, 68, 69, 70, 71, 72, 73, 74, 75, 76, 78, 79, 80, 81, 82, 83, 84, 85, 86, 87, 88, 89, 90, 93, 94, 96, 97, 98, 99, 100, 101, 102, 103, 106, 108, 110, 111, 112, 113, 114, 117, 11…	0.8170
YDR477W	1	0.8337	0.9863	115.3242	121	107	0.0116	0.0117	0.0004	0.0013	0.0004	[15, 19, 21, 22, 23, 24, 25, 26, 27, 28, 29, 30, 51, 52, 54, 55, 59, 64, 67, 80, 82, 84, 85, 86, 87, 89, 121, 122, 126, 127, 128, 129, 135, 138, 139, 140, 141, 143, 144, 150, 168, 172, 173, 174, 211, 213, 253, 254, 271, 274, 289, 297, 312, 349, 350, 352, 355, 359, 360, 361, 362, 363, 386, 388, 389, 390, 391, 425, 427, 429, 430, 451, 452, 453, 454, 457, 490, 492, 493, 494, 495, 496, 497, 498, 499,…	0.1438	[118, 119, 125, 624]	0.0063	[2, 3, 4, 5, 6, 7, 8, 9, 10, 11, 12, 13, 14, 16, 17, 18, 20, 31, 32, 33, 34, 35, 36, 37, 38, 39, 40, 41, 42, 43, 44, 45, 46, 47, 48, 49, 50, 53, 56, 57, 58, 60, 61, 62, 63, 65, 66, 68, 69, 70, 71, 72, 73, 74, 75, 76, 77, 78, 79, 81, 88, 90, 91, 92, 93, 94, 95, 96, 97, 98, 99, 100, 101, 102, 103, 104, 105, 106, 107, 108, 109, 110, 111, 112, 113, 114, 115, 116, 120, 123, 124, 130, 131, 132, 133, 13…	0.7899
YDR481C	0	0.5611	0.9864	59.1177	54	99	0.0167	0.0169	0.0024	0.0024	0.0076	[43, 45, 46, 99, 135, 179, 181, 216, 217, 224, 270, 274, 275, 369, 370, 410, 413, 440, 482, 508, 530, 533, 552]	0.0406	[5, 16, 27, 32, 33, 37, 38, 41, 42, 44, 47, 48, 49, 50, 57, 92, 130, 136, 168, 175, 176, 177, 178, 180, 218, 219, 220, 225, 257, 259, 261, 268, 269, 271, 336, 337, 367, 368, 371, 372, 400, 402, 403, 404, 405, 406, 408, 409, 411, 412, 414, 415, 416, 437, 438, 439, 458, 459, 477, 479, 480, 481, 483, 484, 505, 527, 532, 536, 547, 549, 550, 551, 553, 554, 557]	0.1325	[2, 3, 4, 6, 7, 8, 9, 10, 11, 12, 13, 14, 15, 17, 18, 19, 20, 21, 22, 23, 24, 25, 26, 28, 29, 30, 31, 34, 35, 36, 39, 40, 51, 52, 53, 54, 55, 56, 58, 59, 60, 61, 62, 63, 64, 65, 66, 67, 68, 69, 70, 71, 72, 73, 74, 75, 76, 77, 78, 79, 80, 81, 82, 83, 84, 85, 86, 87, 88, 89, 90, 91, 93, 94, 95, 96, 97, 98, 100, 101, 102, 103, 104, 105, 106, 107, 108, 109, 110, 111, 112, 113, 114, 115, 116, 117, 118…	0.8163
YDR483W	1	0.7933	0.9655	82.3331	186	113	0.0170	0.0171	0.0003	0.0018	0.0003	[6, 8, 9, 36, 44, 50, 56, 69, 70, 71, 72, 73, 97, 109, 110, 115, 125, 126, 153, 158, 160, 161, 162, 175, 181, 182, 189, 196, 209, 211, 212, 222, 225, 226, 227, 228, 229, 253, 257, 260, 274, 278, 303, 304, 308, 325, 327, 328, 330, 331, 332, 333, 364, 376, 377, 378, 383, 417, 418, 419, 421, 422, 423, 425]	0.1448	[210, 213, 214]	0.0068	[2, 3, 4, 5, 7, 10, 11, 12, 13, 14, 15, 16, 17, 18, 19, 20, 21, 22, 23, 24, 25, 26, 27, 28, 32, 35, 37, 38, 39, 40, 41, 42, 43, 45, 46, 47, 48, 49, 51, 52, 53, 54, 55, 57, 58, 59, 60, 61, 62, 63, 64, 65, 66, 67, 68, 74, 75, 76, 77, 78, 79, 80, 81, 82, 83, 84, 85, 88, 89, 90, 91, 92, 93, 99, 100, 101, 102, 103, 104, 105, 106, 107, 108, 111, 112, 113, 114, 116, 117, 118, 119, 120, 121, 122, 123, 12…	0.8100
YDR486C	1	0.7563	0.9715	78.9787	229	33	0.0153	0.0152	0.0000	0.0001	0.0000	[16, 110, 124, 208]	0.0175	[123, 206]	0.0087	[2, 3, 4, 5, 6, 7, 8, 9, 10, 11, 12, 13, 14, 15, 17, 18, 19, 20, 21, 22, 23, 24, 25, 26, 27, 28, 29, 30, 31, 32, 33, 34, 35, 36, 38, 39, 40, 41, 42, 43, 44, 46, 47, 48, 49, 50, 51, 52, 53, 54, 55, 56, 57, 58, 59, 60, 61, 62, 63, 64, 65, 66, 67, 68, 69, 70, 71, 72, 73, 74, 75, 76, 77, 78, 79, 80, 81, 82, 83, 84, 85, 86, 87, 88, 89, 90, 91, 92, 93, 94, 95, 96, 97, 98, 99, 100, 101, 102, 103, 104, 1…	0.9083
YDR493W	0	0.7562	0.8489	81.4226	123	110	0.0286	0.0266	0.0113	0.0113	0.0125	[4, 22, 48, 50, 53, 55, 56, 88, 92, 94]	0.0813	[2, 5, 7, 8, 9, 10, 11, 12, 14, 15, 16, 18, 19, 20, 21, 23, 24, 25, 26, 27, 28, 29, 30, 31, 32, 33, 34, 35, 36, 37, 38, 39, 40, 41, 42, 43, 44, 45, 46, 51, 54, 57, 58, 59, 60, 61, 62, 63, 64, 65, 66, 67, 68, 69, 70, 71, 72, 73, 74, 75, 76, 77, 79, 80, 81, 82, 83, 84, 86, 87, 89, 90, 91, 93, 95, 96, 97, 98, 99, 100, 101, 102, 103, 104, 105, 106, 107, 108, 109, 110, 111, 112, 113, 114, 115, 116, 11…	0.8455	[3, 6, 13, 17, 47, 49, 52, 78, 85]	0.0732
YDR496C	1	0.6115	0.9864	56.3898	144	91	0.0175	0.0175	0.0012	0.0012	0.0012	[71, 128, 194, 198, 200, 302, 384, 399, 421, 422, 460, 568, 569, 570, 571, 572, 619, 620, 623]	0.0290	[39, 70, 72, 106, 125, 126, 127, 130, 134, 139, 153, 190, 192, 197, 199, 201, 202, 204, 206, 209, 211, 212, 213, 293, 339, 340, 341, 343, 344, 345, 346, 348, 361, 385, 390, 397, 398, 403, 411, 412, 413, 417, 418, 419, 420, 423, 424, 425, 426, 429, 430, 461, 462, 483, 500, 502, 504, 505, 545, 548, 566, 567, 605, 611, 621, 622, 624, 647]	0.1037	[2, 3, 4, 5, 6, 7, 8, 9, 10, 11, 12, 13, 14, 15, 16, 17, 18, 19, 20, 21, 22, 23, 24, 25, 26, 27, 28, 29, 30, 32, 33, 34, 35, 36, 37, 38, 40, 41, 42, 43, 44, 45, 46, 47, 48, 49, 50, 51, 52, 53, 54, 55, 56, 57, 58, 59, 60, 61, 62, 63, 64, 65, 66, 67, 68, 69, 73, 74, 75, 76, 77, 78, 79, 80, 81, 82, 83, 84, 85, 86, 87, 88, 89, 90, 91, 92, 93, 94, 95, 96, 97, 98, 99, 100, 101, 102, 103, 104, 105, 107,…	0.8537
YDR497C	1	0.6979	0.9881	110.7189	72	77	0.0104	0.0105	0.0025	0.0028	0.0025	[33, 89, 92, 108, 109, 114, 115, 116, 117, 119, 122, 146, 147, 163, 204, 205, 206, 207, 265, 266, 321, 333, 339, 344, 352, 390, 399, 400, 401, 402, 403, 404, 417, 419, 420, 452, 457, 458, 472, 473, 479, 497, 500, 524, 525, 526, 527, 529, 530, 531, 543, 549, 550, 551, 555, 556, 557, 574]	0.0993	[107, 145, 424, 434, 444, 445, 448, 449, 450, 453, 454, 455, 456, 553]	0.0240	[2, 3, 4, 5, 6, 7, 8, 9, 10, 11, 12, 13, 14, 15, 16, 17, 18, 19, 20, 21, 22, 23, 24, 26, 27, 28, 29, 30, 31, 32, 34, 35, 36, 37, 38, 39, 40, 41, 42, 43, 44, 45, 46, 47, 48, 49, 50, 51, 52, 53, 54, 55, 56, 57, 58, 59, 60, 61, 62, 63, 64, 65, 66, 67, 68, 69, 70, 71, 72, 73, 75, 77, 78, 79, 80, 81, 82, 83, 84, 85, 86, 88, 90, 91, 93, 94, 95, 96, 97, 98, 99, 100, 101, 102, 103, 104, 105, 106, 110, 11…	0.8202
YDR500C	1	0.9128	0.9462	55.1977	88	53	0.0227	0.0241	0.0047	0.0103	0.0047	[2, 7, 8, 9, 10, 12, 13, 14, 15, 20, 21, 34, 35, 36, 37, 38, 39, 41, 43, 44, 45, 48, 50, 54, 57, 60, 61, 65, 70, 71, 72, 73, 76, 77, 79, 84]	0.4091	[3, 4, 5, 6, 16, 22, 23, 24, 25, 26, 27, 28, 29, 30, 31, 32, 33, 62]	0.2045	[11, 17, 18, 19, 40, 42, 46, 47, 49, 51, 52, 53, 55, 56, 58, 59, 63, 64, 66, 67, 68, 69, 74, 75, 78, 80, 81, 82, 83, 85, 86, 87, 88, 89]	0.3864
YDR502C	1	0.7612	0.9637	57.1238	128	100	0.0206	0.0209	0.0008	0.0031	0.0008	[19, 22, 23, 35, 36, 37, 50, 51, 52, 53, 59, 60, 61, 63, 65, 66, 67, 85, 86, 96, 99, 100, 102, 108, 111, 112, 128, 146, 147, 148, 170, 172, 176, 179, 181, 182, 209, 211, 212, 213, 214, 218, 247, 248, 249, 250, 251, 269, 272, 273, 279, 293, 294, 309, 310, 311, 313, 314, 315, 316, 317, 318, 319, 339, 340, 372]	0.1719	[38, 46, 48, 49, 57, 58, 94, 95, 127, 320, 338]	0.0286	[2, 3, 4, 5, 6, 7, 8, 9, 10, 11, 12, 13, 14, 15, 16, 17, 18, 20, 21, 24, 25, 26, 27, 28, 29, 30, 31, 32, 33, 34, 39, 40, 41, 42, 43, 44, 45, 47, 54, 55, 56, 62, 64, 68, 69, 70, 71, 72, 73, 74, 75, 76, 77, 78, 79, 80, 81, 82, 83, 84, 87, 88, 89, 90, 91, 92, 93, 97, 98, 101, 103, 104, 105, 106, 107, 109, 110, 113, 114, 115, 116, 117, 118, 119, 120, 121, 122, 123, 124, 125, 126, 129, 130, 131, 132, …	0.7474
YDR508C	1	0.6436	0.9894	92.9084	151	95	0.0132	0.0132	0.0003	0.0006	0.0003	[9, 11, 12, 13, 25, 27, 69, 72, 73, 77, 109, 110, 112, 113, 114, 115, 116, 157, 158, 170, 173, 174, 195, 197, 216, 217, 218, 272, 274, 278, 279, 300, 312, 316, 320, 334, 362, 363, 364, 365, 367, 401, 452, 467, 473, 496, 504, 524, 527, 529, 530, 573, 575, 576, 577, 601, 606, 640]	0.0875	[7, 8, 38, 64, 65, 66, 70, 96, 104, 111, 130, 155, 161, 162, 163, 171, 172, 267, 271, 303, 306, 309, 310, 311, 313, 321, 361, 366, 368, 574, 600, 602, 603]	0.0498	[2, 3, 4, 5, 6, 10, 14, 15, 16, 17, 18, 19, 20, 21, 22, 23, 24, 26, 28, 29, 30, 31, 32, 33, 34, 35, 36, 37, 39, 40, 41, 42, 43, 44, 45, 46, 47, 48, 49, 50, 51, 52, 53, 54, 55, 56, 57, 58, 59, 61, 62, 63, 67, 68, 71, 74, 75, 76, 78, 79, 80, 81, 82, 83, 84, 85, 86, 87, 88, 89, 90, 92, 93, 94, 95, 97, 98, 99, 100, 101, 102, 103, 105, 106, 107, 108, 117, 118, 119, 120, 121, 122, 123, 124, 125, 126, 1…	0.8220
YDR510W	1	0.8836	0.9590	68.4999	101	61	0.0198	0.0200	0.0001	0.0003	0.0001	[4, 5, 6, 7, 8, 9, 21, 22, 30, 36, 38, 39, 43, 46]	0.1386	[]	0.0000	[2, 3, 10, 11, 12, 13, 14, 15, 16, 17, 18, 19, 20, 23, 24, 25, 26, 27, 28, 29, 31, 32, 33, 34, 35, 37, 40, 41, 42, 44, 45, 47, 48, 49, 50, 51, 52, 53, 54, 55, 56, 57, 58, 59, 60, 61, 62, 63, 64, 65, 66, 67, 68, 69, 70, 71, 72, 73, 74, 75, 76, 77, 78, 79, 80, 81, 82, 83, 84, 85, 86, 87, 88, 89, 90, 91, 92, 93, 94, 95, 96, 97, 98, 99, 100, 101, 102]	0.8614
YDR511W	0	0.5350	0.9713	41.8325	133	44	0.0299	0.0316	0.0034	0.0034	0.0039	[44, 46, 53, 104, 108]	0.0376	[9, 10, 11, 12, 15, 16, 17, 18, 19, 20, 22, 31, 34, 35, 36, 37, 38, 39, 40, 41, 42, 43, 45, 47, 52, 54, 59, 60, 62, 65, 66, 70, 75, 106, 113, 120, 124]	0.2782	[2, 3, 4, 5, 6, 7, 8, 13, 14, 21, 23, 24, 25, 26, 27, 28, 29, 30, 32, 33, 48, 49, 50, 51, 55, 56, 57, 58, 61, 63, 64, 67, 68, 69, 71, 72, 73, 74, 76, 77, 78, 79, 80, 81, 82, 83, 84, 85, 86, 87, 88, 89, 90, 91, 92, 93, 94, 95, 96, 97, 98, 99, 100, 101, 102, 103, 105, 107, 109, 110, 111, 112, 114, 115, 116, 117, 118, 119, 121, 122, 123, 125, 126, 127, 128, 129, 130, 131, 132, 133, 134]	0.6842
YDR512C	1	0.9922	0.9311	87.1512	187	75	0.0107	0.0112	0.0011	0.0043	0.0011	[52, 56, 57, 60, 65, 74, 98, 101, 108, 113, 115, 116, 117, 118, 125, 126, 127, 128, 129, 130, 131, 132, 133, 134, 158, 167]	0.1390	[59, 62, 64, 66, 67, 68, 69, 70, 71, 72, 73, 75, 76, 77, 78, 79, 80, 81, 82, 83, 84, 85, 86, 87, 88, 89, 90, 91, 92, 93, 94, 95, 96, 97, 99, 100, 102, 104, 105, 106, 107, 109, 110, 111, 112]	0.2406	[103, 114, 119, 120, 121, 122, 123, 124, 135, 136, 137, 138, 139, 140, 141, 142, 143, 144, 146, 147, 148, 149, 150, 151, 152, 153, 154, 155, 156, 157, 159, 160, 161, 162, 163, 164, 165, 166, 168, 169, 170, 171, 172, 173, 174, 175, 176, 177, 178, 179, 180, 181, 182, 183, 184, 185, 186, 187, 188]	0.3155
YDR513W	1	0.9373	0.9395	88.7833	143	59	0.0195	0.0202	0.0013	0.0040	0.0013	[7, 8, 9, 11, 22, 24, 31, 46, 47, 87, 92, 95, 96, 107, 112, 113, 124, 127, 128, 130, 133, 134]	0.1538	[6, 10, 12, 13, 14, 15, 16, 17, 18, 19, 23, 25, 26, 27, 28, 29, 30, 32, 33, 34, 35]	0.1469	[2, 3, 4, 5, 20, 21, 36, 37, 38, 39, 40, 41, 42, 43, 44, 45, 48, 49, 50, 51, 52, 53, 54, 55, 56, 57, 58, 59, 60, 61, 62, 63, 64, 65, 66, 67, 68, 69, 70, 71, 72, 73, 74, 75, 76, 77, 78, 79, 80, 81, 82, 83, 84, 85, 86, 88, 89, 90, 91, 93, 94, 97, 98, 99, 100, 101, 102, 103, 104, 105, 106, 108, 109, 110, 111, 114, 115, 116, 117, 118, 119, 120, 121, 122, 123, 125, 126, 129, 131, 132, 135, 136, 137, 1…	0.6993
YDR516C	1	0.7232	0.8777	99.5601	244	130	0.0193	0.0185	0.0373	0.0531	0.0373	[2, 3, 4, 5, 6, 7, 8, 9, 10, 12, 14, 16, 17, 18, 19, 20, 21, 24, 25, 26, 28, 29, 30, 31, 32, 33, 34, 35, 36, 37, 38, 40, 41, 42, 43, 44, 45, 46, 47, 48, 50, 51, 53, 54, 55, 56, 57, 58, 67, 68, 71, 73, 75, 76, 77, 80, 81, 82, 83, 84, 85, 86, 87, 88, 89, 90, 91, 92, 93, 94, 95, 96, 101, 102, 103, 104, 105, 106, 107, 108, 109, 110, 111, 112, 113, 114, 115, 116, 117, 118, 119, 120, 121, 122, 123, 124…	0.8860	[39, 49, 59, 60, 61, 62, 63, 64, 65, 66, 69, 70, 72, 78, 79, 156, 160, 161, 162, 163, 164, 165]	0.0440	[13, 15, 22, 23, 27, 52, 74, 97, 98, 99, 100, 137, 167, 182, 197, 198, 246, 252, 253, 282, 323, 334, 338, 378, 379, 380, 383, 385, 390, 456, 458, 475, 478]	0.0660
YDR517W	1	0.7917	0.9695	90.5776	116	68	0.0144	0.0144	0.0007	0.0011	0.0007	[4, 5, 6, 13, 45, 56, 57, 59, 79, 80, 83, 93, 120, 123, 124, 125, 126, 127, 128, 150, 167, 206, 207, 222, 223, 225, 257, 267, 269, 271, 311, 316, 332, 333, 339, 341]	0.0968	[115, 165, 268, 331]	0.0108	[2, 3, 7, 8, 9, 10, 11, 12, 14, 15, 16, 17, 18, 19, 20, 21, 22, 23, 24, 25, 26, 27, 28, 29, 30, 31, 32, 33, 34, 35, 37, 38, 39, 40, 41, 42, 43, 44, 46, 47, 48, 49, 50, 51, 52, 53, 54, 55, 58, 61, 62, 63, 64, 65, 66, 67, 68, 69, 70, 71, 72, 73, 74, 75, 76, 77, 82, 84, 85, 86, 87, 88, 89, 90, 91, 92, 94, 95, 96, 97, 98, 99, 100, 101, 102, 103, 104, 105, 106, 108, 109, 110, 111, 112, 113, 114, 117, …	0.7849
YDR518W	1	0.7144	0.9704	100.5048	5	132	0.0166	0.0167	0.0007	0.0018	0.0007	[17, 18, 26, 28, 30, 31, 34, 80, 88, 112, 114, 115, 128, 129, 130, 132, 135, 161, 162, 173, 190, 191, 192, 226, 237, 248, 252, 254, 256, 260, 261, 262, 265, 267, 268, 270, 273, 319, 320, 321, 322, 338, 339, 340, 341, 353, 354, 356, 357, 358, 361, 374, 376, 378, 394, 395, 396, 397, 398, 399, 401, 411, 421, 429, 431, 433, 434, 435, 437, 438, 457, 462, 468, 469, 470, 471, 472, 473, 474, 476, 478, 47…	0.1625	[243, 253, 380, 381, 430, 432, 436, 463, 464]	0.0174	[2, 3, 4, 5, 6, 7, 8, 9, 10, 11, 12, 13, 14, 15, 16, 19, 20, 21, 22, 23, 24, 25, 27, 29, 32, 33, 35, 36, 37, 38, 39, 40, 41, 42, 43, 44, 45, 46, 47, 48, 49, 50, 51, 52, 53, 54, 55, 56, 57, 58, 59, 60, 61, 62, 63, 64, 65, 66, 67, 68, 69, 70, 71, 72, 73, 74, 75, 76, 77, 78, 79, 81, 82, 83, 84, 85, 86, 87, 89, 90, 91, 92, 93, 94, 95, 96, 97, 98, 99, 100, 101, 102, 103, 104, 105, 106, 107, 108, 109, …	0.8201
YDR519W	1	0.8317	0.9644	65.3732	135	129	0.0274	0.0274	0.0039	0.0157	0.0039	[2, 9, 16, 17, 18, 20, 27, 28, 29, 30, 31, 32, 33, 35, 40, 41, 43, 51, 61, 65, 66, 70, 72, 73, 74, 75, 93, 95, 98, 101, 102, 104, 123, 132, 133]	0.2593	[3, 4, 5, 6, 7, 8, 10, 11, 12, 13, 14, 15, 22, 23, 24, 25, 26, 116]	0.1333	[19, 21, 34, 36, 37, 38, 39, 42, 44, 45, 46, 47, 48, 49, 50, 52, 53, 54, 55, 56, 57, 58, 59, 60, 62, 63, 64, 67, 68, 69, 71, 76, 77, 78, 79, 80, 81, 82, 83, 84, 85, 86, 87, 88, 89, 90, 91, 92, 94, 96, 97, 99, 100, 103, 105, 106, 107, 108, 109, 110, 111, 112, 113, 114, 115, 117, 118, 119, 120, 121, 122, 124, 125, 126, 127, 128, 129, 130, 131, 134, 135, 136]	0.6074
YDR529C	1	0.8275	0.9521	68.1682	127	29	0.0183	0.0183	0.0000	0.0002	0.0000	[44, 53]	0.0157	[]	0.0000	[2, 3, 4, 5, 6, 7, 8, 9, 10, 11, 12, 13, 14, 15, 18, 19, 20, 21, 22, 23, 24, 25, 27, 28, 29, 30, 31, 33, 34, 35, 36, 37, 38, 39, 40, 41, 42, 43, 45, 46, 47, 48, 49, 50, 51, 52, 54, 55, 56, 57, 58, 59, 60, 61, 62, 63, 64, 65, 66, 67, 68, 69, 70, 71, 72, 73, 74, 75, 76, 77, 78, 79, 80, 81, 82, 83, 84, 85, 86, 87, 88, 89, 90, 91, 92, 93, 94, 95, 96, 97, 98, 99, 100, 101, 102, 103, 104, 105, 106, 107…	0.9528
YEL001C	1	0.7036	0.9634	69.1053	225	58	0.0172	0.0168	0.0001	0.0002	0.0001	[18, 20, 21, 39, 40, 41, 42, 43, 45, 47, 73, 78, 79, 83, 85, 86, 89, 107, 108, 115, 117, 123, 127, 144, 174, 175, 179, 183, 191, 192, 193, 195]	0.1422	[74]	0.0044	[2, 3, 4, 5, 6, 7, 8, 9, 10, 11, 12, 13, 22, 23, 24, 25, 26, 27, 28, 29, 30, 31, 32, 33, 34, 35, 36, 37, 38, 44, 46, 48, 49, 50, 51, 52, 53, 54, 55, 56, 57, 58, 59, 60, 62, 63, 64, 65, 66, 67, 68, 69, 72, 75, 76, 77, 80, 81, 82, 84, 87, 88, 90, 91, 92, 93, 94, 95, 96, 97, 98, 99, 100, 101, 102, 103, 104, 105, 106, 109, 110, 111, 112, 113, 114, 116, 118, 119, 120, 121, 122, 124, 125, 126, 128, 129…	0.8044
YEL002C	1	0.7585	0.9698	86.1808	174	73	0.0146	0.0146	0.0001	0.0006	0.0001	[4, 8, 9, 11, 16, 25, 27, 30, 63, 64, 65, 68, 80, 81, 138, 139, 140, 141, 144, 160, 166, 199, 208, 222, 225, 244, 245, 246, 259, 261, 262, 263, 280, 288, 291, 293, 295, 296, 311, 312, 318, 342, 343, 350, 355, 413, 414]	0.1093	[67, 298]	0.0047	[2, 3, 5, 6, 7, 10, 12, 13, 14, 15, 17, 18, 19, 20, 21, 22, 23, 24, 26, 28, 29, 31, 32, 33, 34, 35, 36, 37, 38, 39, 40, 41, 42, 43, 44, 45, 46, 47, 48, 49, 50, 51, 52, 53, 54, 55, 57, 58, 59, 60, 61, 62, 66, 69, 70, 71, 72, 73, 74, 75, 76, 77, 78, 79, 82, 83, 84, 85, 86, 87, 88, 89, 90, 91, 92, 93, 94, 95, 96, 97, 98, 99, 100, 101, 102, 103, 104, 105, 106, 107, 108, 109, 110, 111, 112, 113, 114, …	0.8488
YEL003W	1	0.8079	0.8945	48.6385	111	108	0.0402	0.0384	0.0297	0.0681	0.0297	[11, 12, 13, 14, 21, 22, 26, 28, 29, 30, 31, 32, 33, 34, 36, 37, 38, 58, 59, 60, 61, 62, 63, 64, 65, 66, 67, 68, 70, 71, 72, 73, 74, 75, 76, 77, 78, 79, 80, 81, 82, 83, 85, 87, 90, 91, 92, 93, 94, 95, 96, 97, 98, 99, 100, 101, 102, 103, 104, 106, 107, 108, 109, 110, 111, 112]	0.5946	[2, 4, 5, 6, 7, 8, 9, 10, 15, 16, 17, 18, 19, 39, 40, 41, 42, 43, 44, 45, 46, 47, 48, 49, 50, 51, 52, 53, 54, 55, 56, 57, 69, 84, 89]	0.3153	[3, 20, 23, 24, 25, 27, 35, 86, 88, 105]	0.0901
YEL013W	1	0.8207	0.9807	102.9322	66	81	0.0113	0.0113	0.0001	0.0002	0.0001	[4, 5, 18, 19, 20, 22, 24, 48, 50, 51, 53, 54, 90, 91, 93, 148, 149, 150, 173, 175, 176, 226, 227, 228, 230, 231, 232, 249, 261, 272, 274, 304, 309, 326, 327, 341, 357, 393, 394, 395, 396, 399, 441, 452, 480, 481, 482, 483, 484, 485, 487, 489, 507]	0.0917	[]	0.0000	[2, 3, 6, 7, 9, 10, 11, 12, 13, 14, 15, 16, 17, 21, 23, 25, 26, 27, 28, 29, 30, 31, 32, 33, 34, 35, 36, 37, 38, 39, 40, 41, 42, 43, 44, 45, 46, 47, 49, 52, 55, 56, 57, 58, 59, 60, 61, 62, 63, 64, 65, 66, 67, 68, 69, 70, 71, 73, 74, 75, 76, 77, 78, 79, 80, 81, 82, 83, 84, 87, 88, 89, 92, 94, 95, 96, 97, 98, 99, 100, 101, 102, 103, 106, 110, 111, 112, 113, 114, 115, 116, 117, 118, 120, 121, 122, 12…	0.8374
YEL015W	1	0.8459	0.9814	127.1980	39	44	0.0105	0.0104	0.0002	0.0004	0.0002	[35, 43, 47, 59, 60, 61, 62, 64, 65, 67, 82, 90, 149, 150, 155, 179, 180, 225, 228, 229, 273, 287, 311, 378, 448, 449, 464, 466, 467, 468, 504]	0.0563	[442]	0.0018	[2, 3, 4, 5, 6, 7, 8, 9, 10, 11, 12, 13, 14, 15, 16, 17, 18, 19, 20, 21, 22, 23, 24, 25, 26, 27, 28, 29, 30, 31, 32, 33, 34, 36, 37, 38, 39, 40, 41, 42, 44, 45, 46, 48, 49, 50, 51, 52, 53, 54, 55, 56, 57, 58, 66, 68, 69, 70, 71, 72, 73, 74, 75, 76, 77, 78, 79, 80, 81, 83, 84, 85, 86, 87, 88, 89, 91, 92, 93, 94, 95, 96, 97, 98, 99, 100, 101, 102, 103, 104, 105, 106, 107, 108, 109, 110, 111, 112, 1…	0.8584
YEL024W	0	0.5034	0.9858	51.6066	215	34	0.0200	0.0202	0.0001	0.0001	0.0005	[159]	0.0047	[24, 28, 29, 31, 32, 36, 50, 77, 78, 79, 82, 83, 84, 88, 89, 90, 91, 93, 95, 97, 115, 119, 120, 122, 136, 137, 138, 139, 144, 158, 199, 200, 201]	0.1535	[2, 3, 4, 5, 6, 7, 8, 9, 10, 11, 12, 13, 14, 15, 16, 17, 18, 19, 20, 21, 22, 23, 25, 26, 27, 30, 33, 34, 35, 37, 38, 39, 40, 41, 42, 43, 44, 45, 46, 47, 48, 49, 51, 52, 53, 54, 55, 56, 57, 58, 59, 60, 61, 62, 63, 64, 65, 66, 67, 68, 69, 70, 71, 72, 73, 74, 75, 76, 80, 81, 85, 86, 87, 92, 94, 96, 98, 99, 100, 101, 102, 103, 104, 105, 106, 107, 108, 109, 110, 111, 112, 113, 114, 116, 117, 118, 121,…	0.8419
YEL026W	1	0.9030	0.9463	102.8763	126	33	0.0177	0.0177	0.0001	0.0012	0.0001	[3, 4, 6, 7, 8, 9, 10, 11, 13, 16, 18, 19, 21, 48, 63]	0.1190	[5, 60, 61, 107]	0.0317	[2, 12, 14, 17, 20, 22, 23, 24, 25, 26, 27, 28, 29, 30, 31, 32, 33, 34, 35, 36, 37, 38, 39, 40, 41, 42, 43, 44, 45, 46, 47, 49, 50, 51, 52, 53, 54, 55, 56, 57, 58, 59, 64, 65, 66, 67, 68, 69, 70, 71, 72, 73, 74, 75, 76, 77, 78, 79, 80, 81, 82, 83, 84, 85, 86, 87, 88, 89, 90, 91, 92, 93, 94, 95, 96, 97, 99, 100, 101, 102, 103, 104, 105, 106, 108, 109, 110, 111, 112, 113, 114, 115, 116, 117, 118, 1…	0.8254
YEL027W	1	0.7981	0.9623	80.7641	160	37	0.0174	0.0173	0.0001	0.0003	0.0001	[22, 23, 24, 26, 28, 29, 62, 69, 90, 91, 131, 132]	0.0750	[]	0.0000	[2, 3, 4, 5, 6, 7, 8, 9, 10, 11, 12, 13, 14, 15, 16, 17, 18, 19, 20, 21, 25, 27, 30, 31, 32, 33, 34, 35, 36, 37, 38, 39, 40, 41, 42, 43, 44, 45, 46, 47, 48, 49, 50, 51, 52, 53, 54, 55, 56, 57, 58, 59, 60, 61, 63, 64, 65, 66, 67, 68, 70, 71, 72, 73, 74, 75, 76, 77, 78, 79, 80, 81, 82, 83, 84, 85, 86, 87, 88, 89, 92, 93, 94, 95, 96, 97, 98, 99, 100, 101, 102, 103, 104, 105, 106, 107, 108, 109, 110,…	0.9187
YEL031W	0	0.6542	0.9852	94.3490	191	173	0.0136	0.0137	0.0064	0.0064	0.0065	[17, 18, 19, 21, 59, 72, 73, 74, 78, 101, 104, 127, 129, 131, 133, 169, 189, 223, 227, 276, 293, 312, 315, 316, 318, 319, 321, 337, 338, 339, 436, 439, 441, 442, 475, 483, 484, 487, 488, 489, 491, 537, 538, 539, 541, 611, 628, 632, 665, 667, 668, 670, 671, 691, 698, 713, 714, 718, 719, 738, 774, 775, 776, 796, 797, 820, 821, 857, 882, 883, 887, 891, 894, 899, 944, 945, 967, 971, 972, 1007, 1009, …	0.0872	[7, 8, 11, 12, 13, 14, 15, 16, 20, 39, 132, 149, 162, 163, 167, 177, 287, 320, 323, 333, 385, 438, 482, 490, 523, 527, 531, 533, 534, 536, 672, 692, 696, 697, 700, 736, 770, 777, 795, 800, 880, 888, 889, 890, 957, 1029, 1030, 1031, 1032, 1033, 1034, 1035, 1036, 1037, 1040, 1041, 1042, 1090, 1100, 1113, 1152, 1153, 1154, 1182, 1184, 1188, 1193, 1194]	0.0560	[2, 3, 4, 5, 6, 9, 10, 22, 23, 24, 25, 26, 27, 28, 29, 30, 31, 32, 33, 34, 35, 36, 37, 38, 40, 41, 42, 43, 44, 45, 46, 47, 48, 49, 50, 51, 52, 53, 54, 55, 56, 57, 58, 60, 61, 62, 63, 64, 65, 66, 67, 68, 69, 70, 71, 75, 76, 77, 79, 80, 81, 82, 83, 84, 85, 86, 87, 88, 89, 90, 91, 92, 93, 94, 95, 96, 97, 98, 99, 100, 102, 103, 105, 106, 107, 108, 109, 110, 111, 112, 113, 114, 115, 116, 117, 118, 119…	0.8288
YEL034W	1	0.7760	0.9662	52.3108	157	58	0.0235	0.0243	0.0016	0.0053	0.0016	[25, 31, 42, 43, 44, 47, 58, 59, 62, 64, 65, 81, 82, 83, 84, 85, 86, 90, 91, 99, 119, 148]	0.1401	[16, 17, 18, 19, 20, 21, 22, 23, 24, 26, 27, 28, 29, 30, 66, 67, 68, 69, 70, 71, 72, 73, 74, 75, 76, 77, 78, 79, 118]	0.1847	[2, 3, 4, 5, 6, 7, 8, 9, 10, 11, 12, 13, 14, 15, 32, 33, 34, 35, 36, 37, 38, 39, 40, 41, 45, 46, 48, 49, 50, 51, 52, 53, 54, 55, 56, 57, 60, 61, 63, 80, 87, 88, 89, 92, 93, 94, 95, 96, 97, 98, 100, 101, 102, 103, 104, 105, 106, 107, 108, 109, 110, 111, 112, 113, 114, 115, 116, 117, 120, 121, 122, 123, 124, 125, 126, 127, 128, 129, 130, 131, 132, 133, 134, 135, 136, 138, 140, 141, 142, 143, 144, 1…	0.6624
YEL037C	1	0.8669	0.9620	75.3497	142	90	0.0172	0.0176	0.0001	0.0005	0.0001	[3, 5, 6, 12, 13, 16, 17, 19, 37, 39, 40, 41, 68, 69, 75, 77, 92, 93, 94, 107, 108, 113, 114, 115, 119, 121, 126, 130, 131, 134, 136, 138, 143, 166, 171, 185, 186, 187, 215, 223, 227, 231, 232, 234, 239, 240, 254, 255, 256, 261, 262, 268, 276, 290, 293, 294, 295, 300, 301, 305, 321, 325, 354, 367, 371, 374, 375, 378, 379, 389]	0.1759	[]	0.0000	[2, 4, 7, 8, 9, 10, 11, 14, 15, 18, 20, 21, 22, 23, 24, 25, 26, 27, 28, 29, 30, 31, 32, 33, 34, 35, 36, 38, 42, 43, 44, 45, 46, 47, 48, 49, 50, 51, 52, 53, 54, 55, 56, 57, 58, 59, 60, 61, 62, 63, 64, 65, 66, 67, 70, 71, 72, 73, 74, 76, 78, 79, 80, 81, 82, 83, 84, 85, 86, 87, 88, 90, 95, 96, 97, 98, 99, 100, 101, 102, 103, 104, 105, 109, 110, 111, 112, 116, 117, 118, 120, 122, 123, 124, 125, 127, …	0.8090
YEL038W	1	0.8175	0.9675	110.7131	227	30	0.0113	0.0114	0.0000	0.0002	0.0000	[18, 34, 79, 93, 96, 102, 106, 163, 165, 186]	0.0441	[30]	0.0044	[2, 3, 4, 5, 6, 7, 8, 9, 10, 11, 12, 13, 14, 20, 21, 22, 23, 24, 25, 26, 27, 28, 29, 31, 32, 33, 35, 36, 37, 38, 39, 40, 41, 42, 43, 44, 45, 46, 47, 49, 50, 51, 52, 53, 54, 55, 56, 57, 58, 59, 60, 61, 62, 63, 64, 65, 66, 67, 68, 69, 70, 71, 72, 73, 74, 75, 76, 77, 78, 80, 81, 82, 83, 84, 85, 86, 87, 88, 89, 90, 91, 94, 95, 97, 100, 101, 103, 104, 105, 107, 108, 109, 110, 111, 112, 113, 114, 115, …	0.8194
YEL040W	1	0.7062	0.9458	107.4364	211	114	0.0157	0.0156	0.0153	0.0216	0.0153	[2, 3, 4, 5, 6, 7, 9, 10, 11, 13, 14, 15, 16, 17, 18, 20, 21, 22, 25, 26, 27, 28, 29, 30, 31, 32, 33, 34, 35, 36, 37, 38, 39, 40, 41, 42, 43, 44, 45, 46, 47, 48, 49, 50, 51, 52, 53, 54, 55, 56, 58, 59, 60, 61, 62, 63, 64, 67, 68, 69, 70, 71, 72, 73, 75, 76, 78, 79, 80, 81, 84, 85, 87, 88, 89, 94, 96, 98, 99, 100, 101, 102, 103, 104, 105, 107, 108, 109, 110, 114, 115, 120, 124, 125, 127, 128, 129,…	0.7537	[12, 86, 116, 117, 121, 126, 130, 131, 135, 195, 196, 297, 413, 421, 425]	0.0321	[8, 19, 23, 24, 65, 66, 74, 77, 82, 83, 90, 91, 92, 93, 95, 97, 106, 111, 112, 113, 118, 119, 122, 123, 132, 133, 142, 143, 159, 166, 174, 185, 188, 194, 201, 202, 206, 207, 212, 227, 235, 241, 249, 259, 264, 269, 270, 271, 283, 286, 287, 289, 298, 299, 300, 313, 315, 318, 319, 321, 324, 325, 347, 355, 362, 366, 367, 368, 369, 370, 372, 373, 376, 384, 386, 402, 403, 405, 411, 415, 420, 426, 427, …	0.1906
YEL042W	1	0.7632	0.9710	75.3244	6	114	0.0169	0.0171	0.0010	0.0021	0.0010	[16, 18, 19, 20, 21, 23, 24, 25, 37, 38, 40, 42, 44, 54, 56, 57, 59, 100, 102, 103, 104, 124, 147, 152, 153, 164, 171, 172, 178, 183, 184, 185, 186, 198, 199, 228, 237, 239, 240, 241, 242, 243, 247, 263, 266, 267, 279, 280, 282, 283, 284, 285, 286, 313, 316, 348, 385, 389, 403, 404, 416, 420, 421, 422, 423, 424, 426, 427, 428, 458, 461, 464, 467, 468, 471, 473, 488, 489, 494, 495]	0.1544	[425, 470]	0.0039	[2, 3, 4, 5, 6, 7, 8, 9, 10, 11, 12, 13, 14, 15, 17, 22, 26, 27, 28, 29, 30, 31, 32, 33, 34, 35, 36, 39, 41, 43, 45, 46, 47, 48, 49, 50, 51, 52, 53, 55, 58, 60, 61, 62, 63, 64, 65, 66, 67, 68, 69, 70, 71, 72, 73, 74, 75, 76, 77, 78, 79, 80, 81, 82, 83, 84, 85, 86, 87, 88, 89, 90, 91, 92, 93, 94, 95, 96, 97, 98, 99, 101, 105, 106, 107, 108, 109, 110, 111, 112, 113, 114, 115, 116, 117, 118, 119, 12…	0.8243
YEL044W	1	0.8475	0.9528	62.7617	166	62	0.0210	0.0211	0.0013	0.0034	0.0013	[4, 14, 21, 22, 26, 27, 28, 38, 40, 42, 44, 53, 54, 62, 79, 81, 88, 128, 147, 149, 155, 156, 157]	0.1386	[19, 20, 23, 24, 29, 39, 80, 153]	0.0482	[2, 3, 5, 6, 7, 8, 9, 10, 11, 12, 13, 15, 16, 17, 18, 25, 30, 31, 32, 33, 34, 35, 36, 37, 41, 43, 45, 46, 47, 48, 49, 50, 51, 52, 55, 56, 57, 58, 59, 60, 61, 63, 64, 65, 66, 67, 68, 69, 70, 71, 72, 73, 74, 75, 76, 77, 82, 83, 84, 85, 86, 87, 89, 90, 91, 92, 93, 94, 95, 96, 97, 98, 99, 100, 101, 102, 103, 104, 105, 106, 107, 108, 109, 110, 111, 112, 113, 114, 115, 116, 117, 118, 119, 120, 121, 122…	0.8072
YEL046C	1	0.7434	0.9672	53.2169	131	98	0.0195	0.0193	0.0028	0.0056	0.0028	[2, 3, 4, 5, 6, 7, 10, 11, 12, 13, 14, 15, 16, 17, 18, 19, 20, 21, 22, 23, 24, 25, 26, 27, 28, 32, 33, 34, 35, 36, 37, 46, 47, 48, 49, 50, 52, 54, 60, 62, 67, 70, 71, 72, 73, 74, 75, 78, 79, 80, 82, 83, 86, 90, 92, 101, 104, 105, 107, 108, 121, 122, 123, 124, 125, 142, 144, 146, 147, 148, 149, 150, 151, 164, 168, 170, 174, 176, 177, 187, 188, 189, 193, 196, 200, 203, 205, 206, 208, 209, 210, 211,…	0.3721	[8, 9, 100]	0.0078	[29, 30, 31, 38, 39, 40, 41, 42, 43, 44, 45, 51, 53, 55, 56, 57, 58, 59, 63, 64, 65, 66, 68, 69, 76, 77, 81, 84, 85, 87, 88, 89, 91, 93, 94, 95, 96, 97, 98, 99, 102, 103, 106, 109, 110, 111, 112, 113, 114, 115, 116, 117, 118, 119, 120, 126, 127, 128, 129, 130, 131, 132, 133, 134, 135, 136, 137, 138, 139, 140, 141, 143, 145, 152, 153, 154, 155, 156, 157, 158, 159, 160, 161, 162, 163, 165, 166, 167…	0.6150
YEL047C	1	0.8942	0.9599	70.9985	214	150	0.0193	0.0198	0.0008	0.0034	0.0008	[4, 14, 16, 18, 19, 21, 22, 26, 28, 30, 39, 41, 45, 46, 48, 49, 60, 63, 64, 65, 66, 72, 91, 92, 113, 116, 118, 129, 136, 137, 138, 139, 141, 143, 144, 156, 169, 170, 189, 190, 191, 197, 214, 219, 222, 223, 224, 226, 227, 228, 248, 264, 265, 267, 273, 278, 279, 280, 281, 327, 329, 332, 333, 334, 378, 379, 403, 409, 410, 411, 416, 433, 434, 440, 442, 443, 447, 452]	0.1660	[43, 44, 47, 51, 52, 53, 54, 55, 56, 57, 58, 59, 117, 119, 120, 121, 122, 123, 127, 130, 209, 215, 216, 217, 441]	0.0532	[2, 3, 5, 6, 7, 8, 9, 10, 11, 13, 17, 20, 23, 24, 25, 27, 29, 31, 32, 33, 34, 35, 36, 37, 38, 40, 42, 50, 61, 62, 67, 68, 69, 70, 71, 73, 74, 75, 76, 77, 78, 79, 80, 81, 82, 83, 84, 85, 86, 87, 88, 89, 90, 93, 94, 95, 96, 97, 98, 99, 100, 101, 102, 103, 104, 105, 106, 107, 108, 109, 110, 111, 112, 114, 115, 124, 125, 126, 128, 131, 132, 133, 134, 135, 140, 142, 145, 146, 147, 148, 149, 150, 151, …	0.7638
YEL051W	1	0.8288	0.9681	103.9226	0	29	0.0135	0.0135	0.0002	0.0004	0.0002	[12, 41, 48, 76, 87, 117, 188, 237]	0.0312	[13, 247]	0.0078	[2, 3, 4, 5, 6, 7, 8, 9, 10, 11, 14, 15, 16, 17, 18, 19, 20, 21, 22, 23, 24, 25, 26, 27, 28, 29, 30, 31, 32, 33, 34, 35, 36, 37, 38, 39, 40, 42, 43, 44, 45, 46, 47, 49, 50, 51, 52, 53, 54, 55, 56, 57, 58, 59, 60, 61, 63, 64, 65, 66, 67, 68, 69, 70, 71, 72, 73, 74, 75, 77, 78, 79, 80, 81, 82, 83, 84, 85, 86, 88, 89, 90, 91, 92, 93, 94, 95, 96, 97, 98, 99, 100, 101, 102, 103, 104, 105, 106, 107, 10…	0.9336
YEL055C	0	0.7376	0.9868	125.7680	254	119	0.0107	0.0106	0.0020	0.0020	0.0022	[4, 9, 11, 12, 13, 14, 15, 16, 17, 21, 24, 26, 27, 29, 31, 32, 33, 35, 40, 43, 46, 50, 52, 60, 61, 64, 65, 72, 93, 95, 97, 117, 119, 133, 149, 150, 152, 153, 156, 162, 163, 178, 188, 191, 196, 197, 206, 215, 217, 225, 229, 237, 245, 251, 263, 267, 270, 274, 276, 305, 325, 333, 345, 348, 352, 354, 356, 357, 376, 392, 396, 408, 409, 456, 463, 476, 480, 484, 493, 509, 510, 511, 512, 513, 516, 525, 5…	0.1389	[10, 20, 30, 306]	0.0039	[2, 3, 5, 6, 7, 8, 18, 19, 22, 23, 25, 28, 34, 36, 37, 38, 39, 41, 42, 44, 45, 47, 48, 49, 51, 53, 54, 55, 56, 57, 58, 59, 62, 63, 66, 67, 68, 69, 70, 71, 73, 74, 75, 76, 77, 79, 80, 81, 82, 83, 84, 85, 86, 88, 89, 90, 91, 92, 94, 96, 98, 99, 100, 101, 102, 103, 104, 106, 107, 108, 109, 110, 111, 112, 113, 114, 115, 116, 118, 120, 121, 122, 123, 124, 125, 126, 127, 128, 129, 130, 131, 132, 134, 1…	0.7975
YEL058W	1	0.7227	0.9764	89.1176	45	94	0.0145	0.0144	0.0002	0.0010	0.0002	[8, 20, 21, 33, 34, 38, 42, 84, 106, 107, 109, 126, 171, 172, 173, 174, 202, 206, 207, 209, 267, 290, 291, 293, 338, 339, 373, 374, 377, 378, 388, 389, 390, 416, 432, 433, 434, 435, 438, 458, 462, 463, 464, 471, 495, 516, 517, 521]	0.0862	[22, 31, 32, 284, 285, 294, 460, 538, 541, 542, 548]	0.0197	[2, 3, 4, 5, 6, 7, 9, 10, 11, 12, 13, 14, 15, 16, 17, 18, 19, 23, 24, 25, 26, 27, 28, 29, 30, 35, 36, 37, 39, 40, 41, 43, 44, 45, 46, 47, 48, 49, 50, 51, 52, 53, 54, 55, 56, 57, 58, 59, 60, 61, 62, 63, 64, 65, 66, 67, 68, 69, 70, 71, 72, 73, 74, 75, 76, 77, 78, 79, 80, 81, 82, 83, 85, 86, 87, 88, 89, 90, 91, 93, 94, 95, 96, 97, 100, 105, 108, 110, 111, 112, 113, 114, 115, 116, 117, 118, 119, 120,…	0.8528
YEL060C	1	0.6568	0.9649	73.2247	123	124	0.0157	0.0155	0.0006	0.0013	0.0006	[31, 32, 33, 34, 61, 72, 74, 105, 106, 108, 113, 126, 136, 137, 138, 139, 140, 141, 145, 179, 180, 182, 183, 184, 197, 198, 213, 247, 252, 292, 306, 343, 346, 347, 371, 373, 374, 375, 376, 411, 413, 417, 451, 476, 500, 501, 502, 503, 543, 549, 578, 596, 598, 613]	0.0850	[20, 22, 27, 28, 29, 30, 73, 76, 77, 100, 101, 107, 112, 124, 127, 131, 134, 135, 185, 186, 191, 196, 212, 268, 344, 349, 408, 453, 464, 470, 472, 473, 475, 498, 540, 566, 567, 570, 576, 599]	0.0630	[2, 3, 4, 5, 6, 7, 8, 9, 10, 11, 12, 13, 14, 15, 17, 18, 19, 21, 23, 24, 25, 26, 35, 36, 37, 38, 39, 40, 41, 42, 43, 44, 45, 46, 47, 48, 49, 50, 51, 52, 53, 54, 55, 56, 57, 58, 59, 60, 62, 63, 64, 65, 66, 67, 68, 69, 70, 71, 75, 78, 79, 80, 81, 82, 83, 84, 85, 86, 87, 88, 89, 90, 91, 93, 96, 97, 98, 99, 102, 103, 104, 109, 110, 111, 114, 115, 116, 117, 118, 119, 120, 121, 122, 123, 128, 129, 130,…	0.7906
YEL063C	0	0.8714	0.9854	240.6533	78	21	0.0034	0.0034	0.0000	0.0000	0.0000	[81, 127, 421, 422, 548]	0.0085	[]	0.0000	[2, 3, 4, 5, 6, 7, 9, 10, 11, 12, 13, 14, 15, 16, 17, 18, 19, 22, 23, 24, 25, 26, 27, 28, 29, 30, 32, 33, 34, 35, 36, 39, 40, 41, 42, 43, 44, 47, 48, 51, 53, 54, 55, 56, 57, 58, 59, 60, 61, 62, 63, 64, 65, 66, 67, 68, 69, 70, 71, 72, 73, 74, 75, 76, 77, 78, 79, 80, 82, 83, 84, 85, 87, 88, 89, 90, 91, 92, 93, 94, 95, 96, 97, 100, 101, 104, 105, 106, 107, 111, 113, 114, 115, 116, 117, 124, 125, 126…	0.5780
YEL065W	1	0.7703	0.9706	82.9155	116	133	0.0177	0.0176	0.0012	0.0027	0.0012	[6, 8, 9, 10, 13, 14, 15, 17, 22, 32, 33, 34, 41, 42, 43, 44, 45, 47, 48, 49, 50, 51, 56, 72, 74, 76, 77, 78, 79, 80, 81, 83, 88, 114, 115, 123, 124, 125, 126, 129, 141, 142, 143, 145, 146, 148, 198, 200, 202, 205, 206, 207, 208, 231, 240, 241, 242, 243, 245, 246, 250, 262, 311, 364, 365, 406, 407, 420, 447, 448, 449, 450, 452, 517, 523, 524, 538, 539, 545, 566, 569, 574, 585, 586, 599, 601, 603,…	0.1481	[609]	0.0016	[2, 3, 4, 5, 11, 12, 16, 18, 19, 20, 21, 23, 24, 25, 26, 27, 28, 29, 30, 31, 35, 36, 37, 38, 39, 40, 46, 52, 53, 54, 55, 57, 58, 59, 60, 61, 62, 63, 64, 65, 66, 67, 68, 69, 70, 71, 73, 75, 82, 84, 85, 86, 87, 89, 90, 91, 92, 93, 94, 95, 96, 97, 98, 99, 104, 106, 107, 108, 113, 116, 117, 118, 119, 120, 121, 122, 127, 128, 130, 131, 132, 133, 134, 135, 136, 137, 138, 139, 140, 144, 147, 149, 150, 1…	0.8041
YEL066W	1	0.9525	0.9234	64.8648	179	119	0.0188	0.0194	0.0032	0.0080	0.0032	[3, 4, 5, 6, 7, 8, 9, 10, 11, 13, 15, 16, 17, 19, 22, 23, 24, 25, 30, 36, 38, 41, 43, 52, 53, 61, 67, 68, 71, 72, 74, 76, 77, 81, 82, 83, 84, 86, 92, 96, 97, 98, 99, 100, 101, 109, 111, 112, 113, 115, 116, 117, 118, 119, 123, 127, 130, 131, 136, 138, 168]	0.3408	[40, 65, 70, 78, 79, 85, 95, 140, 141, 142, 143, 144, 146, 147, 148, 150, 152, 156, 157, 158, 159, 160]	0.1229	[12, 14, 20, 21, 26, 27, 28, 29, 31, 32, 33, 34, 35, 37, 39, 42, 44, 45, 46, 47, 48, 49, 50, 51, 54, 55, 56, 57, 58, 59, 60, 62, 63, 64, 66, 69, 73, 75, 80, 87, 88, 89, 90, 91, 93, 94, 102, 103, 104, 105, 106, 107, 108, 110, 114, 120, 121, 122, 124, 125, 126, 128, 129, 132, 133, 134, 135, 137, 139, 145, 149, 151, 153, 154, 155, 161, 162, 163, 164, 165, 166, 167, 169, 170, 171, 172, 173, 174, 175,…	0.5251
YEL071W	1	0.7345	0.9722	82.5695	240	69	0.0166	0.0161	0.0012	0.0032	0.0012	[2, 4, 6, 8, 9, 10, 11, 12, 18, 20, 21, 22, 23, 26, 27, 30, 35, 37, 38, 45, 46, 50, 51, 52, 53, 54, 65, 69, 73, 76, 85, 100, 104, 105, 106, 108, 109, 112, 120, 121, 127, 133, 138, 142, 150, 152, 153, 156, 157, 164, 167, 169, 171, 174, 175, 177, 178, 179, 184, 201, 205, 220, 221, 226, 228, 233, 242, 249, 257, 274, 284, 302, 303, 304, 305, 306, 312, 317, 323, 327, 380, 399, 401, 402, 406, 407, 408,…	0.1956	[17, 103, 256]	0.0060	[3, 5, 7, 13, 14, 15, 16, 19, 24, 28, 29, 31, 32, 33, 34, 36, 39, 40, 41, 42, 43, 44, 47, 48, 49, 55, 56, 57, 58, 59, 60, 61, 62, 63, 64, 66, 67, 68, 70, 71, 72, 74, 75, 77, 78, 79, 80, 81, 82, 83, 84, 86, 87, 88, 89, 90, 91, 92, 93, 94, 95, 96, 97, 98, 99, 107, 110, 111, 113, 114, 115, 116, 117, 118, 119, 122, 123, 124, 125, 126, 128, 129, 130, 131, 132, 134, 135, 136, 137, 139, 140, 141, 143, 1…	0.7823
YER002W	0	0.5927	0.9784	40.8711	231	32	0.0222	0.0224	0.0001	0.0001	0.0004	[12, 76, 109, 115, 164, 217, 222]	0.0303	[10, 14, 32, 33, 35, 53, 57, 74, 77, 104, 106, 107, 108, 110, 139, 141, 144, 156, 162, 171, 199, 200, 203, 204]	0.1039	[2, 3, 4, 5, 6, 7, 8, 9, 11, 13, 15, 16, 17, 18, 19, 20, 21, 22, 23, 24, 25, 26, 27, 28, 29, 30, 31, 34, 36, 37, 38, 39, 40, 41, 42, 43, 44, 45, 46, 47, 48, 49, 50, 51, 52, 54, 55, 56, 58, 59, 60, 61, 62, 63, 64, 65, 66, 67, 68, 69, 70, 71, 72, 73, 75, 78, 79, 80, 81, 82, 83, 84, 85, 86, 87, 88, 89, 90, 91, 92, 93, 94, 95, 96, 97, 98, 99, 100, 101, 102, 103, 105, 111, 112, 113, 114, 116, 117, 118…	0.8658
YER003C	1	0.7174	0.9719	72.5941	173	67	0.0179	0.0177	0.0006	0.0016	0.0006	[8, 36, 37, 38, 39, 40, 42, 77, 89, 102, 107, 108, 128, 156, 175, 181, 196, 207, 211, 234, 285, 315, 316, 318, 328, 347, 371, 377, 405, 406, 407, 408, 429]	0.0769	[9, 10, 11, 12, 13, 14, 15, 16, 32, 33, 34, 41, 104, 182, 314]	0.0350	[2, 3, 4, 5, 6, 7, 17, 18, 19, 20, 21, 22, 23, 24, 25, 26, 27, 28, 29, 30, 31, 35, 43, 44, 45, 46, 47, 48, 49, 50, 51, 52, 53, 54, 55, 56, 57, 58, 59, 60, 61, 62, 63, 64, 65, 66, 67, 68, 69, 70, 71, 72, 73, 74, 75, 76, 78, 79, 80, 81, 82, 83, 84, 85, 86, 87, 88, 90, 91, 92, 93, 94, 95, 96, 97, 98, 99, 100, 101, 103, 105, 106, 109, 110, 111, 112, 113, 114, 115, 116, 117, 118, 119, 120, 121, 122, 1…	0.8788
YER004W	1	0.8166	0.9733	98.2887	231	39	0.0149	0.0150	0.0019	0.0027	0.0019	[4, 5, 8, 10, 44, 45, 58, 71, 72, 119, 124, 143, 145, 152, 171, 178, 200, 203, 222]	0.0823	[46, 172, 202, 212]	0.0173	[2, 3, 6, 7, 9, 11, 12, 13, 14, 15, 16, 17, 18, 19, 20, 21, 22, 23, 24, 25, 26, 27, 28, 29, 30, 31, 32, 33, 34, 35, 37, 38, 39, 40, 41, 47, 48, 49, 50, 51, 52, 53, 54, 55, 56, 57, 59, 60, 61, 62, 63, 64, 65, 66, 67, 68, 69, 70, 73, 74, 75, 76, 77, 78, 79, 80, 81, 82, 83, 84, 85, 86, 87, 88, 89, 90, 91, 92, 93, 94, 95, 96, 97, 99, 100, 103, 104, 105, 106, 107, 108, 109, 110, 111, 113, 114, 115, 11…	0.8485
YER006W	0	0.4328	0.9701	52.7549	8	67	0.0165	0.0162	0.0015	0.0015	0.0484	[10, 35, 60, 127, 135, 238, 258, 322, 375, 404, 420, 449, 496, 499]	0.0269	[2, 3, 5, 6, 11, 12, 19, 33, 48, 53, 66, 74, 122, 126, 128, 129, 164, 177, 178, 179, 181, 182, 183, 214, 240, 241, 264, 296, 301, 320, 323, 324, 325, 326, 327, 328, 329, 336, 355, 357, 367, 397, 399, 400, 416, 417, 419, 421, 447, 448, 452, 465, 468, 471, 473, 480, 501, 502, 503, 504, 505]	0.1173	[4, 7, 8, 9, 13, 14, 15, 16, 17, 18, 20, 21, 22, 23, 24, 25, 26, 27, 28, 29, 30, 31, 32, 34, 36, 37, 38, 39, 40, 41, 42, 43, 44, 45, 46, 49, 50, 51, 52, 54, 55, 56, 57, 58, 59, 61, 62, 63, 64, 65, 67, 68, 69, 70, 71, 72, 73, 75, 76, 77, 78, 79, 80, 81, 82, 83, 84, 85, 86, 87, 88, 89, 90, 91, 92, 93, 94, 95, 96, 97, 98, 99, 100, 101, 102, 103, 104, 105, 106, 107, 108, 109, 110, 111, 112, 113, 114,…	0.8538
YER009W	1	0.8593	0.9437	96.8675	125	26	0.0188	0.0184	0.0009	0.0022	0.0009	[2, 3, 4, 5, 6, 8, 9, 10, 14, 15, 16, 17, 18, 19, 20, 22, 23, 24, 25, 26, 28, 29, 30, 31, 33, 36, 37, 43, 44, 45, 46, 49, 50, 51, 52, 53, 54, 55, 56, 57, 58, 59, 60, 61, 63, 64, 66, 68, 71, 72, 73, 74, 76, 77, 78, 82, 85, 86, 88, 90, 91, 92, 93, 94, 95, 96, 97, 98, 99, 100, 101, 102, 103, 104, 105, 106, 107, 108, 112, 113, 115, 118, 119, 121, 122, 123, 125]	0.6960	[11, 12, 13]	0.0240	[7, 21, 27, 32, 34, 35, 38, 39, 40, 41, 42, 47, 48, 62, 65, 67, 69, 70, 75, 79, 80, 81, 83, 84, 87, 89, 109, 110, 111, 114, 116, 117, 120, 124, 126]	0.2800
YER012W	1	0.7537	0.9665	85.2627	198	40	0.0177	0.0175	0.0002	0.0014	0.0002	[8, 9, 12, 17, 31, 50, 52, 63, 68, 69, 70, 71, 72, 73, 83, 95, 189]	0.0859	[65, 98, 179]	0.0152	[2, 3, 4, 5, 6, 7, 10, 11, 13, 14, 15, 16, 18, 19, 20, 21, 22, 23, 24, 25, 26, 27, 28, 29, 30, 32, 33, 34, 35, 36, 37, 38, 39, 40, 41, 42, 43, 44, 45, 46, 47, 48, 49, 51, 53, 54, 55, 56, 57, 58, 59, 60, 61, 62, 64, 66, 67, 75, 76, 77, 78, 79, 80, 81, 82, 84, 85, 86, 87, 88, 89, 90, 91, 92, 93, 94, 96, 99, 100, 101, 102, 103, 104, 105, 106, 107, 108, 109, 110, 111, 112, 113, 114, 115, 116, 117, 11…	0.8838
YER021W	1	0.7203	0.9753	83.7350	11	93	0.0147	0.0146	0.0002	0.0004	0.0002	[21, 61, 65, 88, 89, 96, 117, 119, 169, 174, 178, 179, 187, 226, 234, 254, 255, 256, 357, 359, 377, 380, 381, 382, 388, 417, 419, 422, 448, 478, 494, 511]	0.0612	[176, 177, 257, 358, 364, 383, 384, 385, 423, 495, 504, 514]	0.0229	[2, 3, 4, 5, 6, 7, 8, 9, 10, 11, 12, 13, 14, 15, 16, 17, 18, 19, 20, 22, 23, 24, 25, 26, 27, 28, 29, 30, 31, 32, 33, 34, 35, 36, 37, 38, 39, 40, 41, 42, 43, 44, 45, 46, 47, 48, 49, 50, 51, 52, 53, 54, 55, 56, 57, 58, 59, 60, 62, 63, 64, 66, 67, 68, 69, 70, 71, 72, 73, 74, 75, 76, 77, 78, 79, 80, 81, 82, 83, 84, 85, 86, 87, 90, 91, 92, 93, 94, 97, 98, 99, 100, 101, 102, 103, 104, 105, 106, 107, 10…	0.8967
YER023W	1	0.5829	0.9891	57.7928	30	36	0.0189	0.0188	0.0005	0.0010	0.0005	[53, 61, 203]	0.0105	[46, 52, 55, 92, 129, 134, 135, 152, 181, 191, 192, 193, 194, 195, 196, 197, 198, 200, 201, 202, 204, 207, 208, 216, 263, 264, 266, 267, 272, 276, 277]	0.1084	[2, 3, 4, 5, 6, 7, 8, 9, 10, 11, 12, 13, 14, 15, 16, 17, 18, 19, 20, 21, 22, 23, 25, 26, 27, 28, 29, 30, 31, 32, 33, 34, 35, 36, 38, 39, 40, 41, 42, 43, 44, 45, 47, 48, 49, 50, 51, 54, 56, 57, 58, 59, 60, 62, 63, 64, 65, 66, 67, 68, 69, 70, 71, 72, 73, 74, 75, 76, 77, 78, 79, 80, 81, 82, 83, 84, 85, 86, 87, 88, 89, 90, 91, 93, 94, 95, 96, 97, 98, 99, 100, 101, 102, 103, 104, 105, 106, 107, 108, 1…	0.8671
YER025W	1	0.7076	0.9760	80.3249	15	100	0.0159	0.0161	0.0020	0.0033	0.0020	[14, 18, 26, 28, 34, 38, 43, 57, 65, 66, 67, 69, 72, 81, 90, 92, 107, 151, 160, 162, 163, 165, 166, 167, 168, 169, 170, 206, 238, 246, 262, 263, 264, 265, 270, 285, 287, 288, 317, 318, 330, 350, 353, 383, 427, 430, 433, 434, 435, 441, 462, 489, 491, 492, 493, 496, 497, 502, 504]	0.1120	[54, 55, 56, 62, 63, 64, 91, 93, 94, 161, 164, 171, 431, 432, 494, 495, 499, 505]	0.0342	[2, 3, 4, 5, 6, 7, 8, 9, 10, 11, 12, 13, 15, 16, 17, 19, 20, 21, 22, 23, 24, 25, 27, 29, 30, 31, 32, 33, 35, 36, 37, 39, 40, 41, 42, 44, 45, 46, 47, 48, 49, 50, 51, 52, 53, 58, 59, 60, 61, 68, 70, 71, 73, 74, 75, 76, 77, 78, 79, 80, 82, 83, 84, 85, 86, 87, 88, 89, 95, 96, 97, 98, 99, 100, 101, 102, 103, 104, 105, 106, 108, 109, 110, 111, 112, 113, 114, 115, 116, 117, 118, 119, 120, 121, 122, 123,…	0.8501
YER026C	1	0.6517	0.9679	71.7812	20	63	0.0196	0.0195	0.0002	0.0009	0.0002	[10, 12, 13, 15, 16, 21, 22, 39, 55, 69, 77, 86, 88, 90, 120, 148, 163, 179, 180, 181, 194, 216, 220, 237, 238, 262, 264]	0.0978	[7, 14, 177, 235, 267]	0.0181	[2, 3, 4, 5, 6, 8, 9, 11, 17, 18, 19, 20, 23, 24, 25, 26, 27, 28, 29, 30, 31, 32, 33, 34, 35, 36, 37, 38, 40, 41, 42, 43, 44, 45, 46, 48, 49, 50, 51, 52, 53, 54, 56, 57, 58, 59, 60, 61, 62, 63, 64, 65, 66, 67, 68, 70, 71, 72, 73, 74, 75, 76, 78, 79, 80, 81, 82, 83, 84, 85, 87, 89, 91, 92, 93, 94, 95, 96, 97, 98, 99, 100, 101, 102, 103, 104, 105, 106, 107, 108, 109, 110, 111, 112, 113, 114, 115, 1…	0.8768
YER027C	1	0.7406	0.9736	93.9872	161	76	0.0143	0.0143	0.0018	0.0033	0.0018	[5, 14, 35, 47, 48, 50, 101, 102, 126, 162, 260, 261, 272, 274, 275, 285, 289, 326, 327, 328, 343, 367, 372, 373, 376, 377, 378, 379, 380, 382, 383, 384, 408]	0.0791	[53, 67, 161, 271, 281, 324, 325, 356, 357, 366, 375, 381]	0.0288	[2, 3, 4, 6, 7, 8, 9, 10, 11, 12, 13, 15, 16, 17, 18, 19, 20, 21, 22, 23, 24, 25, 26, 27, 28, 29, 30, 31, 32, 33, 34, 36, 37, 38, 39, 40, 41, 42, 43, 44, 45, 46, 49, 51, 52, 54, 55, 56, 57, 58, 59, 60, 61, 62, 63, 64, 65, 66, 68, 69, 70, 71, 72, 73, 74, 75, 76, 77, 78, 79, 80, 81, 82, 83, 84, 85, 86, 87, 88, 89, 90, 91, 92, 93, 94, 95, 96, 97, 98, 99, 100, 103, 104, 105, 106, 107, 108, 109, 110, …	0.8657
YER029C	1	0.7075	0.9767	82.3590	196	30	0.0164	0.0164	0.0000	0.0001	0.0000	[17, 19, 42, 44, 46, 53, 97, 98, 117, 126, 165]	0.0561	[29, 43, 99, 187]	0.0204	[2, 3, 4, 5, 6, 7, 8, 9, 10, 11, 12, 13, 14, 15, 16, 18, 20, 21, 22, 23, 24, 25, 26, 27, 28, 30, 32, 33, 34, 35, 36, 37, 38, 39, 40, 41, 45, 47, 48, 49, 50, 51, 52, 54, 55, 56, 57, 58, 59, 60, 61, 62, 63, 64, 65, 66, 67, 68, 69, 70, 71, 72, 73, 74, 75, 76, 77, 78, 79, 80, 81, 82, 83, 84, 85, 86, 87, 88, 89, 90, 91, 92, 93, 94, 96, 101, 102, 103, 104, 105, 106, 107, 108, 109, 110, 111, 112, 113, 1…	0.9031
YER030W	1	0.6449	0.9667	46.2815	153	36	0.0256	0.0261	0.0059	0.0083	0.0059	[26, 28, 36, 66, 72, 98, 114, 118, 119, 121]	0.0654	[19, 24, 25, 29, 33, 35, 38, 39, 40, 65, 67, 115, 124, 125, 134, 142, 143, 144]	0.1176	[2, 3, 4, 5, 6, 7, 8, 9, 10, 11, 12, 13, 14, 15, 16, 17, 18, 20, 21, 22, 23, 27, 30, 31, 32, 34, 37, 41, 42, 43, 44, 45, 46, 47, 48, 49, 50, 51, 52, 53, 54, 55, 56, 57, 58, 59, 60, 61, 62, 63, 64, 68, 69, 70, 71, 73, 74, 75, 76, 77, 78, 79, 80, 81, 82, 83, 84, 85, 86, 87, 88, 89, 90, 91, 92, 93, 94, 95, 96, 97, 99, 100, 101, 102, 103, 104, 105, 106, 107, 108, 109, 110, 111, 112, 113, 116, 117, 12…	0.8170
YER031C	1	0.7807	0.9839	109.2865	223	12	0.0114	0.0114	0.0000	0.0000	0.0000	[30, 54, 57, 67, 103, 104, 105]	0.0314	[]	0.0000	[2, 3, 4, 5, 6, 7, 8, 9, 10, 11, 12, 13, 14, 15, 16, 17, 18, 19, 20, 21, 22, 23, 24, 25, 26, 27, 28, 29, 31, 32, 33, 34, 35, 36, 37, 38, 39, 40, 41, 42, 43, 44, 45, 46, 47, 48, 49, 50, 52, 53, 55, 56, 58, 59, 60, 61, 62, 63, 64, 65, 66, 68, 69, 70, 71, 72, 73, 74, 75, 76, 77, 78, 79, 80, 81, 82, 83, 84, 85, 86, 87, 88, 90, 91, 92, 93, 94, 95, 96, 97, 98, 99, 100, 101, 102, 106, 107, 108, 109, 110…	0.9372
YER035W	0	0.5859	0.8944	83.3878	145	128	0.0338	0.0343	0.0166	0.0166	0.0244	[26, 29, 30, 47, 48, 49, 67, 69, 92, 106, 108, 127, 130, 131]	0.0966	[3, 4, 5, 6, 7, 8, 9, 10, 12, 13, 14, 15, 16, 17, 18, 19, 20, 21, 22, 24, 27, 28, 31, 32, 33, 35, 36, 37, 38, 39, 40, 42, 43, 44, 46, 50, 51, 52, 53, 54, 55, 56, 57, 58, 59, 60, 61, 62, 63, 64, 65, 66, 68, 70, 72, 73, 74, 75, 77, 78, 79, 80, 81, 82, 85, 86, 87, 88, 89, 90, 91, 93, 94, 95, 96, 97, 98, 99, 100, 101, 102, 103, 104, 105, 107, 109, 110, 111, 112, 113, 115, 116, 117, 118, 119, 120, 123…	0.8000	[2, 11, 23, 25, 34, 41, 45, 71, 76, 83, 84, 114, 121, 122, 136]	0.1034
YER036C	1	0.5894	0.9841	81.5250	98	52	0.0130	0.0130	0.0001	0.0002	0.0001	[247, 344, 345, 387, 512, 513]	0.0098	[23, 24, 25, 26, 93, 102, 138, 139, 159, 166, 226, 248, 250, 251, 252, 254, 283, 286, 298, 299, 300, 303, 305, 306, 307, 343, 346, 347, 352, 357, 388, 395, 432, 460, 485, 486, 502, 579, 580, 583]	0.0656	[2, 3, 4, 5, 6, 7, 8, 9, 10, 11, 12, 13, 14, 15, 16, 17, 18, 19, 21, 22, 27, 28, 29, 30, 31, 32, 33, 34, 35, 36, 37, 38, 39, 40, 41, 42, 43, 44, 45, 46, 47, 48, 49, 50, 51, 52, 53, 54, 55, 56, 57, 58, 59, 60, 61, 62, 63, 64, 65, 66, 67, 68, 69, 70, 71, 72, 73, 74, 75, 76, 77, 78, 79, 80, 81, 82, 83, 84, 85, 86, 87, 88, 89, 90, 91, 94, 95, 96, 97, 98, 99, 100, 101, 103, 104, 105, 106, 107, 108, 10…	0.9066
YER042W	1	0.7768	0.9256	44.2232	184	88	0.0291	0.0298	0.0025	0.0096	0.0025	[5, 6, 7, 8, 9, 11, 20, 24, 37, 41, 42, 43, 44, 45, 50, 52, 56, 60, 61, 65, 66, 67, 68, 69, 70, 77, 99, 101, 107, 108, 110, 111, 112, 124, 125, 138, 149, 152, 153, 161]	0.2174	[16, 21, 22, 23, 28, 58, 62, 63, 64, 85, 86, 87, 88, 89, 91, 92, 93, 94, 95, 96, 97, 98, 100, 175]	0.1304	[2, 3, 4, 10, 12, 13, 14, 15, 17, 18, 19, 25, 26, 27, 29, 30, 31, 32, 33, 34, 35, 36, 38, 39, 40, 46, 47, 48, 49, 51, 53, 54, 55, 57, 59, 71, 72, 73, 74, 75, 76, 78, 79, 80, 81, 82, 83, 84, 90, 102, 103, 104, 105, 106, 109, 113, 114, 115, 116, 117, 118, 119, 120, 121, 122, 123, 126, 127, 128, 129, 130, 131, 132, 133, 134, 135, 136, 137, 139, 140, 141, 142, 143, 144, 145, 146, 147, 148, 150, 151, …	0.6413
YER043C	1	0.8987	0.9561	80.0372	193	126	0.0184	0.0180	0.0005	0.0028	0.0005	[3, 5, 11, 24, 35, 75, 76, 95, 96, 97, 98, 104, 128, 130, 131, 139, 140, 141, 142, 143, 144, 145, 146, 147, 164, 180, 199, 213, 219, 221, 245, 252, 260, 261, 275, 285, 301, 302, 314, 315, 316, 317, 332, 335, 363, 371, 372, 373, 376, 412, 431, 434, 437, 440]	0.1203	[276, 430]	0.0045	[2, 4, 6, 7, 8, 9, 10, 12, 13, 14, 15, 16, 17, 18, 19, 20, 21, 22, 23, 25, 26, 27, 28, 29, 30, 31, 32, 33, 34, 36, 37, 38, 39, 40, 41, 42, 43, 44, 45, 46, 47, 48, 49, 50, 51, 52, 53, 54, 55, 56, 57, 58, 59, 60, 61, 62, 63, 65, 66, 67, 68, 69, 70, 71, 72, 73, 74, 77, 78, 79, 80, 81, 82, 83, 84, 85, 86, 87, 88, 89, 90, 91, 92, 93, 94, 99, 100, 101, 102, 103, 105, 106, 107, 108, 109, 110, 111, 112, …	0.8664
YER044C	0	0.1216	0.9853	12.2143	148	17	0.0249	0.0253	0.0003	0.0003	0.1205	[]	0.0000	[12, 20, 42, 70, 71, 72, 74, 113, 115, 128, 129, 130, 131, 132, 133, 134, 139]	0.1149	[2, 3, 4, 5, 6, 7, 8, 9, 10, 11, 13, 14, 15, 16, 17, 18, 19, 21, 22, 23, 24, 25, 26, 27, 28, 29, 30, 31, 32, 33, 34, 35, 36, 37, 38, 39, 40, 41, 43, 44, 45, 46, 47, 48, 49, 50, 51, 52, 53, 54, 55, 56, 57, 58, 59, 60, 61, 62, 63, 64, 65, 66, 67, 68, 69, 73, 75, 76, 77, 78, 79, 80, 81, 82, 83, 84, 85, 86, 87, 88, 89, 90, 91, 92, 93, 94, 95, 96, 97, 98, 99, 100, 101, 102, 103, 104, 105, 106, 107, 10…	0.8851
YER048C	1	0.8578	0.9691	99.5632	135	92	0.0142	0.0143	0.0001	0.0022	0.0001	[4, 15, 19, 20, 21, 25, 27, 29, 30, 32, 34, 38, 41, 52, 54, 55, 56, 77, 104, 106, 154, 197, 200, 226, 228, 265, 340, 351, 352, 354, 371]	0.0793	[12, 16, 17, 22, 23, 24]	0.0153	[2, 3, 5, 6, 7, 8, 9, 10, 11, 13, 14, 18, 26, 28, 31, 33, 35, 36, 37, 40, 42, 43, 44, 45, 46, 47, 48, 49, 50, 51, 53, 57, 58, 59, 60, 61, 62, 63, 64, 65, 66, 67, 68, 69, 70, 71, 72, 73, 74, 76, 78, 79, 80, 81, 82, 83, 84, 85, 86, 87, 88, 89, 90, 91, 92, 93, 94, 95, 96, 97, 98, 99, 100, 101, 102, 103, 105, 107, 108, 109, 110, 111, 112, 113, 114, 115, 116, 117, 118, 119, 120, 121, 122, 123, 124, 12…	0.8900
YER049W	1	0.7394	0.9852	85.3333	132	113	0.0150	0.0163	0.0650	0.0946	0.0650	[17, 18, 22, 29, 30, 31, 33, 35, 36, 38, 41, 42, 43, 48, 49, 54, 56, 59, 63, 68, 73, 81, 90, 113, 114, 115, 116, 117, 118, 119, 120, 121, 122, 123, 124, 143, 171, 172, 178, 225, 226, 233, 234, 267, 277, 283, 343, 370, 371, 385, 392, 393, 394, 398, 420, 421, 422, 423, 424, 455, 461, 463, 464, 466, 493, 496, 497, 519, 520, 522, 591, 619, 628, 630, 631, 635]	0.1180	[32, 37, 47, 57, 58, 67, 76, 77, 78, 79, 82, 83, 84, 86, 87, 88, 89, 92, 93, 94, 95, 96, 97, 98, 99, 100, 101, 102, 103, 104, 105, 106, 107, 108, 109, 110, 111, 112, 125, 498, 499]	0.0637	[2, 3, 4, 5, 6, 7, 8, 9, 10, 11, 12, 13, 14, 15, 16, 19, 20, 21, 23, 24, 25, 26, 27, 28, 34, 39, 40, 44, 45, 46, 50, 51, 52, 53, 55, 60, 61, 62, 64, 65, 66, 69, 70, 71, 72, 74, 75, 80, 85, 91, 126, 127, 128, 129, 130, 131, 132, 133, 134, 135, 136, 137, 138, 139, 140, 141, 142, 144, 145, 146, 147, 148, 149, 150, 151, 152, 153, 154, 155, 156, 157, 158, 159, 160, 161, 162, 163, 164, 165, 166, 167, 1…	0.7950
YER050C	1	0.8807	0.9451	95.9441	138	39	0.0155	0.0155	0.0000	0.0002	0.0000	[8, 9, 10, 12, 54, 89, 90, 91, 125]	0.0652	[11]	0.0072	[2, 3, 4, 5, 6, 7, 13, 15, 17, 18, 19, 20, 21, 22, 23, 24, 25, 26, 27, 28, 29, 30, 31, 32, 33, 34, 35, 36, 37, 38, 39, 40, 41, 42, 43, 44, 45, 46, 47, 48, 49, 50, 51, 52, 53, 55, 56, 57, 59, 60, 61, 62, 63, 64, 65, 66, 67, 68, 69, 70, 71, 72, 73, 74, 75, 77, 78, 79, 80, 81, 82, 83, 84, 85, 86, 87, 88, 92, 93, 94, 95, 96, 97, 98, 99, 100, 101, 102, 103, 104, 105, 106, 107, 108, 110, 111, 112, 113,…	0.8913
YER052C	1	0.7462	0.9561	85.6220	15	48	0.0151	0.0144	0.0076	0.0100	0.0076	[5, 7, 8, 9, 10, 11, 12, 13, 14, 15, 16, 17, 18, 19, 20, 21, 22, 23, 24, 26, 28, 31, 32, 33, 35, 36, 37, 38, 39, 40, 41, 42, 43, 46, 47, 48, 49, 50, 51, 52, 53, 54, 55, 56, 59, 60, 61, 62, 64, 65, 66, 68, 69, 70, 72, 75, 78, 79, 80, 83, 87, 88, 89, 91, 93, 94, 95, 96, 97, 98, 101, 103, 104, 106, 107, 108, 109, 110, 112, 113, 114, 115, 116, 119, 120, 121, 122, 123, 125, 128, 129, 130, 131, 132, 13…	0.7571	[2, 3, 4, 406, 407, 467, 484]	0.0133	[6, 25, 27, 29, 30, 34, 44, 45, 57, 58, 63, 67, 71, 73, 74, 76, 77, 81, 82, 84, 85, 86, 90, 92, 99, 100, 102, 105, 111, 117, 118, 124, 126, 127, 141, 159, 177, 188, 192, 194, 195, 196, 197, 198, 199, 200, 207, 208, 210, 211, 214, 223, 228, 236, 242, 244, 245, 246, 247, 254, 262, 279, 284, 294, 299, 309, 312, 315, 318, 320, 322, 323, 325, 326, 327, 339, 344, 371, 381, 387, 389, 390, 392, 393, 399,…	0.2125
YER055C	1	0.8528	0.9722	102.9067	41	48	0.0136	0.0136	0.0002	0.0012	0.0002	[5, 9, 10, 34, 35, 36, 87, 118, 156, 160, 161, 162, 168, 206, 248, 250]	0.0539	[136, 146]	0.0067	[2, 3, 4, 6, 7, 8, 11, 12, 13, 14, 15, 16, 17, 18, 19, 20, 21, 22, 23, 24, 25, 26, 27, 28, 29, 30, 31, 32, 33, 37, 38, 39, 40, 41, 42, 43, 44, 45, 46, 47, 48, 49, 50, 51, 52, 53, 54, 56, 57, 58, 59, 60, 62, 64, 65, 66, 67, 68, 69, 70, 71, 72, 73, 74, 75, 76, 77, 79, 80, 81, 82, 83, 84, 85, 86, 89, 91, 92, 93, 94, 95, 96, 97, 98, 99, 100, 101, 102, 103, 104, 105, 106, 107, 108, 109, 110, 111, 112,…	0.9125
YER056C	0	0.4964	0.9579	59.4821	21	141	0.0188	0.0193	0.0258	0.0258	0.0609	[4, 12, 15, 17, 41, 42, 73, 74, 75, 78, 89, 111, 125, 139, 141, 201, 219, 221, 275, 276, 414, 415, 417, 475, 477, 478, 516]	0.0507	[2, 6, 7, 8, 9, 10, 11, 13, 16, 18, 19, 20, 23, 24, 26, 27, 30, 31, 32, 33, 34, 35, 36, 37, 38, 39, 40, 43, 44, 45, 46, 47, 48, 49, 50, 51, 52, 53, 54, 55, 56, 57, 58, 59, 60, 61, 62, 63, 65, 66, 67, 69, 70, 71, 72, 76, 77, 79, 80, 81, 82, 83, 84, 85, 86, 88, 90, 91, 92, 93, 95, 96, 97, 98, 99, 101, 102, 103, 104, 105, 106, 107, 108, 109, 110, 112, 114, 116, 117, 119, 120, 121, 122, 126, 128, 130…	0.6979	[3, 5, 14, 21, 22, 25, 28, 29, 64, 68, 87, 94, 100, 113, 115, 118, 123, 124, 127, 129, 133, 137, 138, 140, 144, 145, 146, 148, 149, 157, 158, 165, 172, 173, 183, 186, 191, 198, 202, 203, 206, 211, 213, 228, 231, 235, 237, 240, 242, 265, 272, 273, 274, 277, 278, 289, 293, 298, 300, 309, 328, 329, 332, 333, 341, 343, 360, 361, 362, 366, 375, 380, 382, 386, 423, 425, 427, 438, 442, 446, 451, 453, 45…	0.1876
YER057C	1	0.5497	0.9155	10.5812	129	127	0.0607	0.0603	0.1397	0.5883	0.1397	[5, 7, 9, 15, 41, 47, 59, 76, 77]	0.0698	[2, 3, 6, 8, 10, 11, 12, 13, 14, 16, 17, 18, 19, 20, 21, 22, 23, 24, 25, 26, 27, 28, 29, 30, 31, 32, 33, 34, 35, 36, 37, 38, 39, 40, 42, 43, 44, 45, 46, 48, 49, 50, 51, 52, 53, 54, 55, 56, 57, 58, 61, 62, 63, 64, 65, 66, 67, 68, 69, 70, 71, 72, 73, 74, 75, 78, 79, 80, 81, 82, 83, 84, 85, 86, 87, 88, 89, 90, 91, 92, 93, 94, 95, 96, 97, 98, 99, 100, 101, 102, 103, 104, 105, 106, 107, 108, 109, 110,…	0.9147	[4, 60]	0.0155
YER062C	1	0.6964	0.9541	47.0224	250	90	0.0253	0.0253	0.0018	0.0080	0.0018	[11, 13, 15, 16, 42, 43, 44, 65, 66, 67, 80, 101, 111, 112, 114, 118, 120, 121, 124, 132, 142, 146, 147, 148, 149, 150, 151, 152, 153, 155, 159, 169, 171, 211, 212, 227, 229, 230, 235]	0.1560	[12, 25, 26, 27, 28, 29, 30, 31, 33, 75, 102, 103, 104, 117, 122, 123, 126, 127, 128, 136, 137, 140, 144, 228]	0.0960	[2, 3, 4, 5, 6, 7, 8, 9, 10, 14, 17, 18, 19, 20, 21, 22, 23, 24, 32, 34, 35, 36, 37, 38, 39, 40, 41, 45, 46, 47, 48, 49, 50, 51, 52, 53, 54, 55, 56, 57, 58, 59, 60, 61, 62, 63, 64, 68, 69, 70, 71, 72, 73, 74, 76, 77, 78, 79, 81, 82, 83, 84, 85, 86, 87, 88, 89, 90, 91, 92, 93, 94, 95, 96, 97, 98, 99, 100, 105, 106, 107, 108, 109, 110, 113, 115, 116, 119, 125, 129, 130, 131, 133, 134, 135, 138, 139…	0.7200
YER063W	1	0.8250	0.9762	120.6964	218	28	0.0109	0.0109	0.0000	0.0000	0.0000	[11, 24, 45, 70, 117, 147]	0.0275	[]	0.0000	[2, 3, 6, 7, 9, 10, 12, 13, 14, 15, 16, 17, 18, 19, 21, 22, 23, 25, 28, 29, 30, 31, 32, 33, 34, 35, 36, 37, 38, 39, 40, 41, 42, 43, 44, 46, 47, 48, 49, 50, 51, 52, 53, 54, 55, 56, 57, 58, 59, 60, 61, 62, 63, 64, 65, 66, 67, 68, 69, 72, 73, 74, 75, 76, 77, 78, 79, 80, 81, 82, 83, 84, 85, 86, 87, 88, 89, 90, 91, 92, 93, 94, 96, 97, 98, 99, 100, 101, 102, 103, 104, 105, 106, 107, 108, 109, 110, 111,…	0.9083
YER064C	1	0.8317	0.9721	116.1752	249	99	0.0123	0.0120	0.0002	0.0010	0.0002	[5, 8, 9, 10, 11, 12, 16, 31, 67, 69, 77, 79, 92, 94, 95, 98, 100, 102, 169, 170, 188, 189, 190, 192, 193, 194, 199, 250, 251, 252, 255, 281, 282, 283, 285, 302, 338, 339, 340, 368, 385, 404, 420, 449, 451, 452, 454, 455, 456, 472]	0.0990	[82, 191, 249, 471]	0.0079	[2, 3, 4, 6, 7, 13, 14, 15, 17, 18, 19, 20, 21, 22, 23, 24, 25, 26, 27, 28, 29, 30, 33, 34, 35, 36, 37, 38, 39, 40, 41, 42, 43, 44, 45, 46, 47, 48, 49, 50, 51, 52, 53, 54, 55, 57, 58, 59, 60, 62, 63, 64, 65, 66, 68, 70, 71, 72, 73, 74, 75, 76, 78, 80, 83, 84, 85, 86, 87, 88, 89, 90, 91, 93, 96, 97, 99, 101, 103, 104, 105, 106, 107, 108, 109, 110, 111, 112, 113, 114, 115, 117, 118, 119, 120, 121, …	0.8376
YER067W	1	0.6744	0.9758	78.4689	161	19	0.0143	0.0141	0.0000	0.0001	0.0000	[102, 103, 105, 106, 107, 111, 126, 128, 130, 131]	0.0621	[104, 124, 138]	0.0186	[2, 3, 4, 5, 6, 7, 8, 9, 10, 11, 12, 13, 14, 15, 16, 17, 19, 20, 21, 22, 23, 24, 25, 26, 27, 28, 29, 30, 31, 32, 33, 35, 37, 38, 39, 40, 41, 42, 43, 44, 45, 46, 47, 48, 53, 55, 56, 57, 58, 59, 62, 64, 65, 68, 69, 71, 72, 73, 74, 75, 76, 77, 78, 79, 80, 81, 82, 83, 84, 85, 86, 87, 88, 89, 90, 91, 92, 93, 94, 95, 96, 97, 98, 99, 100, 101, 108, 109, 110, 112, 113, 114, 115, 116, 117, 118, 119, 120, …	0.8261
YER070W	1	0.5803	0.9844	72.3675	120	158	0.0140	0.0143	0.0127	0.0132	0.0127	[63, 65, 87, 91, 93, 132, 261, 287, 330, 332, 335, 351, 355, 447, 453, 636, 640, 645, 721, 723, 748, 750, 850, 861]	0.0270	[12, 14, 15, 16, 17, 19, 41, 43, 62, 64, 68, 79, 80, 86, 92, 94, 95, 133, 137, 161, 162, 164, 165, 166, 167, 168, 171, 214, 215, 216, 219, 220, 255, 257, 260, 279, 280, 281, 286, 292, 294, 295, 303, 305, 306, 307, 308, 309, 310, 311, 314, 328, 329, 331, 333, 334, 350, 352, 356, 371, 391, 392, 393, 394, 433, 446, 448, 449, 450, 451, 454, 455, 477, 481, 482, 483, 485, 513, 517, 540, 542, 543, 544, …	0.1509	[2, 3, 4, 5, 6, 7, 8, 9, 10, 11, 13, 18, 20, 21, 22, 23, 24, 25, 26, 27, 28, 29, 30, 31, 32, 33, 34, 35, 36, 37, 38, 39, 40, 42, 44, 45, 46, 47, 48, 49, 50, 51, 52, 53, 54, 55, 56, 57, 58, 59, 60, 61, 66, 67, 69, 70, 71, 72, 73, 74, 75, 76, 77, 78, 81, 82, 83, 84, 85, 88, 89, 90, 96, 97, 98, 99, 100, 101, 102, 103, 104, 105, 106, 107, 108, 109, 110, 111, 112, 113, 114, 115, 116, 117, 118, 119, 12…	0.8018
YER072W	1	0.8675	0.9429	84.7731	129	31	0.0166	0.0165	0.0000	0.0002	0.0000	[38, 114]	0.0155	[]	0.0000	[2, 3, 4, 5, 6, 7, 8, 9, 10, 11, 12, 13, 14, 15, 17, 18, 19, 20, 21, 22, 23, 24, 25, 26, 27, 28, 29, 30, 31, 32, 33, 34, 35, 36, 37, 39, 40, 41, 42, 43, 44, 45, 46, 47, 48, 50, 51, 52, 53, 54, 55, 56, 57, 58, 59, 60, 61, 62, 63, 64, 65, 66, 67, 68, 69, 70, 71, 72, 73, 74, 75, 76, 77, 78, 79, 80, 81, 82, 83, 84, 85, 86, 87, 88, 89, 90, 91, 92, 93, 94, 95, 96, 97, 98, 99, 100, 101, 102, 103, 105, 1…	0.9457
YER073W	1	0.7118	0.9776	80.7750	8	89	0.0157	0.0156	0.0008	0.0020	0.0008	[7, 8, 9, 11, 12, 13, 16, 30, 32, 33, 36, 38, 44, 48, 49, 50, 51, 52, 53, 54, 71, 86, 87, 88, 89, 91, 114, 117, 118, 119, 120, 143, 144, 173, 186, 230, 274, 275, 286, 292, 327, 351, 352, 389, 397, 404, 406, 428, 429, 431, 486, 487, 489, 493, 509, 510]	0.1077	[40, 45, 90, 148, 149, 150, 271, 363, 491, 494, 501, 511]	0.0231	[2, 3, 4, 5, 6, 10, 14, 15, 17, 18, 19, 20, 21, 22, 23, 24, 25, 26, 27, 28, 29, 31, 34, 35, 37, 39, 41, 42, 43, 46, 47, 55, 56, 57, 58, 59, 60, 61, 62, 63, 64, 65, 66, 67, 68, 69, 70, 72, 73, 74, 75, 76, 77, 78, 79, 80, 81, 82, 83, 84, 85, 92, 93, 94, 95, 96, 97, 98, 99, 100, 101, 102, 103, 104, 105, 106, 107, 108, 109, 110, 111, 112, 113, 115, 116, 121, 122, 123, 124, 125, 126, 127, 128, 129, 13…	0.8442
YER080W	0	0.5256	0.9905	71.3540	115	83	0.0121	0.0124	0.0004	0.0004	0.0006	[43, 537]	0.0032	[29, 30, 33, 34, 35, 36, 37, 38, 40, 41, 42, 44, 45, 60, 86, 119, 122, 175, 176, 177, 178, 195, 227, 229, 234, 250, 253, 254, 255, 268, 275, 290, 295, 296, 328, 329, 330, 331, 350, 351, 355, 357, 358, 359, 378, 380, 382, 383, 384, 385, 386, 389, 390, 402, 421, 422, 423, 424, 425, 456, 460, 510, 511, 512, 513, 516, 553, 559, 566, 567, 594, 596, 600, 601, 602, 603, 604, 605, 606, 608]	0.1276	[2, 3, 4, 5, 6, 7, 8, 9, 10, 11, 12, 13, 14, 15, 16, 17, 18, 19, 20, 21, 22, 23, 24, 26, 27, 28, 31, 32, 39, 46, 47, 48, 49, 50, 51, 52, 53, 54, 55, 56, 57, 58, 59, 61, 62, 63, 64, 65, 66, 67, 68, 69, 70, 71, 72, 73, 74, 75, 76, 77, 78, 79, 80, 81, 82, 83, 84, 85, 87, 88, 89, 90, 91, 92, 93, 94, 95, 96, 97, 98, 99, 100, 102, 103, 104, 105, 106, 107, 109, 110, 111, 112, 113, 114, 115, 116, 117, 11…	0.8469
YER082C	0	0.5350	0.9883	95.7565	42	45	0.0126	0.0127	0.0013	0.0013	0.0022	[295, 383, 431]	0.0054	[113, 114, 115, 155, 170, 171, 174, 176, 183, 185, 186, 236, 240, 268, 269, 297, 298, 299, 303, 306, 311, 333, 344, 382, 384, 429, 430, 432, 434, 475, 491, 512, 530, 532, 533, 534, 535, 539, 540, 545]	0.0722	[2, 3, 4, 5, 6, 7, 8, 9, 10, 11, 12, 13, 14, 15, 16, 17, 18, 19, 20, 21, 22, 23, 24, 25, 26, 27, 28, 29, 30, 31, 32, 33, 34, 35, 36, 37, 38, 39, 40, 41, 42, 43, 44, 45, 46, 47, 48, 49, 50, 51, 52, 53, 54, 55, 56, 57, 58, 59, 60, 61, 62, 63, 64, 65, 66, 67, 68, 69, 70, 71, 72, 73, 74, 75, 76, 77, 78, 79, 80, 81, 82, 83, 84, 85, 86, 87, 88, 89, 90, 91, 92, 93, 94, 95, 96, 97, 98, 99, 100, 101, 102,…	0.9224
YER083C	1	0.7308	0.9751	118.6382	29	43	0.0132	0.0131	0.0001	0.0002	0.0001	[11, 27, 30, 32, 34, 49, 62, 63, 64, 78, 108, 115, 134, 160, 173, 274]	0.0561	[29, 65, 117, 118, 133, 271]	0.0211	[2, 3, 4, 5, 6, 7, 8, 9, 10, 12, 13, 14, 15, 16, 17, 18, 19, 20, 21, 22, 23, 24, 25, 26, 28, 31, 33, 35, 36, 37, 38, 39, 40, 41, 42, 43, 44, 45, 46, 47, 48, 50, 51, 52, 53, 54, 55, 56, 57, 58, 59, 60, 61, 66, 67, 68, 69, 70, 71, 72, 73, 74, 75, 76, 77, 79, 80, 82, 83, 84, 85, 86, 87, 88, 89, 90, 91, 92, 93, 94, 95, 98, 99, 101, 102, 103, 104, 106, 107, 109, 110, 112, 113, 114, 116, 120, 121, 122,…	0.8211
YER086W	1	0.7880	0.9416	147.1524	64	44	0.0105	0.0103	0.0086	0.0091	0.0086	[2, 3, 19, 50, 61, 68, 73, 78, 80, 84, 97, 103, 107, 110, 115, 122, 133, 139, 144, 145, 148, 150, 155, 157, 171, 180, 212, 225, 232, 235, 238, 240, 256, 260, 265, 270, 271, 273, 280, 294, 316, 320, 326, 332, 335, 336, 338, 351, 362, 363, 364, 365, 400, 407, 408, 409, 413, 416, 427, 431, 432, 442, 452, 497, 506, 514, 518, 535, 542, 546, 547, 552, 553, 561, 567, 568, 570]	0.1337	[4, 5, 6, 7, 8, 10, 11, 12, 13, 14, 15, 16, 17, 18, 20, 21, 22, 23, 24, 25, 26, 27, 28, 29, 30, 31, 32, 33, 34, 36, 37, 38, 39, 40, 41, 42, 43, 44, 45, 46, 47, 48, 49, 51, 52, 53, 54, 55, 56, 57, 58, 59, 60, 62, 63, 64, 65, 66, 67, 69, 70, 71, 72, 74, 75, 76, 77, 79, 81, 82, 83, 85, 86, 87, 88, 89, 91, 92, 94, 95, 96, 98, 99, 100, 101, 104, 105, 106, 108, 109, 111, 112, 113, 114, 117, 118, 119, 1…	0.7882	[9, 35, 90, 93, 102, 116, 174, 175, 178, 209, 217, 218, 228, 272, 337, 348, 394, 433, 434, 436, 440, 441, 443, 444, 445, 448, 449, 450, 458, 469, 475, 476, 548, 549, 577]	0.0608
YER089C	1	0.7415	0.9745	93.2754	208	90	0.0144	0.0144	0.0006	0.0027	0.0006	[11, 14, 19, 20, 21, 24, 25, 27, 28, 29, 30, 50, 51, 54, 55, 56, 58, 96, 157, 158, 202, 253, 254, 255, 269, 270, 271, 286, 301, 302, 305, 310, 312, 360, 361, 362, 363, 366, 438, 444, 445]	0.0884	[12, 22, 23, 36, 288, 304, 313, 314, 315, 316, 317, 368, 403]	0.0280	[2, 3, 4, 5, 6, 7, 8, 9, 10, 13, 15, 16, 17, 18, 26, 31, 32, 33, 34, 35, 37, 38, 39, 40, 41, 42, 43, 44, 45, 46, 47, 48, 49, 52, 53, 57, 59, 60, 61, 62, 63, 64, 65, 66, 67, 68, 69, 70, 71, 72, 73, 74, 75, 76, 77, 78, 79, 80, 81, 82, 83, 84, 85, 86, 87, 88, 89, 90, 91, 92, 93, 94, 95, 97, 98, 99, 100, 101, 102, 103, 104, 105, 106, 107, 108, 109, 110, 111, 112, 113, 114, 115, 116, 117, 118, 119, 12…	0.8254
YER090W	1	0.8417	0.9712	102.5701	251	97	0.0143	0.0141	0.0015	0.0025	0.0015	[5, 7, 8, 9, 10, 12, 13, 14, 20, 21, 34, 53, 54, 57, 58, 59, 60, 74, 75, 79, 101, 114, 131, 132, 135, 137, 157, 162, 180, 183, 199, 216, 218, 219, 220, 221, 223, 267, 288, 289, 293, 309, 316, 319, 321, 327, 336, 340, 344, 365, 371, 388, 391, 402, 418, 431, 447, 450, 451, 453, 455, 456, 457, 458, 459, 467, 468, 469, 480, 492, 497, 498]	0.1420	[133, 387, 438]	0.0059	[2, 3, 4, 6, 11, 15, 16, 17, 18, 19, 22, 23, 24, 25, 26, 27, 28, 29, 30, 31, 32, 33, 35, 36, 37, 38, 39, 40, 41, 42, 43, 44, 45, 46, 47, 48, 49, 50, 51, 52, 55, 56, 61, 62, 63, 64, 65, 66, 67, 68, 69, 70, 71, 72, 73, 76, 77, 78, 80, 81, 82, 83, 84, 85, 86, 87, 88, 89, 90, 91, 92, 93, 94, 95, 96, 97, 98, 99, 100, 102, 103, 104, 105, 106, 107, 108, 109, 110, 111, 112, 113, 115, 116, 117, 118, 119, …	0.8087
YER092W	1	0.5518	0.8035	37.1545	125	113	0.0339	0.0292	0.0282	0.0328	0.0282	[4, 5, 9, 13, 39, 40, 63, 82, 84, 96]	0.0800	[2, 3, 6, 7, 8, 10, 12, 14, 15, 16, 17, 18, 19, 20, 21, 22, 23, 24, 25, 26, 27, 28, 29, 30, 31, 32, 33, 34, 35, 36, 37, 38, 42, 43, 44, 45, 46, 47, 48, 49, 50, 51, 52, 53, 54, 55, 56, 57, 58, 59, 60, 61, 62, 64, 65, 66, 67, 68, 69, 70, 71, 72, 73, 74, 75, 77, 79, 80, 81, 85, 87, 88, 89, 90, 91, 92, 93, 94, 95, 97, 98, 99, 100, 102, 104, 106, 107, 108, 109, 110, 112, 113, 114, 115, 116, 117, 118, …	0.8400	[11, 41, 76, 78, 83, 86, 101, 103, 105, 111]	0.0800
YER094C	1	0.8769	0.9616	87.5573	205	47	0.0169	0.0172	0.0002	0.0012	0.0002	[3, 9, 10, 11, 24, 28, 42, 43, 44, 46, 48, 61, 62, 65, 66, 67, 82, 84, 85, 92, 93, 104, 105, 154, 155, 157, 196]	0.1317	[176, 186]	0.0098	[2, 4, 5, 6, 7, 8, 12, 13, 14, 15, 16, 17, 18, 19, 20, 21, 22, 23, 26, 27, 29, 30, 31, 32, 33, 34, 35, 36, 37, 38, 39, 40, 41, 45, 47, 49, 50, 51, 52, 53, 54, 55, 56, 57, 58, 60, 63, 64, 68, 69, 70, 71, 72, 73, 74, 75, 76, 77, 78, 79, 80, 81, 83, 86, 87, 88, 89, 90, 91, 94, 95, 96, 97, 98, 99, 100, 101, 102, 103, 107, 108, 109, 110, 111, 112, 113, 114, 115, 116, 117, 118, 119, 120, 121, 122, 123,…	0.8390
YER099C	1	0.9334	0.9687	99.7009	62	70	0.0158	0.0156	0.0009	0.0026	0.0009	[3, 4, 6, 7, 9, 10, 12, 15, 18, 19, 20, 22, 23, 24, 25, 26, 27, 30, 31, 32, 47, 68, 69, 82, 83, 86, 87, 88, 91, 144, 151, 155, 166, 173, 206, 209, 283, 285, 287, 288, 291, 292, 293, 299, 307, 309]	0.1447	[8, 11, 16, 17, 84, 85, 251, 252]	0.0252	[2, 5, 13, 14, 21, 28, 29, 33, 34, 35, 36, 37, 38, 39, 40, 41, 42, 43, 44, 45, 46, 48, 49, 50, 51, 52, 53, 54, 55, 56, 57, 58, 59, 60, 61, 62, 63, 64, 65, 66, 67, 70, 71, 72, 73, 74, 75, 76, 78, 79, 80, 89, 90, 92, 93, 94, 95, 96, 97, 98, 99, 100, 101, 102, 103, 104, 105, 106, 107, 108, 109, 110, 111, 112, 113, 114, 115, 116, 117, 118, 119, 120, 121, 122, 123, 124, 125, 126, 127, 128, 129, 130, 1…	0.7799
YER100W	0	0.4413	0.9850	45.8536	250	44	0.0204	0.0210	0.0012	0.0012	0.0037	[]	0.0000	[31, 33, 34, 35, 38, 39, 41, 51, 56, 58, 59, 60, 65, 66, 67, 68, 72, 82, 91, 92, 93, 111, 117, 121, 122, 123, 124, 125, 147, 149, 150, 152, 180, 181, 183, 193, 194, 195, 200, 209, 217, 219, 241]	0.1720	[2, 3, 4, 5, 6, 7, 8, 9, 10, 11, 12, 13, 14, 15, 16, 17, 18, 19, 23, 24, 27, 28, 29, 30, 32, 36, 37, 40, 42, 43, 44, 45, 46, 47, 48, 49, 50, 52, 53, 54, 55, 57, 61, 62, 63, 64, 69, 70, 71, 73, 74, 75, 76, 77, 78, 79, 80, 81, 83, 84, 85, 86, 87, 88, 89, 90, 94, 95, 96, 97, 98, 99, 100, 101, 102, 103, 105, 106, 108, 109, 110, 112, 113, 114, 115, 116, 118, 119, 120, 126, 127, 128, 129, 130, 131, 132…	0.7920
YER107C	1	0.8966	0.9653	106.5221	109	66	0.0126	0.0127	0.0000	0.0002	0.0000	[30, 32, 81, 101, 102, 103, 162, 166, 167, 186, 192, 196, 271, 281, 282, 328, 339, 355]	0.0493	[]	0.0000	[2, 3, 4, 5, 6, 7, 8, 9, 10, 11, 12, 13, 14, 15, 16, 17, 18, 19, 20, 21, 22, 23, 25, 26, 27, 28, 29, 33, 34, 35, 36, 37, 38, 39, 40, 41, 42, 43, 44, 45, 46, 47, 48, 49, 50, 51, 52, 53, 54, 55, 56, 57, 58, 59, 60, 61, 62, 63, 64, 65, 66, 67, 68, 69, 70, 71, 72, 73, 74, 75, 76, 77, 78, 79, 82, 83, 84, 85, 86, 87, 88, 89, 91, 92, 93, 94, 95, 96, 97, 98, 99, 104, 105, 106, 107, 108, 109, 110, 111, 11…	0.8795
YER110C	0	0.8022	0.9872	108.6480	89	168	0.0116	0.0118	0.0007	0.0007	0.0007	[12, 13, 14, 17, 18, 25, 33, 34, 35, 36, 37, 38, 39, 40, 41, 42, 43, 44, 63, 82, 83, 84, 85, 86, 87, 103, 110, 164, 210, 211, 212, 213, 214, 215, 216, 219, 257, 258, 260, 261, 262, 263, 264, 265, 266, 278, 279, 280, 281, 282, 283, 284, 285, 288, 302, 303, 311, 312, 316, 367, 419, 420, 421, 422, 423, 424, 425, 426, 459, 489, 491, 492, 493, 512, 513, 514, 531, 532, 533, 535, 536, 552, 553, 556, 560…	0.1581	[965]	0.0009	[2, 3, 4, 5, 6, 7, 8, 9, 10, 11, 15, 16, 19, 20, 21, 22, 23, 24, 26, 27, 28, 29, 30, 31, 32, 45, 46, 47, 48, 49, 50, 51, 52, 53, 54, 55, 56, 57, 58, 59, 60, 61, 62, 64, 65, 66, 67, 68, 69, 70, 71, 72, 73, 74, 75, 76, 77, 78, 79, 80, 81, 88, 89, 90, 91, 92, 93, 94, 95, 96, 97, 98, 99, 100, 101, 102, 104, 105, 106, 107, 108, 109, 111, 112, 113, 114, 115, 116, 117, 118, 119, 120, 121, 122, 123, 124,…	0.8095
YER112W	0	0.5023	0.9758	51.1671	187	38	0.0262	0.0264	0.0005	0.0005	0.0395	[20, 22, 23, 24, 41, 44, 84, 95, 113, 144]	0.0535	[3, 4, 5, 7, 19, 21, 40, 42, 80, 81, 82, 83, 99, 103, 104, 108, 111, 112, 114, 115, 116, 131, 138, 139, 140, 178]	0.1390	[2, 6, 8, 9, 10, 11, 12, 13, 14, 15, 16, 17, 18, 25, 26, 27, 28, 29, 30, 31, 32, 33, 34, 35, 36, 37, 38, 39, 43, 45, 46, 47, 48, 49, 50, 51, 52, 53, 54, 55, 56, 57, 58, 59, 60, 61, 62, 63, 64, 65, 66, 67, 68, 69, 70, 71, 72, 73, 74, 75, 76, 77, 78, 79, 85, 86, 87, 88, 89, 90, 91, 92, 93, 94, 96, 97, 98, 100, 101, 102, 105, 106, 107, 109, 110, 117, 118, 119, 120, 121, 122, 123, 124, 125, 126, 127,…	0.8075
YER120W	1	0.9091	0.9671	84.8326	244	49	0.0167	0.0170	0.0004	0.0012	0.0004	[3, 4, 5, 6, 8, 11, 12, 13, 14, 16, 18, 19, 20, 30, 32, 66, 67, 90, 92, 93, 102, 105, 119, 123, 144, 146, 173, 175, 189, 207, 208, 221, 225, 227, 232, 233, 235]	0.1516	[]	0.0000	[2, 7, 9, 10, 15, 21, 22, 23, 24, 25, 26, 27, 28, 29, 31, 33, 34, 35, 36, 37, 38, 39, 40, 41, 42, 43, 44, 45, 46, 47, 48, 49, 50, 51, 53, 54, 55, 56, 57, 58, 59, 60, 61, 62, 63, 64, 65, 68, 69, 70, 71, 72, 73, 74, 75, 76, 77, 78, 79, 80, 81, 82, 83, 84, 85, 86, 87, 88, 89, 91, 94, 95, 96, 97, 98, 99, 100, 103, 104, 106, 107, 108, 109, 110, 111, 112, 113, 114, 115, 116, 117, 118, 120, 121, 122, 12…	0.8361
YER122C	1	0.7909	0.9729	102.6987	237	60	0.0130	0.0129	0.0002	0.0004	0.0002	[123, 153, 155, 200, 212, 215, 216, 218, 263, 316, 317, 320, 321, 359, 360, 365, 366, 393, 426, 455]	0.0406	[]	0.0000	[2, 3, 4, 5, 6, 7, 8, 9, 10, 11, 12, 13, 14, 15, 16, 17, 18, 19, 20, 21, 22, 23, 24, 25, 26, 27, 28, 29, 30, 31, 32, 33, 34, 35, 36, 37, 38, 39, 40, 41, 42, 43, 44, 45, 46, 47, 48, 49, 50, 51, 52, 53, 54, 55, 56, 57, 58, 59, 60, 61, 62, 63, 64, 65, 66, 68, 69, 70, 71, 72, 73, 74, 75, 76, 77, 78, 79, 80, 81, 82, 83, 84, 85, 86, 87, 88, 89, 90, 91, 92, 93, 94, 95, 96, 97, 98, 99, 100, 101, 102, 103…	0.9371
YER124C	1	0.8551	0.9790	143.3456	61	109	0.0124	0.0122	0.0064	0.0129	0.0064	[2, 3, 4, 5, 7, 8, 9, 10, 11, 15, 25, 29, 32, 35, 38, 39, 40, 42, 43, 44, 45, 46, 47, 48, 49, 50, 51, 52, 56, 57, 59, 61, 62, 64, 65, 66, 67, 68, 70, 72, 73, 76, 77, 78, 80, 83, 84, 85, 87, 90, 91, 92, 93, 94, 95, 97, 99, 101, 102, 103, 106, 107, 108, 109, 111, 112, 114, 115, 116, 118, 120, 121, 122, 123, 124, 125, 126, 127, 128, 129, 130, 131, 136, 137, 139, 141, 144, 146, 149, 150, 151, 153, 15…	0.5864	[13, 14, 16, 17, 18, 19, 23, 24, 26, 27, 28, 30, 31, 33, 36, 37]	0.0279	[6, 12, 20, 21, 22, 34, 41, 53, 54, 55, 58, 60, 63, 69, 71, 74, 75, 79, 81, 82, 86, 88, 89, 96, 100, 104, 105, 110, 117, 119, 132, 133, 134, 135, 140, 142, 143, 145, 147, 148, 152, 157, 159, 163, 167, 168, 174, 176, 177, 179, 186, 191, 192, 193, 194, 195, 196, 197, 199, 201, 203, 206, 208, 210, 211, 212, 213, 215, 217, 218, 220, 222, 223, 234, 235, 237, 242, 244, 247, 248, 250, 257, 258, 262, 270…	0.3543
YER125W	1	0.8908	0.9841	150.2941	41	111	0.0092	0.0093	0.0008	0.0015	0.0008	[4, 6, 16, 20, 21, 22, 23, 33, 36, 37, 39, 40, 52, 53, 59, 65, 69, 70, 72, 73, 94, 95, 131, 133, 154, 175, 176, 178, 211, 213, 214, 226, 229, 230, 231, 244, 247, 251, 253, 255, 256, 271, 272, 273, 293, 294, 306, 308, 309, 311, 315, 320, 324, 330, 338, 358, 359, 406, 414, 420, 425, 426, 427, 447, 452, 461, 478, 479, 480, 481, 482, 484, 488, 544, 593, 620, 688, 700, 737, 738, 740, 741, 746, 747, 74…	0.1088	[468]	0.0012	[2, 3, 5, 7, 8, 9, 10, 11, 12, 13, 14, 15, 17, 18, 19, 24, 25, 26, 28, 30, 31, 32, 34, 35, 38, 41, 42, 43, 44, 45, 46, 47, 48, 49, 50, 51, 54, 55, 56, 57, 58, 60, 61, 62, 63, 66, 67, 68, 71, 74, 75, 76, 77, 78, 79, 80, 81, 82, 83, 84, 85, 86, 87, 88, 89, 90, 91, 92, 93, 96, 97, 98, 99, 100, 101, 102, 103, 104, 105, 106, 107, 108, 109, 110, 111, 112, 115, 116, 117, 119, 120, 121, 122, 123, 126, 12…	0.8195
YER126C	1	0.7822	0.9547	75.4165	5	54	0.0188	0.0185	0.0001	0.0006	0.0001	[5, 9, 10, 11, 13, 18, 28, 44, 58, 79, 102, 137, 159, 163, 167, 169, 172, 196, 211, 219, 242]	0.0805	[]	0.0000	[2, 3, 4, 6, 7, 8, 12, 14, 15, 16, 17, 19, 20, 21, 22, 23, 24, 25, 26, 27, 29, 30, 31, 32, 33, 34, 35, 36, 37, 38, 39, 40, 41, 42, 43, 45, 46, 47, 48, 49, 50, 51, 52, 53, 54, 55, 56, 57, 59, 60, 61, 62, 63, 64, 65, 66, 67, 68, 69, 70, 71, 72, 73, 74, 75, 76, 77, 78, 80, 81, 82, 84, 85, 86, 87, 88, 89, 90, 91, 92, 93, 94, 95, 96, 97, 98, 99, 100, 101, 103, 104, 105, 106, 107, 108, 109, 110, 111, 1…	0.9042
YER127W	1	0.8206	0.9567	86.4887	101	89	0.0166	0.0166	0.0002	0.0026	0.0002	[4, 5, 7, 30, 40, 60, 67, 69, 73, 74, 76, 77, 78, 113, 157, 180, 183, 259, 262, 291, 297, 298, 299, 303, 304, 325, 327, 329]	0.0784	[52, 57, 61, 62, 63, 64, 65, 116]	0.0224	[2, 3, 6, 8, 9, 10, 11, 12, 13, 14, 15, 16, 17, 18, 19, 20, 21, 22, 23, 24, 25, 26, 27, 28, 29, 31, 32, 33, 34, 35, 36, 37, 38, 39, 41, 42, 43, 44, 45, 46, 47, 48, 49, 50, 51, 53, 54, 55, 56, 58, 59, 66, 68, 70, 71, 72, 75, 79, 80, 81, 82, 83, 84, 85, 86, 87, 88, 89, 90, 91, 92, 93, 94, 95, 96, 97, 98, 99, 101, 102, 103, 104, 105, 106, 107, 108, 109, 110, 112, 114, 115, 117, 118, 119, 120, 121, 1…	0.8487
YER131W	1	0.9671	0.9481	53.2510	119	65	0.0168	0.0175	0.0013	0.0024	0.0013	[2, 3, 6, 8, 9, 10, 11, 12, 13, 14, 15, 16, 26, 28, 30, 32, 34, 36, 48, 86, 92, 93, 94, 96, 100, 101, 112]	0.2269	[4, 5, 7, 49, 53, 54, 55, 56, 57, 58, 59, 67, 68, 69, 70, 71, 72, 74, 75, 76, 77, 78, 79, 80, 81, 82, 83, 85, 90, 91]	0.2521	[17, 18, 19, 20, 21, 22, 23, 24, 25, 27, 29, 43, 44, 45, 46, 47, 60, 61, 62, 63, 64, 65, 66, 73, 84, 87, 88, 89, 95, 97, 98, 99, 102, 103, 104, 105, 106, 107, 108, 109, 110, 111, 113, 114, 115, 116, 117, 118, 119, 120]	0.4202
YER136W	1	0.6493	0.9214	100.5561	195	19	0.0158	0.0143	0.0210	0.0638	0.0210	[10, 17, 18, 19, 20, 21, 30, 31, 32, 33, 37, 100, 102, 103, 107, 152, 155, 156, 181, 229, 247, 252, 375, 378, 383, 405, 406, 425, 441, 442]	0.0665	[3, 9, 11, 13, 14, 15, 16, 22, 23, 24, 25, 26, 27, 28, 29, 34, 36, 39, 40, 41, 42, 43, 44, 45, 46, 47, 48, 49, 50, 51, 52, 53, 54, 55, 56, 57, 58, 59, 61, 62, 63, 64, 65, 66, 67, 68, 69, 70, 71, 72, 77, 78, 79, 80, 83, 84, 87, 88, 89, 90, 91, 92, 93, 94, 108, 109, 110, 111, 112, 113, 114, 115, 117, 119, 120, 121, 122, 124, 125, 126, 127, 128, 130, 132, 133, 136, 138, 139, 140, 141, 142, 144, 146,…	0.5499	[2, 4, 5, 6, 7, 8, 12, 35, 38, 60, 73, 74, 75, 76, 81, 82, 86, 95, 96, 97, 98, 99, 101, 104, 105, 106, 116, 118, 123, 129, 134, 135, 137, 143, 145, 150, 151, 153, 154, 157, 161, 168, 170, 173, 180, 185, 186, 187, 189, 190, 192, 194, 196, 197, 202, 203, 204, 206, 208, 213, 214, 217, 219, 222, 223, 230, 231, 232, 233, 234, 235, 236, 242, 244, 245, 248, 249, 250, 253, 254, 258, 263, 269, 270, 275, 2…	0.3659
YER146W	1	0.7607	0.9576	47.7361	93	42	0.0250	0.0259	0.0041	0.0128	0.0041	[2, 5, 6, 8, 11, 13, 15, 17, 20, 24, 26, 41, 42, 44, 45, 47, 48, 49, 50, 51, 52, 53, 56, 57, 58, 65, 67, 72, 73, 76, 80, 82, 88]	0.3548	[25, 27, 28, 29, 30, 31, 34, 35, 37, 38, 40, 43, 84]	0.1398	[3, 4, 7, 9, 10, 12, 14, 16, 18, 19, 21, 22, 23, 32, 33, 36, 39, 46, 54, 55, 59, 60, 61, 62, 63, 64, 66, 68, 69, 70, 71, 74, 75, 78, 81, 83, 85, 89, 90, 91, 92, 93, 94]	0.4624
YER156C	1	0.8962	0.9652	83.3791	82	90	0.0181	0.0182	0.0020	0.0041	0.0020	[6, 7, 8, 9, 10, 11, 12, 13, 14, 16, 17, 23, 26, 27, 29, 30, 34, 50, 56, 57, 60, 74, 78, 79, 80, 81, 82, 83, 92, 96, 99, 116, 117, 121, 122, 126, 152, 154, 182, 196, 199, 200, 220, 225, 226, 233, 236, 237, 238, 239, 240, 241, 244, 254, 263, 280, 295, 301, 306, 307, 308, 309, 313, 321, 329]	0.1923	[15, 216, 221, 222, 223, 224, 228, 235, 286, 287]	0.0296	[2, 3, 4, 5, 18, 19, 20, 21, 22, 24, 25, 28, 31, 32, 33, 35, 36, 37, 38, 39, 40, 41, 42, 43, 44, 45, 46, 47, 48, 49, 51, 52, 53, 54, 55, 58, 59, 61, 62, 63, 64, 65, 66, 67, 68, 69, 70, 71, 72, 73, 75, 76, 77, 84, 85, 86, 87, 88, 89, 90, 91, 93, 94, 95, 97, 98, 100, 101, 102, 103, 104, 105, 106, 107, 108, 109, 110, 111, 112, 113, 114, 115, 118, 119, 120, 123, 124, 125, 127, 128, 129, 130, 131, 132…	0.7663
YER159C	1	0.5933	0.9854	49.0627	142	22	0.0189	0.0187	0.0001	0.0003	0.0001	[34, 60, 98, 99, 117]	0.0352	[16, 29, 33, 35, 36, 39, 40, 49, 83, 85, 112, 115, 116, 119, 120, 121]	0.1127	[2, 3, 4, 5, 6, 7, 8, 9, 10, 11, 12, 13, 14, 19, 20, 21, 22, 23, 24, 25, 26, 27, 30, 31, 32, 37, 38, 41, 42, 43, 44, 45, 46, 47, 48, 50, 51, 52, 53, 54, 55, 56, 57, 58, 59, 61, 62, 63, 64, 65, 66, 67, 68, 69, 70, 71, 72, 73, 74, 75, 76, 82, 86, 87, 88, 89, 90, 91, 92, 93, 94, 95, 96, 97, 100, 101, 102, 103, 104, 105, 106, 107, 108, 109, 110, 111, 113, 114, 118, 122, 123, 124, 125, 126, 127, 128, …	0.7817
YER165W	1	0.8963	0.9732	123.7422	65	79	0.0111	0.0111	0.0000	0.0002	0.0000	[13, 14, 16, 72, 74, 81, 82, 86, 115, 116, 117, 134, 151, 155, 156, 205, 246, 257, 285, 296, 325, 326, 327, 353, 368, 369, 393, 397, 410, 444, 468, 469, 470, 471, 472, 484, 490, 491, 498, 516, 535, 548, 553, 565]	0.0763	[]	0.0000	[2, 3, 4, 5, 6, 7, 8, 9, 10, 11, 12, 15, 17, 18, 19, 20, 21, 22, 23, 24, 25, 26, 27, 28, 29, 30, 31, 32, 33, 34, 35, 36, 37, 38, 39, 40, 41, 42, 43, 46, 47, 48, 49, 51, 52, 53, 54, 55, 56, 57, 58, 59, 60, 61, 62, 63, 64, 65, 66, 67, 68, 69, 70, 71, 73, 75, 76, 77, 78, 79, 80, 83, 84, 85, 87, 88, 89, 90, 91, 92, 93, 94, 95, 96, 97, 98, 99, 100, 101, 102, 103, 104, 105, 106, 107, 108, 109, 110, 111…	0.8873
YER177W	1	0.6757	0.9635	76.3418	11	83	0.0222	0.0222	0.0088	0.0285	0.0088	[11, 12, 14, 15, 19, 24, 25, 27, 28, 31, 32, 41, 43, 47, 54, 59, 61, 62, 63, 64, 65, 66, 67, 68, 69, 70, 76, 79, 80, 85, 116, 128, 129, 131, 132, 136, 186, 191, 192, 193, 194, 203, 206, 209]	0.1648	[16, 17, 20, 21, 22, 23, 26, 40, 49, 50, 51, 52, 53, 57, 58, 60, 130, 133, 144, 198, 200]	0.0787	[2, 3, 4, 5, 6, 7, 8, 9, 10, 13, 18, 29, 30, 33, 34, 35, 36, 37, 38, 39, 42, 44, 45, 46, 48, 55, 56, 71, 72, 73, 74, 75, 77, 78, 81, 82, 83, 84, 86, 87, 88, 89, 90, 91, 92, 93, 94, 95, 96, 97, 98, 99, 100, 101, 102, 103, 104, 105, 106, 107, 108, 109, 110, 111, 112, 113, 114, 115, 117, 118, 120, 121, 122, 123, 124, 125, 126, 127, 135, 137, 138, 139, 140, 141, 142, 143, 145, 146, 147, 148, 149, 150…	0.7416
YER178W	1	0.9176	0.9679	116.3315	164	61	0.0125	0.0128	0.0006	0.0013	0.0006	[5, 6, 13, 18, 19, 23, 24, 29, 42, 44, 47, 51, 58, 59, 60, 61, 63, 67, 68, 74, 77, 101, 102, 103, 104, 105, 130, 134, 136, 141, 153, 154, 157, 173, 174, 254, 257, 259, 261, 269, 273, 275, 289, 301, 303, 304, 305, 307, 309, 310, 311, 330, 335, 337, 341, 359, 368, 375, 376, 389, 401, 402, 403, 404, 411]	0.1548	[48, 57, 73]	0.0071	[2, 3, 4, 7, 8, 9, 10, 11, 12, 14, 15, 16, 17, 20, 21, 22, 25, 26, 27, 28, 30, 31, 32, 33, 34, 35, 36, 37, 38, 39, 40, 41, 43, 45, 49, 50, 52, 53, 54, 55, 56, 64, 65, 66, 69, 70, 71, 72, 75, 76, 78, 79, 80, 81, 82, 83, 84, 85, 86, 87, 88, 89, 90, 91, 92, 93, 94, 95, 96, 97, 98, 99, 100, 106, 107, 108, 109, 110, 111, 112, 113, 114, 115, 116, 117, 118, 119, 120, 121, 122, 123, 124, 125, 126, 127, 1…	0.8143
YFL004W	1	0.7590	0.9853	119.4577	60	86	0.0102	0.0103	0.0001	0.0002	0.0001	[18, 21, 68, 71, 73, 75, 79, 187, 188, 194, 199, 292, 293, 298, 300, 344, 347, 361, 363, 364, 402, 404, 405, 421, 422, 423, 425, 454, 491, 495, 499, 500, 516, 518, 520, 522, 535, 536, 537, 538, 539, 540, 541, 542, 543, 544, 546, 547, 551, 586, 587, 620, 621, 623, 629, 712, 755, 756, 758, 779, 780, 781, 784, 798, 803, 804, 816, 818]	0.0821	[78, 424, 517, 548, 585, 819]	0.0072	[2, 3, 4, 5, 6, 7, 8, 9, 10, 11, 12, 13, 14, 16, 17, 19, 20, 22, 23, 24, 25, 26, 27, 28, 29, 30, 31, 32, 33, 34, 35, 36, 37, 38, 39, 40, 41, 42, 43, 44, 45, 46, 47, 48, 49, 50, 51, 52, 53, 54, 55, 56, 57, 58, 59, 60, 61, 62, 63, 64, 65, 66, 67, 69, 70, 72, 74, 76, 77, 80, 81, 82, 83, 84, 85, 86, 87, 88, 89, 90, 91, 92, 93, 94, 97, 98, 99, 100, 101, 102, 103, 104, 105, 106, 107, 108, 109, 110, 111…	0.8575
YFL005W	1	0.8414	0.9506	82.3615	215	49	0.0178	0.0176	0.0000	0.0003	0.0000	[20, 37, 49, 50, 90, 146]	0.0279	[]	0.0000	[2, 3, 4, 5, 6, 7, 8, 9, 10, 11, 12, 13, 14, 15, 16, 17, 18, 19, 21, 22, 23, 24, 25, 26, 27, 28, 29, 30, 31, 32, 33, 34, 35, 36, 38, 39, 40, 41, 42, 43, 44, 45, 46, 47, 48, 51, 52, 54, 55, 56, 57, 58, 59, 60, 61, 62, 63, 64, 65, 66, 67, 68, 69, 70, 71, 72, 73, 74, 75, 76, 77, 78, 79, 80, 81, 82, 83, 84, 85, 86, 87, 88, 89, 91, 92, 93, 94, 95, 96, 97, 98, 99, 100, 101, 102, 103, 104, 105, 106, 107…	0.9674
YFL010C	1	0.8669	0.9462	95.2029	211	56	0.0162	0.0162	0.0000	0.0005	0.0000	[9, 22, 25, 32, 36, 37, 40, 113, 114, 126, 153, 154, 157, 163, 199]	0.0711	[13, 14, 15, 16, 17, 19]	0.0284	[2, 3, 4, 5, 6, 7, 8, 10, 11, 12, 18, 20, 21, 23, 24, 26, 27, 28, 29, 30, 31, 34, 35, 38, 39, 41, 42, 43, 44, 45, 46, 47, 48, 49, 50, 51, 52, 53, 54, 55, 56, 57, 58, 59, 60, 61, 62, 63, 64, 65, 66, 67, 68, 69, 70, 71, 72, 73, 74, 75, 76, 77, 78, 79, 80, 81, 82, 83, 84, 85, 86, 87, 88, 89, 90, 91, 92, 93, 94, 95, 96, 97, 98, 99, 100, 101, 102, 103, 104, 105, 106, 107, 108, 109, 110, 111, 112, 115,…	0.8673
YFL014W	0	0.2904	0.9829	11.2072	109	35	0.0380	0.0405	0.0065	0.0065	0.0556	[]	0.0000	[9, 10, 26, 30, 41, 50, 51, 52, 54, 55, 56, 57, 58, 59, 60, 61, 62, 63, 64, 65, 66, 67, 68, 70, 71, 73, 80, 89, 90, 93, 95, 96, 97, 99, 100]	0.3211	[2, 3, 4, 5, 6, 7, 8, 11, 12, 13, 14, 15, 16, 17, 18, 19, 20, 21, 22, 23, 24, 25, 27, 28, 29, 31, 32, 33, 34, 35, 36, 37, 38, 39, 40, 42, 43, 44, 45, 46, 47, 48, 49, 53, 69, 72, 74, 75, 76, 77, 78, 79, 81, 82, 83, 84, 85, 86, 87, 88, 91, 92, 94, 98, 101, 102, 103, 104, 105, 106, 107, 108, 109, 110]	0.6789
YFL017C	1	0.8580	0.9607	82.1360	159	35	0.0162	0.0162	0.0001	0.0002	0.0001	[9, 10, 18, 41, 45, 46, 61, 75, 88, 94, 96, 112, 113, 145, 148, 150]	0.1006	[97]	0.0063	[2, 3, 4, 5, 6, 7, 8, 12, 13, 14, 15, 16, 17, 19, 20, 21, 22, 23, 24, 26, 27, 28, 29, 30, 31, 33, 36, 37, 39, 40, 42, 43, 44, 47, 48, 49, 50, 51, 52, 53, 54, 55, 56, 57, 58, 59, 62, 63, 64, 65, 66, 67, 68, 69, 70, 71, 72, 73, 74, 77, 78, 79, 80, 81, 82, 83, 84, 85, 86, 87, 89, 90, 91, 92, 93, 95, 98, 99, 100, 101, 102, 103, 104, 105, 106, 107, 108, 109, 110, 111, 114, 115, 116, 117, 118, 119, 120…	0.8365
YFL018C	1	0.7312	0.9713	77.4562	243	81	0.0162	0.0163	0.0003	0.0007	0.0003	[18, 19, 20, 53, 55, 56, 57, 58, 76, 78, 80, 81, 82, 83, 84, 153, 203, 236, 248, 249, 252, 253, 277, 279, 280, 283, 293, 304, 317, 342, 378, 379, 384, 385, 416, 417, 418, 476, 478, 482, 489]	0.0822	[44, 77, 250, 251, 265, 278, 420, 477, 480, 485, 490]	0.0220	[2, 3, 4, 5, 6, 7, 8, 9, 10, 11, 12, 13, 14, 15, 16, 17, 21, 22, 23, 24, 25, 26, 27, 28, 29, 30, 31, 32, 33, 34, 35, 36, 37, 38, 39, 40, 41, 42, 43, 45, 46, 47, 48, 49, 50, 51, 52, 54, 59, 60, 61, 62, 63, 64, 65, 66, 67, 68, 69, 70, 71, 72, 73, 74, 75, 79, 85, 86, 87, 88, 89, 90, 91, 92, 93, 94, 95, 96, 97, 98, 99, 100, 101, 102, 103, 104, 105, 106, 107, 108, 109, 110, 111, 112, 113, 114, 115, 11…	0.8878
YFL022C	1	0.8421	0.9724	81.3785	247	109	0.0180	0.0180	0.0025	0.0053	0.0025	[7, 9, 10, 23, 24, 28, 29, 33, 38, 41, 42, 43, 44, 45, 47, 48, 60, 66, 79, 82, 89, 127, 170, 194, 197, 198, 199, 200, 202, 216, 221, 222, 225, 226, 227, 228, 240, 241, 243, 268, 270, 271, 283, 285, 288, 289, 290, 312, 330, 335, 352, 353, 355, 358, 388, 389, 390, 414, 415, 416, 419, 420, 421, 422, 441, 464, 474, 484, 486, 488, 489, 490, 491, 492, 493, 494]	0.1511	[30, 31, 35, 36, 37, 39, 40]	0.0139	[2, 3, 4, 5, 6, 8, 11, 12, 13, 14, 15, 16, 17, 18, 19, 20, 21, 22, 25, 26, 27, 32, 34, 46, 49, 50, 51, 52, 53, 54, 55, 56, 57, 58, 59, 61, 62, 63, 64, 65, 67, 68, 69, 70, 71, 72, 73, 74, 75, 76, 77, 78, 80, 81, 83, 84, 85, 86, 87, 88, 90, 91, 92, 93, 94, 95, 96, 97, 98, 99, 100, 101, 102, 103, 104, 105, 106, 107, 108, 109, 110, 111, 112, 113, 114, 116, 117, 118, 119, 120, 121, 122, 123, 124, 125,…	0.8151
YFL026W	1	0.8517	0.9792	93.4976	175	98	0.0164	0.0167	0.0009	0.0043	0.0009	[9, 10, 11, 22, 24, 25, 28, 33, 34, 35, 38, 44, 45, 46, 49, 55, 59, 62, 63, 64, 65, 66, 67, 68, 69, 70, 71, 150, 151, 152, 172, 208, 209, 211, 213, 214, 220, 223, 226, 227, 228, 229, 230, 231, 232, 233, 234, 235, 236, 252, 253, 256, 261, 262, 264, 266, 289, 302, 306, 309, 311, 312, 313, 314, 328, 329, 343, 346, 362, 365, 383, 384, 385, 386, 387, 389, 392, 408, 409, 410]	0.1856	[32, 47, 48, 53, 54, 210, 218, 219, 221, 422]	0.0232	[2, 3, 4, 5, 6, 7, 8, 12, 13, 14, 15, 16, 17, 18, 19, 20, 21, 23, 26, 27, 29, 30, 31, 36, 37, 39, 40, 41, 42, 43, 50, 51, 52, 56, 57, 58, 60, 61, 72, 73, 74, 75, 76, 77, 78, 79, 80, 81, 82, 83, 84, 85, 86, 87, 88, 89, 90, 91, 92, 93, 94, 95, 96, 97, 98, 100, 101, 103, 105, 106, 107, 108, 109, 110, 111, 112, 113, 114, 115, 116, 117, 118, 119, 120, 121, 122, 123, 124, 125, 126, 127, 128, 129, 130, …	0.7796
YFL037W	1	0.6090	0.9830	79.3122	201	52	0.0152	0.0152	0.0002	0.0007	0.0002	[16, 17, 24, 28, 31, 85, 113, 264, 312, 370, 371, 391, 399, 408, 434]	0.0328	[15, 20, 21, 22, 23, 27, 29, 30, 33, 39, 66, 67, 70, 86, 88, 103, 104, 168, 196, 198, 259, 316, 318, 319, 339, 369, 372, 375, 393, 435]	0.0656	[2, 3, 4, 5, 6, 7, 8, 9, 10, 11, 12, 13, 14, 18, 19, 25, 26, 32, 34, 35, 36, 37, 38, 40, 41, 42, 43, 44, 45, 46, 47, 48, 49, 50, 51, 52, 53, 54, 55, 56, 57, 58, 59, 60, 61, 62, 63, 64, 65, 68, 69, 71, 72, 73, 74, 75, 76, 77, 78, 79, 80, 81, 82, 83, 84, 87, 89, 90, 91, 92, 93, 94, 95, 96, 97, 98, 99, 100, 101, 102, 105, 106, 107, 108, 109, 110, 111, 112, 114, 115, 116, 117, 118, 119, 120, 121, 122…	0.8840
YFL038C	1	0.6859	0.9684	54.6350	206	41	0.0220	0.0221	0.0002	0.0008	0.0002	[9, 19, 20, 52, 53, 82, 84, 85, 91, 93, 97, 125, 126, 138, 148, 153, 160]	0.0825	[22, 23, 24, 54, 56, 92, 139, 151, 179, 194]	0.0485	[2, 3, 4, 5, 6, 7, 8, 10, 11, 12, 13, 14, 15, 16, 17, 18, 21, 25, 26, 27, 28, 29, 30, 31, 32, 33, 34, 35, 36, 37, 38, 39, 40, 41, 42, 43, 45, 46, 47, 48, 50, 51, 55, 57, 58, 59, 60, 61, 62, 63, 64, 65, 66, 67, 68, 69, 70, 71, 72, 73, 74, 75, 76, 77, 78, 79, 80, 81, 83, 86, 87, 89, 90, 94, 95, 96, 98, 99, 100, 101, 102, 103, 104, 105, 106, 107, 108, 109, 110, 111, 112, 113, 114, 115, 116, 117, 118…	0.8544
YFL039C	1	0.9300	0.9673	118.6395	119	79	0.0144	0.0143	0.0006	0.0020	0.0006	[2, 3, 5, 6, 7, 8, 9, 16, 29, 32, 33, 42, 49, 50, 51, 52, 59, 69, 72, 73, 76, 80, 101, 103, 148, 149, 150, 236, 246, 247, 248, 249, 304, 323]	0.0907	[4, 20, 21, 23, 24, 30, 31, 34, 35, 36, 37, 38, 39, 67, 68]	0.0400	[10, 11, 12, 13, 14, 15, 17, 18, 19, 22, 25, 26, 27, 28, 40, 41, 43, 44, 45, 46, 47, 48, 53, 54, 55, 56, 57, 58, 60, 61, 62, 63, 64, 65, 66, 70, 71, 74, 75, 77, 78, 79, 81, 82, 83, 84, 85, 86, 87, 88, 89, 90, 91, 92, 93, 94, 95, 96, 97, 98, 99, 100, 102, 104, 105, 106, 107, 108, 109, 110, 111, 112, 113, 114, 115, 116, 117, 118, 119, 120, 121, 122, 123, 124, 125, 127, 128, 129, 130, 131, 132, 133,…	0.8453
YFL045C	1	0.6965	0.9546	59.8373	254	53	0.0229	0.0227	0.0004	0.0020	0.0004	[14, 16, 25, 26, 38, 50, 51, 52, 53, 87, 91, 95, 107, 109, 110, 111, 112, 115, 118, 119, 122, 192, 194, 195, 197, 212, 233]	0.1063	[15, 35, 36, 37]	0.0157	[2, 3, 4, 5, 6, 7, 8, 9, 10, 11, 12, 13, 17, 18, 19, 20, 21, 22, 23, 24, 27, 28, 29, 30, 31, 32, 33, 34, 39, 40, 41, 42, 43, 44, 45, 46, 47, 48, 49, 54, 55, 56, 57, 58, 59, 60, 61, 62, 63, 64, 65, 66, 67, 68, 69, 70, 71, 72, 73, 74, 75, 76, 77, 78, 79, 80, 81, 82, 83, 84, 85, 86, 88, 89, 90, 92, 93, 94, 96, 97, 98, 99, 100, 101, 102, 103, 104, 105, 106, 108, 113, 114, 116, 117, 120, 121, 123, 124…	0.8740
YFL048C	1	0.9256	0.9598	120.7040	189	90	0.0122	0.0120	0.0001	0.0002	0.0001	[2, 4, 52, 53, 54, 55, 57, 81, 94, 105, 106, 108, 120, 149, 150, 151, 152, 153, 154, 164, 194, 234, 235, 236, 260, 275, 351, 365, 368, 390, 401, 417, 423, 426]	0.0764	[]	0.0000	[3, 5, 6, 7, 8, 9, 10, 11, 12, 13, 15, 16, 17, 18, 19, 20, 21, 22, 23, 24, 25, 26, 27, 28, 29, 30, 31, 32, 33, 34, 35, 36, 37, 38, 39, 40, 41, 42, 43, 44, 45, 46, 47, 48, 49, 50, 56, 58, 59, 61, 62, 63, 64, 65, 66, 67, 68, 69, 70, 71, 74, 75, 76, 77, 78, 79, 80, 82, 83, 84, 85, 86, 87, 88, 89, 90, 91, 92, 95, 96, 97, 98, 99, 100, 101, 102, 103, 104, 107, 109, 110, 111, 112, 113, 114, 115, 116, 11…	0.8742
YFR001W	1	0.7307	0.9772	77.8594	204	18	0.0168	0.0167	0.0000	0.0002	0.0000	[7, 9, 10, 37, 41, 52, 96, 110, 119]	0.0441	[39, 107, 111, 113, 176]	0.0245	[2, 3, 4, 5, 6, 8, 11, 12, 13, 14, 15, 16, 17, 18, 19, 20, 21, 22, 23, 24, 25, 26, 27, 28, 29, 31, 32, 33, 34, 35, 36, 38, 40, 42, 43, 44, 45, 46, 47, 48, 49, 50, 51, 53, 54, 55, 56, 57, 58, 59, 60, 61, 62, 63, 64, 66, 67, 68, 69, 70, 71, 72, 73, 74, 75, 76, 77, 78, 79, 80, 81, 82, 83, 84, 85, 86, 87, 88, 89, 90, 91, 92, 93, 94, 95, 97, 98, 99, 100, 101, 102, 103, 104, 105, 106, 108, 109, 112, 11…	0.9216
YFR003C	1	0.5604	0.7473	26.3866	155	151	0.0278	0.0216	0.0870	1.3234	0.0870	[117, 143, 144, 146]	0.0258	[2, 4, 5, 6, 7, 8, 9, 10, 11, 12, 13, 14, 15, 16, 17, 18, 19, 20, 21, 22, 23, 24, 25, 26, 27, 28, 29, 30, 31, 32, 34, 35, 36, 37, 38, 39, 40, 41, 42, 43, 44, 45, 46, 47, 48, 49, 50, 51, 52, 53, 54, 55, 56, 57, 58, 59, 60, 61, 62, 63, 64, 65, 66, 67, 68, 69, 70, 71, 72, 73, 74, 75, 76, 77, 78, 79, 80, 81, 82, 83, 84, 86, 87, 88, 89, 90, 91, 92, 93, 94, 95, 96, 97, 98, 99, 100, 101, 102, 103, 104, …	0.9419	[3, 33, 85, 118, 145]	0.0323
YFR004W	1	0.5917	0.9831	57.2252	50	61	0.0191	0.0189	0.0018	0.0018	0.0018	[15, 29, 32, 54, 55, 79, 105, 106, 185, 216]	0.0327	[16, 17, 18, 19, 28, 30, 31, 49, 50, 51, 53, 57, 58, 69, 75, 80, 81, 82, 83, 84, 109, 186, 203, 211, 214, 215, 217, 218, 253, 254, 262, 263, 264, 265, 266, 267, 269, 270, 271, 272, 275, 277, 287, 288, 292, 297]	0.1503	[2, 3, 4, 5, 6, 7, 8, 9, 10, 11, 12, 13, 14, 20, 21, 22, 23, 24, 25, 26, 27, 33, 34, 35, 36, 37, 38, 39, 40, 41, 42, 43, 44, 45, 46, 47, 52, 56, 59, 60, 61, 62, 63, 64, 65, 66, 67, 68, 70, 71, 72, 73, 74, 76, 77, 78, 85, 86, 87, 88, 89, 90, 91, 92, 93, 94, 95, 96, 97, 98, 99, 100, 101, 102, 103, 104, 107, 108, 110, 111, 112, 113, 114, 115, 116, 117, 118, 119, 120, 121, 122, 123, 124, 127, 129, 13…	0.7941
YFR006W	1	0.9788	0.9664	92.7902	23	133	0.0151	0.0153	0.0004	0.0023	0.0004	[9, 10, 11, 12, 14, 15, 16, 17, 19, 20, 21, 23, 24, 27, 37, 39, 40, 41, 43, 44, 45, 46, 47, 48, 49, 61, 65, 66, 67, 68, 69, 71, 72, 73, 77, 78, 80, 82, 85, 100, 106, 109, 122, 130, 131, 138, 139, 140, 142, 143, 144, 145, 147, 148, 150, 168, 189, 201, 219, 225, 228, 230, 231, 235, 260, 261, 262, 263, 283, 285, 288, 290, 295, 296, 309, 311, 312, 315, 331, 333, 334, 345, 346, 347, 348, 351, 362, 363…	0.1813	[35, 42, 50, 51, 52, 53, 54, 60, 62, 63, 64, 70, 344, 412]	0.0262	[2, 18, 22, 25, 26, 28, 29, 30, 31, 32, 33, 34, 36, 38, 55, 56, 57, 58, 59, 74, 75, 76, 79, 81, 83, 84, 86, 87, 88, 89, 90, 91, 92, 93, 94, 95, 96, 97, 98, 99, 101, 102, 103, 104, 105, 107, 108, 110, 111, 112, 113, 114, 115, 116, 117, 118, 119, 120, 121, 123, 124, 125, 126, 127, 128, 129, 132, 133, 134, 135, 136, 137, 141, 146, 149, 151, 152, 153, 154, 155, 156, 157, 158, 159, 160, 161, 162, 163,…	0.7308
YFR009W	1	0.6583	0.9826	94.3781	240	92	0.0124	0.0124	0.0002	0.0007	0.0002	[15, 16, 29, 32, 33, 34, 35, 36, 37, 73, 87, 89, 110, 128, 132, 160, 164, 185, 197, 249, 260, 288, 331, 332, 333, 334, 339, 385, 399, 420, 425, 432, 452, 469, 470, 471, 473, 475, 528, 529, 569, 570, 571, 572, 620, 621, 623, 639, 640, 674, 675, 676, 677, 678, 710, 713, 715, 716, 721, 739]	0.0798	[19, 27, 57, 74, 84, 190, 198, 466, 467, 616, 618, 626, 709, 712, 714, 743]	0.0213	[2, 3, 4, 5, 6, 7, 8, 9, 10, 11, 12, 13, 14, 17, 18, 20, 21, 22, 23, 24, 25, 26, 28, 30, 31, 38, 39, 40, 41, 42, 43, 44, 45, 46, 47, 48, 49, 50, 51, 52, 53, 54, 55, 56, 58, 59, 60, 61, 62, 63, 64, 65, 66, 67, 68, 69, 70, 71, 72, 75, 76, 77, 78, 79, 80, 81, 82, 83, 85, 86, 88, 90, 91, 92, 93, 94, 95, 96, 97, 98, 99, 100, 101, 102, 103, 104, 105, 106, 107, 108, 109, 111, 112, 113, 114, 115, 116, 11…	0.8750
YFR010W	1	0.6742	0.9719	72.0699	243	88	0.0160	0.0160	0.0005	0.0014	0.0005	[10, 15, 18, 19, 20, 21, 22, 23, 27, 45, 47, 48, 54, 58, 61, 62, 65, 88, 89, 121, 124, 142, 144, 148, 156, 184, 196, 197, 198, 199, 267, 268, 287, 288, 311, 315, 333, 336, 338, 341, 427, 428, 429, 444, 445, 477, 479, 480, 482, 483, 486]	0.1022	[24, 25, 49, 50, 59, 60, 139, 141, 189, 330, 334, 335, 368, 464]	0.0281	[2, 3, 4, 5, 6, 7, 8, 9, 11, 12, 13, 14, 16, 17, 26, 28, 29, 30, 31, 32, 33, 34, 35, 36, 37, 38, 39, 40, 41, 42, 43, 44, 46, 51, 52, 53, 55, 56, 57, 63, 64, 66, 67, 68, 69, 70, 71, 72, 73, 74, 75, 76, 77, 78, 79, 80, 81, 82, 83, 84, 85, 86, 87, 90, 91, 92, 93, 94, 95, 96, 97, 98, 99, 100, 101, 102, 104, 105, 106, 107, 108, 109, 110, 111, 112, 113, 114, 115, 116, 117, 118, 119, 120, 122, 123, 125,…	0.8597
YFR011C	1	0.7265	0.9570	59.1684	170	34	0.0222	0.0224	0.0002	0.0010	0.0002	[13, 15, 25, 26, 32, 33, 34, 35, 37, 47, 75, 77, 80, 105, 129, 137, 153]	0.1000	[18, 19, 106, 151, 161]	0.0294	[2, 3, 4, 5, 6, 7, 8, 9, 10, 11, 12, 14, 16, 17, 20, 21, 22, 23, 24, 27, 28, 29, 30, 31, 36, 38, 39, 40, 41, 42, 43, 44, 45, 46, 48, 49, 50, 51, 52, 53, 54, 55, 56, 57, 58, 59, 60, 61, 62, 63, 64, 65, 66, 67, 68, 69, 70, 71, 72, 73, 74, 76, 78, 79, 81, 82, 83, 84, 85, 86, 87, 88, 89, 90, 91, 92, 93, 95, 96, 98, 99, 100, 101, 102, 103, 104, 107, 108, 109, 110, 111, 112, 113, 114, 115, 116, 117, 11…	0.8529
YFR024C-A	1	0.7395	0.9664	70.6390	203	112	0.0190	0.0189	0.0016	0.0037	0.0016	[11, 13, 28, 29, 33, 34, 35, 36, 37, 38, 39, 40, 43, 44, 45, 47, 49, 85, 86, 87, 88, 89, 126, 127, 128, 131, 132, 149, 152, 153, 160, 182, 187, 195, 196, 198, 205, 224, 253, 263, 264, 268, 269, 270, 271, 272, 277, 278, 292, 315, 316, 335, 340, 354, 377, 379, 382, 394, 395, 401, 403, 404, 436, 437]	0.1394	[14, 15, 16, 17, 18, 19, 20, 21, 30, 31, 32, 192, 256, 257, 273, 343]	0.0349	[2, 3, 4, 5, 6, 7, 8, 9, 10, 12, 22, 23, 24, 25, 26, 27, 41, 42, 46, 48, 50, 51, 52, 53, 54, 55, 56, 57, 58, 59, 60, 61, 62, 63, 64, 65, 66, 67, 68, 69, 70, 71, 72, 73, 74, 75, 76, 77, 78, 79, 80, 81, 82, 83, 84, 90, 91, 92, 93, 94, 95, 96, 97, 98, 99, 100, 101, 102, 103, 104, 107, 108, 109, 110, 111, 112, 113, 114, 115, 116, 117, 118, 119, 120, 121, 122, 123, 124, 125, 129, 130, 133, 134, 135, 1…	0.8105
YFR033C	1	0.8050	0.9510	55.7403	147	53	0.0240	0.0241	0.0033	0.0056	0.0033	[3, 6, 8, 12, 15, 17, 19, 20, 21, 22, 24, 25, 26, 27, 28, 29, 30, 32, 33, 38, 40, 58, 61, 62, 64, 70, 74, 83, 85, 87, 103, 125, 129, 137]	0.2313	[11, 57, 59, 128]	0.0272	[2, 4, 5, 7, 9, 10, 13, 14, 16, 18, 23, 31, 34, 35, 36, 37, 39, 41, 42, 43, 44, 45, 46, 47, 48, 49, 50, 51, 52, 53, 55, 56, 60, 63, 65, 66, 67, 68, 69, 71, 72, 73, 75, 76, 77, 78, 79, 80, 81, 82, 84, 86, 88, 89, 90, 91, 92, 93, 94, 95, 96, 97, 98, 99, 100, 101, 102, 104, 105, 106, 107, 108, 109, 110, 111, 112, 113, 114, 115, 116, 117, 118, 119, 120, 121, 122, 123, 124, 126, 127, 130, 131, 132, 13…	0.7347
YFR034C	1	0.7432	0.9109	104.3727	56	70	0.0158	0.0156	0.0111	0.0158	0.0111	[2, 3, 4, 7, 8, 9, 10, 11, 12, 13, 14, 15, 17, 18, 19, 20, 21, 22, 23, 24, 25, 27, 28, 29, 30, 31, 35, 36, 37, 38, 40, 41, 43, 44, 45, 46, 47, 48, 49, 50, 51, 52, 53, 54, 55, 56, 57, 58, 60, 61, 62, 63, 64, 65, 67, 68, 71, 72, 73, 74, 75, 76, 77, 78, 82, 83, 84, 85, 86, 90, 91, 92, 93, 94, 98, 99, 102, 105, 106, 107, 108, 109, 110, 111, 112, 113, 114, 115, 116, 117, 118, 119, 120, 121, 122, 123, …	0.7917	[69, 70, 80, 89, 96, 97, 100, 101, 232, 233, 241, 252]	0.0385	[5, 6, 16, 26, 32, 33, 34, 39, 42, 59, 79, 81, 87, 88, 95, 103, 104, 130, 147, 149, 153, 170, 176, 179, 180, 181, 182, 188, 195, 220, 225, 234, 235, 237, 242, 243, 244, 246, 251, 255, 256, 262, 265, 277, 280, 300, 301, 303, 309]	0.1571
YFR037C	1	0.8873	0.9691	94.2449	45	105	0.0144	0.0146	0.0004	0.0011	0.0004	[13, 14, 15, 27, 28, 30, 31, 32, 33, 34, 35, 49, 54, 55, 61, 69, 87, 99, 102, 105, 106, 107, 144, 162, 184, 185, 186, 188, 189, 190, 197, 198, 204, 222, 236, 240, 242, 245, 280, 281, 288, 294, 295, 296, 297, 298, 322, 350, 381, 382, 397, 415, 418, 426, 442, 444, 445, 463, 465, 466, 467, 503, 521, 523, 525]	0.1167	[16, 19, 20, 53, 56, 94, 98, 101, 103, 522]	0.0180	[2, 3, 4, 5, 6, 7, 8, 9, 10, 11, 12, 17, 18, 21, 22, 23, 24, 25, 26, 29, 36, 37, 38, 39, 40, 41, 42, 43, 44, 45, 46, 47, 48, 50, 51, 52, 57, 58, 59, 60, 62, 63, 64, 65, 66, 67, 68, 70, 71, 72, 73, 74, 75, 76, 77, 78, 79, 80, 81, 82, 83, 84, 85, 86, 88, 89, 90, 91, 92, 93, 95, 96, 97, 100, 104, 108, 109, 110, 111, 112, 113, 114, 115, 116, 117, 118, 119, 120, 121, 122, 123, 124, 125, 126, 127, 128,…	0.8330
YFR044C	1	0.8131	0.9571	66.1006	225	189	0.0207	0.0198	0.0092	0.0133	0.0092	[2, 6, 8, 10, 14, 15, 17, 18, 19, 20, 21, 22, 23, 24, 25, 26, 28, 29, 30, 32, 33, 35, 36, 37, 38, 41, 43, 44, 48, 50, 51, 52, 54, 55, 62, 64, 65, 67, 69, 70, 71, 73, 75, 78, 79, 81, 83, 84, 85, 86, 87, 88, 89, 90, 91, 92, 93, 94, 95, 96, 98, 99, 100, 101, 104, 107, 108, 109, 111, 113, 115, 117, 118, 119, 121, 122, 123, 128, 134, 135, 136, 137, 138, 139, 140, 141, 142, 144, 145, 146, 148, 149, 151…	0.6466	[3, 5, 7, 9, 11, 12, 13, 82, 259, 287, 289, 291, 293]	0.0270	[4, 16, 27, 31, 34, 39, 40, 42, 45, 46, 47, 49, 53, 56, 57, 58, 59, 60, 61, 63, 66, 68, 72, 74, 76, 77, 80, 97, 102, 103, 105, 106, 110, 112, 114, 116, 120, 124, 125, 126, 127, 129, 130, 131, 132, 133, 143, 147, 150, 152, 154, 156, 157, 160, 167, 168, 175, 180, 184, 191, 193, 194, 199, 200, 202, 204, 205, 206, 207, 211, 212, 213, 215, 217, 220, 228, 231, 243, 247, 252, 257, 258, 261, 262, 264, 26…	0.3202
YFR047C	1	0.9209	0.9783	112.2331	39	104	0.0132	0.0130	0.0002	0.0007	0.0002	[2, 3, 7, 12, 13, 14, 18, 21, 22, 54, 55, 58, 61, 62, 63, 64, 69, 78, 79, 81, 84, 101, 103, 109, 111, 117, 125, 131, 166, 176, 218, 234, 236, 241, 247, 249, 264, 271, 279]	0.1322	[4, 5, 10, 11, 154]	0.0169	[6, 8, 9, 15, 16, 17, 19, 20, 23, 24, 25, 26, 27, 28, 29, 30, 31, 32, 33, 34, 35, 36, 37, 38, 39, 40, 42, 43, 44, 45, 46, 47, 48, 49, 50, 51, 52, 53, 56, 57, 59, 60, 65, 66, 67, 68, 70, 71, 72, 73, 74, 75, 76, 77, 83, 85, 86, 87, 88, 89, 90, 91, 92, 93, 94, 95, 96, 97, 98, 99, 100, 102, 104, 105, 106, 107, 108, 110, 112, 113, 114, 115, 116, 118, 119, 120, 122, 123, 124, 126, 127, 128, 129, 130, 1…	0.8068
YFR049W	0	0.4695	0.9331	37.9041	123	35	0.0337	0.0342	0.0026	0.0026	0.0181	[2, 4, 10, 15, 19, 20, 24, 25, 27, 28, 31, 34, 46, 47, 48, 49, 53, 54, 56, 57, 58, 59, 62, 63, 68, 70, 71, 72, 73, 77, 82, 89, 90, 95, 97, 102, 104, 105, 107, 108, 109, 110, 116, 117, 118, 119, 120, 121, 122, 123, 124]	0.4146	[5, 6, 9, 11, 18, 21, 22, 26, 29, 35, 36, 37, 39, 67, 79, 85, 86, 92, 93, 98, 99, 100, 101, 106, 111, 112, 113]	0.2195	[3, 7, 8, 12, 13, 14, 16, 17, 23, 30, 32, 33, 38, 40, 41, 42, 43, 44, 45, 50, 51, 52, 55, 60, 61, 64, 65, 66, 69, 74, 75, 76, 78, 80, 81, 83, 84, 87, 88, 91, 94, 96, 103, 114, 115]	0.3659
YFR050C	1	0.8477	0.9860	102.7595	10	66	0.0161	0.0166	0.0027	0.0050	0.0027	[15, 20, 21, 25, 27, 28, 29, 30, 33, 37, 38, 39, 40, 41, 42, 44, 47, 48, 49, 50, 51, 52, 53, 54, 63, 64, 102, 103, 104, 105, 106, 110, 115, 116, 118, 119, 120, 124, 125, 126, 127, 128, 129, 131, 132, 133, 179, 194, 254]	0.1842	[31, 32, 34, 35, 36, 46, 82, 107, 109, 117, 233]	0.0414	[2, 3, 4, 5, 6, 7, 8, 9, 10, 11, 12, 13, 14, 16, 17, 18, 19, 22, 23, 24, 26, 43, 45, 55, 56, 57, 58, 59, 60, 61, 62, 65, 66, 67, 68, 69, 70, 71, 72, 73, 74, 75, 76, 77, 78, 79, 80, 81, 83, 84, 85, 86, 87, 88, 89, 90, 91, 92, 93, 94, 95, 96, 97, 98, 99, 100, 101, 108, 111, 112, 113, 114, 121, 122, 123, 130, 134, 135, 136, 137, 138, 139, 140, 141, 142, 143, 144, 145, 146, 147, 148, 149, 150, 151, 1…	0.7632
YFR051C	1	0.6739	0.9780	93.6076	34	68	0.0129	0.0130	0.0001	0.0004	0.0001	[3, 13, 14, 15, 18, 26, 50, 78, 83, 84, 95, 108, 109, 129, 133, 144, 146, 150, 163, 169, 171, 172, 173, 181, 188, 189, 233, 234, 236, 239, 245, 283, 284, 285, 329, 333, 334, 341, 360, 361, 373, 374, 375, 377, 379, 411, 412, 456, 468, 472, 479, 484, 485, 499, 501, 503, 520, 521, 528]	0.1081	[237, 296, 365, 376, 434, 527, 537]	0.0128	[2, 4, 5, 7, 8, 9, 10, 11, 12, 16, 17, 19, 20, 21, 22, 23, 24, 25, 27, 28, 29, 30, 31, 32, 33, 34, 35, 36, 37, 38, 39, 40, 41, 42, 43, 44, 45, 46, 47, 48, 49, 51, 52, 53, 54, 55, 57, 58, 59, 60, 61, 62, 63, 64, 65, 67, 68, 69, 70, 71, 72, 73, 74, 75, 76, 77, 79, 80, 81, 82, 85, 86, 87, 88, 89, 90, 91, 92, 93, 94, 96, 97, 98, 99, 100, 101, 102, 103, 104, 105, 106, 107, 110, 111, 112, 113, 114, 115…	0.8187
YFR052W	1	0.7920	0.9687	84.4054	18	40	0.0157	0.0158	0.0002	0.0003	0.0002	[19, 69, 71, 72, 73, 96, 97, 114, 141, 142, 143, 145, 176, 178, 181, 213, 216, 217, 221, 230, 232, 246]	0.0803	[18]	0.0036	[2, 3, 4, 5, 6, 7, 8, 9, 10, 11, 12, 13, 14, 15, 16, 17, 20, 21, 24, 25, 26, 27, 28, 29, 30, 31, 33, 34, 35, 36, 37, 39, 40, 41, 42, 43, 44, 45, 46, 47, 48, 49, 50, 51, 52, 53, 54, 55, 56, 57, 58, 59, 60, 61, 62, 63, 64, 65, 66, 67, 68, 70, 74, 75, 76, 77, 78, 79, 80, 81, 82, 83, 84, 85, 86, 87, 88, 89, 90, 91, 92, 93, 94, 95, 98, 99, 100, 101, 102, 103, 104, 105, 106, 107, 108, 109, 110, 111, 11…	0.8978
YFR053C	1	0.5095	0.9884	51.8335	229	70	0.0175	0.0173	0.0015	0.0020	0.0015	[79, 162]	0.0041	[17, 19, 20, 21, 23, 24, 25, 26, 27, 70, 72, 73, 80, 81, 82, 83, 85, 86, 87, 88, 118, 119, 131, 160, 161, 163, 164, 165, 193, 220, 244, 245, 246, 281, 287, 288, 290, 315, 318, 319, 327, 330, 344, 373, 416, 424, 425, 427, 428, 429, 430, 431, 432, 433, 434, 435, 436, 437, 438, 439, 440, 441, 442, 443, 444, 445, 446, 476]	0.1402	[2, 3, 4, 5, 6, 7, 8, 9, 10, 11, 12, 13, 14, 15, 16, 18, 22, 28, 29, 30, 31, 32, 33, 34, 35, 36, 37, 38, 39, 40, 41, 42, 43, 44, 45, 46, 47, 48, 49, 50, 51, 52, 53, 54, 55, 56, 57, 58, 59, 60, 61, 62, 63, 64, 65, 66, 67, 68, 69, 71, 74, 75, 76, 77, 78, 84, 89, 90, 91, 92, 93, 94, 95, 96, 97, 98, 99, 100, 101, 102, 103, 104, 105, 106, 107, 108, 109, 110, 111, 112, 113, 114, 115, 116, 117, 120, 121…	0.8454
YFR055W	1	0.6807	0.9743	59.9003	84	59	0.0196	0.0192	0.0003	0.0007	0.0003	[7, 13, 29, 42, 43, 44, 45, 46, 49, 58, 67, 71, 94, 99, 110, 114, 115, 116, 118, 119, 136, 170, 192, 193, 195, 196, 215, 226, 233, 248, 250, 294, 296, 308, 330]	0.1029	[113, 117, 169, 197, 218, 219, 232, 241, 251, 321, 331]	0.0324	[2, 3, 4, 5, 6, 8, 9, 10, 11, 12, 14, 15, 16, 17, 18, 19, 20, 21, 22, 23, 24, 25, 26, 27, 28, 30, 31, 32, 33, 34, 35, 36, 37, 38, 39, 40, 41, 47, 48, 50, 51, 52, 53, 54, 55, 56, 57, 59, 60, 61, 62, 63, 64, 65, 66, 68, 69, 70, 72, 73, 74, 75, 76, 77, 78, 79, 80, 81, 82, 83, 84, 85, 86, 87, 88, 89, 90, 91, 92, 93, 95, 96, 97, 98, 100, 101, 102, 103, 104, 105, 106, 107, 108, 109, 111, 120, 121, 122,…	0.8441
YGL001C	1	0.7971	0.9658	88.3698	93	92	0.0174	0.0170	0.0014	0.0034	0.0014	[2, 9, 13, 19, 20, 22, 23, 24, 25, 26, 27, 29, 31, 33, 43, 44, 47, 48, 51, 58, 63, 64, 65, 66, 71, 77, 85, 99, 124, 125, 138, 140, 146, 155, 158, 159, 160, 161, 162, 163, 175, 176, 181, 182, 186, 187, 188, 192, 193, 197, 199, 203, 206, 211, 217, 221, 225, 226, 230, 232, 241, 245, 246, 247, 249, 254, 255, 257, 258, 259, 260, 261, 262, 263, 264, 271, 272, 276, 280, 282, 283, 285, 293, 295, 300, 301…	0.2779	[21, 46, 139, 145, 253, 307]	0.0172	[3, 4, 5, 6, 7, 8, 10, 11, 12, 14, 15, 16, 17, 18, 28, 30, 32, 34, 35, 36, 37, 38, 39, 40, 41, 42, 45, 49, 50, 52, 53, 54, 55, 56, 57, 59, 60, 61, 62, 67, 68, 69, 70, 72, 73, 74, 75, 76, 78, 79, 80, 81, 82, 83, 84, 86, 87, 88, 89, 90, 91, 92, 93, 94, 95, 96, 97, 98, 100, 102, 103, 104, 105, 106, 107, 108, 109, 110, 111, 112, 113, 114, 115, 116, 117, 118, 119, 120, 121, 122, 123, 126, 127, 128, 12…	0.6905
YGL008C	0	0.7730	0.9910	85.6758	150	191	0.0153	0.0160	0.0220	0.0220	0.0226	[11, 12, 14, 15, 16, 17, 18, 19, 23, 24, 43, 45, 47, 48, 51, 52, 53, 55, 56, 65, 67, 68, 70, 74, 75, 79, 80, 81, 82, 83, 84, 85, 86, 87, 88, 89, 90, 93, 94, 95, 99, 131, 132, 133, 135, 136, 138, 172, 177, 187, 196, 230, 231, 251, 263, 264, 276, 277, 279, 284, 285, 286, 307, 325, 358, 364, 374, 387, 391, 392, 393, 396, 405, 406, 407, 408, 420, 421, 422, 425, 426, 427, 428, 430, 431, 432, 433, 434,…	0.1481	[35, 38, 39, 40, 49, 59, 69, 73, 78, 137, 265, 278, 357, 397, 424, 500, 516, 517, 518, 521, 522, 603, 761, 763, 766, 909]	0.0283	[2, 3, 4, 5, 6, 7, 8, 9, 10, 13, 20, 21, 22, 25, 26, 27, 28, 29, 30, 31, 32, 33, 34, 36, 37, 41, 42, 44, 46, 50, 54, 57, 58, 60, 61, 62, 63, 64, 66, 71, 72, 76, 77, 91, 92, 96, 97, 98, 100, 101, 102, 103, 104, 105, 106, 107, 108, 109, 110, 111, 112, 113, 114, 115, 116, 117, 118, 119, 120, 121, 122, 123, 124, 125, 126, 127, 128, 129, 130, 134, 139, 140, 141, 142, 143, 144, 145, 146, 147, 148, 149,…	0.7571
YGL009C	1	0.8811	0.9817	99.8611	11	129	0.0139	0.0139	0.0015	0.0032	0.0015	[8, 9, 10, 11, 13, 14, 15, 22, 27, 28, 30, 31, 32, 33, 34, 35, 36, 37, 41, 42, 43, 44, 45, 67, 68, 71, 72, 79, 80, 81, 83, 84, 97, 99, 100, 101, 102, 103, 104, 149, 167, 168, 180, 181, 196, 201, 207, 208, 232, 233, 234, 235, 236, 270, 271, 273, 274, 275, 335, 341, 342, 343, 344, 359, 384, 400, 406, 413, 428, 431, 432, 433, 434, 437, 438, 439, 479, 521, 522, 523, 526, 527, 528, 570, 581, 582, 583,…	0.1284	[16, 17, 18, 26, 194, 466]	0.0077	[2, 3, 4, 5, 6, 7, 12, 19, 20, 21, 23, 24, 25, 29, 38, 39, 40, 46, 47, 48, 49, 50, 51, 52, 53, 54, 55, 56, 57, 58, 59, 60, 61, 62, 63, 64, 65, 69, 70, 73, 74, 75, 76, 77, 78, 82, 85, 86, 87, 88, 89, 90, 91, 92, 93, 94, 95, 96, 98, 105, 106, 107, 108, 109, 110, 111, 112, 113, 114, 115, 116, 117, 118, 119, 120, 121, 122, 123, 124, 125, 126, 127, 128, 129, 130, 131, 132, 133, 134, 135, 136, 137, 141…	0.8357
YGL011C	1	0.9227	0.9585	112.3178	252	49	0.0134	0.0133	0.0000	0.0002	0.0000	[6, 9, 33, 47, 75, 127, 129, 159, 167, 168]	0.0397	[]	0.0000	[2, 3, 4, 5, 7, 8, 10, 11, 12, 13, 14, 15, 16, 17, 18, 19, 20, 21, 22, 23, 24, 25, 26, 27, 28, 29, 30, 31, 32, 34, 35, 36, 37, 39, 40, 41, 42, 43, 44, 45, 46, 48, 49, 50, 51, 52, 53, 54, 55, 56, 57, 58, 59, 60, 61, 62, 63, 64, 65, 66, 67, 68, 69, 70, 71, 73, 74, 77, 78, 79, 80, 81, 82, 83, 84, 85, 86, 87, 88, 89, 90, 91, 92, 93, 94, 95, 96, 97, 100, 102, 103, 104, 105, 106, 107, 108, 109, 112, 11…	0.9008
YGL012W	0	0.5586	0.9240	73.1155	217	83	0.0166	0.0164	0.0017	0.0017	0.0036	[2, 3, 4, 5, 7, 8, 10, 12, 13, 14, 15, 16, 17, 18, 22, 25, 26, 29, 32, 34, 38, 40, 41, 44, 47, 50, 51, 54, 56, 57, 58, 59, 60, 63, 64, 65, 67, 70, 71, 72, 73, 74, 76, 77, 78, 81, 85, 86, 87, 88, 90, 91, 92, 99, 101, 102, 105, 109, 112, 113, 114, 115, 116, 117, 119, 126, 131, 134, 136, 137, 140, 141, 142, 146, 147, 149, 154, 155, 156, 163, 164, 165, 166, 167, 168, 169, 172, 175, 180, 182, 185, 189…	0.4440	[6, 9, 11, 83, 84, 111, 193, 195, 196, 198, 245, 248, 249, 265, 317, 346, 424, 430, 431, 432, 433, 434, 435, 436, 437, 440, 442]	0.0571	[19, 20, 21, 23, 24, 27, 28, 30, 31, 33, 35, 36, 37, 39, 42, 43, 45, 46, 48, 49, 52, 53, 55, 61, 62, 66, 68, 69, 75, 79, 80, 82, 89, 93, 94, 95, 96, 97, 98, 100, 103, 104, 106, 107, 108, 110, 118, 120, 121, 122, 123, 124, 125, 128, 129, 130, 132, 133, 135, 138, 139, 143, 144, 145, 148, 150, 151, 152, 153, 157, 158, 160, 161, 162, 170, 171, 173, 174, 176, 177, 178, 179, 181, 183, 184, 186, 187, 18…	0.4926
YGL019W	1	0.7524	0.9690	96.4191	22	36	0.0142	0.0140	0.0001	0.0003	0.0001	[3, 97, 121, 131, 197]	0.0180	[]	0.0000	[2, 4, 5, 6, 7, 8, 9, 10, 11, 12, 13, 14, 15, 16, 17, 20, 21, 22, 23, 24, 25, 26, 27, 28, 29, 30, 31, 32, 33, 34, 35, 36, 37, 38, 39, 40, 41, 42, 43, 44, 45, 47, 48, 49, 50, 51, 52, 53, 54, 55, 56, 57, 60, 61, 62, 63, 64, 66, 67, 68, 69, 70, 71, 72, 73, 74, 75, 76, 77, 78, 79, 80, 81, 82, 83, 84, 85, 86, 88, 89, 90, 91, 92, 93, 94, 95, 96, 98, 99, 100, 101, 102, 103, 104, 105, 106, 107, 108, 109,…	0.9101
YGL020C	1	0.7040	0.9749	72.0681	235	33	0.0169	0.0168	0.0003	0.0006	0.0003	[9, 14, 34, 36, 40, 41, 81, 86, 95, 99, 100, 151, 160, 184, 205, 213]	0.0681	[29, 37, 39, 80]	0.0170	[2, 3, 4, 5, 6, 7, 8, 10, 11, 12, 13, 15, 16, 17, 18, 19, 20, 21, 22, 23, 24, 25, 26, 27, 28, 30, 31, 32, 33, 35, 38, 42, 43, 44, 45, 46, 47, 48, 49, 50, 51, 52, 53, 54, 57, 58, 59, 60, 61, 62, 63, 64, 65, 66, 67, 68, 69, 70, 71, 72, 73, 74, 75, 76, 77, 78, 79, 82, 83, 84, 85, 87, 88, 89, 90, 91, 92, 93, 94, 96, 97, 98, 101, 102, 103, 104, 105, 106, 107, 109, 110, 111, 112, 113, 114, 115, 116, 11…	0.8936
YGL022W	1	0.6677	0.9818	96.8625	206	125	0.0135	0.0135	0.0011	0.0016	0.0011	[8, 9, 12, 13, 14, 15, 20, 45, 47, 48, 65, 74, 80, 81, 85, 86, 104, 107, 126, 130, 132, 153, 154, 176, 177, 180, 198, 199, 202, 219, 220, 233, 236, 237, 238, 239, 240, 245, 264, 265, 267, 280, 281, 282, 317, 324, 325, 326, 329, 332, 373, 376, 428, 429, 462, 463, 464, 465, 480, 481, 482, 486, 507, 508, 509, 510, 512, 513, 514, 579, 584, 588, 591, 607, 646, 654, 676, 677, 691, 705]	0.1114	[21, 66, 82, 105, 190, 195, 196, 197, 200, 201, 275, 285, 327, 328, 413, 414, 415, 416, 419, 420, 421, 422, 423, 425, 426, 427, 505, 506, 511, 553, 647, 648, 699, 709]	0.0474	[2, 3, 4, 5, 6, 7, 10, 11, 16, 17, 18, 19, 22, 23, 24, 25, 26, 27, 28, 29, 30, 31, 32, 33, 34, 35, 36, 37, 38, 39, 40, 41, 42, 43, 44, 46, 49, 50, 51, 52, 53, 54, 55, 56, 57, 58, 59, 60, 61, 62, 63, 64, 67, 68, 69, 70, 71, 72, 73, 75, 76, 77, 78, 79, 83, 84, 87, 88, 89, 90, 91, 92, 93, 94, 95, 96, 97, 98, 99, 100, 101, 102, 103, 106, 108, 109, 110, 111, 112, 113, 114, 115, 116, 117, 118, 119, 120…	0.8106
YGL026C	1	0.8258	0.9712	82.2620	195	141	0.0162	0.0161	0.0005	0.0010	0.0005	[5, 7, 20, 23, 24, 25, 27, 28, 31, 32, 35, 50, 51, 52, 53, 56, 81, 82, 83, 87, 88, 99, 103, 104, 105, 106, 111, 112, 125, 133, 134, 154, 155, 157, 158, 182, 194, 196, 218, 219, 220, 221, 225, 233, 237, 238, 239, 241, 242, 250, 258, 260, 261, 275, 279, 290, 309, 310, 312, 338, 339, 340, 341, 349, 353, 360, 362, 367, 368, 369, 383, 392, 454, 456, 463, 504, 513, 514, 518, 519, 539, 577, 578, 580, 58…	0.1542	[]	0.0000	[2, 3, 4, 6, 8, 9, 10, 11, 12, 13, 14, 15, 16, 17, 18, 19, 21, 22, 26, 29, 30, 33, 34, 36, 37, 38, 39, 40, 41, 42, 43, 44, 45, 46, 47, 48, 49, 54, 55, 57, 58, 59, 60, 61, 62, 63, 64, 65, 66, 67, 68, 69, 70, 71, 72, 73, 74, 75, 76, 77, 78, 79, 80, 84, 85, 86, 89, 90, 91, 92, 93, 94, 95, 96, 97, 98, 107, 108, 109, 110, 113, 114, 115, 116, 117, 118, 119, 120, 121, 122, 123, 124, 126, 127, 128, 129, …	0.8303
YGL027C	1	0.8676	0.9787	87.6967	65	156	0.0150	0.0152	0.0007	0.0009	0.0007	[6, 8, 9, 26, 27, 28, 38, 39, 40, 50, 53, 54, 65, 69, 70, 71, 72, 74, 75, 126, 130, 137, 138, 139, 140, 141, 143, 144, 155, 156, 157, 158, 159, 160, 174, 183, 184, 186, 187, 188, 200, 203, 204, 227, 230, 232, 235, 237, 242, 243, 244, 245, 246, 247, 248, 249, 250, 251, 252, 291, 294, 318, 319, 320, 327, 333, 334, 335, 341, 346, 347, 351, 356, 360, 361, 378, 379, 380, 381, 382, 388, 389, 395, 396, …	0.1777	[538, 804]	0.0024	[2, 3, 4, 5, 7, 10, 11, 12, 13, 14, 15, 16, 17, 18, 19, 20, 21, 22, 23, 29, 30, 31, 32, 33, 34, 35, 36, 37, 41, 42, 43, 44, 45, 46, 47, 48, 49, 51, 52, 55, 56, 57, 58, 59, 60, 61, 62, 63, 64, 66, 67, 68, 73, 76, 77, 78, 79, 80, 81, 82, 83, 84, 85, 86, 87, 88, 89, 90, 91, 92, 93, 94, 95, 96, 97, 98, 99, 100, 101, 102, 103, 104, 105, 106, 107, 108, 109, 110, 111, 113, 114, 115, 116, 117, 119, 120, …	0.7827
YGL028C	1	0.7506	0.9770	102.4785	30	85	0.0133	0.0131	0.0004	0.0010	0.0004	[5, 7, 8, 12, 14, 15, 19, 20, 21, 22, 24, 54, 75, 97, 111, 115, 116, 118, 167, 175, 180, 181, 183, 184, 185, 186, 252, 275, 276, 277, 278, 279, 280, 307, 326, 343, 344, 356, 362, 393, 395, 396, 397, 398, 399, 400, 445, 471, 473, 477, 512, 518]	0.0959	[17, 394]	0.0037	[2, 3, 4, 6, 9, 10, 11, 13, 16, 18, 23, 25, 26, 27, 28, 29, 30, 31, 32, 33, 34, 35, 36, 37, 38, 39, 40, 41, 43, 44, 45, 46, 47, 48, 49, 50, 51, 52, 53, 55, 56, 58, 61, 63, 64, 65, 66, 67, 68, 69, 70, 71, 72, 73, 74, 76, 77, 78, 79, 80, 81, 82, 83, 84, 85, 86, 87, 88, 89, 90, 91, 92, 93, 94, 95, 96, 98, 99, 100, 101, 102, 103, 104, 105, 106, 107, 108, 109, 110, 112, 113, 114, 117, 119, 120, 121, 1…	0.8118
YGL029W	1	0.7556	0.9635	66.9943	120	22	0.0209	0.0209	0.0012	0.0023	0.0012	[9, 10, 11, 15, 19, 32, 50, 105, 110]	0.0750	[52, 91, 101, 111]	0.0333	[2, 3, 4, 5, 6, 7, 8, 12, 13, 14, 16, 17, 18, 20, 21, 22, 23, 24, 25, 26, 27, 28, 29, 30, 31, 33, 34, 35, 36, 37, 38, 39, 40, 41, 42, 43, 44, 45, 46, 47, 48, 49, 51, 53, 54, 55, 56, 57, 58, 59, 60, 61, 62, 63, 64, 65, 66, 67, 68, 69, 70, 71, 72, 73, 74, 75, 76, 77, 78, 79, 80, 81, 82, 83, 84, 85, 86, 87, 88, 89, 90, 92, 93, 94, 95, 96, 97, 98, 99, 100, 102, 103, 104, 106, 107, 108, 109, 112, 113,…	0.8917
YGL030W	1	0.9533	0.9108	76.0870	105	40	0.0190	0.0192	0.0001	0.0004	0.0001	[2, 3, 8, 9, 10, 11, 14, 30, 32, 43, 52, 69]	0.1143	[4, 5, 6, 7]	0.0381	[12, 13, 15, 16, 17, 18, 19, 20, 21, 22, 23, 24, 25, 26, 27, 28, 29, 31, 33, 34, 35, 36, 37, 38, 39, 40, 41, 42, 44, 45, 46, 47, 48, 49, 50, 51, 53, 54, 55, 56, 57, 58, 59, 60, 61, 62, 63, 64, 65, 66, 67, 68, 70, 71, 72, 73, 74, 75, 76, 77, 78, 79, 80, 81, 82, 83, 84, 85, 86, 87, 88, 89, 90, 91, 92, 93, 94, 95, 96, 97, 98, 99, 101, 102, 103, 104, 105, 106]	0.8381
YGL032C	1	0.7372	0.9767	57.0315	87	26	0.0243	0.0243	0.0003	0.0015	0.0003	[4, 7, 8, 10, 11, 26, 27, 28, 31, 33, 35, 36, 38, 40, 41, 55]	0.1839	[14, 19, 20, 29, 32, 34, 39]	0.0805	[2, 3, 5, 6, 9, 12, 13, 15, 16, 17, 18, 21, 22, 23, 24, 25, 30, 37, 42, 43, 44, 45, 46, 47, 48, 49, 50, 51, 52, 53, 54, 56, 57, 58, 59, 60, 61, 62, 63, 64, 65, 66, 67, 68, 69, 70, 71, 72, 73, 74, 75, 76, 77, 78, 79, 80, 81, 82, 83, 84, 85, 86, 87, 88]	0.7356
YGL037C	1	0.6600	0.9459	62.7890	216	65	0.0232	0.0231	0.0014	0.0040	0.0014	[16, 19, 21, 23, 24, 26, 28, 31, 33, 34, 35, 37, 40, 70, 72, 74, 76, 77, 111, 112, 132, 143, 147, 149, 184, 199]	0.1204	[10, 11, 12, 30, 32, 38, 65, 66, 67, 68, 71, 75, 81, 110, 133, 134, 135, 136, 137, 138, 145, 146]	0.1019	[2, 3, 4, 5, 6, 7, 8, 9, 13, 14, 15, 17, 18, 20, 22, 25, 27, 29, 36, 39, 41, 42, 43, 44, 45, 46, 47, 48, 49, 50, 51, 52, 53, 54, 55, 56, 57, 58, 59, 60, 61, 62, 63, 64, 69, 73, 78, 79, 80, 82, 83, 84, 85, 86, 87, 88, 89, 90, 91, 92, 93, 94, 95, 96, 97, 98, 99, 100, 101, 102, 103, 104, 105, 106, 107, 108, 109, 113, 115, 116, 117, 118, 119, 120, 121, 122, 123, 124, 125, 126, 127, 128, 129, 130, 131…	0.7731
YGL039W	1	0.8918	0.9626	123.1972	92	59	0.0118	0.0117	0.0000	0.0001	0.0000	[56, 69, 155, 181, 229, 284, 286, 319, 324]	0.0259	[70, 130]	0.0057	[2, 3, 4, 5, 7, 8, 9, 10, 11, 12, 14, 15, 16, 17, 18, 19, 20, 21, 22, 23, 24, 25, 26, 27, 28, 29, 30, 31, 32, 33, 34, 35, 36, 37, 38, 39, 40, 41, 42, 43, 44, 45, 46, 47, 48, 49, 51, 52, 53, 54, 55, 57, 58, 59, 60, 61, 62, 63, 64, 65, 66, 67, 68, 71, 73, 74, 75, 76, 77, 78, 79, 80, 81, 82, 83, 84, 85, 86, 87, 88, 89, 90, 91, 92, 93, 94, 95, 96, 97, 98, 100, 101, 103, 104, 105, 106, 107, 108, 109, …	0.9167
YGL040C	0	0.4750	0.9791	50.3675	86	77	0.0201	0.0199	0.0052	0.0052	0.0193	[63, 78, 79, 137, 156, 182, 243, 245, 262, 284, 288, 333]	0.0351	[2, 3, 7, 10, 21, 22, 23, 34, 41, 42, 43, 50, 51, 54, 57, 58, 59, 60, 62, 66, 67, 72, 73, 81, 88, 89, 90, 91, 92, 93, 94, 98, 99, 100, 102, 104, 120, 128, 130, 132, 134, 144, 151, 155, 157, 159, 160, 164, 175, 176, 177, 194, 200, 205, 212, 219, 222, 229, 236, 238, 244, 259, 275, 281, 303, 304, 306, 307, 308, 311, 327, 328]	0.2105	[4, 5, 6, 8, 9, 11, 12, 13, 14, 15, 16, 17, 18, 19, 20, 24, 25, 26, 28, 31, 32, 33, 35, 36, 37, 38, 39, 40, 44, 45, 46, 47, 48, 49, 52, 53, 55, 56, 61, 64, 65, 68, 69, 70, 71, 74, 75, 76, 77, 80, 82, 83, 84, 85, 86, 87, 95, 96, 97, 101, 103, 105, 106, 107, 108, 109, 110, 111, 112, 113, 114, 115, 116, 117, 118, 119, 121, 122, 123, 124, 125, 126, 127, 129, 131, 133, 135, 136, 138, 139, 140, 141, 14…	0.7368
YGL043W	1	0.8353	0.9625	103.5230	53	64	0.0148	0.0149	0.0001	0.0008	0.0001	[34, 37, 58, 63, 65, 66, 73, 75, 76, 77, 78, 79, 83, 118, 168, 182, 183, 184, 185, 236, 242, 245, 246, 261, 267, 271, 296]	0.0874	[55, 67, 68, 69, 71]	0.0162	[2, 3, 4, 5, 6, 7, 8, 9, 10, 11, 12, 13, 14, 16, 17, 18, 19, 20, 21, 22, 23, 24, 25, 26, 27, 28, 29, 30, 31, 32, 33, 35, 36, 38, 39, 40, 41, 42, 43, 44, 45, 46, 47, 48, 49, 50, 51, 52, 53, 54, 56, 57, 59, 60, 61, 62, 64, 70, 72, 74, 80, 81, 82, 84, 85, 86, 87, 88, 89, 90, 91, 92, 93, 94, 95, 96, 97, 98, 99, 100, 101, 102, 103, 104, 105, 106, 107, 108, 109, 110, 111, 112, 113, 114, 115, 116, 117, …	0.8770
YGL048C	1	0.8712	0.9638	94.5454	149	89	0.0142	0.0143	0.0003	0.0013	0.0003	[16, 17, 18, 19, 21, 59, 84, 170, 175, 189, 191, 195, 210, 245, 247, 249, 253, 254, 255, 256, 257, 259, 260, 261, 327, 335, 336, 353, 359, 387, 388, 389]	0.0790	[14, 15, 188, 193]	0.0099	[2, 3, 4, 5, 6, 7, 9, 10, 12, 13, 20, 22, 23, 24, 25, 26, 27, 28, 29, 30, 31, 32, 33, 34, 35, 36, 37, 38, 39, 40, 41, 42, 43, 44, 45, 46, 47, 48, 49, 50, 51, 52, 53, 54, 55, 56, 57, 58, 60, 61, 62, 63, 64, 65, 66, 67, 68, 69, 70, 71, 72, 73, 74, 75, 76, 77, 78, 79, 80, 81, 85, 86, 87, 88, 89, 90, 91, 92, 93, 94, 95, 96, 97, 98, 99, 100, 101, 102, 103, 104, 105, 106, 107, 108, 109, 110, 111, 112, …	0.8840
YGL049C	1	0.9311	0.9861	173.8924	146	87	0.0076	0.0077	0.0005	0.0006	0.0005	[7, 41, 42, 44, 46, 47, 54, 71, 83, 102, 103, 104, 105, 155, 156, 166, 169, 170, 171, 172, 173, 198, 202, 205, 222, 225, 238, 242, 245, 247, 263, 265, 271, 272, 273, 274, 275, 276, 277, 278, 279, 334, 346, 395, 407, 408, 409, 426, 434, 446, 447, 448, 449, 450, 451, 452, 453, 454, 455, 456, 488, 489, 505, 527, 536, 553, 554, 586, 591, 623, 631, 644, 665, 666, 667, 669, 670, 696, 717, 720, 721, 736…	0.1028	[260, 261, 262, 270]	0.0044	[2, 3, 4, 5, 9, 10, 11, 12, 14, 15, 16, 17, 18, 21, 22, 23, 24, 25, 27, 28, 29, 30, 31, 32, 33, 34, 35, 36, 37, 39, 40, 43, 45, 48, 49, 50, 51, 52, 53, 55, 56, 57, 58, 59, 60, 61, 62, 63, 64, 65, 66, 67, 68, 69, 70, 72, 73, 74, 75, 76, 77, 78, 79, 80, 81, 82, 84, 85, 86, 87, 88, 89, 90, 91, 92, 93, 94, 95, 97, 98, 106, 107, 108, 109, 110, 111, 112, 113, 114, 115, 117, 118, 119, 120, 121, 122, 123…	0.7888
YGL054C	1	0.8069	0.9160	109.1806	138	49	0.0195	0.0199	0.0134	0.0231	0.0134	[2, 3, 4, 5, 6, 7, 8, 9, 10, 11, 14, 16, 17, 18, 19, 20, 21, 22, 23, 24, 25, 26, 27, 28, 29, 30, 31, 32, 33, 34, 35, 36, 37, 38, 39, 40, 41, 42, 43, 44, 45, 46, 47, 48, 49, 50, 51, 52, 53, 54, 55, 56, 57, 58, 60, 61, 62, 63, 64, 65, 66, 67, 68, 70, 71, 72, 73, 74, 75, 76, 77, 78, 79, 80, 81, 82, 83, 84, 85, 87, 88, 90, 91, 93, 94, 95, 96, 97, 98, 100, 102, 103, 104, 105, 106, 107, 108, 110, 111, …	0.8768	[89, 99, 109, 112, 113, 116, 119, 129]	0.0580	[12, 13, 15, 59, 69, 86, 92, 101, 114]	0.0652
YGL055W	0	0.5807	0.9843	54.2747	254	93	0.0179	0.0183	0.0010	0.0010	0.0011	[25, 63, 156, 201, 202, 226, 244, 303, 343, 413, 446, 473, 494, 495]	0.0275	[23, 24, 26, 27, 28, 29, 30, 31, 37, 38, 39, 42, 44, 45, 50, 59, 62, 64, 65, 77, 78, 83, 84, 103, 117, 152, 154, 191, 193, 194, 197, 200, 203, 204, 205, 207, 222, 223, 224, 225, 227, 229, 230, 236, 245, 272, 304, 331, 332, 335, 336, 337, 338, 339, 340, 341, 342, 346, 381, 386, 387, 389, 408, 444, 445, 447, 448, 449, 451, 456, 469, 474, 490, 491, 492, 493, 496]	0.1510	[2, 3, 4, 5, 6, 7, 8, 9, 10, 11, 12, 13, 14, 15, 16, 17, 18, 19, 20, 21, 22, 32, 33, 34, 35, 36, 40, 41, 43, 46, 47, 48, 49, 51, 52, 53, 54, 55, 56, 57, 58, 60, 61, 66, 67, 68, 69, 70, 71, 72, 73, 74, 75, 76, 79, 80, 81, 82, 85, 86, 87, 88, 89, 90, 91, 92, 93, 94, 95, 96, 97, 98, 99, 100, 101, 102, 104, 105, 106, 107, 108, 109, 110, 111, 112, 113, 114, 115, 116, 118, 119, 120, 121, 122, 123, 124,…	0.8157
YGL058W	0	0.5152	0.9825	48.6468	172	29	0.0246	0.0251	0.0017	0.0017	0.0038	[48, 77, 78, 85, 86, 97, 145]	0.0407	[7, 10, 21, 41, 44, 45, 46, 75, 76, 80, 81, 82, 83, 84, 87, 88, 89, 90, 123, 125, 126, 153, 163]	0.1337	[2, 3, 4, 5, 6, 8, 9, 11, 12, 13, 14, 15, 16, 17, 18, 19, 20, 22, 23, 24, 25, 26, 27, 28, 29, 30, 31, 32, 33, 34, 35, 36, 37, 38, 39, 40, 42, 43, 47, 49, 50, 51, 52, 53, 54, 55, 56, 57, 58, 59, 60, 61, 62, 63, 64, 65, 66, 67, 68, 69, 70, 71, 72, 73, 74, 79, 91, 92, 93, 94, 95, 96, 98, 99, 100, 101, 102, 103, 104, 105, 106, 107, 108, 109, 110, 111, 112, 113, 114, 115, 116, 117, 118, 119, 120, 121,…	0.8256
YGL068W	1	0.7132	0.9698	71.5481	194	36	0.0177	0.0178	0.0001	0.0003	0.0001	[33, 35, 38, 54, 71, 92, 100, 101, 103, 105, 138, 178]	0.0619	[66, 70, 126, 175, 185]	0.0258	[2, 3, 4, 5, 6, 7, 8, 9, 10, 11, 12, 13, 14, 15, 16, 17, 18, 19, 20, 21, 24, 25, 26, 27, 28, 30, 31, 32, 34, 36, 37, 39, 40, 41, 42, 43, 44, 45, 46, 47, 48, 49, 50, 51, 52, 53, 55, 56, 57, 58, 59, 60, 61, 62, 63, 64, 65, 67, 68, 69, 72, 73, 74, 75, 76, 77, 78, 79, 80, 81, 82, 83, 84, 85, 86, 87, 88, 89, 90, 91, 93, 94, 95, 96, 97, 102, 106, 107, 108, 109, 110, 111, 112, 113, 114, 115, 116, 117, 1…	0.8763
YGL070C	1	0.7063	0.9225	41.9039	122	51	0.0290	0.0291	0.0011	0.0045	0.0011	[8, 9, 11, 13, 14, 20, 34, 36, 38, 40, 52, 56, 59, 80, 81, 84, 85, 106, 108, 112]	0.1639	[12, 15, 19, 35, 83, 86, 103, 105, 107, 113]	0.0820	[2, 3, 4, 5, 6, 7, 10, 16, 17, 18, 21, 22, 23, 24, 25, 26, 27, 28, 29, 30, 31, 32, 33, 37, 39, 41, 42, 43, 44, 45, 46, 47, 48, 49, 50, 51, 53, 54, 55, 57, 58, 60, 61, 62, 63, 64, 65, 66, 67, 68, 69, 70, 71, 72, 73, 74, 75, 76, 77, 78, 79, 82, 87, 88, 89, 90, 91, 92, 93, 94, 95, 96, 97, 98, 99, 100, 101, 102, 104, 109, 110, 111, 114, 115, 116, 117, 118, 119, 120, 121, 122, 123]	0.7541
YGL077C	1	0.6609	0.9837	95.5998	51	82	0.0129	0.0130	0.0004	0.0009	0.0004	[13, 14, 15, 22, 34, 43, 59, 62, 63, 65, 71, 128, 130, 133, 150, 175, 177, 179, 180, 193, 220, 221, 223, 226, 241, 244, 308, 312, 326, 330, 333, 346, 362, 410, 412, 417, 477, 478, 497, 499, 501, 506, 534, 549, 552, 553]	0.0817	[16, 31, 35, 36, 37, 38, 57, 58, 64, 127, 132, 178, 224, 225, 242, 309, 356, 358, 359, 360, 361, 366, 367, 413, 504, 550, 554]	0.0480	[2, 3, 4, 5, 6, 7, 8, 9, 10, 11, 17, 18, 19, 20, 21, 23, 24, 25, 26, 27, 28, 29, 30, 32, 33, 39, 40, 41, 42, 44, 45, 46, 47, 48, 49, 50, 51, 52, 53, 54, 55, 56, 60, 61, 66, 67, 68, 69, 70, 72, 73, 74, 75, 76, 77, 78, 79, 80, 81, 82, 83, 84, 85, 86, 87, 88, 89, 90, 91, 92, 93, 94, 95, 96, 97, 98, 99, 100, 101, 102, 103, 104, 105, 106, 107, 108, 109, 110, 111, 112, 113, 114, 115, 116, 117, 118, 119…	0.8064
YGL078C	1	0.6336	0.9834	64.6659	11	99	0.0176	0.0176	0.0011	0.0034	0.0011	[39, 45, 62, 64, 67, 68, 69, 70, 114, 116, 120, 146, 153, 230, 231, 236, 237, 253, 256, 257, 287, 289, 328, 329, 350, 374, 375, 376, 382, 389, 391, 392, 394, 396, 398, 464, 466, 488, 504]	0.0746	[26, 27, 36, 42, 65, 66, 98, 115, 117, 118, 123, 171, 254, 255, 258, 288, 290, 349, 351, 358, 360, 361, 363, 364, 365, 367, 368, 369, 370, 373, 377, 378, 379, 383, 384, 386, 387, 388, 390, 393, 397, 481, 482, 483, 484, 485]	0.0880	[2, 3, 4, 5, 6, 7, 8, 9, 10, 11, 12, 13, 14, 15, 16, 17, 18, 19, 20, 21, 22, 23, 24, 25, 28, 29, 30, 31, 32, 33, 34, 35, 37, 38, 40, 41, 43, 44, 46, 47, 48, 49, 50, 51, 52, 53, 54, 55, 56, 57, 58, 59, 60, 61, 63, 71, 72, 73, 74, 75, 76, 77, 78, 79, 80, 81, 82, 83, 84, 85, 86, 87, 88, 89, 90, 91, 92, 93, 94, 95, 96, 97, 99, 100, 101, 102, 103, 104, 105, 106, 107, 108, 109, 110, 111, 112, 113, 119,…	0.8356
YGL080W	1	0.8384	0.9736	58.0990	130	77	0.0253	0.0290	0.0091	0.0265	0.0091	[20, 27, 40, 44, 45, 47, 48, 50, 51, 53, 56, 60, 61, 64, 70, 74, 75, 77, 84, 95, 97, 99, 100, 102, 104, 105, 106, 116]	0.2154	[12, 19, 22, 23, 24, 25, 32, 33, 37, 39, 42, 43, 49, 57, 58, 59, 62, 63, 65, 66, 67, 68, 69, 71, 72, 73, 76, 78, 79, 80, 81, 82, 83, 85, 86, 87, 88, 89, 90, 91, 92, 93, 94, 98, 101, 103, 111, 121]	0.3692	[2, 3, 4, 5, 6, 7, 8, 9, 10, 11, 13, 14, 15, 16, 17, 18, 21, 26, 28, 29, 30, 31, 34, 35, 36, 38, 41, 46, 52, 54, 55, 96, 107, 108, 109, 110, 112, 113, 114, 115, 117, 118, 119, 120, 122, 123, 124, 125, 126, 127, 128, 129, 130, 131]	0.4154
YGL087C	1	0.8795	0.8802	50.2428	137	114	0.0325	0.0329	0.0019	0.0106	0.0019	[6, 10, 15, 24, 33, 34, 35, 36, 37, 38, 39, 40, 42, 43, 45, 46, 48, 52, 56, 75, 76, 77, 78, 82, 86, 92, 93, 97, 106, 111, 112, 113, 115, 119, 122, 123, 127, 128, 131, 132]	0.2920	[2, 3, 4, 5, 7, 8, 9, 11, 12, 13, 14, 17, 18, 19, 20, 21, 22, 23, 27, 96, 98, 101, 108, 109]	0.1752	[16, 25, 26, 28, 29, 30, 31, 32, 41, 44, 47, 49, 50, 51, 53, 54, 55, 57, 59, 60, 61, 62, 63, 64, 65, 66, 67, 68, 69, 70, 71, 72, 73, 74, 79, 80, 81, 83, 84, 85, 87, 88, 89, 90, 91, 94, 99, 100, 102, 103, 104, 105, 107, 110, 114, 116, 117, 118, 120, 121, 124, 125, 126, 129, 130, 133, 134, 135, 136, 137, 138]	0.5182
YGL097W	1	0.8836	0.9642	82.8783	226	133	0.0166	0.0167	0.0019	0.0036	0.0019	[11, 12, 16, 18, 20, 24, 26, 27, 28, 46, 57, 81, 92, 93, 94, 99, 105, 106, 111, 120, 124, 126, 161, 162, 163, 164, 165, 175, 176, 177, 224, 225, 231, 243, 265, 267, 284, 285, 287, 288, 298, 299, 300, 302, 304, 305, 311, 314, 315, 316, 317, 318, 319, 320, 343, 354, 361, 369, 374, 375, 377, 382, 383, 385, 387, 388, 389, 390, 391, 392, 393, 396, 428, 445, 463]	0.1556	[13, 84, 85, 95, 96, 97, 384, 386]	0.0166	[2, 3, 4, 5, 6, 7, 8, 9, 10, 14, 15, 17, 19, 21, 22, 23, 25, 29, 30, 31, 32, 33, 34, 35, 36, 37, 38, 39, 40, 41, 42, 43, 44, 45, 47, 48, 49, 50, 51, 52, 53, 54, 55, 56, 58, 59, 60, 61, 62, 63, 64, 65, 66, 67, 68, 69, 70, 71, 72, 73, 74, 75, 76, 77, 78, 79, 80, 82, 83, 86, 87, 88, 89, 90, 91, 98, 100, 101, 102, 103, 104, 107, 108, 109, 110, 112, 113, 114, 115, 116, 117, 118, 119, 121, 122, 123, 12…	0.8112
YGL099W	1	0.7196	0.9750	86.6912	128	95	0.0157	0.0156	0.0006	0.0012	0.0006	[17, 20, 21, 22, 23, 24, 25, 38, 52, 73, 74, 96, 98, 99, 105, 108, 111, 113, 121, 145, 147, 168, 171, 198, 201, 217, 218, 219, 237, 281, 362, 392, 393, 401, 409, 410, 411, 413, 414, 415, 416, 417, 418, 481, 500, 521, 522, 534, 538, 560, 562, 573, 587, 605, 608, 613, 631]	0.0891	[16, 115, 170, 407, 408, 501]	0.0094	[2, 3, 4, 5, 6, 7, 8, 9, 10, 11, 12, 13, 14, 15, 18, 19, 26, 27, 28, 29, 30, 31, 32, 33, 34, 35, 36, 37, 39, 40, 41, 42, 43, 44, 45, 46, 47, 48, 49, 50, 51, 53, 54, 55, 56, 57, 58, 59, 60, 61, 62, 63, 64, 65, 66, 67, 68, 69, 70, 71, 72, 75, 76, 77, 78, 79, 80, 81, 82, 83, 84, 85, 87, 88, 89, 90, 91, 92, 93, 94, 95, 97, 100, 101, 102, 103, 104, 106, 107, 109, 110, 112, 114, 116, 117, 118, 119, 120…	0.8656
YGL100W	1	0.6745	0.9887	104.6483	93	28	0.0110	0.0112	0.0002	0.0007	0.0002	[18, 19, 21, 32, 34, 73, 80, 148, 149, 154, 169, 186, 188, 214, 216, 242, 258, 263, 264, 267, 284, 289, 290, 291, 306, 307, 311]	0.0774	[7, 12, 13, 14, 15, 16, 17, 256, 293]	0.0258	[2, 3, 4, 5, 6, 8, 9, 10, 11, 20, 22, 23, 24, 25, 26, 27, 28, 29, 30, 31, 33, 35, 36, 37, 38, 39, 40, 41, 42, 43, 44, 45, 46, 47, 48, 49, 50, 51, 54, 55, 56, 59, 60, 65, 66, 67, 68, 69, 70, 71, 72, 74, 75, 76, 77, 78, 79, 81, 82, 83, 84, 85, 86, 87, 88, 89, 90, 91, 92, 93, 94, 95, 96, 97, 98, 99, 100, 101, 102, 103, 104, 105, 106, 107, 109, 110, 111, 112, 113, 114, 115, 116, 118, 119, 120, 121, 1…	0.8539
YGL101W	1	0.7602	0.9803	82.6306	215	35	0.0159	0.0161	0.0005	0.0013	0.0005	[3, 4, 5, 6, 32, 37, 39, 40, 61, 118, 138, 177, 184, 186, 194, 195, 196, 197, 198, 199, 202, 203]	0.1023	[102, 137, 200, 201]	0.0186	[2, 7, 8, 9, 10, 11, 12, 13, 14, 15, 16, 17, 18, 19, 20, 21, 22, 23, 24, 25, 26, 27, 28, 29, 30, 31, 33, 34, 35, 36, 38, 41, 42, 43, 44, 45, 46, 47, 48, 49, 50, 51, 53, 54, 55, 56, 57, 58, 59, 60, 62, 63, 64, 65, 66, 67, 68, 69, 70, 71, 72, 73, 74, 75, 76, 77, 78, 79, 80, 81, 82, 83, 84, 85, 86, 87, 88, 89, 90, 91, 92, 93, 94, 95, 96, 97, 98, 99, 100, 101, 103, 104, 105, 106, 107, 108, 109, 110, …	0.8698
YGL103W	1	0.8181	0.9700	99.8267	149	29	0.0135	0.0135	0.0000	0.0001	0.0000	[20, 21, 41, 49, 54, 55]	0.0403	[17, 18, 19]	0.0201	[2, 3, 4, 5, 6, 7, 8, 9, 10, 11, 12, 13, 23, 24, 25, 26, 27, 28, 29, 30, 31, 32, 34, 35, 36, 37, 38, 39, 42, 43, 44, 45, 46, 47, 48, 50, 51, 52, 53, 56, 57, 58, 59, 60, 61, 62, 63, 64, 65, 66, 67, 68, 69, 70, 71, 72, 73, 74, 75, 76, 77, 78, 79, 80, 81, 82, 83, 84, 85, 86, 87, 88, 89, 90, 91, 92, 93, 94, 95, 96, 97, 98, 99, 100, 101, 102, 103, 104, 105, 106, 107, 108, 109, 110, 111, 112, 113, 114,…	0.8859
YGL105W	1	0.8739	0.9575	80.7112	120	81	0.0171	0.0168	0.0003	0.0010	0.0003	[15, 21, 22, 23, 26, 40, 54, 77, 91, 97, 115, 144, 145, 146, 147, 149, 152, 166, 173, 185, 186, 187, 188, 205, 212, 229, 230, 234, 246, 248, 249, 250, 273, 293, 307, 347, 367]	0.0984	[140, 141, 142, 143, 227]	0.0133	[2, 3, 4, 5, 6, 7, 8, 9, 10, 11, 12, 13, 14, 16, 17, 18, 19, 20, 24, 25, 27, 28, 29, 30, 31, 32, 33, 34, 35, 36, 37, 38, 39, 41, 42, 43, 44, 45, 46, 47, 48, 49, 50, 51, 52, 53, 55, 56, 57, 58, 59, 60, 61, 62, 63, 64, 65, 66, 67, 68, 69, 70, 71, 72, 73, 74, 75, 76, 78, 79, 80, 81, 82, 83, 84, 85, 86, 87, 88, 89, 90, 92, 93, 94, 95, 96, 98, 99, 100, 101, 102, 103, 104, 105, 106, 107, 108, 109, 110,…	0.8830
YGL106W	1	0.8694	0.9009	62.1972	149	59	0.0229	0.0230	0.0029	0.0043	0.0029	[2, 3, 4, 5, 6, 7, 8, 9, 11, 12, 14, 15, 16, 18, 19, 25, 26, 28, 29, 32, 33, 34, 35, 36, 37, 46, 47, 49, 51, 52, 61, 62, 66, 71, 84, 90, 91, 96, 97, 98, 100, 101, 102, 103, 104, 106, 107, 108, 112, 114, 119, 124, 129, 137, 139, 140, 142, 143, 144, 146, 148, 150]	0.4161	[23, 120, 121, 130]	0.0268	[10, 13, 17, 20, 21, 22, 24, 30, 31, 38, 39, 40, 41, 42, 43, 44, 45, 48, 50, 53, 54, 55, 56, 57, 58, 59, 60, 63, 64, 65, 67, 68, 69, 70, 72, 73, 74, 75, 76, 77, 78, 79, 80, 81, 82, 83, 85, 86, 87, 89, 92, 93, 94, 95, 99, 105, 109, 110, 111, 113, 115, 116, 117, 118, 122, 123, 125, 126, 127, 128, 131, 132, 133, 134, 135, 136, 138, 141, 145, 147, 149]	0.5436
YGL111W	1	0.7931	0.9758	107.2788	207	74	0.0121	0.0122	0.0001	0.0005	0.0001	[22, 23, 35, 47, 78, 81, 127, 133, 173, 175, 187, 188, 189, 190, 191, 194, 222, 226, 270, 271, 275, 277, 278, 280, 282, 283, 305, 339, 340, 364, 367, 369, 371, 376, 377, 406, 454]	0.0799	[365, 423]	0.0043	[2, 3, 4, 5, 6, 7, 8, 9, 10, 11, 12, 13, 14, 15, 16, 17, 18, 19, 20, 21, 24, 25, 26, 27, 28, 29, 30, 31, 32, 33, 34, 36, 38, 39, 40, 41, 42, 43, 44, 45, 46, 48, 49, 50, 51, 52, 53, 54, 55, 56, 57, 58, 59, 60, 61, 62, 63, 64, 65, 66, 68, 69, 72, 73, 74, 75, 76, 77, 79, 80, 82, 83, 84, 85, 86, 87, 88, 89, 90, 91, 92, 93, 95, 96, 97, 98, 99, 100, 101, 102, 103, 105, 106, 107, 109, 111, 112, 113, 115…	0.8510
[truncated: 1,035 more rows]
