# Supplementary material for: Inferring efficiency of translation initiation and elongation from ribosome profiling
Source: Nucleic Acids Res. 2020 Aug 21;48(17):9478–90. doi: 10.1093/nar/gkaa678 (PMC7515720; doi:10.1093/nar/gkaa678)
Supplement: gkaa678_Supplemental_Files [file gkaa678_supplemental_files.zip › SupplementaryFile2.tsv]

############################################################
# Supplementary Table for the Pop dataset.
############################################################
	optimised	TIE	mean TEE	mean kappa	gene length	N	Mean experimental density	Mean th. density	S	S_MF	S_opt	codons kappa=-1	fraction codons kappa=-1	codons kappa=-2	fraction codons kappa=-2	codons passing QC	fraction codons passing QC
YAL003W	1	0.8015	0.9559	56.4671	206	98	0.0250	0.0266	0.0063	0.0196	0.0063	[7, 11, 12, 38, 39, 40, 42, 43, 44, 56, 58, 67, 71, 72, 73, 79, 80, 86, 106, 107, 111, 124, 125, 126, 127, 128, 130, 131, 132, 134, 136, 137, 141, 156, 157, 163, 164, 170]	0.1845	[17, 18, 25, 26, 27, 28, 29, 30, 31, 32, 33, 35, 37, 45, 46, 54, 57, 59, 61, 62, 64, 65, 66, 69, 70, 88, 90, 92, 93, 95, 97, 98, 99, 100, 103, 104, 105, 108, 109, 110, 112, 113, 114, 115, 116, 117, 118, 119, 120, 121, 123]	0.2476	[2, 5, 6, 8, 9, 10, 13, 14, 15, 16, 19, 20, 21, 22, 23, 24, 34, 36, 41, 47, 48, 49, 50, 51, 52, 53, 55, 60, 63, 68, 74, 75, 76, 77, 78, 81, 82, 83, 84, 85, 87, 89, 91, 94, 96, 101, 102, 122, 129, 133, 135, 138, 139, 140, 142, 143, 144, 145, 146, 147, 148, 149, 150, 151, 152, 153, 154, 155, 158, 159, 160, 161, 162, 165, 166, 167, 168, 169, 171, 172, 173, 174, 175, 176, 177, 178, 179, 180, 181, 182…	0.5485
YAL007C	1	0.8848	0.9639	133.4429	215	58	0.0112	0.0111	0.0001	0.0004	0.0001	[8, 13, 36, 41, 42, 91, 103, 106, 107, 199, 203]	0.0512	[12]	0.0047	[2, 3, 5, 6, 10, 11, 14, 15, 16, 17, 18, 19, 20, 21, 22, 23, 24, 25, 26, 27, 28, 29, 30, 31, 32, 33, 35, 37, 38, 39, 40, 43, 44, 45, 46, 47, 48, 49, 50, 51, 52, 53, 54, 55, 56, 57, 58, 59, 60, 61, 62, 63, 64, 65, 66, 67, 68, 69, 70, 72, 73, 74, 75, 76, 77, 78, 79, 80, 81, 82, 83, 84, 85, 86, 87, 88, 89, 90, 92, 93, 94, 95, 96, 97, 98, 99, 100, 101, 102, 104, 108, 109, 110, 111, 112, 113, 114, 115…	0.8326
YAL012W	1	0.7746	0.9580	73.5977	138	128	0.0212	0.0209	0.0025	0.0063	0.0025	[3, 7, 10, 11, 15, 16, 17, 18, 19, 20, 21, 23, 24, 25, 31, 40, 41, 46, 47, 48, 49, 50, 51, 52, 57, 59, 60, 63, 64, 68, 72, 80, 81, 82, 84, 85, 87, 88, 89, 92, 96, 99, 100, 101, 106, 111, 112, 117, 118, 124, 129, 134, 135, 137, 140, 147, 148, 152, 153, 159, 160, 163, 167, 168, 169, 176, 182, 183, 184, 194, 199, 201, 202, 203, 205, 207, 213, 220, 221, 225, 226, 229, 232, 238, 239, 244, 249, 254, 25…	0.3198	[22, 26, 27, 28, 29, 33, 34, 35, 36, 37, 53, 54, 272]	0.0330	[2, 5, 6, 8, 9, 12, 13, 14, 30, 32, 38, 39, 42, 43, 44, 45, 55, 56, 58, 61, 62, 65, 66, 67, 69, 70, 71, 73, 74, 75, 76, 77, 78, 79, 83, 86, 90, 91, 93, 94, 95, 97, 98, 102, 103, 104, 105, 107, 108, 109, 110, 113, 114, 115, 116, 119, 120, 121, 122, 123, 125, 126, 127, 128, 130, 131, 132, 133, 136, 138, 139, 141, 142, 143, 144, 145, 146, 149, 150, 151, 154, 155, 156, 157, 158, 161, 162, 164, 165, 1…	0.6320
YAL016W	1	0.7939	0.9710	95.9663	123	136	0.0144	0.0145	0.0004	0.0012	0.0004	[18, 34, 36, 37, 39, 40, 46, 55, 63, 64, 65, 66, 70, 78, 81, 82, 84, 86, 97, 108, 129, 156, 157, 161, 182, 183, 188, 190, 191, 203, 215, 216, 224, 261, 264, 265, 266, 267, 268, 279, 281, 282, 283, 285, 286, 288, 301, 320, 323, 325, 338, 339, 358, 359, 364, 382, 383, 389, 397, 401, 402, 404, 405, 420, 423, 435, 465, 471, 489, 490, 493, 496, 522, 538, 539, 540, 544, 563, 584, 585, 602, 604, 605, 60…	0.1339	[41, 228, 472, 475, 486]	0.0079	[2, 3, 5, 6, 7, 8, 9, 11, 20, 21, 23, 24, 25, 27, 28, 29, 30, 33, 38, 42, 43, 44, 45, 47, 48, 49, 50, 51, 52, 53, 54, 56, 57, 58, 59, 60, 61, 62, 67, 68, 69, 71, 72, 73, 74, 75, 76, 77, 79, 80, 83, 85, 87, 88, 89, 90, 91, 92, 93, 94, 95, 96, 98, 99, 100, 101, 102, 103, 104, 105, 106, 107, 109, 111, 114, 115, 117, 118, 119, 120, 121, 122, 123, 124, 125, 126, 127, 128, 130, 131, 132, 133, 134, 135,…	0.7969
YAL023C	1	0.7617	0.9813	87.4140	247	176	0.0167	0.0171	0.0042	0.0079	0.0042	[4, 6, 8, 9, 13, 14, 16, 17, 26, 27, 29, 30, 34, 53, 61, 62, 63, 68, 70, 71, 72, 77, 78, 80, 81, 82, 88, 92, 98, 100, 105, 106, 110, 111, 112, 113, 114, 121, 143, 146, 169, 173, 174, 177, 190, 191, 193, 207, 208, 209, 210, 211, 212, 214, 217, 218, 219, 220, 221, 222, 225, 226, 240, 259, 262, 265, 267, 309, 310, 325, 360, 363, 364, 365, 367, 378, 379, 382, 384, 385, 390, 404, 405, 406, 413, 428, 4…	0.1910	[19, 45, 46, 47, 49, 50, 51, 55, 56, 57, 59, 60, 64, 65, 66, 67, 69, 73, 74, 83, 84, 216, 361, 383, 541, 549, 551, 561, 562, 734]	0.0395	[2, 3, 5, 7, 10, 11, 12, 15, 18, 20, 21, 22, 23, 24, 25, 28, 31, 32, 33, 35, 36, 37, 38, 39, 40, 41, 42, 43, 44, 48, 52, 54, 58, 75, 76, 79, 85, 86, 87, 89, 90, 91, 93, 94, 95, 96, 97, 99, 101, 102, 103, 104, 107, 108, 109, 115, 116, 117, 118, 119, 120, 122, 123, 124, 125, 126, 127, 128, 129, 130, 131, 132, 133, 134, 135, 136, 137, 138, 139, 140, 144, 145, 147, 148, 149, 150, 151, 152, 153, 154, …	0.7391
YAL025C	1	0.9318	0.9478	95.2476	50	101	0.0169	0.0173	0.0003	0.0021	0.0003	[8, 9, 10, 14, 18, 21, 22, 26, 27, 45, 50, 55, 56, 57, 71, 73, 78, 79, 86, 89, 91, 97, 98, 99, 100, 102, 103, 104, 137, 138, 141, 154, 157, 158, 165, 166, 170, 181, 182, 184, 189, 200, 236, 245, 247, 248, 251, 252, 254, 255, 258, 260, 264, 270, 273, 279, 282]	0.1863	[77, 87, 94, 243, 246, 249, 250, 253, 256, 263]	0.0327	[2, 3, 5, 6, 7, 11, 12, 13, 15, 17, 19, 20, 23, 24, 25, 28, 29, 30, 31, 32, 33, 34, 35, 36, 37, 38, 39, 40, 41, 42, 43, 44, 46, 47, 48, 49, 51, 52, 53, 54, 58, 59, 60, 61, 62, 63, 64, 65, 66, 67, 68, 69, 70, 72, 74, 75, 76, 80, 81, 82, 83, 84, 85, 88, 90, 92, 93, 95, 96, 101, 105, 106, 107, 108, 109, 110, 111, 112, 113, 114, 115, 116, 117, 118, 119, 120, 121, 122, 123, 124, 125, 126, 127, 128, 12…	0.7549
YAL030W	1	0.8129	0.9465	105.1455	117	40	0.0191	0.0195	0.0005	0.0014	0.0005	[14, 31, 33, 34, 36, 45, 46, 47, 48, 49, 69, 73, 75, 76, 83]	0.1282	[35, 37, 38, 39, 66, 70, 71]	0.0598	[2, 3, 4, 5, 6, 7, 8, 9, 10, 11, 12, 17, 18, 19, 20, 21, 22, 23, 24, 25, 26, 27, 28, 29, 30, 32, 40, 41, 42, 43, 50, 51, 52, 53, 54, 55, 56, 57, 58, 59, 60, 61, 62, 63, 64, 65, 67, 68, 72, 74, 77, 78, 79, 80, 81, 82, 84, 85, 86, 87, 88, 89, 90, 91, 92, 93, 94, 95, 96, 97, 98, 99, 100, 101, 102, 103, 104, 105, 106, 107, 108, 109, 110, 111, 112, 113, 114, 115, 116, 117, 118]	0.7778
YAL035W	1	0.7076	0.9869	113.3797	234	169	0.0117	0.0120	0.0240	0.0244	0.0240	[2, 30, 59, 61, 63, 64, 65, 66, 67, 70, 71, 73, 74, 75, 76, 77, 79, 112, 113, 116, 134, 139, 140, 141, 142, 143, 145, 146, 173, 178, 180, 181, 182, 184, 186, 189, 203, 240, 241, 246, 255, 257, 261, 262, 263, 264, 266, 271, 272, 273, 277, 278, 279, 318, 348, 367, 368, 389, 409, 414, 416, 419, 421, 422, 432, 443, 449, 455, 462, 468, 470, 488, 514, 528, 534, 542, 570, 602, 616, 641, 643, 644, 645, 6…	0.1148	[62, 211, 265, 390, 411, 431, 436, 437, 438, 441, 442, 444, 451, 452, 453, 454, 459, 460, 461, 469, 617, 717, 839]	0.0230	[3, 4, 5, 6, 7, 8, 10, 11, 12, 14, 15, 16, 17, 18, 19, 20, 21, 22, 23, 24, 25, 26, 27, 28, 29, 31, 32, 33, 34, 35, 36, 37, 38, 39, 40, 41, 42, 43, 44, 45, 46, 47, 48, 50, 51, 53, 54, 55, 56, 57, 58, 60, 68, 69, 72, 78, 80, 81, 82, 83, 84, 85, 86, 87, 88, 89, 90, 91, 92, 93, 94, 95, 96, 97, 98, 99, 100, 101, 102, 103, 104, 105, 106, 107, 108, 109, 110, 111, 114, 115, 117, 118, 119, 120, 121, 122, …	0.7974
YAL036C	1	0.6724	0.9703	85.5652	113	93	0.0179	0.0179	0.0054	0.0131	0.0054	[19, 32, 33, 35, 36, 51, 60, 71, 77, 78, 81, 85, 87, 114, 115, 116, 120, 123, 141, 142, 143, 151, 152, 156, 159, 210, 244, 247, 250, 261, 262, 280, 295, 303, 313, 328, 331, 333, 353]	0.1057	[28, 37, 76, 79, 83, 101, 102, 103, 104, 105, 106, 107, 108, 109, 110, 111, 117, 118, 119, 122, 146, 150, 154, 155, 157, 161, 162, 165, 166, 168, 175, 176, 215, 235, 237, 245, 253, 267, 296, 327, 356]	0.1111	[2, 3, 4, 5, 6, 7, 8, 9, 10, 11, 12, 14, 15, 16, 17, 18, 21, 22, 23, 24, 25, 26, 27, 29, 30, 31, 34, 38, 39, 40, 41, 42, 43, 44, 45, 46, 47, 48, 49, 50, 52, 53, 54, 55, 56, 57, 58, 59, 61, 62, 63, 64, 65, 66, 67, 68, 69, 70, 72, 73, 74, 75, 80, 82, 84, 86, 88, 89, 90, 91, 92, 93, 94, 95, 96, 97, 98, 99, 100, 112, 113, 121, 124, 125, 126, 127, 128, 129, 130, 131, 132, 133, 134, 135, 136, 137, 138,…	0.7588
YAL038W	1	0.8512	0.9735	96.3651	244	138	0.0160	0.0159	0.0023	0.0063	0.0023	[7, 11, 14, 15, 19, 20, 24, 25, 26, 28, 29, 31, 37, 38, 53, 55, 56, 57, 59, 60, 62, 63, 64, 67, 68, 70, 85, 87, 88, 92, 93, 106, 107, 110, 119, 121, 122, 130, 134, 138, 139, 140, 141, 142, 143, 146, 148, 151, 154, 156, 167, 171, 172, 180, 215, 216, 222, 223, 239, 240, 241, 254, 272, 276, 277, 278, 279, 295, 296, 299, 305, 310, 318, 319, 324, 354, 355, 360, 363, 386, 388, 391, 399, 400, 405, 411, …	0.1920	[5, 32, 49, 54, 120, 123, 129]	0.0140	[2, 3, 4, 6, 8, 9, 10, 12, 13, 16, 17, 18, 21, 22, 23, 27, 30, 34, 35, 36, 39, 40, 41, 42, 43, 44, 45, 46, 47, 48, 50, 51, 52, 58, 61, 65, 66, 69, 71, 72, 73, 74, 75, 76, 77, 78, 79, 80, 81, 82, 83, 84, 86, 89, 90, 91, 94, 95, 96, 97, 98, 99, 100, 101, 102, 103, 104, 105, 108, 109, 111, 112, 113, 114, 115, 116, 117, 118, 124, 125, 126, 127, 128, 131, 132, 133, 135, 136, 137, 144, 145, 147, 149, 1…	0.7720
YAL042W	1	0.6399	0.9693	61.1398	159	91	0.0198	0.0199	0.0063	0.0168	0.0063	[7, 8, 10, 11, 13, 14, 16, 17, 20, 21, 29, 30, 31, 33, 35, 58, 60, 61, 95, 103, 111, 117, 118, 128, 130, 182, 210, 225, 252, 259, 282, 306, 329, 352, 357, 361, 364, 366, 398, 402, 405]	0.0988	[4, 9, 12, 18, 19, 22, 23, 24, 25, 26, 27, 28, 36, 37, 38, 41, 44, 52, 53, 57, 59, 80, 83, 110, 119, 129, 131, 133, 134, 139, 145, 146, 197, 211, 222, 223, 224, 279, 281, 309, 365, 393]	0.1012	[2, 3, 5, 6, 15, 32, 34, 39, 40, 42, 43, 45, 46, 47, 48, 49, 50, 51, 54, 55, 56, 62, 63, 64, 65, 66, 67, 68, 69, 70, 71, 72, 73, 74, 75, 76, 77, 78, 79, 81, 82, 84, 85, 86, 87, 88, 89, 90, 91, 92, 93, 94, 96, 97, 98, 99, 100, 101, 102, 104, 105, 106, 107, 108, 109, 112, 113, 114, 115, 116, 120, 121, 122, 123, 124, 125, 126, 127, 135, 136, 137, 138, 140, 141, 142, 143, 144, 147, 148, 149, 150, 151…	0.7373
YAL044C	1	0.8634	0.9318	62.2582	170	73	0.0243	0.0246	0.0012	0.0047	0.0012	[4, 8, 9, 11, 12, 22, 25, 28, 30, 31, 39, 45, 46, 47, 49, 66, 88, 94, 95, 97, 98, 103, 108, 111, 114, 118, 119, 120, 121, 122, 123, 127, 131, 132, 134, 141, 144, 147]	0.2235	[63, 87, 90, 91, 100, 101, 102, 104, 105, 106, 107, 112]	0.0706	[2, 3, 5, 6, 7, 10, 13, 14, 15, 16, 17, 18, 19, 20, 21, 23, 24, 26, 27, 29, 32, 33, 34, 35, 36, 37, 38, 40, 41, 42, 43, 44, 48, 50, 51, 52, 53, 54, 55, 56, 57, 58, 59, 60, 61, 62, 65, 67, 68, 69, 70, 71, 72, 73, 74, 75, 76, 77, 78, 79, 80, 81, 82, 83, 84, 85, 86, 89, 92, 93, 96, 99, 109, 110, 113, 115, 116, 117, 124, 125, 126, 128, 129, 130, 133, 135, 136, 137, 138, 139, 140, 142, 143, 145, 146, …	0.7000
YAL059W	1	0.9700	0.9699	96.4522	212	88	0.0140	0.0145	0.0025	0.0045	0.0025	[6, 8, 9, 16, 17, 18, 19, 20, 21, 22, 24, 25, 34, 46, 49, 59, 63, 66, 70, 74, 75, 76, 77, 78, 79, 80, 81, 82, 110, 112, 114, 116, 125, 128, 134, 143, 144, 145, 149, 151, 153, 156, 168, 172, 182, 195, 196, 197, 198, 201, 202]	0.2406	[48, 51, 52, 53, 55, 58, 60, 61, 62, 65, 71, 72, 138, 148, 186, 187, 188, 189, 190, 192]	0.0943	[26, 27, 28, 29, 32, 33, 35, 36, 37, 38, 40, 41, 42, 43, 44, 45, 47, 50, 54, 56, 57, 64, 67, 68, 69, 73, 83, 84, 85, 86, 87, 88, 89, 90, 91, 92, 93, 94, 95, 96, 97, 98, 99, 100, 102, 103, 104, 105, 108, 109, 111, 113, 115, 117, 118, 119, 120, 121, 122, 123, 124, 126, 127, 129, 130, 131, 132, 133, 135, 136, 137, 139, 140, 141, 142, 146, 147, 150, 152, 154, 155, 157, 158, 159, 160, 161, 162, 163, 1…	0.5660
YAR015W	1	0.8002	0.9599	99.0235	50	64	0.0163	0.0162	0.0012	0.0026	0.0012	[9, 10, 11, 12, 13, 29, 37, 40, 41, 42, 43, 44, 45, 46, 54, 56, 65, 140, 145, 159, 170, 183, 192, 195, 220, 226, 229, 230, 231, 232, 236, 237, 264, 282, 288, 294, 295]	0.1209	[48, 87, 227, 261, 263]	0.0163	[2, 3, 4, 5, 6, 7, 14, 15, 16, 17, 18, 19, 20, 21, 22, 23, 24, 25, 26, 27, 28, 30, 31, 32, 33, 34, 35, 36, 38, 39, 47, 49, 50, 51, 52, 53, 55, 57, 58, 59, 60, 61, 62, 63, 64, 66, 67, 68, 69, 70, 71, 72, 73, 74, 75, 76, 77, 78, 79, 80, 81, 82, 83, 84, 85, 86, 88, 89, 90, 91, 92, 93, 94, 95, 96, 97, 98, 99, 100, 101, 102, 103, 104, 105, 106, 107, 108, 109, 110, 111, 113, 114, 115, 116, 117, 118, 11…	0.8431
YBL001C	1	0.7608	0.8350	82.1198	104	51	0.0278	0.0282	0.0050	0.0115	0.0050	[2, 3, 4, 5, 6, 7, 8, 9, 10, 11, 12, 16, 30, 31, 35, 37, 39, 40, 41, 42, 43, 44, 45, 46, 47, 48, 51, 53, 54, 55, 56, 57, 58, 59, 60, 66, 68, 70, 71, 72, 73, 76, 78, 79, 82, 83, 85, 86, 87, 89, 90, 92, 93, 94, 95, 96, 97, 98, 99, 100, 101, 102, 103, 104, 105]	0.6250	[13, 14, 17, 18, 19, 20, 21, 22, 23, 24, 25, 26, 27, 28, 29, 33, 34, 64]	0.1731	[15, 32, 36, 38, 49, 50, 52, 61, 62, 63, 65, 67, 69, 74, 75, 77, 80, 81, 84, 88, 91]	0.2019
YBL002W	1	0.6289	0.9657	47.1052	131	54	0.0236	0.0237	0.0020	0.0036	0.0020	[5, 22, 28, 30, 50, 52, 54, 56, 84, 85, 91, 94, 100, 102]	0.1069	[3, 13, 16, 19, 20, 21, 25, 27, 29, 49, 51, 53, 55, 69, 70, 71, 72, 73, 74, 75, 76, 77, 78, 79, 80, 81, 86, 89, 92, 93, 95, 96, 97, 99, 107, 113]	0.2748	[2, 4, 6, 7, 8, 9, 10, 11, 12, 14, 15, 17, 18, 23, 24, 26, 31, 32, 33, 34, 35, 36, 37, 38, 39, 40, 41, 42, 44, 45, 46, 47, 48, 57, 58, 59, 60, 61, 62, 63, 64, 65, 66, 67, 68, 82, 83, 87, 88, 90, 98, 101, 103, 104, 105, 106, 108, 109, 110, 111, 112, 114, 115, 116, 117, 118, 119, 120, 121, 122, 123, 124, 125, 126, 127, 128, 129, 130, 131, 132]	0.6107
YBL007C	1	0.8657	0.9895	169.7030	220	132	0.0080	0.0079	0.0007	0.0007	0.0007	[8, 9, 10, 11, 12, 24, 25, 26, 27, 28, 29, 30, 31, 34, 36, 37, 38, 172, 173, 176, 177, 178, 179, 184, 217, 218, 219, 220, 221, 222, 254, 256, 257, 260, 304, 317, 324, 326, 328, 330, 331, 334, 343, 352, 379, 380, 384, 385, 403, 406, 407, 447, 449, 450, 451, 452, 453, 462, 477, 480, 490, 491, 492, 498, 509, 510, 545, 548, 549, 550, 551, 552, 554, 557, 563, 565, 566, 567, 568, 569, 570, 571, 572, 57…	0.1061	[]	0.0000	[2, 3, 4, 6, 7, 14, 15, 16, 17, 18, 19, 20, 21, 22, 32, 33, 35, 39, 40, 41, 42, 43, 44, 45, 46, 47, 48, 49, 50, 51, 52, 53, 54, 55, 56, 57, 64, 67, 69, 70, 71, 72, 73, 74, 75, 77, 78, 80, 81, 82, 83, 84, 85, 86, 87, 88, 89, 90, 91, 92, 93, 94, 95, 96, 99, 100, 102, 103, 104, 105, 107, 108, 109, 111, 112, 114, 116, 120, 123, 124, 125, 128, 129, 130, 131, 132, 134, 136, 138, 148, 149, 158, 159, 160…	0.7355
YBL024W	0	0.3840	0.9864	76.8154	172	97	0.0151	0.0152	0.0006	0.0006	0.8287	[]	0.0000	[3, 10, 17, 24, 25, 30, 31, 32, 60, 64, 66, 69, 70, 72, 73, 75, 80, 85, 86, 87, 88, 89, 93, 167, 185, 197, 200, 208, 209, 212, 213, 231, 235, 239, 251, 256, 258, 309, 316, 317, 321, 322, 333, 335, 336, 337, 338, 340, 355, 356, 359, 360, 406, 410, 411, 412, 439, 440, 446, 447, 460, 461, 465, 466, 471, 499, 501, 502, 504, 505, 507, 508, 511, 512, 518, 552, 553, 555, 586, 587, 591, 593, 596, 598, 59…	0.1418	[2, 4, 5, 6, 7, 8, 9, 11, 12, 13, 14, 15, 16, 18, 19, 20, 21, 22, 23, 26, 27, 28, 29, 33, 34, 35, 36, 37, 38, 39, 40, 41, 42, 43, 44, 45, 46, 47, 48, 49, 50, 51, 52, 53, 54, 55, 56, 57, 58, 59, 61, 62, 63, 65, 67, 68, 71, 74, 76, 77, 78, 79, 81, 82, 83, 84, 90, 91, 92, 94, 95, 96, 97, 98, 99, 100, 101, 102, 103, 104, 105, 106, 107, 108, 109, 110, 111, 112, 113, 114, 115, 116, 117, 118, 119, 120, …	0.8582
YBL026W	1	0.7940	0.9272	55.9022	95	45	0.0261	0.0266	0.0033	0.0049	0.0033	[2, 3, 4, 6, 7, 8, 9, 10, 11, 12, 14, 16, 17, 18, 19, 24, 25, 27, 28, 29, 30, 31, 32, 33, 34, 35, 40, 42, 44, 46, 47, 49, 50, 51, 52, 54, 55, 57, 58, 59, 60, 61, 62, 63, 64, 65, 68, 69, 71, 73, 76, 79, 80, 81, 82, 83, 85, 88, 89, 90, 91, 92, 94, 95]	0.6737	[13, 15, 20, 21, 22, 23]	0.0632	[5, 26, 36, 37, 38, 39, 41, 43, 45, 48, 56, 66, 67, 70, 72, 74, 75, 77, 78, 84, 86, 87, 93, 96]	0.2526
YBL028C	1	0.8631	0.9099	62.1326	106	52	0.0248	0.0251	0.0001	0.0014	0.0001	[5, 6, 7, 9, 10, 11, 12, 15, 18, 42, 44, 46, 47, 49, 62, 69, 72]	0.1604	[34, 52, 61, 63, 70, 71]	0.0566	[2, 3, 8, 14, 16, 17, 19, 20, 21, 22, 23, 24, 25, 26, 27, 28, 29, 30, 31, 32, 33, 35, 36, 37, 38, 39, 40, 41, 43, 45, 48, 50, 51, 53, 54, 55, 56, 57, 58, 59, 60, 64, 65, 66, 67, 68, 73, 74, 75, 76, 77, 78, 79, 80, 81, 82, 83, 84, 86, 87, 88, 89, 90, 91, 92, 93, 94, 95, 96, 97, 98, 99, 100, 101, 102, 103, 104, 105, 106, 107]	0.7547
YBL030C	1	0.7640	0.9545	80.8915	62	73	0.0187	0.0187	0.0002	0.0009	0.0002	[3, 4, 6, 7, 9, 17, 21, 28, 46, 49, 55, 56, 57, 60, 62, 69, 71, 75, 76, 98, 101, 108, 148, 150, 159, 180, 198, 213, 303, 309]	0.0943	[96, 99, 178, 199]	0.0126	[2, 5, 8, 10, 11, 12, 13, 14, 15, 16, 18, 19, 20, 22, 23, 24, 26, 27, 29, 30, 31, 32, 33, 34, 35, 36, 37, 38, 39, 40, 41, 42, 43, 44, 45, 47, 48, 50, 51, 52, 53, 54, 58, 59, 61, 63, 64, 65, 66, 67, 68, 70, 72, 73, 74, 77, 78, 79, 80, 81, 82, 83, 84, 85, 86, 87, 88, 89, 90, 91, 92, 93, 94, 95, 97, 100, 102, 103, 104, 105, 106, 107, 109, 110, 111, 112, 113, 114, 115, 116, 117, 118, 119, 120, 121, 1…	0.8679
YBL032W	1	0.8374	0.9664	122.4668	125	90	0.0134	0.0136	0.0008	0.0030	0.0008	[34, 37, 40, 42, 44, 46, 47, 48, 49, 68, 69, 71, 72, 74, 75, 77, 78, 81, 87, 94, 95, 98, 103, 104, 105, 106, 107, 108, 109, 111, 112, 114, 133, 135, 143, 144, 165, 197, 198, 235, 239, 240, 241, 248, 253, 258, 273, 274, 275, 276, 277, 285, 286, 287, 288, 290, 292, 293, 326, 329, 355, 359, 360, 362, 366, 370, 371]	0.1759	[36, 45, 55, 60, 61, 64, 65, 93, 99, 136, 289, 358]	0.0315	[2, 3, 5, 7, 10, 11, 12, 14, 15, 16, 17, 18, 19, 20, 21, 22, 23, 35, 43, 50, 51, 52, 53, 54, 56, 57, 58, 59, 62, 63, 66, 67, 70, 73, 76, 79, 80, 82, 83, 84, 85, 86, 88, 89, 90, 91, 96, 97, 100, 101, 102, 110, 113, 115, 116, 117, 118, 119, 120, 121, 122, 123, 124, 125, 126, 127, 128, 129, 130, 132, 134, 137, 138, 139, 140, 141, 142, 145, 146, 147, 148, 149, 150, 151, 152, 153, 154, 155, 156, 157, …	0.6982
YBL036C	1	0.8716	0.9661	70.3892	1	90	0.0201	0.0208	0.0025	0.0079	0.0025	[3, 4, 5, 8, 9, 10, 14, 15, 16, 17, 18, 21, 23, 36, 48, 54, 55, 56, 57, 61, 79, 106, 111, 117, 118, 161, 164, 174, 175, 180, 186, 187, 188, 189, 190, 193, 194, 196, 197, 198, 199, 200, 201, 214, 215, 245, 247]	0.1829	[32, 44, 45, 78, 143, 144, 145, 146, 147, 155, 156, 158, 163, 165, 166, 167, 168, 169, 171, 172, 173, 176, 177, 181, 182, 185, 192, 240]	0.1089	[2, 6, 7, 11, 12, 13, 19, 20, 22, 24, 25, 26, 27, 28, 29, 30, 31, 33, 34, 35, 37, 38, 39, 40, 41, 42, 43, 46, 47, 49, 50, 51, 52, 53, 58, 59, 60, 62, 63, 64, 65, 66, 67, 68, 69, 70, 71, 72, 73, 74, 75, 76, 77, 81, 82, 83, 84, 85, 86, 87, 88, 89, 90, 91, 92, 93, 94, 95, 96, 97, 98, 99, 100, 101, 102, 103, 104, 108, 109, 110, 112, 113, 115, 116, 119, 120, 121, 122, 123, 124, 125, 126, 127, 128, 129…	0.6887
YBL039C	1	0.7058	0.9637	103.6106	67	117	0.0153	0.0149	0.0024	0.0028	0.0024	[3, 4, 5, 6, 7, 9, 10, 12, 13, 14, 16, 19, 20, 24, 27, 28, 32, 34, 35, 36, 41, 45, 46, 51, 52, 56, 57, 58, 60, 63, 64, 65, 66, 67, 68, 70, 74, 78, 79, 83, 84, 85, 92, 93, 95, 96, 97, 100, 102, 103, 104, 105, 106, 107, 109, 110, 112, 113, 114, 120, 121, 122, 123, 124, 125, 126, 127, 128, 130, 132, 133, 134, 136, 137, 139, 140, 147, 149, 151, 152, 154, 155, 156, 157, 159, 163, 164, 167, 168, 169, 1…	0.4732	[8, 18, 23, 39, 40, 54, 88, 89, 91, 98, 99, 229, 330, 429, 439, 465]	0.0276	[2, 11, 15, 17, 21, 22, 25, 26, 29, 30, 31, 33, 37, 38, 42, 43, 44, 47, 48, 49, 50, 53, 55, 59, 61, 62, 69, 71, 72, 73, 75, 76, 77, 80, 81, 82, 87, 90, 94, 101, 108, 111, 115, 116, 117, 118, 119, 131, 135, 138, 141, 143, 144, 145, 146, 148, 150, 153, 166, 172, 176, 177, 178, 179, 180, 181, 183, 189, 190, 191, 194, 195, 196, 197, 199, 200, 201, 202, 203, 207, 209, 210, 212, 213, 214, 215, 216, 218…	0.4680
YBL040C	1	0.8360	0.9657	96.6301	219	61	0.0171	0.0171	0.0015	0.0032	0.0015	[8, 14, 15, 16, 17, 18, 22, 23, 25, 28, 30, 31, 33, 34, 36, 38, 63, 66, 71, 80, 95, 99, 100, 101, 111, 121, 126, 127, 130, 132, 135, 137, 138, 153, 155, 157, 161, 170, 172, 189, 198, 200, 203]	0.1963	[7, 9, 10, 11, 12, 13, 20, 115, 117, 154, 159, 160]	0.0548	[2, 3, 4, 5, 19, 21, 24, 26, 27, 29, 32, 35, 37, 39, 40, 41, 42, 43, 44, 45, 46, 47, 48, 49, 50, 51, 52, 53, 54, 55, 56, 57, 58, 60, 62, 64, 65, 67, 69, 70, 72, 73, 74, 75, 76, 77, 78, 79, 81, 82, 83, 84, 85, 86, 87, 88, 89, 90, 91, 92, 93, 94, 96, 97, 98, 102, 103, 104, 105, 107, 108, 109, 110, 112, 113, 114, 118, 119, 122, 123, 124, 125, 128, 129, 131, 133, 134, 136, 139, 140, 141, 142, 143, 14…	0.6941
YBL041W	1	0.8695	0.9709	79.2017	241	68	0.0199	0.0200	0.0033	0.0054	0.0033	[4, 8, 12, 13, 14, 15, 16, 17, 19, 20, 21, 22, 23, 27, 28, 30, 32, 33, 35, 36, 37, 40, 42, 51, 53, 54, 55, 56, 57, 58, 59, 60, 65, 69, 75, 76, 77, 80, 81, 82, 83, 84, 86, 87, 92, 95, 104, 114, 118, 120, 121, 123, 126, 128, 130, 131, 132, 134, 138, 140, 145, 152, 156, 158, 159, 161, 162, 166, 169, 171, 178, 183, 185, 188, 194, 196, 197, 202, 207, 212, 222, 229]	0.3402	[6, 7, 9, 10, 11, 18, 49, 109, 113, 119, 122]	0.0456	[2, 3, 5, 24, 25, 26, 29, 31, 34, 38, 39, 41, 43, 45, 46, 47, 50, 52, 61, 62, 63, 64, 66, 67, 68, 70, 71, 72, 73, 74, 79, 85, 88, 89, 90, 91, 93, 94, 96, 97, 98, 99, 100, 101, 102, 103, 105, 106, 107, 108, 110, 111, 112, 115, 116, 117, 124, 125, 127, 129, 133, 135, 136, 137, 139, 141, 142, 143, 144, 146, 147, 148, 149, 150, 151, 153, 154, 155, 157, 167, 168, 170, 172, 173, 174, 175, 176, 177, 179…	0.5768
YBL050W	1	0.8196	0.9549	107.7458	36	73	0.0152	0.0153	0.0003	0.0012	0.0003	[9, 11, 12, 13, 15, 21, 22, 41, 48, 57, 64, 100, 104, 105, 106, 109, 132, 157, 159, 162, 178, 179, 188, 190, 191, 227, 240, 244, 263]	0.0993	[42, 177, 181]	0.0103	[2, 3, 5, 6, 16, 17, 18, 19, 20, 23, 24, 25, 26, 27, 28, 29, 30, 31, 32, 33, 34, 35, 36, 37, 38, 39, 40, 43, 44, 45, 46, 47, 49, 50, 51, 52, 53, 54, 55, 56, 58, 59, 60, 62, 63, 65, 66, 67, 68, 69, 70, 71, 72, 73, 74, 75, 76, 77, 78, 79, 80, 81, 82, 83, 84, 85, 86, 87, 88, 89, 91, 92, 93, 94, 95, 96, 97, 98, 99, 101, 102, 103, 107, 108, 110, 111, 112, 113, 114, 115, 116, 117, 118, 119, 120, 121, 1…	0.8253
YBL058W	1	0.9335	0.9624	79.3220	167	129	0.0192	0.0199	0.0039	0.0068	0.0039	[5, 8, 15, 16, 17, 19, 21, 29, 32, 33, 34, 36, 42, 45, 48, 51, 53, 54, 62, 63, 64, 66, 67, 69, 73, 75, 76, 77, 78, 80, 81, 87, 92, 94, 95, 107, 108, 109, 115, 119, 121, 127, 130, 132, 135, 137, 140, 143, 144, 145, 148, 151, 155, 156, 159, 166, 171, 177, 178, 179, 180, 181, 182, 183, 185, 190, 191, 192, 194, 223, 227, 229, 230, 233, 240, 246, 247, 249, 250, 251, 252, 254, 255, 256, 257, 269, 271, …	0.2482	[25, 30, 41, 52, 68, 70, 71, 72, 123, 126, 136, 150, 157, 160, 165, 167, 168, 169, 170, 173, 228, 238, 243, 248, 292, 364]	0.0615	[2, 3, 4, 6, 7, 9, 11, 12, 13, 14, 18, 20, 22, 23, 24, 26, 27, 28, 31, 35, 37, 38, 39, 40, 43, 44, 46, 47, 49, 50, 55, 56, 57, 58, 59, 60, 61, 65, 74, 79, 82, 83, 84, 85, 86, 88, 89, 90, 91, 93, 96, 97, 98, 99, 100, 101, 102, 103, 104, 105, 110, 111, 112, 113, 114, 116, 117, 118, 120, 122, 124, 125, 128, 129, 131, 133, 134, 138, 139, 141, 142, 146, 147, 149, 152, 153, 154, 158, 161, 162, 163, 164…	0.6714
YBL076C	1	0.8541	0.9798	144.1066	48	209	0.0118	0.0120	0.0638	0.0707	0.0638	[6, 14, 16, 23, 27, 29, 30, 34, 36, 38, 39, 41, 43, 44, 45, 48, 49, 51, 52, 53, 55, 56, 58, 61, 69, 70, 71, 72, 75, 76, 79, 80, 86, 87, 89, 93, 94, 96, 97, 103, 105, 106, 108, 109, 112, 115, 117, 122, 123, 126, 132, 135, 136, 137, 138, 139, 142, 143, 147, 151, 153, 158, 159, 160, 161, 163, 164, 166, 169, 170, 171, 173, 176, 179, 180, 181, 183, 188, 192, 193, 194, 199, 200, 205, 206, 208, 212, 213…	0.3396	[7, 8, 9, 10, 12, 13, 15, 17, 18, 19, 21, 22, 25, 26, 28, 31, 32, 33, 35, 37, 95, 121, 260, 501, 604, 858, 898, 904, 914, 918, 980, 982]	0.0299	[2, 3, 4, 5, 11, 20, 24, 40, 42, 46, 47, 50, 54, 57, 59, 60, 62, 63, 64, 65, 66, 67, 68, 73, 74, 77, 78, 81, 82, 83, 84, 85, 88, 90, 91, 92, 98, 99, 100, 101, 102, 104, 107, 110, 111, 113, 114, 116, 118, 119, 120, 124, 125, 127, 128, 129, 130, 131, 133, 134, 140, 141, 145, 146, 148, 149, 150, 152, 155, 156, 157, 162, 165, 167, 168, 172, 174, 175, 177, 178, 184, 185, 186, 187, 189, 190, 191, 195, …	0.5588
YBL091C	1	0.8774	0.9761	107.8278	165	88	0.0147	0.0149	0.0015	0.0031	0.0015	[6, 7, 8, 9, 10, 11, 12, 13, 14, 15, 25, 33, 34, 40, 42, 44, 46, 47, 48, 49, 50, 56, 58, 60, 64, 84, 101, 116, 118, 136, 138, 140, 141, 145, 146, 147, 152, 172, 174, 180, 181, 183, 185, 187, 219, 220, 224, 244, 246, 251, 287, 288, 291, 292, 329, 330, 342, 343, 359, 360, 361, 362, 363, 385, 387, 407, 410, 411]	0.1615	[18, 21, 26, 29, 32, 35, 36, 41, 45]	0.0214	[2, 3, 5, 16, 17, 19, 20, 22, 23, 24, 27, 28, 30, 31, 37, 38, 39, 43, 51, 52, 53, 54, 55, 57, 59, 61, 62, 63, 65, 66, 67, 68, 69, 70, 71, 72, 73, 74, 75, 77, 78, 79, 81, 82, 83, 85, 86, 87, 88, 89, 90, 91, 92, 93, 94, 95, 96, 97, 98, 99, 100, 102, 103, 104, 105, 106, 107, 108, 109, 110, 111, 112, 113, 114, 115, 117, 119, 120, 121, 122, 123, 124, 125, 126, 127, 128, 129, 130, 131, 132, 133, 134, 1…	0.7553
YBL099W	1	0.9235	0.9772	122.6049	33	125	0.0140	0.0140	0.0021	0.0048	0.0021	[7, 8, 10, 11, 14, 25, 27, 28, 31, 33, 34, 35, 41, 42, 43, 44, 46, 47, 48, 49, 50, 51, 54, 57, 80, 82, 85, 90, 94, 96, 98, 99, 101, 103, 112, 113, 119, 121, 129, 134, 141, 142, 145, 146, 147, 148, 149, 159, 167, 172, 173, 183, 202, 217, 218, 219, 220, 224, 248, 255, 263, 271, 280, 282, 285, 286, 287, 289, 307, 313, 314, 316, 317, 318, 319, 321, 334, 336, 339, 340, 341, 343, 344, 347, 357, 359, 42…	0.1835	[12, 13, 26, 77, 81, 83, 110, 116, 126, 130, 269]	0.0202	[2, 4, 5, 9, 16, 17, 18, 19, 20, 21, 22, 23, 24, 29, 30, 32, 36, 37, 38, 39, 40, 45, 52, 53, 55, 56, 58, 59, 60, 61, 62, 63, 64, 65, 66, 67, 68, 69, 70, 71, 72, 73, 74, 75, 76, 78, 79, 84, 86, 87, 88, 89, 91, 92, 93, 95, 97, 100, 102, 104, 105, 106, 107, 108, 109, 111, 114, 115, 117, 118, 120, 122, 123, 124, 125, 127, 128, 131, 132, 133, 135, 136, 137, 138, 139, 140, 143, 144, 150, 151, 152, 153,…	0.7578
YBR011C	1	0.5793	0.7256	94.8170	31	23	0.0204	0.0160	0.1355	1.6120	0.1355	[39, 49, 81, 84, 90, 92, 95, 179]	0.0279	[2, 4, 6, 7, 9, 10, 11, 12, 13, 14, 16, 17, 18, 19, 20, 21, 22, 23, 24, 26, 27, 28, 29, 30, 31, 32, 33, 34, 35, 36, 37, 38, 40, 41, 42, 43, 44, 45, 46, 47, 50, 51, 52, 53, 54, 55, 56, 57, 58, 59, 60, 61, 62, 63, 64, 65, 66, 67, 68, 71, 72, 73, 74, 75, 77, 78, 79, 80, 82, 83, 85, 86, 87, 88, 89, 91, 93, 94, 96, 97, 98, 99, 100, 101, 102, 103, 104, 105, 106, 107, 108, 109, 110, 111, 112, 113, 114, …	0.9303	[3, 5, 8, 15, 25, 69, 70, 76, 115, 116]	0.0348
YBR016W	1	0.8716	0.9396	101.1896	128	64	0.0219	0.0227	0.0007	0.0036	0.0007	[3, 11, 13, 18, 26, 33, 37, 43, 51, 52, 56, 57, 60, 61, 64, 71, 73, 85, 95]	0.1484	[12, 16, 17, 19, 21, 22, 25, 27, 28, 29, 36, 38, 39, 40, 41, 42, 44, 48, 49, 53, 54, 58, 59, 65, 66, 67]	0.2031	[2, 4, 5, 6, 7, 8, 9, 10, 14, 15, 20, 23, 24, 30, 31, 32, 34, 35, 45, 46, 47, 50, 55, 62, 63, 68, 69, 70, 72, 74, 75, 76, 77, 78, 79, 80, 81, 82, 83, 84, 86, 87, 88, 89, 90, 91, 92, 93, 94, 96, 97, 98, 99, 100, 101, 102, 103, 104, 105, 106, 107, 108, 109, 110, 111, 112, 113, 114, 115, 116, 117, 118, 119, 120, 121, 122, 123, 124, 125, 126, 127, 128, 129]	0.6484
YBR025C	0	0.4778	0.9845	55.8701	138	50	0.0170	0.0171	0.0004	0.0004	0.0005	[70, 71, 320, 384]	0.0102	[34, 38, 55, 62, 63, 64, 65, 66, 68, 69, 130, 159, 161, 176, 182, 238, 239, 240, 245, 246, 269, 270, 271, 274, 275, 278, 294, 306, 307, 308, 313, 315, 319, 329, 347, 348, 349, 364, 365, 366, 367, 368, 383]	0.1091	[2, 3, 4, 5, 6, 7, 8, 9, 10, 11, 12, 13, 14, 15, 16, 17, 18, 19, 20, 21, 22, 23, 24, 25, 26, 27, 28, 29, 30, 31, 32, 33, 35, 36, 37, 39, 40, 41, 42, 43, 44, 45, 46, 47, 48, 49, 50, 51, 52, 53, 54, 56, 57, 58, 59, 60, 61, 67, 72, 73, 74, 75, 76, 77, 78, 79, 80, 81, 82, 83, 84, 85, 86, 87, 88, 89, 90, 91, 92, 93, 94, 95, 96, 97, 98, 99, 100, 101, 102, 103, 104, 105, 106, 107, 108, 109, 110, 111, 11…	0.8680
YBR034C	1	0.7054	0.9632	79.3798	92	98	0.0215	0.0216	0.0020	0.0077	0.0020	[22, 23, 24, 25, 26, 38, 40, 43, 52, 53, 57, 69, 76, 77, 83, 84, 86, 87, 88, 90, 91, 92, 98, 116, 120, 124, 145, 169, 170, 172, 173, 176, 177, 180, 203, 232, 283, 286, 288, 291, 294, 295, 296, 324, 325]	0.1293	[18, 19, 20, 21, 29, 54, 56, 58, 64, 68, 70, 71, 72, 73, 74, 75, 80, 93, 121, 125, 128, 131, 144, 175, 227, 237, 284]	0.0776	[2, 3, 4, 5, 6, 7, 8, 9, 10, 11, 12, 13, 14, 15, 16, 17, 27, 28, 30, 31, 32, 33, 34, 35, 36, 37, 39, 41, 42, 44, 45, 46, 47, 48, 49, 50, 51, 55, 59, 60, 61, 62, 63, 65, 66, 67, 78, 79, 81, 82, 85, 89, 94, 95, 96, 97, 99, 100, 101, 102, 103, 104, 105, 106, 107, 108, 109, 110, 111, 112, 113, 114, 115, 117, 118, 119, 122, 123, 126, 127, 129, 130, 132, 133, 134, 135, 136, 137, 138, 139, 140, 141, 142…	0.7874
YBR035C	1	0.8811	0.9688	72.2355	228	152	0.0212	0.0217	0.0093	0.0228	0.0093	[3, 4, 7, 8, 9, 10, 11, 12, 18, 19, 34, 35, 36, 38, 39, 42, 45, 47, 49, 50, 51, 53, 54, 55, 56, 59, 60, 61, 62, 63, 65, 69, 73, 74, 75, 76, 85, 86, 89, 96, 100, 102, 107, 109, 112, 113, 116, 121, 125, 134, 141, 142, 143, 149, 154, 155, 156, 157, 158, 161, 168, 171, 172, 174, 177, 178, 179, 180, 182, 185, 193, 198, 203, 204, 207, 209, 211, 215, 218, 219, 223, 224, 225, 226, 227]	0.3728	[13, 14, 15, 16, 21, 22, 23, 24, 25, 26, 27, 28, 29, 31, 32, 33, 37, 40, 41, 43, 44, 46, 57, 58, 98, 101]	0.1140	[2, 5, 6, 17, 20, 30, 48, 52, 64, 66, 67, 68, 70, 71, 72, 77, 78, 79, 80, 81, 83, 84, 87, 88, 90, 91, 92, 93, 94, 95, 97, 99, 103, 104, 105, 106, 108, 110, 111, 114, 115, 117, 118, 119, 120, 122, 123, 124, 126, 127, 128, 129, 130, 131, 132, 133, 135, 136, 137, 138, 139, 140, 144, 145, 146, 147, 148, 150, 151, 152, 153, 159, 160, 162, 163, 164, 165, 166, 167, 169, 170, 173, 175, 176, 181, 183, 184…	0.5000
YBR036C	1	0.6516	0.9130	127.7346	154	249	0.0187	0.0174	0.0099	0.0139	0.0099	[3, 4, 7, 8, 10, 11, 14, 15, 16, 18, 20, 21, 23, 25, 27, 32, 33, 34, 35, 36, 37, 43, 45, 47, 48, 49, 54, 56, 58, 59, 60, 61, 62, 64, 65, 66, 68, 69, 71, 72, 73, 75, 76, 77, 78, 80, 81, 82, 84, 88, 92, 93, 94, 96, 98, 100, 103, 104, 106, 107, 108, 109, 114, 115, 117, 119, 122, 124, 125, 126, 130, 131, 132, 134, 136, 137, 138, 140, 142, 144, 145, 146, 147, 148, 150, 151, 152, 154, 155, 156, 157, 15…	0.6317	[5, 6, 9, 17, 22, 26, 28, 30, 38, 39, 40, 44, 50, 53, 67, 79, 83, 85, 86, 99, 102, 111, 113, 121, 123, 127, 129, 135, 139, 143, 159, 160, 162, 166, 172, 184, 189, 223, 224, 231, 233, 236, 237, 245, 246, 256, 258, 261, 271, 275, 287, 295, 298, 306, 318, 319, 332, 347, 355, 362, 368, 370, 391, 392]	0.1561	[2, 12, 13, 19, 24, 29, 31, 41, 42, 46, 51, 52, 55, 57, 63, 70, 74, 87, 89, 90, 91, 95, 97, 101, 105, 110, 112, 116, 118, 120, 128, 133, 141, 149, 153, 165, 168, 174, 176, 181, 192, 211, 212, 214, 218, 226, 227, 228, 235, 238, 249, 253, 254, 257, 264, 269, 274, 277, 279, 280, 292, 294, 301, 305, 307, 308, 309, 314, 315, 339, 345, 350, 352, 356, 357, 373, 374, 376, 381, 382, 384, 394, 400, 401, 40…	0.2122
YBR039W	1	0.8802	0.9558	116.8547	55	76	0.0152	0.0151	0.0002	0.0011	0.0002	[8, 9, 11, 20, 21, 22, 45, 46, 51, 52, 53, 69, 71, 72, 73, 95, 104, 110, 122, 124, 127, 147, 159, 160]	0.0772	[50, 58, 65, 66, 70, 293]	0.0193	[2, 4, 5, 6, 7, 10, 12, 13, 14, 15, 16, 17, 18, 19, 23, 24, 25, 26, 27, 28, 29, 30, 31, 32, 33, 34, 35, 36, 37, 38, 39, 40, 41, 42, 43, 44, 47, 48, 49, 54, 55, 56, 57, 59, 60, 61, 62, 63, 64, 67, 68, 74, 75, 76, 77, 78, 79, 80, 81, 82, 83, 84, 85, 86, 87, 88, 89, 90, 91, 92, 93, 94, 96, 97, 98, 99, 100, 101, 102, 103, 105, 106, 107, 108, 109, 111, 113, 114, 115, 117, 118, 119, 120, 123, 125, 126,…	0.8457
YBR052C	1	0.6678	0.9666	67.2553	210	41	0.0184	0.0181	0.0001	0.0002	0.0001	[14, 17, 40, 42, 43, 45, 46, 70, 84, 85, 99, 123, 148, 154, 156, 176, 177, 184]	0.0857	[30, 33, 37, 55, 68, 69, 71, 82, 83, 142, 146, 149, 155, 157, 159]	0.0714	[2, 3, 4, 5, 6, 7, 8, 9, 10, 11, 12, 13, 15, 18, 19, 20, 21, 22, 23, 24, 25, 26, 27, 28, 29, 31, 32, 34, 35, 36, 38, 39, 41, 44, 47, 48, 49, 50, 51, 52, 53, 54, 56, 57, 58, 59, 60, 61, 62, 63, 64, 65, 66, 72, 73, 74, 75, 76, 77, 78, 79, 80, 81, 86, 87, 88, 89, 90, 91, 92, 93, 94, 95, 96, 97, 98, 100, 101, 102, 103, 104, 105, 106, 107, 108, 109, 110, 111, 112, 113, 114, 115, 116, 120, 121, 122, 12…	0.7810
YBR068C	1	0.9132	0.9806	134.6826	97	131	0.0136	0.0139	0.0025	0.0086	0.0025	[3, 4, 7, 8, 21, 23, 25, 26, 27, 28, 33, 38, 42, 45, 51, 52, 53, 54, 55, 56, 57, 59, 61, 68, 71, 73, 92, 96, 97, 98, 99, 100, 101, 102, 106, 111, 118, 135, 138, 139, 141, 142, 143, 145, 190, 215, 219, 220, 221, 222, 223, 224, 225, 227, 252, 253, 254, 266, 267, 268, 269, 273, 274, 288, 308, 338, 339, 342, 346, 386, 416, 440, 441, 442, 443, 445, 469, 473, 474, 475, 476, 478, 481, 484, 485, 486, 489…	0.1478	[9, 10, 14, 16, 17, 19, 20, 22, 24, 29, 32, 34, 35, 36, 37, 39, 40, 41, 43, 47, 48, 49, 50, 87, 468]	0.0411	[2, 5, 6, 11, 12, 13, 15, 18, 30, 31, 44, 46, 58, 60, 62, 63, 64, 65, 66, 67, 69, 70, 72, 74, 75, 76, 77, 78, 79, 80, 81, 82, 83, 84, 85, 86, 88, 89, 90, 91, 93, 94, 95, 103, 104, 105, 107, 108, 109, 110, 112, 113, 114, 115, 116, 117, 119, 120, 121, 122, 123, 124, 125, 126, 127, 128, 129, 130, 131, 132, 133, 134, 136, 137, 140, 144, 146, 147, 148, 149, 150, 151, 152, 153, 154, 155, 156, 157, 158,…	0.7274
YBR069C	1	0.8418	0.9757	109.3253	107	116	0.0138	0.0138	0.0007	0.0019	0.0007	[4, 5, 7, 8, 10, 11, 12, 13, 14, 16, 18, 19, 20, 22, 30, 33, 34, 35, 37, 38, 41, 42, 43, 44, 45, 48, 60, 67, 72, 74, 82, 98, 108, 109, 110, 140, 146, 187, 192, 198, 217, 218, 219, 220, 232, 233, 234, 236, 238, 251, 252, 255, 307, 312, 315, 336, 363, 364, 365, 388, 389, 390, 391, 406, 407, 410, 414, 475, 476, 502, 505, 542, 552, 556, 557, 558, 559, 565, 572, 575, 576, 579, 608]	0.1341	[9, 21]	0.0032	[2, 15, 17, 23, 24, 25, 26, 27, 28, 29, 31, 32, 36, 39, 40, 46, 47, 49, 50, 51, 52, 53, 54, 55, 56, 57, 58, 59, 61, 62, 63, 64, 65, 66, 68, 69, 70, 71, 73, 75, 76, 77, 78, 79, 80, 81, 83, 84, 85, 86, 87, 88, 89, 90, 91, 92, 93, 94, 95, 96, 97, 99, 100, 101, 102, 103, 104, 105, 106, 107, 111, 112, 113, 114, 115, 116, 117, 118, 119, 120, 121, 122, 123, 124, 125, 126, 127, 128, 129, 130, 131, 132, 1…	0.7819
YBR078W	1	0.8612	0.9635	100.9496	173	90	0.0152	0.0155	0.0007	0.0015	0.0007	[7, 18, 19, 24, 25, 32, 42, 48, 49, 52, 55, 56, 63, 66, 67, 69, 70, 72, 87, 104, 143, 146, 147, 148, 155, 169, 183, 184, 185, 187, 188, 189, 192, 193, 234, 235, 236, 257, 258, 261, 277, 278, 279, 301, 305, 307, 310, 326, 327, 328, 331, 336, 372, 393, 398, 399, 400, 401, 405, 406]	0.1399	[20, 21, 22, 23, 50, 181, 312, 313]	0.0186	[2, 3, 4, 5, 6, 8, 9, 10, 11, 12, 13, 14, 15, 17, 26, 27, 28, 29, 30, 31, 33, 34, 35, 36, 37, 38, 39, 40, 41, 43, 44, 45, 46, 47, 51, 53, 54, 57, 58, 59, 60, 61, 62, 64, 65, 68, 71, 73, 74, 75, 76, 77, 78, 79, 80, 81, 82, 83, 84, 85, 86, 88, 89, 90, 91, 92, 93, 94, 95, 96, 97, 99, 100, 101, 102, 103, 105, 106, 107, 108, 109, 110, 111, 112, 113, 114, 115, 116, 117, 119, 120, 121, 122, 123, 124, 12…	0.8089
YBR079C	1	0.8066	0.9864	113.7517	196	227	0.0133	0.0135	0.0023	0.0027	0.0023	[3, 8, 9, 20, 23, 25, 28, 29, 30, 32, 39, 41, 42, 43, 44, 47, 48, 49, 50, 51, 52, 53, 55, 56, 57, 58, 59, 64, 65, 102, 104, 105, 106, 108, 109, 110, 111, 112, 114, 115, 120, 121, 150, 152, 163, 175, 176, 183, 188, 195, 239, 242, 243, 244, 245, 266, 268, 272, 273, 274, 287, 288, 290, 292, 294, 295, 309, 312, 353, 358, 359, 371, 372, 373, 390, 391, 392, 395, 421, 437, 451, 458, 496, 497, 499, 500, …	0.1846	[26, 33, 34, 36, 54, 165, 668]	0.0073	[2, 4, 5, 6, 7, 10, 11, 12, 13, 14, 15, 16, 17, 18, 19, 21, 22, 24, 27, 31, 35, 37, 38, 40, 45, 46, 60, 61, 62, 63, 66, 67, 68, 69, 70, 71, 72, 73, 74, 75, 76, 77, 78, 79, 80, 81, 82, 83, 84, 85, 86, 87, 89, 90, 91, 92, 93, 94, 95, 96, 97, 98, 99, 100, 101, 103, 107, 113, 116, 117, 118, 119, 122, 123, 124, 125, 126, 127, 128, 129, 130, 131, 132, 133, 134, 135, 136, 137, 138, 139, 140, 142, 143, 1…	0.7562
YBR082C	1	0.7844	0.9323	57.2343	148	74	0.0241	0.0246	0.0010	0.0051	0.0010	[14, 15, 17, 18, 25, 29, 33, 34, 35, 48, 54, 55, 69, 70, 73, 74, 93, 96, 97, 104, 105, 108, 109, 116, 121, 124, 125, 126, 127, 130, 131, 133, 135, 137]	0.2297	[16, 20, 21, 22, 28, 90, 100, 110, 111, 112, 113, 114]	0.0811	[2, 3, 5, 6, 7, 8, 9, 10, 11, 12, 23, 24, 26, 27, 30, 31, 32, 36, 37, 38, 39, 40, 41, 42, 43, 44, 45, 46, 47, 49, 50, 51, 52, 53, 56, 57, 58, 59, 60, 61, 62, 63, 64, 65, 66, 67, 68, 71, 72, 75, 76, 77, 78, 79, 80, 81, 82, 83, 84, 85, 86, 87, 88, 89, 91, 92, 94, 95, 98, 99, 101, 102, 103, 106, 107, 115, 117, 118, 119, 120, 122, 123, 128, 129, 132, 134, 136, 138, 139, 140, 141, 142, 143, 145, 146, …	0.6622
YBR084W	0	0.8230	0.9664	118.7660	207	147	0.0102	0.0102	0.0017	0.0017	0.0027	[3, 6, 7, 10, 12, 14, 17, 18, 19, 20, 21, 30, 31, 32, 33, 34, 35, 36, 37, 38, 39, 40, 41, 42, 43, 44, 45, 46, 47, 48, 49, 62, 77, 79, 80, 81, 96, 100, 104, 105, 126, 140, 142, 143, 144, 145, 146, 147, 148, 149, 156, 158, 159, 161, 162, 181, 183, 200, 242, 244, 245, 246, 247, 248, 251, 252, 253, 259, 260, 261, 262, 263, 264, 265, 270, 271, 275, 296, 297, 336, 337, 339, 350, 352, 355, 356, 358, 388…	0.1846	[69, 825, 869, 903]	0.0041	[2, 5, 8, 9, 11, 13, 15, 16, 22, 23, 24, 25, 27, 28, 29, 50, 51, 52, 53, 54, 55, 56, 57, 58, 59, 61, 63, 64, 65, 66, 67, 68, 70, 71, 72, 73, 74, 75, 76, 82, 83, 84, 85, 86, 87, 88, 89, 90, 91, 92, 93, 94, 97, 98, 99, 101, 102, 103, 106, 107, 108, 109, 110, 111, 112, 113, 114, 115, 116, 117, 118, 119, 120, 121, 122, 123, 124, 125, 127, 128, 129, 130, 131, 132, 133, 134, 135, 136, 137, 138, 139, 14…	0.7097
YBR088C	1	0.7047	0.9586	76.5032	2	207	0.0215	0.0208	0.0036	0.0045	0.0036	[2, 3, 4, 5, 6, 7, 9, 10, 14, 15, 16, 17, 18, 19, 22, 23, 24, 25, 26, 27, 28, 29, 30, 31, 32, 33, 35, 38, 44, 49, 52, 53, 55, 58, 59, 60, 61, 63, 64, 65, 66, 67, 69, 70, 72, 73, 74, 75, 76, 78, 79, 80, 81, 83, 85, 86, 87, 88, 92, 94, 95, 103, 104, 107, 108, 110, 111, 112, 115, 116, 117, 121, 122, 124, 125, 128, 134, 136, 137, 138, 139, 143, 146, 147, 148, 152, 153, 155, 156, 158, 160, 161, 162, 1…	0.5891	[8, 11, 12, 13, 46, 56, 106, 145, 219, 233, 234, 239]	0.0465	[20, 21, 34, 36, 37, 39, 40, 41, 42, 43, 45, 47, 48, 50, 51, 54, 57, 71, 77, 82, 84, 89, 90, 91, 93, 96, 97, 98, 99, 100, 101, 102, 105, 109, 113, 114, 118, 119, 120, 123, 126, 127, 129, 130, 131, 132, 133, 135, 140, 141, 142, 144, 150, 151, 154, 157, 159, 166, 169, 170, 171, 172, 175, 177, 182, 186, 191, 194, 198, 201, 202, 203, 204, 206, 214, 215, 220, 221, 225, 227, 228, 229, 230, 231, 232, 23…	0.3372
YBR096W	1	0.6900	0.9786	80.5903	230	35	0.0158	0.0158	0.0004	0.0015	0.0004	[9, 10, 11, 12, 13, 14, 15, 19, 33, 34, 52, 62, 65, 126, 131, 134, 188, 207, 213]	0.0826	[16, 22, 23, 27, 28, 32, 35, 36, 46, 53, 64, 69]	0.0522	[2, 3, 4, 5, 6, 7, 8, 17, 18, 20, 21, 24, 25, 26, 29, 30, 31, 37, 38, 39, 40, 41, 42, 43, 44, 45, 47, 49, 50, 51, 54, 55, 56, 57, 58, 59, 61, 63, 66, 67, 68, 70, 71, 72, 73, 74, 75, 76, 77, 78, 79, 80, 82, 83, 84, 85, 86, 87, 88, 89, 92, 93, 94, 96, 97, 98, 99, 100, 101, 102, 103, 104, 105, 106, 107, 108, 109, 113, 114, 115, 116, 117, 119, 120, 121, 124, 125, 127, 128, 129, 130, 132, 133, 135, 13…	0.7478
YBR101C	1	0.7749	0.9518	78.1490	34	146	0.0201	0.0194	0.0051	0.0121	0.0051	[2, 3, 4, 5, 6, 7, 9, 10, 11, 15, 17, 18, 19, 20, 21, 26, 28, 30, 31, 32, 33, 34, 35, 36, 37, 38, 39, 40, 41, 42, 43, 44, 46, 47, 49, 51, 53, 55, 56, 57, 59, 60, 63, 64, 65, 66, 67, 68, 69, 70, 71, 74, 78, 82, 88, 90, 92, 94, 95, 100, 101, 103, 104, 105, 106, 108, 111, 115, 116, 119, 120, 122, 125, 126, 128, 129, 131, 132, 134, 135, 137, 138, 140, 141, 142, 143, 145, 146, 147, 148, 149, 150, 151,…	0.6552	[8, 12, 13, 16, 22, 23, 24, 25, 27, 29, 81, 210]	0.0414	[14, 45, 48, 50, 52, 54, 58, 61, 62, 72, 73, 75, 76, 77, 79, 80, 83, 84, 85, 86, 87, 89, 91, 93, 96, 97, 98, 99, 102, 107, 109, 110, 112, 113, 114, 117, 118, 121, 123, 124, 127, 130, 133, 136, 139, 144, 161, 165, 166, 171, 172, 177, 186, 187, 190, 195, 197, 200, 202, 207, 216, 222, 223, 224, 229, 230, 232, 233, 235, 236, 239, 242, 245, 246, 250, 262, 264, 265, 267, 272, 274, 275, 276, 277, 279, 2…	0.3000
YBR106W	1	0.8062	0.9654	86.2605	188	45	0.0187	0.0188	0.0007	0.0015	0.0007	[6, 7, 8, 9, 10, 14, 33, 39, 43, 44, 45, 46, 49, 50, 80, 96, 101, 127, 131, 139, 141, 144, 147, 148, 149, 150, 153, 154, 171]	0.1543	[]	0.0000	[2, 3, 4, 5, 11, 12, 13, 15, 16, 17, 18, 19, 20, 21, 23, 24, 25, 26, 27, 28, 29, 30, 31, 32, 34, 35, 36, 37, 38, 40, 41, 42, 47, 48, 51, 52, 53, 54, 55, 56, 57, 58, 59, 60, 61, 62, 63, 64, 65, 66, 67, 68, 69, 70, 71, 72, 73, 74, 75, 76, 77, 78, 79, 81, 82, 83, 84, 85, 86, 87, 88, 89, 90, 91, 92, 93, 94, 95, 97, 98, 99, 100, 102, 103, 104, 105, 106, 107, 108, 109, 110, 111, 112, 114, 115, 116, 117…	0.8138
YBR109C	1	0.8547	0.9462	64.3049	147	98	0.0255	0.0264	0.0050	0.0191	0.0050	[5, 6, 7, 8, 9, 10, 11, 13, 14, 15, 16, 17, 20, 21, 25, 29, 30, 31, 33, 36, 38, 41, 43, 44, 45, 46, 47, 48, 49, 50, 52, 53, 54, 64, 70, 78, 79, 80, 81, 84, 86, 87, 88, 89, 90, 93, 97, 99, 100, 105, 107, 109, 110, 113, 114, 115, 117, 118, 119, 120, 121, 122, 123, 124, 125, 126, 128, 129, 134, 135, 136, 137, 138]	0.4966	[12, 32, 62, 63, 65, 66, 67, 68, 69, 71, 72, 74, 75, 76, 82, 83, 91, 92, 101, 102, 103, 104, 106, 108, 111, 112]	0.1769	[2, 4, 18, 19, 22, 23, 24, 26, 27, 28, 34, 35, 37, 39, 40, 42, 51, 55, 56, 57, 58, 59, 60, 61, 73, 77, 85, 94, 95, 96, 98, 116, 127, 130, 131, 132, 133, 139, 140, 141, 142, 144, 145, 146, 147, 148]	0.3129
YBR111C	1	0.9593	0.9706	99.7296	231	87	0.0163	0.0168	0.0037	0.0059	0.0037	[6, 7, 8, 9, 10, 12, 13, 14, 16, 17, 18, 32, 46, 48, 49, 50, 51, 52, 53, 54, 57, 60, 63, 64, 75, 78, 79, 80, 82, 83, 84, 85, 86, 87, 88, 89, 90, 93, 94, 97, 104, 107, 108, 109, 112, 113, 124, 126, 137, 140, 144, 172, 175, 176, 180, 186, 187, 188, 189, 191, 192, 194, 195, 203, 208, 211, 224]	0.2900	[11, 15, 19, 20, 25, 29, 30, 31, 33, 35, 36, 37, 38, 39, 41, 42, 43, 74, 76, 77, 81, 168]	0.0952	[21, 22, 23, 24, 26, 27, 28, 34, 40, 44, 45, 47, 55, 56, 58, 59, 61, 62, 65, 66, 67, 68, 69, 71, 72, 73, 91, 92, 95, 96, 98, 99, 100, 101, 102, 103, 105, 106, 110, 111, 114, 115, 116, 117, 118, 119, 120, 121, 122, 123, 125, 127, 128, 129, 130, 131, 132, 133, 134, 135, 136, 138, 139, 141, 142, 143, 145, 146, 147, 148, 149, 150, 151, 152, 153, 154, 156, 159, 160, 162, 163, 164, 165, 166, 167, 170, …	0.5628
YBR115C	0	0.8047	0.9727	123.8512	112	229	0.0109	0.0110	0.0038	0.0038	0.0041	[4, 21, 27, 32, 33, 34, 35, 36, 38, 39, 40, 41, 55, 60, 61, 62, 63, 65, 88, 89, 95, 100, 107, 112, 113, 114, 126, 127, 128, 131, 174, 175, 176, 177, 178, 179, 180, 215, 219, 221, 222, 223, 224, 226, 227, 244, 246, 247, 248, 275, 276, 277, 278, 279, 280, 281, 282, 283, 284, 287, 288, 290, 295, 296, 311, 326, 333, 334, 358, 377, 378, 379, 382, 383, 394, 419, 420, 421, 424, 437, 438, 439, 440, 443, …	0.1882	[87, 173, 939, 1026, 1300, 1308, 1311, 1317]	0.0057	[2, 3, 5, 6, 8, 9, 10, 11, 12, 13, 14, 16, 18, 19, 20, 22, 23, 24, 25, 26, 28, 29, 30, 31, 37, 42, 43, 44, 45, 46, 47, 48, 49, 50, 51, 52, 53, 54, 56, 57, 58, 59, 64, 66, 67, 68, 69, 70, 71, 72, 73, 74, 75, 76, 77, 78, 82, 83, 84, 85, 86, 90, 91, 92, 93, 94, 96, 97, 98, 99, 101, 102, 104, 105, 106, 108, 109, 110, 111, 115, 116, 117, 118, 120, 121, 122, 123, 124, 125, 129, 130, 132, 133, 134, 135,…	0.7320
YBR121C	1	0.7067	0.8814	144.2644	155	125	0.0151	0.0154	0.1163	0.1164	0.1163	[4, 5, 7, 8, 15, 18, 22, 27, 28, 114, 125, 133, 134, 178, 179, 181, 197, 203, 208, 227, 230, 231, 240, 243, 251, 256, 266, 308, 312, 327, 340, 342, 352, 377, 393, 427, 460, 471, 476, 491, 508, 521, 530, 554, 556, 588, 592, 596, 601, 637, 666]	0.0765	[2, 3, 6, 9, 10, 11, 12, 13, 14, 16, 17, 19, 20, 21, 24, 25, 26, 29, 30, 31, 32, 34, 37, 38, 39, 40, 41, 42, 43, 44, 45, 46, 47, 48, 49, 50, 51, 52, 54, 55, 56, 57, 58, 59, 60, 61, 62, 63, 64, 65, 66, 67, 68, 69, 70, 71, 73, 74, 75, 76, 77, 78, 79, 80, 81, 82, 83, 84, 85, 87, 89, 91, 93, 94, 95, 96, 97, 98, 99, 100, 101, 102, 103, 104, 105, 106, 107, 108, 109, 110, 111, 112, 113, 115, 116, 118, 1…	0.8726	[23, 33, 35, 36, 53, 72, 88, 90, 92, 117, 119, 143, 270, 314, 324, 328, 343, 346, 371, 374, 421, 458, 472, 555, 570, 575, 621]	0.0405
YBR126C	1	0.7091	0.8879	101.7160	239	154	0.0195	0.0184	0.0111	0.0162	0.0111	[2, 3, 6, 7, 8, 9, 10, 11, 12, 15, 16, 17, 18, 19, 20, 21, 22, 24, 25, 27, 28, 30, 31, 32, 33, 34, 35, 37, 38, 39, 41, 45, 46, 48, 49, 51, 53, 55, 57, 58, 59, 60, 61, 62, 65, 66, 67, 68, 70, 71, 72, 73, 74, 75, 76, 77, 78, 79, 80, 81, 82, 83, 84, 85, 86, 87, 88, 89, 91, 92, 93, 94, 95, 96, 97, 98, 99, 100, 101, 102, 103, 104, 105, 106, 107, 108, 109, 110, 112, 113, 114, 115, 116, 120, 121, 122, 1…	0.8869	[4, 5, 13, 14, 23, 26, 52, 54, 56, 117, 118, 275, 276, 277, 326]	0.0303	[29, 36, 40, 42, 43, 44, 47, 50, 63, 64, 69, 90, 111, 119, 162, 168, 173, 174, 201, 250, 253, 258, 263, 267, 268, 288, 306, 323, 334, 339, 340, 363, 373, 378, 390, 398, 406, 456, 461, 485]	0.0808
YBR127C	1	0.7820	0.9533	100.5218	5	130	0.0179	0.0174	0.0046	0.0063	0.0046	[2, 3, 4, 5, 6, 7, 8, 9, 10, 11, 12, 13, 15, 16, 17, 18, 19, 20, 21, 22, 23, 24, 27, 28, 29, 30, 31, 32, 35, 36, 37, 40, 41, 43, 45, 47, 48, 51, 52, 53, 55, 59, 61, 62, 64, 69, 71, 72, 77, 81, 83, 84, 89, 90, 92, 96, 97, 99, 101, 104, 108, 109, 113, 114, 115, 116, 117, 122, 123, 124, 126, 127, 128, 129, 130, 131, 132, 133, 135, 136, 137, 138, 139, 140, 141, 142, 143, 144, 147, 148, 149, 150, 151,…	0.5435	[280, 369, 370, 474]	0.0077	[14, 25, 26, 33, 34, 38, 39, 42, 44, 46, 49, 50, 54, 56, 57, 58, 60, 63, 65, 66, 67, 68, 70, 73, 74, 75, 76, 78, 79, 80, 82, 85, 86, 87, 88, 91, 93, 94, 95, 98, 100, 102, 103, 105, 106, 107, 110, 111, 112, 118, 119, 120, 121, 125, 134, 145, 146, 152, 153, 154, 155, 156, 157, 160, 162, 163, 166, 167, 168, 169, 172, 175, 177, 178, 179, 180, 181, 183, 184, 187, 191, 192, 194, 197, 198, 200, 201, 206…	0.4313
YBR143C	1	0.8275	0.9571	122.8709	181	90	0.0146	0.0143	0.0051	0.0072	0.0051	[2, 4, 5, 8, 10, 11, 12, 13, 17, 18, 20, 21, 22, 23, 24, 25, 26, 27, 29, 30, 34, 35, 41, 45, 48, 49, 50, 53, 55, 56, 58, 59, 60, 61, 62, 72, 85, 86, 89, 90, 91, 92, 94, 95, 96, 97, 99, 100, 102, 104, 105, 106, 107, 108, 109, 112, 114, 115, 116, 117, 119, 120, 121, 122, 123, 125, 127, 129, 130, 131, 132, 133, 134, 136, 139, 140, 141, 144, 145, 147, 151, 152, 153, 154, 155, 156, 157, 159, 160, 161,…	0.5652	[38, 46, 64, 67, 68, 70, 73, 74, 75, 76, 77, 78, 79, 83, 84, 340, 365]	0.0389	[3, 6, 7, 9, 14, 15, 16, 19, 28, 31, 32, 33, 36, 37, 39, 40, 43, 44, 47, 51, 52, 54, 57, 63, 65, 66, 69, 71, 80, 81, 82, 87, 88, 93, 98, 101, 103, 113, 124, 126, 128, 135, 137, 142, 143, 146, 148, 149, 150, 158, 162, 168, 172, 176, 181, 185, 186, 187, 188, 189, 191, 197, 210, 224, 225, 226, 230, 234, 237, 238, 240, 241, 244, 245, 252, 253, 254, 259, 261, 262, 265, 268, 270, 271, 278, 283, 284, 28…	0.3616
YBR149W	1	0.8207	0.9557	92.6435	88	106	0.0175	0.0176	0.0003	0.0017	0.0003	[3, 4, 9, 10, 11, 14, 15, 17, 37, 38, 43, 44, 64, 67, 81, 95, 96, 104, 127, 147, 155, 156, 199, 220, 221, 233, 234, 242, 278, 292, 298, 299, 300, 301, 303, 304, 306, 307, 326]	0.1134	[50, 52, 53, 54, 55]	0.0145	[2, 5, 6, 7, 12, 13, 16, 18, 19, 20, 21, 22, 23, 24, 25, 26, 27, 28, 29, 30, 31, 32, 33, 34, 35, 36, 39, 40, 41, 42, 45, 46, 47, 48, 49, 51, 56, 57, 58, 59, 60, 61, 62, 63, 65, 66, 68, 69, 70, 71, 72, 73, 74, 75, 76, 77, 78, 79, 80, 82, 83, 84, 85, 86, 87, 88, 89, 90, 91, 92, 94, 97, 98, 99, 100, 101, 102, 103, 105, 106, 107, 108, 109, 110, 111, 112, 113, 114, 115, 116, 117, 118, 119, 120, 121, 1…	0.8227
YBR154C	1	0.7748	0.9483	79.9515	215	76	0.0201	0.0198	0.0012	0.0021	0.0012	[5, 7, 8, 9, 10, 13, 14, 40, 49, 57, 62, 71, 74, 77, 78, 79, 80, 81, 83, 84, 87, 94, 95, 102, 110, 114, 115, 132, 146, 147, 148, 150, 156, 170, 172, 179, 180, 181, 183, 184, 193, 194, 201]	0.2000	[11, 67, 117]	0.0140	[2, 3, 4, 6, 12, 16, 17, 18, 19, 20, 21, 22, 23, 24, 25, 26, 27, 28, 29, 30, 31, 32, 33, 34, 35, 36, 37, 38, 39, 42, 43, 44, 45, 46, 47, 48, 50, 51, 52, 53, 54, 55, 56, 58, 59, 60, 61, 63, 64, 65, 66, 68, 69, 70, 72, 73, 75, 76, 82, 85, 86, 88, 89, 90, 91, 92, 93, 96, 97, 98, 99, 100, 103, 104, 105, 106, 107, 108, 109, 111, 112, 116, 118, 119, 120, 121, 122, 123, 124, 125, 126, 127, 128, 129, 130…	0.7535
YBR159W	1	0.8048	0.9703	102.6702	91	94	0.0163	0.0160	0.0007	0.0022	0.0007	[3, 4, 5, 6, 7, 8, 10, 12, 13, 16, 17, 18, 21, 22, 25, 27, 37, 39, 44, 45, 46, 47, 48, 49, 50, 51, 52, 53, 62, 63, 64, 73, 83, 106, 125, 127, 128, 129, 152, 153, 154, 155, 157, 182, 183, 186, 188, 193, 209, 214, 217, 222, 223, 226, 239, 246, 250, 252, 256, 264, 269, 270, 277, 279, 290, 295, 296, 302, 303, 304, 307, 324, 328, 329, 330, 331, 334, 335, 337]	0.2277	[11, 40, 41, 42, 325, 333]	0.0173	[2, 9, 14, 15, 19, 20, 23, 24, 26, 28, 29, 30, 31, 32, 33, 34, 35, 36, 38, 43, 54, 55, 56, 57, 58, 59, 60, 61, 65, 66, 67, 68, 69, 70, 71, 72, 74, 75, 76, 77, 78, 79, 80, 82, 84, 85, 86, 87, 88, 89, 90, 91, 92, 93, 94, 95, 96, 97, 98, 100, 101, 102, 103, 104, 105, 107, 108, 109, 110, 111, 112, 113, 114, 115, 116, 117, 118, 119, 120, 121, 122, 123, 124, 126, 130, 131, 132, 133, 134, 135, 136, 137,…	0.7118
YBR162C	1	0.8888	0.9695	99.6275	199	109	0.0158	0.0160	0.0025	0.0074	0.0025	[6, 8, 9, 13, 16, 17, 20, 21, 25, 32, 45, 46, 75, 81, 83, 86, 99, 115, 116, 124, 130, 144, 146, 148, 167, 171, 179, 208, 214, 215, 216, 217, 222, 237, 239, 258, 275, 280, 281, 284, 289, 290, 292, 293, 296, 297, 302, 303, 305, 307, 311, 327, 333, 345, 348, 350, 351, 362, 364, 366, 378, 390, 391, 392, 393, 394, 395, 396, 397, 398, 424, 439]	0.1582	[3, 10, 11, 12, 282, 283, 285, 288, 352, 360, 361, 365, 370, 379, 380, 381, 382, 384, 385, 386, 387, 388, 389]	0.0505	[2, 4, 5, 7, 14, 15, 18, 19, 22, 23, 24, 26, 27, 28, 29, 30, 31, 33, 34, 35, 36, 37, 38, 39, 40, 41, 42, 43, 44, 47, 48, 49, 50, 51, 52, 53, 54, 55, 56, 57, 58, 59, 60, 61, 62, 63, 67, 68, 69, 70, 71, 72, 73, 74, 76, 77, 78, 79, 80, 82, 84, 85, 87, 88, 89, 90, 91, 92, 93, 95, 96, 97, 98, 100, 101, 102, 103, 105, 106, 107, 108, 109, 110, 111, 112, 113, 114, 117, 118, 119, 120, 121, 122, 123, 125, …	0.7560
YBR164C	1	0.7677	0.9614	89.8488	183	42	0.0175	0.0176	0.0002	0.0008	0.0002	[7, 8, 10, 14, 19, 39, 45, 46, 61, 87, 98, 101, 102, 105, 162, 168, 170, 171]	0.0984	[9, 155, 161]	0.0164	[2, 3, 4, 5, 6, 11, 12, 13, 15, 16, 17, 18, 20, 21, 22, 23, 24, 25, 26, 27, 28, 29, 30, 31, 32, 33, 34, 36, 37, 38, 40, 41, 42, 43, 44, 47, 48, 49, 50, 51, 52, 53, 54, 55, 56, 57, 58, 59, 60, 62, 63, 64, 65, 66, 67, 68, 69, 70, 71, 72, 73, 74, 75, 76, 77, 78, 79, 80, 82, 83, 84, 85, 88, 89, 90, 91, 92, 93, 94, 95, 96, 97, 99, 100, 103, 104, 106, 107, 108, 109, 110, 111, 112, 113, 114, 115, 116, 1…	0.8579
YBR171W	1	0.7585	0.9395	82.1284	206	73	0.0197	0.0195	0.0001	0.0007	0.0001	[4, 5, 6, 7, 10, 11, 12, 35, 39, 53, 64, 72, 100, 103, 107, 110, 128, 150, 159, 161]	0.0971	[29, 32, 49, 149]	0.0194	[2, 3, 9, 13, 14, 15, 16, 17, 18, 19, 20, 21, 22, 23, 24, 25, 26, 27, 28, 31, 33, 34, 36, 37, 38, 40, 41, 42, 43, 44, 45, 46, 47, 48, 50, 51, 52, 54, 55, 56, 57, 58, 59, 60, 61, 62, 63, 65, 66, 67, 68, 69, 70, 71, 73, 74, 75, 76, 77, 78, 79, 80, 81, 82, 83, 84, 85, 86, 87, 88, 89, 90, 91, 92, 93, 94, 95, 96, 97, 98, 99, 101, 102, 104, 105, 106, 108, 109, 111, 112, 113, 114, 115, 116, 117, 118, 11…	0.8544
YBR173C	1	0.8475	0.9591	43.3159	148	87	0.0278	0.0295	0.0067	0.0197	0.0067	[8, 9, 10, 13, 17, 64, 65, 66, 68, 69, 72, 73, 74, 75, 76, 77, 78, 79, 83, 87, 88, 89, 92, 101, 104, 105, 106, 107, 108, 109, 110, 112, 125, 128, 130, 132, 134]	0.2500	[11, 12, 14, 15, 22, 23, 24, 25, 26, 27, 29, 30, 31, 32, 33, 34, 35, 36, 37, 38, 39, 40, 41, 42, 43, 44, 45, 46, 47, 48, 50, 51, 52, 53, 54, 55, 56, 57, 58, 59, 60, 62, 63, 95, 96]	0.3041	[2, 3, 4, 5, 6, 7, 16, 18, 19, 20, 21, 28, 49, 61, 67, 70, 71, 80, 81, 82, 84, 85, 86, 90, 91, 93, 94, 97, 98, 99, 100, 102, 103, 111, 113, 114, 115, 116, 117, 118, 119, 120, 121, 122, 123, 124, 126, 127, 131, 133, 135, 136, 137, 138, 139, 140, 141, 142, 143, 144, 145, 147, 148]	0.4257
YBR187W	1	0.8750	0.9823	149.1052	24	42	0.0095	0.0098	0.0015	0.0017	0.0015	[13, 34, 35, 40, 41, 44, 46, 47, 50, 52, 60, 61, 63, 64, 65, 66, 67, 68, 69, 110, 126, 150, 165, 193, 194, 213, 233]	0.0964	[19, 25, 39, 45, 48, 49]	0.0214	[2, 4, 5, 6, 7, 8, 11, 15, 16, 17, 18, 20, 21, 22, 23, 24, 26, 27, 28, 29, 30, 31, 32, 33, 37, 38, 42, 43, 51, 53, 54, 55, 56, 57, 58, 59, 62, 70, 71, 72, 73, 74, 75, 76, 77, 78, 79, 80, 81, 82, 83, 84, 85, 86, 87, 88, 89, 90, 91, 92, 93, 94, 95, 96, 97, 99, 100, 102, 103, 104, 105, 106, 107, 109, 111, 113, 114, 115, 116, 117, 118, 119, 120, 121, 122, 123, 124, 125, 127, 128, 129, 130, 131, 132, …	0.7893
YBR189W	1	0.9275	0.9733	69.4207	195	90	0.0210	0.0221	0.0053	0.0141	0.0053	[2, 6, 11, 12, 33, 37, 38, 41, 42, 43, 44, 47, 48, 50, 59, 61, 64, 75, 76, 77, 81, 82, 88, 108, 109, 110, 111, 133, 134, 151, 152, 153, 154, 166, 170, 171, 172, 179, 184, 185, 186]	0.2103	[3, 4, 5, 7, 9, 13, 16, 17, 18, 19, 20, 21, 22, 23, 24, 25, 26, 27, 28, 29, 30, 31, 32, 34, 35, 36, 40, 45, 46, 49, 52, 55, 56, 65, 67, 68, 69, 70, 71, 72, 73, 74, 105, 106, 107, 135, 165, 169]	0.2462	[8, 10, 14, 15, 39, 51, 53, 54, 57, 58, 60, 62, 63, 66, 78, 79, 80, 83, 84, 85, 86, 87, 89, 90, 91, 92, 93, 94, 95, 96, 97, 98, 99, 100, 101, 102, 103, 104, 112, 113, 114, 115, 116, 117, 118, 119, 120, 121, 122, 123, 125, 126, 127, 128, 129, 130, 131, 137, 138, 141, 142, 143, 144, 145, 146, 150, 155, 156, 157, 158, 159, 160, 161, 162, 163, 164, 167, 173, 174, 175, 176, 177, 180, 181, 182, 183, 18…	0.4821
YBR196C	1	0.7365	0.9745	83.9149	42	141	0.0185	0.0185	0.0024	0.0049	0.0024	[5, 8, 10, 12, 14, 19, 21, 24, 42, 45, 49, 50, 51, 52, 53, 58, 61, 66, 69, 91, 94, 95, 96, 99, 105, 109, 110, 111, 112, 113, 114, 118, 143, 144, 146, 148, 158, 159, 160, 161, 164, 165, 166, 173, 176, 205, 226, 228, 229, 235, 249, 251, 253, 254, 256, 257, 260, 265, 267, 281, 284, 285, 289, 290, 315, 316, 318, 321, 322, 323, 324, 325, 372, 377, 378, 390, 436, 476, 479, 481, 483, 495, 498, 501, 502,…	0.1570	[7, 13, 16, 27, 31, 33, 34, 35, 36, 39, 48, 85, 98, 139, 142, 162, 163, 190, 317, 441, 442]	0.0379	[2, 3, 6, 9, 11, 15, 17, 18, 20, 22, 23, 25, 26, 28, 29, 30, 32, 37, 38, 40, 41, 43, 44, 46, 47, 54, 55, 56, 57, 59, 60, 62, 63, 64, 65, 67, 68, 70, 71, 72, 73, 74, 75, 76, 77, 78, 79, 80, 81, 82, 83, 84, 86, 87, 88, 89, 90, 92, 93, 97, 100, 101, 102, 103, 104, 106, 107, 108, 115, 116, 117, 119, 120, 121, 122, 123, 124, 125, 126, 127, 128, 129, 130, 131, 132, 133, 134, 135, 136, 137, 138, 140, 14…	0.7816
YBR205W	1	0.7260	0.8504	121.1737	148	107	0.0176	0.0169	0.0170	0.0285	0.0170	[2, 3, 4, 5, 6, 7, 8, 9, 10, 11, 12, 13, 20, 21, 22, 23, 24, 26, 27, 28, 29, 31, 32, 33, 35, 37, 39, 40, 41, 42, 44, 45, 46, 47, 48, 49, 50, 51, 53, 54, 55, 56, 57, 58, 62, 65, 66, 67, 68, 69, 70, 71, 72, 73, 75, 76, 77, 78, 79, 80, 81, 82, 83, 84, 85, 86, 87, 88, 89, 90, 91, 92, 93, 94, 95, 96, 97, 98, 99, 100, 101, 102, 103, 104, 105, 106, 107, 109, 110, 111, 112, 113, 114, 115, 116, 117, 118, …	0.8812	[14, 15, 16, 17, 18, 25, 36, 38, 52, 59, 163, 265, 275, 288, 289, 290, 295, 301, 303, 393]	0.0495	[19, 30, 34, 43, 60, 61, 63, 64, 74, 134, 155, 162, 165, 203, 209, 222, 255, 268, 272, 279, 284, 296, 298, 300, 304, 312]	0.0644
YBR221C	1	0.7770	0.9622	115.4756	110	81	0.0146	0.0144	0.0001	0.0013	0.0001	[3, 32, 55, 65, 66, 68, 92, 95, 125, 133, 134, 135, 175, 199, 233, 257, 258, 294, 297, 300, 306, 328]	0.0601	[57, 58, 59, 61]	0.0109	[2, 4, 5, 6, 7, 8, 9, 10, 11, 12, 13, 14, 16, 18, 19, 20, 21, 22, 23, 24, 25, 26, 27, 28, 29, 30, 31, 33, 34, 35, 36, 37, 38, 39, 40, 41, 42, 43, 44, 45, 46, 47, 48, 49, 50, 51, 52, 53, 54, 56, 60, 62, 63, 64, 67, 69, 70, 71, 72, 73, 74, 75, 76, 77, 78, 79, 80, 81, 82, 83, 84, 85, 86, 87, 88, 89, 90, 91, 93, 94, 96, 97, 98, 99, 100, 101, 102, 103, 104, 105, 106, 107, 108, 109, 110, 111, 112, 113,…	0.8716
YBR234C	1	0.8836	0.9433	86.9187	128	109	0.0185	0.0186	0.0004	0.0023	0.0004	[3, 6, 7, 24, 28, 29, 33, 35, 36, 37, 63, 82, 85, 86, 99, 100, 122, 130, 131, 132, 136, 137, 138, 152, 156, 157, 173, 199, 204, 206, 217, 226, 230, 244, 253, 271, 288, 302, 303, 305, 307, 311, 323, 326, 328, 329, 343, 350]	0.1250	[23, 25, 62, 67, 68, 120, 189, 190, 191, 192, 193, 194, 196, 197]	0.0365	[2, 8, 9, 10, 11, 12, 13, 14, 15, 16, 17, 18, 19, 20, 21, 22, 26, 27, 30, 31, 32, 34, 38, 39, 40, 41, 42, 43, 44, 45, 46, 47, 48, 49, 50, 51, 52, 53, 54, 55, 56, 57, 58, 59, 60, 61, 64, 65, 66, 69, 70, 71, 72, 73, 74, 75, 76, 77, 78, 79, 80, 81, 83, 84, 87, 88, 89, 90, 91, 92, 93, 94, 95, 96, 97, 98, 101, 102, 103, 104, 105, 106, 107, 108, 109, 110, 111, 112, 113, 114, 115, 116, 117, 118, 119, 12…	0.8151
YBR244W	1	0.7164	0.8965	34.8606	162	92	0.0330	0.0329	0.0125	0.0398	0.0125	[2, 3, 4, 5, 6, 7, 8, 9, 10, 11, 12, 13, 14, 15, 16, 28, 34, 45, 46, 49, 50, 54, 55, 57, 58, 59, 65, 66, 67, 68, 76, 77, 78, 81, 83, 84, 85, 86, 87, 88, 89, 90, 92, 93, 94, 95, 96, 97, 98, 99, 100, 101, 102, 103, 104, 105, 107, 108, 109, 110, 111, 113, 114, 115, 116, 117, 118, 119, 120, 121, 122, 123, 124, 125, 127, 130, 131, 132, 133, 134, 135, 136, 137, 139, 140, 141, 142, 144, 145, 146, 147, 1…	0.6543	[17, 18, 19, 20, 22, 23, 24, 35, 36, 37, 39, 40, 41, 42, 43, 47, 52, 56, 60, 61, 63, 64, 71, 72, 74, 75, 80, 82, 91, 129, 143, 153]	0.1975	[21, 25, 26, 27, 29, 30, 31, 32, 33, 38, 44, 48, 51, 53, 62, 69, 70, 73, 79, 106, 112, 126, 128, 138]	0.1481
YBR248C	1	0.6596	0.9631	76.1000	40	120	0.0163	0.0163	0.0016	0.0042	0.0016	[5, 6, 22, 29, 37, 38, 39, 41, 68, 69, 76, 86, 88, 89, 94, 99, 100, 103, 129, 157, 159, 163, 194, 208, 209, 227, 240, 245, 262, 263, 264, 302, 333, 335, 351, 352, 356, 357, 368, 369, 407, 413, 414, 421, 422, 424, 435, 437, 438, 443, 468, 479, 485, 492, 520, 522, 524, 527, 541]	0.1069	[12, 19, 23, 24, 31, 33, 34, 35, 40, 43, 57, 58, 61, 62, 63, 65, 66, 67, 75, 90, 91, 101, 106, 215, 247, 248, 249, 251, 252, 254, 257, 270, 284, 360, 364, 365, 370, 371, 409, 420, 425, 496]	0.0761	[2, 3, 4, 7, 8, 9, 10, 13, 14, 15, 16, 17, 18, 20, 21, 25, 26, 27, 28, 30, 32, 36, 42, 44, 45, 46, 47, 48, 49, 50, 51, 52, 53, 54, 55, 56, 59, 60, 64, 70, 71, 72, 73, 77, 78, 79, 80, 81, 82, 83, 84, 85, 92, 93, 95, 96, 97, 98, 102, 104, 105, 107, 108, 109, 110, 111, 112, 113, 114, 115, 116, 117, 118, 119, 120, 121, 122, 123, 124, 125, 126, 128, 130, 131, 132, 133, 134, 135, 136, 137, 138, 139, 14…	0.7591
YBR249C	1	0.8126	0.9530	91.5250	114	76	0.0180	0.0180	0.0007	0.0024	0.0007	[9, 10, 12, 13, 16, 17, 41, 47, 59, 60, 63, 71, 72, 73, 77, 88, 89, 91, 107, 150, 162, 180, 181, 193, 200, 247, 248, 249, 250, 270, 271, 272, 273, 314, 332, 338, 357]	0.1000	[64, 69, 74, 79, 80, 98, 102]	0.0189	[2, 3, 4, 5, 6, 7, 11, 14, 15, 18, 19, 20, 21, 22, 23, 24, 25, 26, 27, 28, 29, 30, 31, 32, 33, 34, 35, 36, 37, 38, 39, 40, 42, 43, 44, 45, 46, 48, 49, 50, 51, 52, 53, 54, 55, 56, 57, 58, 61, 62, 65, 66, 67, 68, 70, 75, 76, 78, 81, 82, 83, 84, 85, 86, 87, 90, 92, 93, 94, 95, 96, 97, 99, 100, 101, 103, 104, 105, 106, 108, 109, 110, 111, 112, 113, 114, 115, 116, 117, 118, 119, 120, 121, 122, 123, 12…	0.8568
YBR252W	1	0.9087	0.9612	90.5281	147	56	0.0193	0.0207	0.0026	0.0048	0.0026	[12, 13, 17, 18, 19, 21, 22, 23, 24, 32, 38, 44, 53, 60, 62, 64, 65, 66, 68, 69, 71, 72, 75, 76, 79, 80, 81, 82, 85, 98, 102, 103, 113, 115, 116, 117, 121, 125, 127, 128, 129, 130, 131]	0.2925	[16, 55, 57, 58, 67, 70, 89, 90, 94, 96, 97, 99, 100, 101, 104, 105, 106, 108, 109, 110, 111, 112, 114]	0.1565	[2, 4, 7, 8, 9, 10, 11, 14, 20, 25, 26, 27, 28, 29, 30, 31, 33, 34, 35, 36, 37, 39, 40, 41, 42, 43, 45, 46, 47, 48, 49, 50, 51, 52, 54, 56, 59, 61, 63, 73, 74, 77, 78, 83, 84, 86, 87, 88, 91, 92, 93, 95, 107, 118, 119, 120, 122, 123, 124, 126, 132, 133, 134, 135, 136, 137, 138, 139, 140, 141, 142, 143, 145, 146, 147, 148]	0.5170
YBR261C	1	0.7315	0.9661	83.3277	232	46	0.0178	0.0179	0.0005	0.0020	0.0005	[13, 43, 50, 51, 55, 64, 66, 88, 97, 101, 103, 106, 135, 144, 150, 154, 155, 172, 173, 175, 186, 215, 218]	0.0991	[33, 35, 36, 83, 104, 143, 146, 153]	0.0345	[2, 3, 4, 5, 6, 7, 9, 10, 11, 12, 14, 15, 16, 17, 18, 19, 20, 22, 23, 24, 25, 26, 27, 28, 29, 30, 31, 34, 37, 38, 40, 41, 42, 44, 45, 46, 47, 48, 49, 52, 53, 54, 56, 57, 58, 59, 60, 61, 62, 63, 65, 67, 68, 69, 70, 71, 72, 73, 74, 75, 76, 77, 78, 79, 80, 81, 82, 84, 85, 86, 87, 89, 90, 91, 92, 93, 94, 95, 96, 98, 99, 100, 102, 105, 107, 108, 109, 110, 111, 112, 113, 114, 115, 116, 117, 118, 119, 1…	0.8362
YBR263W	1	0.8498	0.9734	119.8423	234	100	0.0136	0.0137	0.0008	0.0025	0.0008	[3, 8, 9, 14, 16, 17, 22, 23, 25, 26, 27, 29, 30, 42, 48, 49, 55, 57, 58, 61, 65, 67, 70, 72, 76, 77, 78, 81, 82, 107, 127, 129, 133, 136, 137, 138, 139, 142, 158, 176, 177, 181, 194, 214, 215, 241, 255, 266, 274, 281, 303, 308, 310, 311, 334, 336, 338, 339, 345, 346, 347, 388, 391, 397, 404, 451, 452]	0.1367	[6, 11, 12, 13, 54, 56, 59, 64, 69]	0.0184	[2, 4, 5, 7, 10, 15, 19, 20, 21, 24, 28, 31, 32, 33, 34, 35, 36, 37, 38, 39, 40, 41, 43, 44, 45, 46, 47, 50, 51, 52, 53, 60, 62, 63, 66, 68, 71, 73, 74, 75, 79, 80, 83, 84, 85, 86, 87, 88, 89, 90, 91, 92, 93, 94, 95, 96, 97, 98, 99, 100, 101, 102, 103, 104, 105, 106, 108, 109, 110, 111, 112, 113, 114, 115, 116, 117, 118, 119, 120, 121, 122, 123, 124, 125, 126, 128, 130, 131, 132, 134, 135, 140, 1…	0.7755
YBR282W	1	0.9343	0.9467	93.5799	146	39	0.0175	0.0177	0.0001	0.0026	0.0001	[4, 5, 21, 24, 25, 27, 33, 34, 47, 53, 124, 128]	0.0822	[7, 8, 9, 10, 11, 12, 13, 14, 15, 16, 17, 18, 19, 20, 22]	0.1027	[2, 3, 6, 23, 26, 28, 29, 30, 31, 32, 35, 36, 37, 38, 39, 40, 41, 42, 43, 44, 45, 46, 48, 49, 50, 51, 52, 54, 55, 56, 57, 58, 59, 60, 61, 62, 63, 64, 65, 66, 67, 68, 70, 71, 73, 74, 75, 76, 77, 78, 79, 80, 81, 82, 83, 84, 85, 87, 88, 89, 90, 91, 92, 93, 94, 95, 96, 98, 100, 101, 102, 103, 104, 105, 106, 107, 108, 109, 110, 111, 112, 113, 114, 116, 117, 118, 119, 120, 121, 122, 123, 125, 126, 127,…	0.7603
YBR283C	1	0.8049	0.9719	105.2027	234	100	0.0146	0.0147	0.0003	0.0013	0.0003	[3, 4, 5, 6, 7, 8, 11, 14, 41, 44, 50, 51, 57, 61, 62, 63, 64, 65, 68, 69, 70, 104, 131, 132, 135, 137, 140, 141, 143, 163, 165, 167, 189, 194, 210, 228, 233, 241, 247, 252, 254, 256, 260, 267, 301, 307, 311, 313, 315, 318, 319, 324, 325, 329, 389, 398, 402, 403, 404, 439, 443, 468, 478, 479, 480]	0.1327	[47, 202]	0.0041	[2, 9, 10, 12, 13, 15, 16, 17, 18, 19, 20, 21, 22, 23, 24, 25, 26, 27, 28, 29, 30, 31, 32, 33, 34, 35, 36, 37, 38, 39, 40, 42, 43, 45, 46, 48, 49, 52, 53, 54, 55, 56, 58, 59, 60, 66, 67, 71, 72, 73, 74, 75, 76, 77, 78, 79, 80, 81, 82, 83, 84, 85, 86, 87, 88, 89, 92, 93, 94, 95, 96, 97, 98, 99, 100, 101, 102, 103, 105, 106, 107, 108, 109, 110, 111, 112, 113, 114, 115, 116, 118, 119, 120, 121, 122,…	0.8163
YBR286W	1	0.8612	0.9790	97.2625	25	155	0.0166	0.0171	0.0171	0.0258	0.0171	[6, 8, 9, 11, 15, 17, 20, 21, 22, 23, 24, 25, 26, 28, 29, 30, 31, 37, 46, 49, 53, 54, 61, 66, 70, 73, 75, 76, 79, 85, 90, 91, 112, 114, 115, 118, 119, 120, 122, 128, 130, 132, 133, 136, 137, 140, 141, 143, 147, 148, 149, 156, 157, 161, 164, 173, 175, 178, 179, 188, 189, 192, 228, 229, 231, 232, 233, 234, 235, 236, 237, 242, 254, 256, 259, 260, 261, 262, 263, 268, 279, 301, 308, 310, 311, 312, 313…	0.2644	[14, 16, 98, 100, 101, 103, 105, 106, 107, 108, 110, 111, 253, 257, 258, 264, 265, 273, 274, 275, 276, 277, 280, 282, 283, 284, 285, 286, 290, 291, 292, 293, 294, 295, 296, 298, 302, 303, 304, 305]	0.0745	[2, 3, 5, 7, 12, 13, 18, 19, 27, 32, 33, 34, 35, 36, 38, 39, 40, 41, 43, 44, 45, 47, 48, 50, 51, 52, 55, 56, 57, 58, 59, 60, 62, 63, 64, 65, 67, 68, 69, 71, 72, 74, 77, 78, 80, 81, 82, 83, 84, 86, 87, 88, 89, 92, 93, 94, 95, 96, 97, 99, 102, 104, 109, 113, 116, 117, 121, 123, 124, 125, 126, 127, 129, 131, 134, 135, 138, 142, 144, 145, 146, 150, 151, 152, 153, 154, 155, 158, 159, 160, 162, 163, 16…	0.6276
YCL009C	1	0.9562	0.9825	162.8030	53	66	0.0088	0.0091	0.0006	0.0014	0.0006	[5, 9, 12, 13, 14, 15, 16, 17, 31, 32, 34, 38, 43, 57, 59, 66, 67, 71, 72, 73, 74, 75, 76, 78, 79, 80, 81, 117, 123, 150, 153, 154, 157, 182, 200, 203, 237, 254, 282, 287, 290]	0.1327	[60, 61, 63, 64, 65, 70, 149]	0.0227	[2, 3, 4, 6, 8, 11, 18, 19, 20, 21, 22, 23, 24, 25, 26, 27, 28, 29, 33, 35, 36, 37, 39, 40, 41, 42, 44, 45, 46, 47, 48, 49, 50, 51, 52, 53, 54, 55, 56, 58, 62, 68, 69, 77, 82, 83, 84, 85, 86, 87, 88, 89, 90, 91, 92, 94, 95, 96, 97, 98, 101, 102, 103, 104, 105, 106, 107, 108, 109, 110, 111, 112, 113, 114, 116, 118, 119, 120, 121, 122, 124, 125, 126, 127, 128, 129, 130, 131, 132, 133, 134, 135, 136…	0.7282
YCL011C	1	0.8572	0.9672	115.3149	171	93	0.0123	0.0124	0.0002	0.0006	0.0002	[15, 20, 21, 22, 23, 24, 25, 26, 30, 33, 50, 51, 52, 53, 56, 78, 79, 81, 101, 120, 122, 126, 132, 134, 151, 156, 175, 180, 182, 183, 186, 211, 263, 265, 270, 296, 310, 315, 324, 326, 331, 354, 355, 358, 376, 407, 408, 409, 411]	0.1148	[18, 116, 135, 181, 184, 364]	0.0141	[2, 3, 4, 5, 6, 7, 8, 9, 10, 11, 12, 13, 14, 16, 17, 19, 27, 28, 29, 31, 32, 34, 35, 36, 37, 38, 39, 40, 41, 42, 43, 44, 45, 46, 47, 48, 54, 55, 57, 58, 59, 60, 61, 62, 63, 64, 65, 66, 67, 68, 69, 70, 71, 72, 73, 74, 75, 76, 77, 80, 82, 83, 84, 85, 86, 87, 88, 89, 90, 91, 92, 93, 94, 95, 96, 97, 98, 99, 102, 103, 104, 105, 106, 107, 108, 109, 110, 111, 112, 114, 117, 118, 119, 121, 123, 124, 125,…	0.8150
YCL017C	1	0.8358	0.9621	100.2858	241	114	0.0141	0.0142	0.0003	0.0007	0.0003	[9, 14, 15, 23, 27, 34, 35, 43, 65, 73, 94, 104, 115, 116, 117, 118, 131, 132, 136, 137, 138, 140, 149, 166, 168, 171, 180, 201, 203, 214, 216, 239, 278, 282, 284, 290, 291, 293, 294, 295, 296, 298, 300, 302, 303, 308, 374, 376, 379, 382, 394, 396, 397, 448, 449, 480, 484]	0.1147	[81, 88, 114, 119, 150]	0.0101	[2, 3, 4, 7, 10, 11, 12, 16, 17, 18, 19, 20, 21, 22, 24, 25, 26, 28, 29, 30, 31, 32, 33, 36, 37, 38, 39, 40, 41, 42, 44, 45, 46, 47, 48, 49, 50, 51, 52, 53, 54, 55, 56, 57, 58, 59, 60, 61, 62, 63, 64, 67, 69, 70, 71, 72, 74, 75, 76, 77, 80, 82, 83, 84, 85, 86, 87, 89, 90, 91, 92, 93, 95, 96, 97, 98, 99, 100, 101, 102, 103, 105, 106, 107, 108, 109, 110, 111, 112, 113, 120, 121, 122, 123, 124, 125,…	0.8048
YCL028W	1	0.9801	0.9534	121.9859	149	122	0.0145	0.0146	0.0011	0.0024	0.0011	[6, 7, 8, 10, 11, 13, 14, 15, 16, 19, 23, 28, 29, 38, 40, 41, 45, 46, 47, 48, 49, 51, 53, 64, 65, 76, 79, 80, 87, 89, 90, 92, 100, 102, 109, 115, 120, 142, 147, 181, 184, 186, 187, 188, 189, 215, 216, 219, 231, 239, 242, 245, 267, 269, 271, 273, 274, 292, 314, 329, 334, 335, 336, 337, 338, 339, 340, 341, 342, 362, 375, 376, 384, 391, 394, 395]	0.1877	[12, 83, 88, 110, 272, 324, 326, 328, 331]	0.0222	[17, 18, 20, 21, 22, 25, 26, 27, 30, 31, 32, 33, 34, 35, 36, 37, 39, 42, 43, 44, 50, 52, 54, 55, 56, 57, 58, 59, 60, 61, 62, 63, 66, 67, 68, 69, 70, 71, 72, 73, 74, 75, 77, 78, 81, 82, 84, 85, 86, 91, 93, 94, 95, 96, 97, 98, 99, 101, 103, 104, 105, 106, 107, 108, 111, 112, 113, 114, 116, 117, 118, 119, 121, 122, 123, 124, 125, 126, 127, 128, 129, 130, 131, 132, 133, 135, 136, 137, 138, 139, 140, …	0.7457
YCL030C	1	0.8512	0.9827	109.0926	31	134	0.0143	0.0145	0.0011	0.0017	0.0011	[3, 4, 10, 11, 12, 13, 22, 23, 24, 25, 26, 27, 28, 29, 30, 32, 33, 36, 37, 40, 41, 67, 78, 79, 81, 82, 84, 89, 90, 94, 95, 96, 133, 145, 150, 151, 152, 153, 154, 155, 156, 157, 159, 181, 182, 183, 184, 186, 188, 189, 193, 204, 206, 207, 208, 209, 210, 211, 215, 220, 223, 232, 239, 245, 248, 252, 253, 265, 267, 268, 269, 271, 272, 275, 276, 277, 279, 280, 284, 312, 313, 319, 325, 326, 331, 337, 34…	0.1752	[15, 16, 18]	0.0038	[2, 5, 6, 7, 8, 9, 14, 17, 19, 20, 21, 31, 34, 35, 38, 39, 42, 43, 44, 45, 46, 47, 48, 49, 50, 51, 52, 53, 54, 55, 56, 57, 58, 59, 60, 61, 62, 63, 64, 68, 69, 70, 71, 72, 73, 74, 75, 76, 77, 80, 83, 85, 86, 87, 88, 91, 92, 93, 97, 98, 99, 100, 101, 102, 103, 104, 105, 106, 107, 108, 111, 112, 113, 114, 116, 118, 119, 120, 121, 122, 123, 124, 125, 126, 127, 128, 129, 130, 131, 132, 134, 135, 136, …	0.7847
YCL035C	1	0.8346	0.9408	73.2886	110	49	0.0219	0.0221	0.0006	0.0024	0.0006	[7, 9, 12, 13, 19, 20, 21, 30, 31, 32, 34, 35, 36, 37, 41, 49, 68, 70, 73, 74, 75, 76, 80, 81, 82, 85]	0.2364	[14, 15, 17, 38, 63, 64, 65, 66, 69]	0.0818	[2, 3, 4, 5, 6, 8, 10, 11, 16, 18, 22, 23, 24, 25, 26, 27, 28, 29, 33, 39, 40, 42, 43, 44, 45, 46, 47, 50, 51, 52, 53, 54, 55, 56, 57, 58, 59, 60, 61, 62, 67, 71, 72, 77, 78, 79, 83, 84, 86, 87, 88, 89, 90, 91, 92, 93, 94, 95, 96, 97, 98, 99, 100, 101, 102, 103, 104, 105, 106, 107, 108, 109, 110, 111]	0.6727
YCL037C	1	0.8684	0.9635	109.2861	178	116	0.0154	0.0158	0.0005	0.0018	0.0005	[5, 7, 12, 13, 24, 30, 40, 41, 43, 44, 45, 46, 47, 48, 50, 52, 53, 54, 55, 56, 59, 61, 85, 86, 89, 94, 117, 119, 121, 135, 136, 140, 141, 176, 177, 178, 179, 180, 181, 187, 201, 235, 236, 238, 239, 281, 297, 299, 300, 302, 305, 306, 340, 345, 357, 374, 375, 379, 381, 390, 410, 411]	0.1429	[28, 31, 34, 36, 37, 38, 39, 78, 84, 88, 90, 95, 97, 132, 133, 182, 183, 205, 268]	0.0438	[2, 3, 4, 6, 8, 9, 10, 14, 15, 16, 17, 18, 20, 21, 22, 23, 25, 26, 27, 29, 32, 33, 35, 42, 49, 51, 57, 58, 60, 62, 63, 64, 65, 66, 67, 68, 69, 70, 71, 72, 73, 74, 75, 76, 77, 79, 80, 81, 82, 83, 87, 91, 92, 93, 96, 98, 99, 100, 101, 102, 103, 104, 105, 106, 107, 108, 109, 110, 111, 112, 113, 114, 115, 116, 118, 120, 122, 123, 124, 125, 126, 127, 128, 129, 130, 131, 134, 137, 139, 142, 143, 144, 1…	0.7696
YCL043C	1	0.8132	0.9713	87.7792	10	113	0.0164	0.0166	0.0006	0.0025	0.0006	[26, 34, 35, 37, 38, 39, 40, 42, 43, 50, 52, 54, 61, 66, 67, 73, 84, 85, 86, 106, 108, 110, 113, 115, 116, 146, 147, 204, 206, 210, 212, 221, 222, 223, 229, 237, 247, 258, 259, 261, 262, 263, 267, 275, 279, 280, 281, 286, 301, 302, 304, 311, 312, 313, 314, 315, 316, 317, 318, 320, 332, 333, 335, 337, 338, 339, 353, 383, 389, 391, 396, 397, 398, 399, 400, 405, 406, 408, 411, 413, 417, 419, 433, 43…	0.1686	[60, 303, 380, 386, 387, 390, 472, 473]	0.0153	[2, 3, 5, 6, 7, 8, 9, 10, 11, 12, 14, 15, 16, 17, 18, 20, 21, 22, 23, 24, 25, 27, 28, 29, 30, 31, 32, 33, 36, 41, 44, 45, 46, 47, 48, 49, 51, 53, 55, 56, 57, 58, 59, 62, 63, 64, 65, 68, 69, 70, 71, 72, 74, 75, 76, 77, 78, 79, 80, 81, 82, 83, 87, 88, 89, 90, 91, 92, 93, 94, 95, 96, 97, 98, 99, 100, 101, 102, 103, 104, 107, 109, 111, 112, 114, 117, 118, 119, 120, 121, 122, 123, 124, 125, 126, 127, …	0.7912
YCL045C	1	0.8494	0.9838	84.7680	248	155	0.0155	0.0159	0.0050	0.0059	0.0050	[7, 8, 10, 11, 12, 14, 15, 16, 17, 19, 28, 29, 30, 31, 32, 34, 42, 56, 60, 72, 84, 92, 102, 104, 110, 118, 141, 145, 148, 149, 150, 151, 152, 153, 154, 155, 156, 172, 175, 176, 179, 180, 181, 182, 200, 201, 202, 204, 205, 206, 207, 208, 209, 211, 213, 219, 220, 224, 226, 227, 234, 242, 247, 248, 249, 250, 255, 265, 266, 267, 268, 270, 274, 277, 285, 286, 287, 303, 315, 317, 318, 319, 320, 321, 32…	0.2105	[69, 189, 195, 196, 197, 198, 199, 278, 424, 425, 428, 429, 437, 438, 712]	0.0197	[2, 3, 4, 5, 6, 9, 13, 18, 20, 21, 22, 24, 25, 26, 27, 33, 35, 36, 37, 38, 39, 40, 41, 43, 44, 45, 46, 47, 49, 50, 51, 52, 53, 54, 57, 61, 62, 63, 64, 65, 66, 67, 68, 70, 71, 73, 74, 75, 76, 77, 78, 79, 80, 81, 82, 83, 85, 86, 87, 88, 89, 90, 91, 93, 94, 95, 96, 97, 98, 99, 100, 101, 105, 106, 107, 109, 111, 112, 113, 114, 115, 116, 117, 119, 120, 122, 123, 124, 125, 126, 127, 128, 129, 130, 133,…	0.6895
YCL050C	1	0.8780	0.9479	84.0505	65	122	0.0223	0.0227	0.0048	0.0128	0.0048	[3, 7, 8, 9, 18, 20, 21, 23, 26, 28, 34, 39, 41, 47, 52, 60, 63, 65, 72, 77, 80, 81, 82, 94, 100, 107, 120, 121, 122, 123, 124, 125, 129, 134, 135, 137, 149, 154, 155, 156, 162, 163, 174, 178, 179, 187, 198, 200, 202, 205, 217, 224, 226, 228, 243, 248, 255, 257, 258, 268, 279, 282, 284, 293]	0.1994	[6, 10, 12, 13, 15, 74, 88, 89, 90, 91, 92, 93, 95, 96, 97, 98, 99, 101, 102, 103, 104, 105, 106, 108, 109, 110, 111, 112, 113, 114, 115, 116, 183]	0.1028	[2, 4, 5, 11, 14, 16, 17, 19, 22, 24, 25, 27, 29, 30, 31, 32, 33, 35, 36, 37, 38, 40, 42, 43, 44, 45, 46, 48, 49, 50, 51, 53, 54, 55, 56, 57, 58, 59, 61, 62, 64, 66, 67, 68, 69, 70, 71, 73, 75, 76, 78, 79, 83, 84, 85, 86, 87, 117, 118, 119, 126, 127, 128, 130, 131, 132, 133, 136, 138, 139, 140, 141, 142, 143, 144, 145, 146, 147, 148, 150, 151, 152, 153, 157, 158, 159, 160, 161, 164, 165, 166, 167…	0.6916
YCL059C	1	0.8064	0.9781	88.1328	60	122	0.0159	0.0180	0.0416	0.0947	0.0416	[13, 14, 15, 25, 39, 43, 45, 46, 48, 49, 50, 51, 55, 71, 73, 86, 90, 91, 114, 116, 121, 125, 127, 130, 133, 134, 136, 141, 144, 145, 147, 148, 151, 161, 171, 178, 179, 182, 205, 207, 212, 213, 214, 215, 220, 221, 222, 223, 224, 225, 226, 227, 228, 229, 230, 231, 232, 233, 234, 235, 249, 252, 253, 255, 291]	0.2057	[106, 126, 131, 132, 139, 146, 156, 158, 160, 162, 166, 167, 168, 173, 174, 176, 177, 180, 181, 184, 185, 186, 188, 189, 190, 191, 192, 193, 194, 195, 196, 197, 198, 199, 200, 201, 202, 203, 204, 206, 208, 209, 210, 216, 217]	0.1424	[2, 4, 5, 6, 7, 8, 9, 10, 11, 12, 16, 17, 18, 19, 20, 21, 22, 23, 24, 26, 27, 28, 29, 30, 31, 32, 34, 35, 36, 37, 38, 40, 41, 42, 44, 47, 52, 53, 54, 56, 57, 58, 59, 60, 61, 62, 63, 64, 65, 66, 67, 68, 69, 70, 72, 74, 75, 76, 77, 78, 79, 80, 81, 82, 83, 84, 85, 87, 88, 89, 92, 93, 94, 95, 96, 97, 98, 99, 100, 101, 102, 103, 104, 105, 107, 108, 109, 110, 111, 112, 113, 115, 117, 118, 119, 120, 122…	0.6392
YCL064C	1	0.7424	0.9729	102.4251	104	78	0.0170	0.0168	0.0011	0.0056	0.0011	[5, 8, 10, 11, 12, 13, 18, 20, 22, 23, 24, 25, 27, 29, 31, 38, 45, 67, 75, 84, 85, 86, 87, 88, 89, 98, 104, 141, 167, 168, 169, 170, 173, 175, 184, 199, 216, 217, 232, 251, 253, 269, 273, 294, 299, 317, 319, 348]	0.1333	[42, 61, 66, 70, 71, 72, 73, 76, 78, 79, 80, 82, 191, 215]	0.0389	[2, 3, 4, 6, 7, 9, 14, 15, 16, 17, 19, 21, 26, 28, 30, 32, 33, 34, 35, 36, 37, 39, 40, 41, 43, 44, 46, 47, 48, 49, 50, 51, 52, 53, 54, 55, 56, 57, 58, 59, 60, 62, 63, 64, 65, 68, 69, 74, 77, 81, 83, 90, 91, 92, 93, 94, 95, 96, 97, 99, 100, 101, 102, 103, 105, 106, 107, 108, 109, 110, 111, 112, 113, 114, 115, 116, 117, 118, 119, 120, 121, 122, 123, 124, 125, 126, 127, 128, 129, 130, 131, 132, 133,…	0.8000
YCR002C	1	0.6743	0.9628	74.8330	66	71	0.0171	0.0171	0.0038	0.0062	0.0038	[9, 11, 12, 16, 17, 20, 33, 36, 37, 48, 49, 60, 78, 79, 92, 98, 102, 103, 104, 105, 123, 127, 145, 147, 179, 182, 233, 234, 291, 299]	0.0932	[19, 32, 70, 80, 81, 82, 89, 90, 91, 94, 95, 96, 97, 99, 106, 107, 125, 134, 138, 144, 146, 148, 226, 288]	0.0745	[2, 3, 4, 5, 6, 10, 13, 14, 15, 18, 21, 22, 23, 25, 26, 27, 28, 29, 30, 31, 34, 35, 38, 39, 40, 41, 42, 43, 44, 45, 46, 47, 50, 51, 52, 53, 54, 55, 56, 57, 58, 59, 61, 62, 63, 64, 65, 66, 67, 68, 69, 71, 72, 73, 74, 75, 76, 77, 83, 84, 85, 86, 87, 88, 93, 100, 101, 108, 109, 110, 111, 112, 113, 114, 115, 116, 117, 118, 119, 120, 121, 124, 126, 128, 129, 130, 131, 132, 133, 135, 136, 137, 139, 140…	0.7826
YCR004C	1	0.8225	0.9473	102.6016	247	65	0.0172	0.0172	0.0003	0.0008	0.0003	[7, 8, 11, 16, 17, 30, 39, 40, 61, 143, 146, 147, 148, 150, 152, 177, 195, 199, 202, 223, 226, 228, 230, 231]	0.0972	[14, 18, 19]	0.0121	[2, 3, 4, 5, 6, 9, 10, 12, 13, 15, 20, 21, 22, 23, 24, 25, 26, 27, 28, 29, 31, 32, 33, 34, 35, 36, 37, 38, 41, 42, 43, 44, 45, 46, 47, 48, 49, 50, 51, 52, 53, 54, 55, 56, 57, 58, 59, 60, 62, 63, 64, 65, 66, 67, 68, 69, 70, 71, 72, 73, 74, 76, 77, 78, 79, 80, 81, 82, 83, 84, 85, 86, 87, 88, 89, 91, 92, 93, 94, 95, 96, 97, 98, 99, 100, 101, 102, 103, 104, 105, 106, 107, 108, 109, 110, 111, 112, 113…	0.8543
YCR009C	0	0.5126	0.9857	60.0098	9	75	0.0224	0.0244	0.0258	0.0258	0.0619	[2, 8, 13, 14, 15, 17, 18, 20, 21, 25, 26, 27, 28, 29, 31, 34, 35, 36, 38, 39, 41, 42, 43, 44, 45, 46, 47, 48, 51, 52, 54, 55, 56, 59, 60, 62, 63, 64, 80, 81, 84, 86, 87, 88, 89, 90, 91, 93, 94, 95, 97, 98, 100, 101, 102, 103, 104, 105, 106, 108, 112, 113, 114, 115, 116, 117, 118, 119, 120, 121, 122, 125, 127, 128, 130, 131, 132, 133, 134, 135, 138, 139, 140, 141, 142, 143, 144, 145, 146, 147, 14…	0.7019	[3, 5, 6, 9, 10, 11, 12, 16, 19, 23, 30, 32, 33, 37, 40, 57, 61, 65, 66, 67, 68, 69, 70, 71, 72, 73, 74, 75, 76, 77, 78, 79, 82, 83, 123, 124, 148, 181, 184, 208, 225, 231, 236, 254, 255]	0.1698	[4, 7, 22, 24, 49, 50, 53, 58, 85, 92, 96, 99, 107, 109, 110, 111, 126, 129, 136, 137, 150, 152, 153, 167, 173, 175, 185, 194, 205, 226, 244, 252, 259, 263]	0.1283
YCR012W	1	0.9591	0.9755	142.7225	160	92	0.0110	0.0110	0.0007	0.0020	0.0007	[5, 6, 12, 14, 19, 30, 31, 35, 46, 47, 51, 58, 59, 60, 63, 64, 124, 156, 175, 176, 177, 183, 185, 210, 212, 213, 252, 256, 258, 259, 261, 262, 264, 320, 326, 328, 329, 330, 331, 334, 336, 337, 343, 370, 373, 374, 388, 392, 398]	0.1178	[36, 109, 246, 309, 375]	0.0120	[2, 7, 9, 15, 16, 17, 18, 21, 22, 23, 24, 25, 26, 27, 28, 29, 32, 33, 34, 37, 38, 39, 40, 41, 42, 43, 44, 45, 48, 49, 50, 52, 53, 54, 55, 56, 57, 61, 62, 65, 66, 67, 68, 69, 70, 71, 72, 73, 74, 75, 76, 77, 78, 79, 80, 81, 82, 83, 84, 85, 86, 87, 88, 89, 90, 91, 92, 93, 95, 96, 97, 98, 99, 100, 101, 102, 104, 105, 111, 112, 113, 114, 115, 116, 117, 118, 119, 120, 121, 123, 125, 126, 127, 128, 129,…	0.8005
YCR016W	1	0.8730	0.9620	85.3218	34	117	0.0187	0.0187	0.0016	0.0051	0.0016	[3, 4, 5, 6, 7, 8, 9, 10, 13, 14, 15, 16, 17, 22, 23, 26, 27, 30, 31, 39, 47, 52, 63, 64, 65, 66, 67, 68, 69, 72, 73, 74, 75, 80, 82, 83, 87, 88, 96, 117, 142, 160, 176, 177, 190, 191, 192, 193, 194, 195, 197, 221, 222, 227, 249, 252, 256, 261, 263, 268, 269, 271, 275, 283]	0.2207	[42, 43, 44, 48, 49, 50, 51, 53, 54, 55, 56, 58, 59, 60]	0.0483	[2, 11, 12, 18, 19, 20, 21, 24, 25, 28, 29, 32, 33, 34, 36, 37, 38, 40, 41, 45, 46, 57, 61, 62, 70, 71, 76, 77, 78, 79, 81, 84, 85, 86, 89, 90, 91, 92, 93, 94, 95, 99, 101, 103, 104, 105, 106, 107, 108, 110, 111, 113, 114, 115, 116, 118, 119, 120, 121, 122, 123, 124, 125, 126, 127, 128, 129, 130, 131, 132, 133, 134, 135, 136, 137, 138, 139, 140, 141, 143, 144, 145, 147, 148, 149, 150, 151, 154, 1…	0.6483
YCR034W	1	0.8175	0.9548	91.0633	91	104	0.0203	0.0198	0.0019	0.0068	0.0019	[4, 5, 6, 8, 10, 12, 16, 21, 23, 27, 28, 30, 31, 32, 36, 38, 39, 42, 45, 47, 49, 50, 51, 52, 60, 62, 63, 67, 68, 72, 73, 76, 77, 80, 88, 90, 92, 93, 100, 104, 106, 107, 108, 122, 126, 131, 132, 134, 142, 144, 148, 149, 152, 153, 159, 160, 161, 162, 163, 167, 177, 185, 187, 188, 189, 193, 196, 199, 205, 206, 207, 208, 211, 215, 220, 221, 222, 225, 226, 232, 236, 239, 242, 243, 248, 251, 253, 258, …	0.3372	[3, 7, 9, 13, 14, 15, 17, 19, 20, 29, 75, 105, 200, 212]	0.0403	[2, 11, 18, 22, 24, 25, 26, 33, 34, 35, 37, 40, 41, 43, 44, 46, 48, 53, 54, 55, 56, 57, 58, 59, 61, 64, 65, 66, 69, 70, 71, 74, 78, 79, 81, 82, 83, 84, 85, 86, 87, 89, 91, 94, 95, 96, 97, 98, 99, 101, 102, 103, 109, 110, 111, 112, 113, 114, 115, 116, 117, 118, 119, 120, 121, 123, 124, 125, 127, 128, 129, 130, 133, 135, 136, 137, 138, 139, 140, 141, 143, 145, 146, 147, 150, 151, 154, 155, 157, 158…	0.5965
YCR043C	1	0.8700	0.9448	95.9437	127	42	0.0158	0.0159	0.0001	0.0004	0.0001	[9, 11, 13, 46, 70, 71, 74, 81, 84, 85, 89, 90]	0.0945	[76, 82, 83, 87]	0.0315	[2, 3, 4, 5, 6, 8, 10, 12, 15, 16, 17, 18, 19, 20, 21, 22, 23, 24, 25, 26, 28, 29, 30, 31, 32, 33, 34, 35, 37, 38, 39, 40, 41, 42, 43, 44, 45, 47, 48, 50, 51, 52, 53, 54, 55, 56, 57, 58, 59, 60, 61, 62, 63, 64, 65, 66, 67, 68, 69, 72, 73, 75, 77, 78, 79, 80, 86, 88, 91, 92, 93, 94, 95, 96, 97, 98, 99, 100, 101, 102, 103, 104, 105, 106, 107, 108, 109, 110, 111, 112, 113, 114, 115, 116, 117, 118, 1…	0.8110
YCR051W	1	0.9304	0.9571	119.6678	222	67	0.0138	0.0140	0.0002	0.0009	0.0002	[4, 27, 31, 47, 51, 54, 55, 58, 61, 69, 80, 83, 97, 99, 107, 109, 110, 111, 115, 148, 157, 171, 172, 173, 175, 182, 211]	0.1216	[34, 41, 42, 43, 44, 45, 49, 50, 170]	0.0405	[2, 3, 5, 6, 7, 8, 9, 10, 11, 12, 13, 14, 15, 17, 18, 19, 20, 21, 22, 23, 24, 25, 26, 28, 30, 32, 33, 35, 36, 37, 38, 39, 40, 46, 48, 52, 53, 56, 57, 59, 60, 62, 63, 64, 65, 66, 67, 68, 70, 71, 72, 73, 74, 75, 76, 77, 78, 79, 81, 82, 84, 85, 86, 87, 88, 89, 90, 91, 92, 93, 94, 95, 96, 98, 100, 101, 102, 103, 104, 105, 106, 108, 112, 113, 114, 116, 117, 118, 119, 120, 121, 122, 123, 124, 125, 126,…	0.7883
YCR053W	1	0.7843	0.9706	89.8378	2	142	0.0163	0.0162	0.0041	0.0078	0.0041	[9, 10, 38, 39, 42, 45, 46, 47, 48, 51, 54, 63, 66, 67, 69, 73, 89, 98, 100, 106, 110, 111, 136, 144, 149, 183, 192, 193, 194, 195, 198, 203, 206, 211, 218, 219, 220, 221, 223, 226, 235, 249, 258, 261, 267, 269, 272, 283, 287, 314, 319, 325, 331, 333, 334, 335, 336, 337, 338, 339, 340, 371, 372, 376, 378, 379, 398, 412, 418, 419, 421, 426, 427, 428, 429, 430, 438, 439, 452, 455, 457, 466, 467, 46…	0.1887	[34, 35, 36, 37, 72, 209, 332, 411, 416, 443, 448, 449, 450, 451, 458]	0.0292	[2, 3, 4, 5, 6, 7, 8, 11, 12, 13, 14, 15, 16, 17, 18, 19, 20, 22, 24, 25, 26, 27, 28, 29, 30, 32, 33, 40, 41, 43, 44, 49, 50, 52, 53, 55, 56, 57, 58, 59, 60, 61, 62, 64, 65, 68, 70, 71, 74, 75, 76, 77, 78, 79, 80, 81, 82, 83, 84, 85, 86, 87, 88, 90, 91, 92, 93, 94, 95, 96, 97, 99, 101, 102, 103, 104, 105, 107, 108, 109, 112, 113, 114, 115, 116, 117, 118, 119, 120, 121, 122, 123, 124, 125, 126, 12…	0.7471
YCR088W	1	0.8719	0.9637	99.8889	80	185	0.0182	0.0183	0.0094	0.0124	0.0094	[4, 5, 8, 10, 11, 12, 19, 28, 30, 31, 32, 34, 36, 42, 45, 48, 49, 52, 53, 57, 64, 65, 69, 70, 72, 83, 86, 88, 89, 91, 93, 94, 95, 96, 97, 98, 100, 108, 110, 111, 115, 120, 121, 125, 130, 133, 135, 136, 137, 139, 142, 148, 155, 157, 158, 161, 165, 167, 168, 178, 181, 182, 186, 187, 188, 189, 190, 191, 192, 193, 194, 195, 196, 197, 202, 203, 204, 205, 206, 211, 219, 224, 230, 231, 232, 235, 239, 24…	0.4003	[9, 16, 26, 55, 140, 180, 184, 185, 295, 310, 317, 318, 319, 320, 321, 325, 327, 328, 329, 542, 543]	0.0355	[2, 3, 6, 13, 14, 15, 17, 18, 20, 21, 22, 23, 24, 25, 29, 33, 35, 38, 39, 40, 41, 43, 44, 46, 50, 51, 54, 56, 58, 59, 60, 61, 62, 63, 66, 67, 68, 71, 73, 74, 75, 76, 77, 78, 79, 80, 81, 82, 84, 85, 87, 90, 92, 99, 101, 102, 103, 104, 105, 106, 107, 109, 112, 113, 114, 116, 117, 118, 119, 122, 123, 124, 126, 127, 128, 129, 131, 132, 134, 138, 143, 145, 146, 147, 149, 150, 151, 153, 154, 156, 159, …	0.5372
YDL004W	1	0.8805	0.9606	120.2675	160	43	0.0139	0.0140	0.0001	0.0007	0.0001	[7, 18, 23, 25, 40, 67, 73, 74, 87, 89, 92, 94, 118, 120, 122, 148]	0.1000	[59, 71, 72]	0.0187	[2, 4, 5, 6, 8, 9, 10, 11, 12, 13, 14, 15, 16, 17, 19, 20, 21, 22, 24, 27, 28, 29, 30, 31, 33, 34, 35, 36, 37, 38, 39, 41, 42, 43, 44, 45, 46, 47, 48, 49, 50, 51, 52, 53, 54, 55, 56, 57, 58, 60, 61, 62, 63, 64, 65, 66, 68, 69, 70, 75, 76, 77, 78, 79, 80, 81, 82, 83, 84, 85, 86, 88, 90, 91, 95, 96, 97, 98, 99, 100, 101, 102, 103, 104, 105, 106, 107, 110, 111, 112, 113, 114, 115, 116, 117, 119, 123…	0.8313
YDL007W	1	0.6439	0.8198	77.4249	181	160	0.0188	0.0169	0.0621	0.1512	0.0621	[3, 4, 5, 7, 8, 9, 10, 22, 23, 25, 29, 31, 32, 33, 34, 35, 48, 50, 66, 78, 79, 81, 83, 84, 86, 91, 97, 99, 101, 105, 106, 116, 117, 118, 130, 133, 135, 148, 150, 152, 153, 155, 157, 170, 171, 173, 174, 176, 177, 178, 182, 193, 195, 197, 205, 206, 207, 209, 210, 211, 213, 216, 225, 226, 229, 230, 253, 257, 258, 260, 261, 272, 277, 285, 289, 290, 292, 294, 295, 296, 307, 308, 309, 310, 311, 313, 32…	0.2723	[11, 12, 16, 17, 18, 19, 20, 21, 24, 26, 27, 28, 36, 46, 82, 96, 102, 109, 119, 124, 125, 126, 129, 131, 132, 134, 136, 137, 142, 145, 146, 156, 159, 160, 161, 162, 167, 168, 169, 184, 185, 186, 192, 194, 196, 200, 201, 202, 203, 204, 212, 218, 221, 222, 223, 228, 231, 232, 233, 235, 236, 237, 238, 239, 240, 241, 242, 243, 244, 245, 246, 247, 248, 249, 250, 252, 254, 255, 263, 264, 275, 281, 291,…	0.1991	[2, 6, 13, 14, 15, 30, 37, 38, 39, 40, 41, 42, 43, 44, 47, 49, 51, 52, 53, 54, 55, 56, 57, 58, 59, 60, 61, 63, 64, 65, 67, 69, 71, 72, 73, 74, 75, 77, 80, 85, 87, 88, 89, 90, 92, 93, 94, 95, 98, 100, 103, 104, 107, 108, 110, 111, 112, 113, 114, 115, 120, 121, 122, 123, 127, 128, 138, 139, 141, 143, 144, 147, 149, 154, 158, 163, 164, 165, 166, 172, 175, 179, 180, 181, 183, 187, 188, 189, 190, 198,…	0.5057
YDL012C	1	0.6500	0.7107	180.3627	107	101	0.0318	0.0289	0.0675	0.1169	0.0675	[12, 13, 16, 17, 20, 31, 33, 36, 42, 48, 49, 65, 77, 78, 80, 96]	0.1495	[2, 3, 4, 5, 6, 7, 8, 10, 11, 14, 15, 19, 21, 23, 24, 25, 26, 27, 28, 29, 30, 32, 34, 35, 38, 39, 40, 41, 43, 45, 46, 47, 50, 51, 52, 53, 54, 55, 56, 57, 58, 59, 60, 61, 62, 63, 64, 66, 67, 68, 69, 70, 71, 72, 73, 74, 75, 76, 79, 81, 82, 83, 84, 85, 86, 87, 88, 89, 90, 91, 92, 93, 94, 95, 97, 98, 99, 100, 101, 102, 103, 104, 105, 106, 107, 108]	0.8037	[9, 22, 37, 44]	0.0374
YDL014W	1	0.6163	0.9825	73.0907	71	61	0.0158	0.0158	0.0003	0.0009	0.0003	[81, 86, 106, 109, 113, 132, 138, 140, 143, 144, 184, 201, 221, 223, 230, 238, 253, 254, 297, 298, 305]	0.0642	[43, 44, 60, 61, 62, 63, 64, 65, 82, 83, 84, 94, 95, 98, 101, 105, 171, 172, 173, 179, 181, 182, 183, 197, 212, 219, 222, 224, 226, 276, 316, 317, 318]	0.1009	[2, 3, 4, 5, 6, 7, 8, 9, 10, 11, 12, 13, 14, 15, 16, 17, 18, 22, 23, 28, 29, 30, 31, 32, 33, 34, 35, 36, 40, 41, 49, 50, 51, 52, 53, 54, 57, 58, 59, 68, 69, 70, 71, 72, 73, 74, 75, 76, 77, 78, 79, 85, 87, 88, 89, 90, 91, 92, 93, 96, 97, 99, 100, 102, 103, 104, 107, 108, 110, 111, 112, 114, 115, 116, 117, 118, 119, 120, 121, 122, 123, 124, 125, 126, 127, 128, 129, 130, 131, 134, 135, 136, 137, 139…	0.7676
YDL015C	0	0.5478	0.9860	67.6953	54	68	0.0190	0.0194	0.0014	0.0014	0.0034	[14, 33, 37, 64, 105, 107, 188, 223, 284]	0.0290	[12, 18, 19, 22, 30, 34, 38, 49, 55, 56, 57, 59, 60, 61, 62, 66, 67, 71, 72, 75, 81, 84, 85, 86, 87, 88, 99, 100, 101, 102, 103, 104, 106, 109, 131, 158, 159, 167, 187, 190, 191, 194, 208, 209, 210, 213, 215, 217, 221, 222, 226, 234, 251, 252, 253, 254, 255, 283]	0.1871	[2, 3, 4, 5, 6, 7, 8, 9, 10, 11, 13, 15, 16, 17, 20, 21, 23, 24, 25, 26, 27, 28, 29, 31, 32, 35, 36, 39, 40, 41, 42, 43, 44, 45, 46, 47, 48, 50, 51, 52, 53, 54, 58, 63, 65, 68, 69, 70, 73, 74, 76, 77, 78, 79, 80, 82, 83, 89, 90, 91, 92, 93, 94, 95, 96, 97, 98, 108, 110, 111, 112, 113, 114, 115, 116, 117, 118, 119, 120, 121, 122, 123, 124, 125, 126, 127, 128, 129, 130, 132, 133, 134, 136, 137, 138…	0.7645
YDL022W	1	0.8584	0.9613	76.4222	135	121	0.0219	0.0221	0.0046	0.0132	0.0046	[6, 9, 10, 11, 12, 14, 30, 35, 37, 38, 39, 41, 45, 47, 50, 51, 63, 64, 65, 66, 69, 83, 86, 87, 89, 90, 99, 100, 101, 102, 103, 106, 107, 108, 129, 130, 136, 141, 147, 148, 149, 159, 166, 178, 186, 190, 199, 224, 228, 229, 231, 237, 243, 248, 250, 255, 258, 261, 265, 266, 269, 272, 273, 279, 280, 282, 300, 317, 321, 322, 323, 337, 341, 342, 344, 351, 364, 371]	0.1995	[13, 15, 16, 17, 18, 19, 20, 23, 24, 25, 26, 27, 28, 29, 32, 33, 34, 36, 46, 70, 80, 85, 88, 91, 307, 308, 309]	0.0691	[2, 3, 4, 7, 8, 21, 22, 31, 40, 42, 43, 44, 48, 49, 52, 53, 54, 55, 56, 57, 58, 59, 60, 61, 62, 67, 68, 71, 72, 73, 74, 75, 76, 77, 78, 79, 81, 82, 84, 92, 93, 94, 95, 96, 97, 98, 104, 105, 109, 110, 111, 112, 113, 114, 115, 116, 117, 118, 119, 120, 121, 123, 125, 126, 127, 128, 132, 133, 134, 135, 137, 138, 139, 140, 142, 143, 144, 145, 146, 150, 151, 152, 153, 154, 155, 156, 157, 158, 160, 161,…	0.6957
YDL029W	1	0.8789	0.9808	104.6163	135	107	0.0168	0.0174	0.0084	0.0312	0.0084	[4, 5, 6, 7, 12, 15, 18, 19, 20, 21, 22, 26, 30, 33, 34, 35, 40, 42, 44, 45, 46, 47, 48, 49, 50, 51, 52, 61, 63, 67, 69, 75, 77, 82, 83, 84, 88, 105, 110, 111, 112, 113, 114, 116, 117, 118, 119, 121, 124, 135, 139, 140, 144, 173, 174, 177, 186, 206, 221, 239, 240, 270, 272, 299, 301, 302, 303, 304, 322, 330, 338, 339, 342, 343, 344, 364, 369]	0.1969	[8, 9, 10, 11, 13, 65, 68, 70, 71, 79, 80, 81, 86, 89, 90, 91, 92, 93, 94, 95, 96, 98, 99, 100, 101, 102, 103, 104, 106, 107, 108, 109]	0.0818	[2, 3, 14, 16, 17, 23, 24, 25, 27, 28, 29, 31, 32, 36, 37, 38, 39, 41, 43, 53, 54, 55, 56, 57, 58, 59, 60, 62, 64, 66, 72, 73, 74, 76, 78, 85, 87, 97, 115, 120, 122, 123, 125, 126, 127, 128, 129, 130, 131, 133, 134, 137, 141, 142, 143, 145, 146, 147, 149, 150, 151, 152, 153, 154, 155, 157, 160, 161, 162, 163, 165, 166, 167, 168, 169, 170, 171, 172, 175, 176, 178, 179, 180, 181, 182, 183, 184, 185…	0.6419
YDL040C	1	0.6309	0.9787	88.1866	86	134	0.0125	0.0125	0.0009	0.0011	0.0009	[2, 55, 62, 66, 81, 93, 96, 103, 107, 108, 110, 111, 140, 141, 164, 167, 182, 204, 261, 266, 272, 286, 287, 289, 318, 319, 351, 393, 400, 429, 435, 447, 459, 465, 484, 506, 507, 520, 521, 522, 564, 578, 582, 583, 600, 614, 640, 642, 644, 646, 647, 716, 720, 768, 770, 771, 790, 795, 796, 799, 822, 828, 842, 843]	0.0749	[14, 23, 49, 56, 59, 60, 61, 64, 85, 97, 98, 99, 105, 112, 115, 137, 139, 160, 165, 166, 183, 263, 288, 290, 320, 322, 430, 458, 518, 519, 523, 524, 546, 547, 566, 575, 576, 577, 579, 581, 589, 608, 638, 641, 643, 699, 718, 752, 756, 757, 762, 763, 766, 784, 788, 789, 791, 792, 794, 798, 802]	0.0714	[3, 4, 5, 8, 9, 10, 11, 12, 13, 15, 16, 17, 18, 19, 20, 21, 22, 24, 25, 26, 27, 28, 29, 30, 31, 32, 33, 34, 35, 36, 37, 38, 39, 40, 41, 42, 43, 44, 45, 46, 47, 48, 50, 51, 52, 53, 54, 57, 58, 65, 67, 68, 69, 70, 71, 72, 74, 75, 76, 77, 78, 79, 80, 82, 83, 84, 86, 87, 88, 89, 90, 91, 92, 94, 95, 100, 101, 102, 104, 106, 109, 113, 114, 116, 117, 118, 119, 120, 121, 122, 123, 124, 125, 126, 127, 128…	0.7564
YDL046W	1	0.8973	0.9681	104.3831	173	48	0.0151	0.0154	0.0003	0.0012	0.0003	[3, 8, 9, 11, 12, 13, 20, 27, 39, 42, 46, 47, 49, 104, 105, 108, 111, 113, 114, 115, 116, 120, 121, 122, 127, 128, 135, 152]	0.1618	[30, 97, 100, 101, 109, 110, 119, 126, 144]	0.0520	[2, 4, 5, 6, 7, 14, 15, 16, 17, 18, 19, 21, 22, 23, 24, 25, 26, 28, 29, 31, 32, 33, 34, 35, 36, 37, 38, 40, 41, 43, 44, 45, 51, 52, 53, 54, 55, 56, 57, 58, 59, 60, 63, 65, 66, 67, 68, 69, 71, 72, 73, 74, 75, 76, 77, 78, 79, 80, 81, 82, 83, 84, 85, 86, 87, 88, 89, 90, 91, 92, 94, 95, 96, 98, 99, 102, 103, 106, 107, 112, 117, 118, 124, 125, 129, 130, 131, 132, 133, 134, 136, 137, 138, 139, 140, 141…	0.7110
YDL051W	1	0.9257	0.9474	106.5698	19	79	0.0152	0.0155	0.0002	0.0013	0.0002	[9, 10, 15, 24, 29, 34, 36, 38, 42, 43, 46, 48, 51, 52, 69, 71, 87, 90, 93, 106, 107, 115, 123, 138, 143, 166, 169, 170, 173, 185, 187, 203, 205, 218, 245, 252, 255, 256, 261, 262, 263]	0.1491	[18, 23, 27, 30, 31, 39, 154, 195, 198]	0.0327	[2, 4, 5, 6, 8, 11, 12, 13, 14, 16, 19, 20, 21, 22, 26, 28, 32, 33, 35, 37, 40, 41, 44, 47, 49, 50, 53, 54, 55, 56, 57, 58, 59, 60, 61, 62, 63, 64, 65, 67, 68, 70, 72, 73, 74, 75, 76, 77, 78, 79, 80, 81, 82, 83, 84, 85, 86, 89, 91, 92, 95, 96, 97, 98, 99, 100, 101, 102, 103, 105, 108, 109, 110, 111, 112, 113, 114, 116, 117, 118, 119, 120, 121, 122, 124, 125, 126, 127, 128, 129, 130, 131, 133, 134…	0.7818
YDL052C	0	0.4893	0.9734	67.5454	47	55	0.0196	0.0201	0.0066	0.0066	0.0365	[2, 4, 7, 8, 9, 13, 14, 16, 17, 18, 19, 21, 22, 24, 25, 26, 27, 28, 30, 31, 32, 33, 35, 36, 38, 49, 52, 55, 58, 59, 60, 61, 62, 63, 64, 65, 67, 69, 70, 71, 72, 73, 74, 75, 77, 90, 91, 92, 93, 94, 98, 99, 100, 102, 103, 104, 107, 108, 110, 111, 113, 114, 115, 120, 122, 123, 125, 126, 129, 130, 131, 132, 134, 135, 137, 138, 148, 150, 153, 154, 155, 156, 157, 158, 159, 160, 161, 162, 163, 164, 165, …	0.5215	[5, 6, 29, 51, 56, 68, 78, 79, 80, 81, 85, 87, 88, 89, 95, 96, 97, 119, 121, 127, 128, 139, 140, 141, 143, 146, 149, 151, 152, 190, 192, 193, 196, 216, 222, 228, 230, 234, 250, 271, 273, 274]	0.1386	[3, 10, 11, 12, 15, 20, 23, 34, 37, 39, 40, 41, 42, 43, 44, 45, 46, 47, 48, 50, 53, 54, 57, 66, 76, 82, 83, 84, 86, 101, 105, 106, 109, 112, 116, 117, 118, 124, 133, 136, 142, 144, 145, 147, 167, 169, 171, 172, 175, 178, 179, 180, 181, 182, 183, 184, 186, 187, 202, 207, 210, 213, 218, 220, 223, 224, 229, 237, 238, 242, 243, 244, 245, 248, 252, 260, 261, 262, 263, 264, 265, 266, 268, 270, 272, 277…	0.3399
YDL055C	1	0.7722	0.9681	101.2893	105	63	0.0153	0.0153	0.0001	0.0004	0.0001	[4, 7, 8, 9, 10, 11, 12, 21, 34, 52, 57, 78, 79, 105, 151, 162, 196, 213, 239, 249, 252, 253, 254, 263, 264, 315, 329, 338, 351]	0.0803	[53, 75, 161, 328]	0.0111	[2, 3, 5, 6, 13, 14, 15, 16, 17, 18, 19, 20, 22, 23, 24, 25, 26, 27, 28, 29, 30, 31, 32, 33, 35, 36, 38, 39, 40, 41, 42, 43, 44, 45, 46, 47, 48, 49, 50, 51, 54, 55, 56, 58, 59, 60, 61, 62, 63, 64, 65, 66, 67, 68, 69, 70, 71, 72, 73, 74, 76, 77, 80, 81, 82, 83, 84, 85, 86, 87, 88, 89, 90, 91, 92, 93, 94, 95, 96, 97, 98, 99, 100, 101, 102, 103, 106, 107, 108, 109, 110, 111, 112, 113, 114, 115, 116,…	0.8781
YDL064W	1	0.9268	0.9832	119.6712	157	35	0.0128	0.0129	0.0004	0.0013	0.0004	[3, 4, 10, 14, 16, 18, 20, 23, 24, 25, 26, 29, 37, 39, 42, 43, 44, 46, 55, 72, 97, 98, 122, 134, 136, 148]	0.1656	[7, 11, 12, 13, 17, 19, 27]	0.0446	[2, 5, 6, 8, 9, 21, 22, 28, 30, 31, 32, 33, 34, 35, 36, 38, 40, 41, 45, 47, 48, 49, 50, 51, 52, 53, 54, 56, 57, 58, 59, 61, 63, 64, 65, 66, 67, 68, 69, 70, 71, 73, 76, 78, 79, 80, 81, 82, 85, 86, 87, 89, 90, 92, 93, 94, 95, 99, 100, 101, 102, 103, 104, 105, 106, 107, 108, 109, 110, 112, 113, 114, 115, 116, 117, 118, 119, 121, 123, 124, 125, 126, 127, 128, 129, 130, 131, 132, 133, 135, 137, 139, 1…	0.6879
YDL065C	1	0.8601	0.9699	89.8553	86	111	0.0160	0.0165	0.0213	0.0335	0.0213	[6, 7, 11, 12, 16, 17, 18, 20, 24, 25, 27, 28, 29, 30, 36, 37, 39, 41, 42, 43, 46, 54, 57, 59, 60, 63, 64, 65, 67, 69, 71, 76, 83, 91, 93, 97, 103, 106, 110, 111, 112, 114, 120, 121, 122, 124, 125, 127, 128, 132, 133, 136, 137, 138, 139, 142, 143, 144, 147, 149, 150, 151, 152, 153, 154, 155, 161, 164, 167, 177, 180, 186, 187, 188, 189, 190, 193, 194, 196, 197, 198, 199, 200, 205, 209, 212, 214, 2…	0.4269	[70, 105, 108, 109, 165, 171, 172, 173, 179, 181, 182, 183, 184, 185, 191, 192, 201, 202, 203, 210, 211]	0.0614	[2, 3, 5, 9, 13, 14, 15, 19, 21, 22, 23, 26, 31, 32, 33, 34, 35, 38, 40, 44, 45, 47, 48, 49, 50, 51, 52, 53, 55, 56, 58, 61, 62, 66, 68, 72, 73, 74, 75, 77, 78, 79, 80, 81, 82, 84, 85, 86, 87, 88, 89, 90, 92, 94, 95, 96, 98, 99, 100, 102, 104, 107, 113, 115, 116, 117, 118, 119, 123, 126, 129, 130, 131, 134, 135, 145, 146, 148, 156, 158, 159, 160, 162, 163, 166, 168, 169, 170, 174, 175, 176, 195, …	0.4591
YDL066W	1	0.7711	0.9667	88.7051	172	33	0.0199	0.0199	0.0187	0.0415	0.0187	[8, 9, 11, 12, 13, 14, 17, 18, 19, 21, 23, 24, 28, 30, 31, 33, 34, 35, 37, 39, 40, 41, 42, 43, 44, 45, 46, 49, 50, 51, 52, 53, 57, 58, 59, 62, 66, 69, 76, 83, 85, 86, 88, 90, 91, 94, 95, 96, 97, 98, 99, 100, 101, 102, 103, 104, 108, 113, 116, 124, 125, 127, 128, 131, 132, 133, 134, 135, 137, 138, 139, 142, 143, 145, 146, 147, 150, 151, 158, 159, 161, 163, 164, 165, 168, 169, 174, 181, 182, 183, 1…	0.5023	[5, 6, 10, 15, 20, 25, 65, 73, 74, 75, 77, 172, 372]	0.0304	[2, 3, 4, 7, 16, 22, 26, 27, 29, 32, 36, 38, 47, 48, 54, 55, 56, 60, 61, 63, 64, 67, 68, 70, 71, 72, 78, 79, 80, 81, 82, 84, 87, 89, 92, 93, 105, 106, 107, 109, 110, 111, 112, 114, 115, 117, 118, 119, 120, 121, 122, 123, 126, 129, 130, 136, 140, 141, 144, 148, 149, 152, 153, 154, 155, 156, 157, 160, 162, 166, 167, 170, 171, 173, 175, 176, 177, 178, 179, 180, 184, 188, 191, 193, 197, 204, 206, 214…	0.4579
YDL067C	1	0.5598	0.9453	14.5813	59	40	0.0476	0.0498	0.0111	0.0137	0.0111	[2, 3, 4, 5, 11, 15, 19, 20, 22, 23, 25, 29, 33, 34, 46, 47, 48, 50]	0.3051	[7, 8, 9, 16, 17, 21, 24, 26, 27, 28, 30, 32, 35, 36, 37, 38, 39, 40, 41, 42, 43, 45, 49]	0.3898	[6, 10, 12, 13, 14, 18, 31, 44, 51, 52, 53, 54, 55, 56, 57, 58, 59, 60]	0.3051
YDL072C	1	0.7878	0.9580	61.5112	203	119	0.0239	0.0238	0.0010	0.0038	0.0010	[14, 15, 22, 23, 25, 27, 30, 31, 32, 33, 34, 35, 36, 37, 41, 46, 51, 55, 58, 60, 67, 78, 80, 84, 85, 86, 87, 91, 104, 117, 120, 138, 141, 155, 156, 161, 162, 164, 172, 177, 184, 191, 199]	0.2118	[4, 5, 6, 7, 8, 9, 13, 18, 19, 20, 21, 24, 132, 150]	0.0690	[2, 10, 11, 12, 16, 17, 26, 28, 29, 39, 40, 42, 43, 44, 45, 47, 48, 49, 50, 52, 53, 54, 56, 57, 61, 62, 63, 65, 66, 68, 69, 70, 71, 72, 73, 75, 76, 77, 79, 81, 82, 83, 88, 89, 90, 92, 93, 94, 95, 96, 97, 98, 99, 100, 101, 102, 103, 105, 106, 107, 108, 109, 110, 111, 112, 113, 114, 115, 116, 118, 119, 121, 122, 123, 124, 125, 127, 128, 129, 130, 131, 134, 135, 136, 137, 139, 140, 142, 143, 144, 14…	0.6798
YDL075W	1	0.8277	0.9581	67.8067	113	56	0.0177	0.0186	0.0008	0.0012	0.0008	[6, 8, 10, 16, 29, 30, 34, 35, 39, 43, 47, 48, 51, 53, 54, 55, 56, 57, 58, 59, 60, 78, 79, 82, 83, 84, 85, 97, 100]	0.2566	[9, 11, 12, 13, 14, 15, 17, 18, 19, 20, 21, 22, 23, 24, 32, 33, 80, 86]	0.1593	[2, 3, 4, 5, 25, 26, 27, 28, 31, 36, 37, 38, 40, 41, 42, 44, 45, 46, 49, 50, 52, 61, 62, 63, 64, 65, 66, 67, 68, 69, 70, 71, 72, 73, 74, 75, 76, 77, 81, 87, 88, 89, 90, 91, 92, 93, 94, 95, 96, 98, 99, 101, 102, 103, 104, 105, 106, 107, 108, 109, 110, 111, 112, 113, 114]	0.5752
YDL078C	1	0.8011	0.9723	100.8382	87	71	0.0150	0.0149	0.0005	0.0031	0.0005	[15, 16, 18, 19, 20, 21, 23, 29, 30, 34, 49, 55, 75, 76, 79, 80, 81, 82, 83, 89, 94, 98, 100, 156, 157, 170, 172, 175, 193, 199, 202, 216, 250, 264, 265, 267, 302, 305, 308, 309, 317, 323]	0.1224	[13, 45, 47, 54, 61, 62, 64, 66, 121, 241, 291]	0.0321	[2, 3, 4, 5, 6, 7, 8, 11, 12, 14, 17, 22, 24, 25, 26, 27, 28, 31, 32, 33, 35, 36, 37, 38, 39, 40, 41, 42, 43, 44, 46, 48, 50, 51, 52, 53, 56, 57, 58, 59, 60, 63, 65, 67, 68, 69, 70, 71, 72, 73, 74, 77, 78, 84, 85, 86, 87, 88, 90, 91, 92, 93, 95, 96, 97, 99, 101, 102, 103, 104, 105, 106, 107, 108, 109, 110, 111, 113, 114, 115, 118, 119, 120, 122, 123, 124, 125, 126, 127, 129, 130, 131, 132, 133, 1…	0.8017
YDL081C	1	0.7485	0.9434	97.8536	106	41	0.0191	0.0195	0.0001	0.0010	0.0001	[12, 14, 23, 40, 41, 43, 50, 51, 76, 78, 81, 82, 85, 87]	0.1321	[64, 65, 66, 67, 68, 69, 71, 72, 73]	0.0849	[2, 3, 4, 5, 6, 7, 9, 13, 15, 16, 17, 18, 19, 20, 21, 22, 24, 25, 26, 27, 28, 29, 30, 31, 32, 33, 34, 35, 36, 37, 38, 42, 44, 45, 46, 47, 48, 49, 52, 53, 54, 55, 56, 57, 58, 59, 60, 61, 62, 63, 70, 74, 75, 77, 79, 80, 83, 84, 86, 88, 89, 90, 91, 92, 93, 94, 95, 96, 97, 98, 101, 102, 103, 104, 105, 106, 107]	0.7264
YDL084W	1	0.6466	0.9868	107.7138	190	75	0.0122	0.0123	0.0002	0.0009	0.0002	[9, 21, 23, 24, 62, 65, 92, 93, 97, 117, 122, 140, 141, 143, 154, 183, 187, 254, 258, 267, 281, 297, 308, 313, 314, 317, 331, 339, 351, 352, 354, 356, 360, 363, 372, 376, 380, 411, 430, 434, 436]	0.0919	[10, 13, 15, 34, 36, 39, 40, 41, 43, 85, 90, 91, 119, 120, 150, 151, 152, 160, 161, 182, 186, 255, 283, 286, 311, 312, 337, 359, 394, 404]	0.0673	[2, 4, 5, 6, 7, 8, 11, 12, 16, 17, 18, 19, 20, 22, 25, 26, 27, 28, 29, 30, 31, 32, 33, 35, 37, 38, 42, 44, 45, 46, 47, 48, 49, 50, 51, 52, 53, 54, 55, 56, 57, 58, 59, 60, 61, 63, 64, 66, 67, 68, 69, 70, 71, 72, 73, 74, 75, 76, 77, 78, 79, 80, 81, 82, 83, 84, 86, 87, 88, 89, 94, 95, 96, 98, 99, 100, 101, 102, 103, 104, 105, 106, 107, 108, 109, 110, 112, 113, 114, 115, 118, 121, 123, 124, 125, 126,…	0.8161
YDL092W	1	0.9008	0.9528	100.1048	146	49	0.0151	0.0153	0.0002	0.0010	0.0002	[6, 8, 22, 24, 32, 79, 83, 87, 91, 98, 99, 102, 109, 111, 117, 118, 121, 122, 123, 124, 125, 126]	0.1507	[68, 69, 70, 88, 104, 107, 108]	0.0479	[2, 5, 7, 9, 10, 13, 14, 15, 16, 17, 18, 20, 21, 23, 25, 26, 27, 28, 30, 31, 33, 34, 35, 36, 37, 38, 39, 40, 41, 42, 43, 44, 45, 46, 47, 48, 53, 54, 55, 56, 59, 60, 61, 63, 65, 66, 67, 71, 72, 73, 75, 76, 77, 78, 80, 81, 82, 84, 85, 86, 89, 90, 92, 93, 94, 95, 96, 97, 100, 101, 103, 105, 106, 110, 112, 113, 114, 115, 116, 119, 120, 127, 128, 129, 130, 131, 132, 133, 134, 135, 136, 137, 138, 139, …	0.6986
YDL095W	0	0.6741	0.9850	75.3114	49	207	0.0165	0.0172	0.0097	0.0097	0.0101	[9, 12, 15, 20, 22, 23, 38, 41, 44, 47, 48, 52, 55, 61, 62, 63, 64, 65, 66, 67, 68, 69, 76, 78, 83, 84, 90, 91, 99, 100, 101, 106, 112, 119, 121, 123, 125, 146, 147, 151, 152, 182, 198, 199, 207, 210, 224, 228, 229, 230, 231, 235, 236, 238, 243, 244, 251, 289, 291, 294, 328, 329, 347, 363, 367, 368, 369, 381, 384, 385, 390, 409, 410, 416, 421, 423, 425, 428, 429, 430, 431, 432, 437, 439, 446, 458…	0.1812	[4, 14, 19, 21, 25, 29, 30, 31, 36, 37, 39, 40, 43, 59, 60, 94, 95, 96, 97, 98, 104, 183, 184, 263, 273, 288, 292, 293, 360, 362, 366, 386, 387, 388, 435, 445, 447, 457, 482, 559, 569, 596, 606, 670, 673, 676, 677, 693, 694, 695, 697, 701, 702, 703, 704, 711, 750, 752, 755, 756, 759, 767]	0.0759	[2, 3, 5, 6, 7, 8, 10, 11, 13, 16, 17, 18, 24, 26, 27, 32, 33, 34, 35, 42, 45, 46, 49, 50, 51, 53, 54, 56, 57, 58, 70, 71, 72, 73, 74, 75, 77, 79, 80, 81, 82, 85, 86, 87, 88, 89, 92, 93, 102, 103, 105, 107, 108, 109, 110, 111, 113, 114, 115, 116, 117, 118, 120, 122, 124, 126, 127, 128, 129, 130, 131, 132, 133, 134, 135, 136, 137, 138, 139, 140, 141, 142, 144, 145, 148, 149, 150, 153, 154, 155, 15…	0.7026
YDL097C	1	0.8731	0.9706	112.2392	178	103	0.0135	0.0134	0.0002	0.0020	0.0002	[12, 13, 14, 15, 16, 40, 41, 44, 53, 58, 61, 99, 101, 117, 163, 165, 182, 183, 210, 222, 223, 244, 247, 270, 282, 283, 284, 286, 287, 303, 304, 310, 314, 317, 334, 336, 338, 339, 361, 366, 367, 375, 378, 382, 383, 400, 416, 424]	0.1106	[42, 43, 79, 80, 89]	0.0115	[2, 3, 4, 5, 6, 7, 8, 9, 10, 17, 18, 19, 20, 21, 22, 23, 24, 25, 26, 27, 28, 29, 30, 31, 32, 33, 34, 35, 36, 37, 38, 39, 45, 46, 47, 48, 49, 50, 51, 52, 54, 55, 56, 57, 59, 60, 62, 63, 64, 65, 66, 67, 68, 69, 70, 71, 72, 73, 75, 76, 77, 78, 81, 82, 83, 84, 85, 86, 87, 88, 90, 91, 92, 93, 94, 95, 96, 97, 98, 100, 102, 103, 104, 105, 106, 107, 108, 109, 110, 111, 112, 113, 114, 115, 116, 118, 119, …	0.8272
YDL100C	1	0.8852	0.9675	113.3939	98	81	0.0158	0.0156	0.0029	0.0057	0.0029	[6, 7, 8, 9, 13, 14, 15, 16, 17, 18, 19, 20, 21, 22, 23, 25, 27, 28, 29, 40, 41, 44, 48, 52, 55, 56, 57, 58, 61, 63, 64, 65, 68, 69, 72, 75, 77, 78, 82, 83, 85, 86, 87, 88, 92, 96, 97, 98, 99, 100, 103, 105, 112, 116, 117, 123, 125, 130, 133, 137, 145, 146, 148, 150, 154, 161, 165, 171, 173, 176, 178, 184, 188, 192, 197, 199, 208, 213, 225, 227, 239, 243, 245, 246, 247, 249, 253, 254, 257, 261, 2…	0.3418	[10, 11, 12, 268, 269]	0.0141	[2, 3, 4, 5, 24, 26, 30, 31, 32, 33, 34, 35, 36, 37, 38, 39, 42, 43, 45, 46, 47, 49, 50, 51, 53, 54, 59, 60, 62, 66, 67, 70, 71, 73, 74, 76, 79, 80, 81, 84, 89, 90, 91, 93, 94, 95, 101, 102, 104, 106, 107, 108, 109, 110, 111, 113, 114, 115, 118, 119, 120, 121, 122, 124, 126, 127, 128, 129, 131, 132, 134, 135, 138, 139, 140, 141, 142, 143, 144, 147, 149, 151, 152, 153, 155, 156, 158, 163, 164, 166…	0.6186
YDL103C	1	0.9028	0.9653	83.8050	221	141	0.0163	0.0167	0.0009	0.0052	0.0009	[9, 10, 12, 16, 25, 36, 37, 38, 47, 51, 54, 58, 64, 68, 69, 71, 72, 74, 75, 78, 79, 80, 81, 83, 93, 94, 95, 96, 97, 105, 108, 135, 137, 138, 140, 141, 142, 145, 147, 171, 177, 184, 185, 186, 206, 209, 211, 213, 214, 215, 217, 218, 219, 222, 228, 229, 240, 245, 253, 266, 281, 282, 284, 285, 289, 293, 301, 304, 307, 308, 328, 330, 333, 334, 336, 338, 345, 352, 353, 354, 355, 361, 364, 369, 375, 377…	0.2222	[57, 59, 60, 63, 66, 67, 73, 252, 273, 276, 370, 373, 378, 383, 385, 387, 388, 389, 390, 393]	0.0419	[2, 3, 4, 5, 6, 7, 8, 13, 14, 17, 18, 19, 20, 22, 23, 24, 26, 27, 28, 29, 30, 31, 32, 33, 34, 35, 39, 40, 41, 42, 43, 44, 45, 46, 48, 49, 50, 52, 53, 55, 56, 61, 62, 65, 70, 76, 77, 82, 84, 85, 86, 87, 88, 89, 90, 91, 92, 98, 99, 100, 101, 102, 103, 104, 106, 107, 109, 110, 111, 112, 113, 114, 115, 116, 117, 118, 119, 120, 121, 122, 123, 124, 125, 126, 127, 128, 129, 130, 131, 132, 133, 134, 136,…	0.6813
YDL120W	1	0.8948	0.9731	135.4675	174	40	0.0115	0.0116	0.0003	0.0005	0.0003	[7, 8, 11, 14, 17, 18, 48, 52, 62, 84, 85, 122, 125, 126, 130, 131, 132, 133, 136, 137, 155, 159]	0.1264	[40, 81, 110, 115, 117, 118]	0.0345	[2, 3, 4, 5, 9, 10, 12, 13, 15, 16, 19, 20, 21, 22, 23, 24, 25, 26, 27, 28, 29, 31, 33, 34, 35, 36, 37, 38, 39, 44, 45, 46, 47, 49, 50, 51, 53, 54, 55, 56, 57, 58, 60, 61, 63, 64, 65, 66, 67, 68, 69, 70, 72, 73, 75, 77, 78, 79, 80, 82, 83, 86, 87, 89, 90, 91, 92, 93, 94, 95, 96, 97, 98, 99, 100, 101, 102, 103, 104, 105, 106, 107, 108, 109, 111, 112, 113, 114, 119, 120, 121, 123, 124, 127, 128, 12…	0.7471
YDL121C	1	0.6974	0.9600	71.9677	149	40	0.0242	0.0239	0.0005	0.0009	0.0005	[4, 5, 6, 7, 8, 9, 10, 11, 13, 15, 16, 18, 26, 27, 28, 29, 30, 31, 32, 34, 45, 56, 57, 58, 60, 78, 93, 100, 113, 115, 118, 123, 125, 138]	0.2282	[12, 25, 59]	0.0201	[2, 3, 14, 17, 19, 20, 21, 22, 23, 24, 33, 35, 36, 37, 38, 39, 40, 41, 42, 43, 44, 46, 47, 48, 49, 50, 51, 52, 53, 54, 55, 61, 62, 63, 64, 65, 66, 67, 68, 69, 70, 71, 72, 73, 74, 75, 76, 77, 79, 80, 81, 82, 83, 84, 85, 86, 87, 88, 89, 90, 91, 92, 94, 95, 96, 97, 98, 99, 101, 102, 103, 104, 105, 106, 107, 108, 109, 110, 111, 112, 114, 116, 117, 119, 120, 121, 122, 124, 126, 127, 128, 129, 130, 131…	0.7517
YDL124W	1	0.8012	0.9635	82.3238	56	71	0.0185	0.0182	0.0007	0.0031	0.0007	[3, 5, 7, 8, 10, 11, 17, 18, 19, 20, 21, 22, 23, 24, 25, 26, 31, 36, 44, 45, 49, 53, 57, 58, 59, 61, 64, 69, 81, 83, 84, 85, 93, 122, 123, 127, 135, 140, 148, 149, 161, 172, 175, 180, 182, 187, 194, 195, 198, 203, 215, 266, 268, 269, 275, 302]	0.1795	[16, 52]	0.0064	[2, 4, 6, 9, 12, 13, 14, 15, 27, 28, 29, 30, 32, 33, 34, 35, 37, 38, 39, 40, 41, 42, 43, 46, 47, 48, 50, 51, 54, 55, 56, 60, 62, 63, 65, 66, 67, 68, 71, 72, 73, 74, 75, 78, 79, 80, 82, 86, 87, 88, 89, 90, 91, 92, 94, 95, 96, 97, 98, 99, 100, 101, 102, 103, 104, 105, 106, 107, 108, 109, 110, 111, 112, 113, 114, 115, 116, 119, 120, 121, 125, 126, 128, 129, 130, 131, 132, 133, 134, 136, 137, 138, 13…	0.7372
YDL125C	1	0.9572	0.9175	66.8263	158	90	0.0217	0.0220	0.0019	0.0053	0.0019	[4, 5, 6, 7, 8, 9, 10, 11, 12, 17, 18, 20, 21, 23, 26, 27, 28, 34, 36, 37, 38, 39, 41, 45, 47, 50, 51, 52, 53, 59, 60, 63, 64, 67, 75, 77, 85, 89, 90, 91, 92, 93, 94, 95, 103, 108, 121, 123, 127, 128, 136, 143, 144, 145, 147, 148, 149, 154]	0.3671	[13, 14, 15, 22, 24, 25, 30, 31, 32, 33, 35, 40, 42, 74, 114, 115, 116, 117]	0.1139	[16, 19, 29, 43, 44, 46, 48, 49, 54, 55, 56, 57, 58, 61, 62, 65, 66, 68, 69, 70, 71, 72, 73, 76, 78, 79, 80, 81, 82, 83, 84, 86, 87, 88, 96, 97, 98, 99, 100, 101, 102, 104, 105, 106, 107, 109, 110, 111, 112, 113, 118, 119, 120, 122, 124, 125, 126, 129, 130, 131, 132, 133, 134, 135, 137, 138, 139, 140, 141, 142, 146, 150, 151, 152, 153, 155, 156, 157, 158, 159]	0.5063
YDL126C	0	0.8514	0.9792	104.4730	67	189	0.0145	0.0154	0.0245	0.0245	0.0262	[5, 9, 11, 12, 13, 17, 18, 19, 20, 21, 22, 23, 24, 25, 26, 27, 28, 29, 30, 41, 47, 49, 50, 51, 52, 53, 54, 55, 56, 57, 58, 65, 72, 113, 121, 122, 125, 130, 134, 137, 138, 141, 142, 143, 144, 145, 146, 147, 149, 150, 164, 169, 170, 171, 177, 179, 180, 186, 187, 188, 189, 190, 191, 192, 194, 195, 196, 197, 202, 215, 219, 232, 233, 238, 241, 243, 244, 245, 247, 248, 251, 252, 256, 257, 259, 260, 261…	0.2060	[15, 48, 168, 178, 208, 216, 218, 221, 225, 228, 229, 230, 231, 234, 235, 236, 237, 253, 255, 264, 335, 336, 358, 495, 499, 500, 501, 505, 506, 507, 509, 615, 719]	0.0395	[2, 3, 6, 7, 8, 10, 16, 31, 32, 33, 34, 35, 36, 37, 38, 39, 40, 42, 43, 44, 45, 46, 59, 60, 61, 62, 63, 64, 66, 67, 68, 69, 70, 71, 73, 74, 75, 76, 77, 78, 79, 80, 81, 82, 83, 84, 85, 86, 87, 88, 89, 90, 91, 92, 93, 94, 95, 96, 97, 98, 99, 100, 101, 102, 103, 104, 105, 106, 107, 108, 109, 110, 112, 114, 115, 116, 117, 118, 119, 120, 123, 124, 126, 127, 128, 129, 131, 132, 133, 135, 136, 139, 140,…	0.7138
YDL130W-A	1	0.9196	0.9806	95.0939	86	35	0.0189	0.0197	0.0010	0.0031	0.0010	[3, 6, 9, 10, 11, 13, 14, 16, 17, 18, 27, 28, 29, 30, 32, 37, 38, 39, 40, 42, 43, 46, 48, 51]	0.2791	[4, 5, 7, 8, 12, 24, 25, 31, 33, 41]	0.1163	[2, 15, 19, 20, 21, 22, 23, 26, 34, 35, 36, 44, 45, 47, 49, 50, 52, 53, 54, 55, 56, 57, 58, 59, 60, 61, 63, 64, 65, 66, 67, 68, 72, 73, 74, 75, 77, 78, 79, 80, 81, 83, 84, 85, 86, 87]	0.5349
YDL135C	1	0.8408	0.9568	98.0098	202	52	0.0160	0.0161	0.0001	0.0010	0.0001	[6, 8, 11, 23, 26, 44, 47, 52, 54, 72, 73, 75, 118, 134, 146, 147, 148, 153]	0.0891	[12, 16, 24, 36, 150]	0.0248	[2, 3, 4, 5, 7, 9, 14, 15, 17, 18, 19, 20, 21, 22, 25, 27, 28, 29, 30, 31, 32, 33, 34, 35, 37, 38, 39, 40, 41, 42, 43, 45, 46, 48, 49, 50, 51, 53, 55, 56, 57, 58, 59, 60, 61, 62, 63, 64, 65, 66, 67, 68, 69, 70, 71, 74, 76, 77, 78, 79, 80, 81, 82, 83, 84, 85, 86, 87, 88, 89, 90, 91, 92, 93, 94, 95, 96, 97, 98, 99, 100, 101, 102, 103, 104, 105, 106, 108, 109, 110, 111, 112, 113, 114, 115, 116, 119,…	0.8515
YDL140C	0	0.7296	0.9774	145.4876	197	184	0.0072	0.0073	0.0012	0.0012	0.0013	[7, 8, 15, 19, 26, 27, 29, 31, 32, 36, 37, 38, 40, 41, 42, 45, 49, 59, 60, 62, 63, 66, 67, 71, 72, 77, 80, 83, 91, 92, 95, 96, 97, 98, 99, 110, 124, 135, 137, 138, 142, 144, 145, 146, 149, 150, 151, 152, 153, 156, 158, 182, 183, 216, 231, 233, 234, 235, 247, 249, 267, 270, 284, 311, 312, 320, 322, 323, 325, 326, 327, 328, 349, 373, 381, 385, 387, 407, 410, 418, 421, 441, 442, 443, 447, 448, 450, …	0.1258	[56, 69, 139, 140, 141, 321, 324, 348, 388, 403, 1416]	0.0063	[2, 3, 4, 5, 6, 10, 11, 12, 13, 14, 16, 17, 18, 20, 21, 22, 23, 24, 25, 28, 30, 33, 34, 35, 39, 43, 44, 46, 47, 48, 50, 51, 52, 53, 54, 55, 57, 58, 61, 64, 65, 68, 70, 73, 74, 75, 76, 78, 79, 81, 82, 85, 86, 87, 88, 89, 90, 93, 94, 100, 101, 102, 103, 104, 105, 106, 107, 108, 109, 111, 112, 113, 114, 115, 116, 117, 119, 120, 121, 122, 123, 125, 126, 127, 128, 129, 130, 131, 132, 133, 134, 136, 14…	0.6953
YDL143W	1	0.8186	0.9808	114.4590	16	133	0.0152	0.0154	0.0037	0.0203	0.0037	[4, 5, 10, 19, 21, 25, 26, 28, 33, 37, 38, 39, 41, 43, 45, 47, 48, 49, 50, 51, 53, 54, 55, 57, 59, 60, 61, 72, 73, 76, 78, 84, 86, 95, 98, 99, 100, 103, 104, 107, 110, 121, 122, 123, 125, 128, 129, 132, 133, 134, 135, 136, 138, 146, 148, 166, 194, 195, 197, 220, 221, 275, 276, 285, 296, 302, 303, 305, 306, 307, 309, 314, 318, 328, 332, 335, 336, 337, 344, 374, 375, 379, 380, 381, 398, 400, 401, 4…	0.2178	[18, 22, 24, 27, 30, 31, 32, 34, 44, 74, 119, 124]	0.0227	[2, 3, 6, 7, 9, 11, 12, 13, 14, 15, 16, 17, 20, 23, 29, 35, 36, 40, 42, 46, 52, 56, 58, 62, 63, 64, 65, 66, 67, 68, 69, 70, 71, 75, 77, 79, 80, 81, 82, 83, 85, 87, 88, 89, 90, 91, 92, 93, 94, 96, 97, 101, 102, 105, 106, 108, 109, 111, 112, 113, 114, 115, 116, 117, 118, 120, 126, 127, 130, 131, 137, 139, 140, 141, 142, 143, 144, 145, 147, 149, 150, 151, 154, 155, 156, 157, 158, 159, 160, 161, 162,…	0.7197
YDL145C	0	0.7225	0.9814	136.1892	177	111	0.0099	0.0099	0.0055	0.0055	0.0060	[10, 12, 22, 23, 24, 25, 26, 27, 28, 29, 30, 31, 32, 33, 34, 35, 36, 37, 44, 65, 99, 128, 136, 151, 158, 162, 167, 173, 180, 181, 201, 215, 231, 232, 233, 235, 237, 267, 274, 279, 286, 289, 290, 305, 334, 362, 396, 397, 447, 448, 456, 464, 470, 481, 490, 494, 531, 534, 549, 550, 552, 553, 555, 569, 572, 578, 589, 591, 595, 619, 631, 651, 652, 654, 655, 657, 660, 664, 669, 721, 722, 723, 724, 783,…	0.0933	[8, 9, 11, 13, 14, 15, 17, 18, 19, 20, 21, 577, 592]	0.0108	[2, 3, 4, 5, 6, 7, 16, 38, 39, 40, 41, 42, 43, 45, 46, 47, 48, 49, 50, 51, 52, 53, 54, 55, 56, 58, 60, 61, 62, 63, 64, 66, 67, 68, 69, 70, 71, 72, 73, 74, 75, 76, 77, 80, 81, 82, 83, 84, 85, 86, 87, 88, 89, 90, 91, 92, 93, 94, 95, 96, 97, 98, 100, 101, 102, 103, 105, 106, 107, 108, 109, 110, 111, 112, 113, 114, 115, 116, 117, 118, 119, 120, 121, 123, 124, 125, 126, 127, 129, 130, 131, 132, 133, 1…	0.8102
YDL147W	1	0.8125	0.9766	107.1434	189	85	0.0148	0.0151	0.0014	0.0026	0.0014	[10, 13, 18, 21, 40, 59, 72, 74, 80, 82, 83, 85, 86, 87, 88, 89, 107, 109, 110, 111, 112, 113, 115, 116, 118, 144, 145, 153, 156, 181, 209, 210, 218, 230, 248, 249, 279, 281, 288, 296, 298, 300, 301, 303, 304, 322, 325, 338, 339, 354, 357, 359, 360, 361, 362, 368, 375, 390, 432, 435]	0.1348	[50, 51, 60, 61, 67, 81, 117, 119, 277, 282, 297]	0.0247	[2, 3, 4, 5, 6, 7, 8, 9, 11, 14, 15, 16, 17, 19, 20, 22, 23, 24, 25, 26, 27, 28, 29, 30, 31, 32, 33, 34, 35, 36, 37, 38, 39, 41, 42, 43, 44, 45, 46, 47, 48, 49, 52, 53, 54, 55, 56, 57, 58, 62, 63, 64, 65, 66, 68, 69, 70, 71, 73, 75, 76, 77, 78, 79, 84, 90, 91, 92, 93, 94, 95, 96, 97, 98, 99, 100, 101, 102, 103, 104, 105, 106, 108, 114, 120, 121, 122, 123, 124, 125, 126, 127, 128, 129, 130, 131, 1…	0.8090
YDL153C	1	0.8844	0.9699	103.0220	98	122	0.0139	0.0140	0.0003	0.0011	0.0003	[15, 24, 28, 39, 41, 44, 52, 61, 63, 65, 66, 69, 72, 84, 86, 87, 89, 101, 102, 103, 106, 109, 113, 116, 118, 121, 122, 129, 137, 162, 163, 165, 166, 170, 185, 215, 224, 228, 229, 231, 236, 245, 274, 276, 277, 283, 284, 286, 287, 289, 290, 300, 301, 302, 306, 325, 336, 343, 399, 420, 424, 425, 431, 443, 446, 447, 461, 463, 465, 492, 496, 513, 526, 527, 533, 538, 540, 543, 544, 547, 548, 549, 550, …	0.1475	[98, 100, 149]	0.0049	[2, 4, 5, 6, 7, 8, 10, 11, 12, 14, 16, 17, 18, 19, 20, 21, 22, 25, 26, 27, 29, 30, 32, 33, 34, 35, 36, 37, 38, 40, 42, 43, 45, 46, 47, 48, 49, 50, 51, 53, 54, 56, 57, 58, 59, 60, 62, 64, 67, 68, 70, 71, 73, 74, 75, 76, 77, 78, 79, 80, 81, 82, 83, 85, 88, 90, 91, 92, 93, 94, 95, 96, 97, 99, 104, 105, 107, 108, 110, 111, 112, 114, 115, 117, 119, 120, 123, 124, 125, 126, 127, 128, 130, 131, 132, 133…	0.7836
YDL157C	1	0.8250	0.9718	84.9898	118	32	0.0170	0.0170	0.0001	0.0002	0.0001	[3, 7, 8, 9, 26, 29, 31, 32, 36, 44, 45, 62, 85, 89, 90, 92, 103, 105, 108]	0.1610	[91]	0.0085	[2, 4, 5, 6, 10, 11, 12, 13, 14, 15, 16, 17, 18, 19, 20, 21, 22, 23, 24, 25, 27, 28, 30, 33, 34, 35, 38, 39, 40, 41, 42, 43, 46, 47, 48, 49, 50, 51, 52, 53, 54, 55, 56, 57, 58, 59, 61, 63, 64, 65, 66, 67, 68, 69, 70, 71, 72, 73, 74, 75, 76, 77, 78, 79, 80, 81, 82, 83, 84, 86, 87, 88, 93, 94, 95, 96, 97, 98, 99, 100, 101, 102, 104, 107, 109, 110, 111, 112, 113, 114, 115, 116, 117, 118, 119]	0.8051
YDL160C	1	0.7980	0.9672	91.4377	250	142	0.0172	0.0171	0.0031	0.0048	0.0031	[5, 6, 7, 8, 10, 11, 13, 15, 19, 20, 22, 25, 26, 27, 31, 40, 45, 46, 47, 48, 49, 50, 51, 53, 54, 55, 62, 65, 67, 68, 69, 71, 73, 74, 77, 82, 86, 87, 88, 92, 96, 97, 98, 103, 115, 129, 136, 137, 144, 145, 149, 150, 151, 152, 159, 160, 164, 166, 169, 170, 185, 189, 199, 206, 221, 224, 225, 227, 233, 238, 240, 241, 242, 244, 276, 278, 279, 281, 282, 283, 285, 287, 288, 289, 290, 291, 292, 293, 298, …	0.2549	[18, 70, 128, 265, 275, 284, 480]	0.0138	[2, 3, 4, 12, 14, 16, 17, 21, 23, 24, 28, 29, 30, 32, 33, 34, 35, 36, 37, 38, 39, 41, 42, 43, 44, 52, 56, 57, 58, 59, 60, 61, 64, 66, 72, 75, 76, 78, 79, 80, 81, 83, 84, 85, 89, 90, 91, 93, 94, 95, 99, 100, 101, 102, 104, 105, 106, 107, 108, 109, 110, 111, 112, 113, 114, 116, 117, 118, 119, 120, 121, 122, 123, 124, 125, 126, 127, 130, 131, 132, 133, 134, 135, 138, 139, 140, 141, 142, 143, 146, 14…	0.7154
YDL166C	1	0.7086	0.9607	88.4021	197	48	0.0207	0.0203	0.0010	0.0016	0.0010	[5, 8, 9, 10, 11, 12, 13, 17, 18, 24, 28, 33, 44, 58, 61, 80, 81, 82, 86, 94, 98, 102, 104, 108, 111, 112, 121, 130, 131, 140, 143, 144, 146, 152, 158, 165, 168, 170, 173, 176, 182]	0.2081	[7, 126, 135, 145, 172, 177]	0.0305	[2, 3, 4, 6, 14, 15, 16, 19, 20, 21, 22, 23, 25, 26, 27, 29, 30, 31, 32, 34, 35, 36, 37, 38, 39, 40, 41, 42, 43, 45, 46, 47, 48, 49, 50, 51, 52, 53, 54, 55, 56, 57, 59, 60, 62, 63, 64, 65, 66, 67, 68, 69, 70, 71, 72, 73, 74, 75, 76, 77, 78, 79, 83, 84, 85, 87, 88, 89, 90, 91, 92, 93, 95, 96, 97, 99, 100, 101, 103, 105, 106, 107, 109, 110, 113, 114, 115, 116, 117, 118, 119, 120, 122, 123, 124, 125…	0.7614
YDL168W	1	0.8620	0.9562	88.2001	130	114	0.0180	0.0178	0.0004	0.0025	0.0004	[3, 4, 5, 7, 9, 12, 14, 17, 26, 41, 44, 46, 55, 56, 59, 89, 93, 95, 102, 103, 104, 110, 119, 120, 121, 122, 123, 124, 125, 127, 149, 150, 158, 164, 170, 172, 173, 174, 186, 196, 235, 259, 262, 275, 295, 296, 297, 299, 300, 310, 318, 330, 331, 340, 344, 356, 368, 377]	0.1503	[52, 99, 109, 117]	0.0104	[2, 6, 8, 10, 11, 13, 15, 16, 18, 19, 20, 21, 22, 23, 24, 25, 27, 28, 29, 30, 31, 32, 33, 34, 35, 36, 37, 39, 40, 42, 43, 45, 47, 48, 49, 50, 51, 53, 54, 57, 58, 60, 61, 62, 63, 64, 65, 66, 67, 68, 69, 70, 71, 72, 73, 74, 75, 78, 79, 80, 81, 82, 83, 84, 85, 86, 87, 88, 90, 91, 92, 94, 96, 97, 98, 100, 101, 105, 106, 107, 108, 111, 112, 113, 114, 115, 116, 118, 126, 128, 129, 130, 131, 132, 133, 1…	0.8212
YDL173W	1	0.8681	0.9660	116.3038	39	72	0.0124	0.0123	0.0000	0.0003	0.0000	[27, 36, 76, 89, 102, 108, 112, 127, 129, 130, 139, 148, 159, 167, 211, 231, 235, 246, 247, 255, 256]	0.0712	[218]	0.0034	[2, 4, 5, 6, 7, 8, 9, 10, 11, 12, 14, 15, 16, 17, 18, 19, 20, 21, 22, 24, 25, 28, 29, 30, 31, 32, 33, 34, 35, 37, 38, 39, 40, 41, 42, 44, 45, 46, 47, 48, 49, 50, 51, 52, 53, 54, 55, 56, 57, 58, 59, 60, 61, 62, 63, 64, 65, 66, 69, 70, 71, 72, 74, 75, 77, 78, 79, 82, 83, 85, 86, 87, 88, 91, 92, 93, 94, 95, 96, 97, 98, 99, 101, 103, 104, 105, 106, 109, 110, 111, 113, 114, 115, 116, 117, 118, 119, 12…	0.8203
YDL185W	0	0.7521	0.9741	114.8025	47	145	0.0125	0.0126	0.0017	0.0017	0.0019	[16, 20, 21, 27, 28, 29, 30, 31, 32, 33, 35, 36, 37, 38, 39, 52, 70, 74, 76, 80, 81, 82, 83, 84, 85, 89, 90, 91, 92, 95, 101, 109, 123, 126, 128, 130, 131, 137, 148, 149, 150, 168, 169, 171, 172, 173, 180, 181, 182, 184, 187, 188, 189, 191, 192, 196, 197, 227, 229, 230, 231, 233, 236, 238, 242, 243, 244, 245, 247, 249, 250, 271, 275, 276, 281, 286, 288, 289, 293, 294, 299, 314, 317, 318, 335, 342…	0.1671	[71, 214, 228, 237, 339, 410, 411, 483, 493, 675, 1041]	0.0103	[2, 3, 4, 5, 6, 7, 8, 10, 11, 12, 13, 14, 15, 17, 18, 19, 22, 23, 24, 25, 26, 34, 40, 41, 42, 43, 44, 45, 46, 47, 48, 49, 50, 51, 53, 54, 55, 56, 57, 58, 59, 60, 61, 62, 63, 64, 65, 66, 67, 68, 69, 72, 73, 75, 77, 78, 79, 86, 87, 88, 93, 94, 96, 97, 98, 99, 100, 102, 103, 104, 105, 106, 107, 108, 110, 111, 112, 113, 114, 115, 116, 117, 118, 119, 120, 121, 122, 124, 125, 127, 129, 132, 133, 134, 1…	0.7778
YDL192W	1	0.7555	0.9500	101.1622	181	46	0.0154	0.0150	0.0010	0.0036	0.0010	[2, 4, 5, 6, 8, 9, 12, 17, 21, 22, 23, 24, 25, 26, 27, 28, 29, 30, 31, 33, 35, 38, 39, 40, 41, 42, 43, 49, 55, 58, 60, 61, 62, 74, 76, 77, 78, 79, 85, 86, 87, 88, 93, 94, 95, 97, 102, 107, 108, 111, 114, 116, 122, 124, 125, 131, 136, 144, 145, 147, 152, 153, 154, 156, 164, 170, 171, 174, 175, 177, 179]	0.3923	[3, 7, 10, 11, 13, 32, 57, 99, 101, 148, 149, 150, 151]	0.0718	[14, 15, 16, 18, 19, 20, 36, 37, 46, 50, 51, 53, 54, 59, 64, 65, 66, 67, 68, 69, 70, 71, 72, 73, 75, 82, 90, 91, 92, 96, 100, 103, 104, 105, 106, 109, 110, 112, 113, 115, 117, 118, 119, 120, 121, 123, 126, 127, 128, 129, 140, 141, 142, 143, 146, 155, 157, 158, 159, 160, 161, 162, 163, 165, 166, 167, 168, 169, 172, 173, 176, 178, 180]	0.4033
YDL195W	0	0.8628	0.9694	137.4417	249	167	0.0087	0.0087	0.0007	0.0007	0.0008	[8, 9, 10, 12, 13, 14, 15, 16, 17, 18, 25, 35, 38, 39, 40, 41, 42, 43, 44, 57, 58, 59, 60, 61, 63, 65, 72, 73, 74, 120, 122, 123, 124, 130, 171, 173, 174, 175, 182, 186, 201, 202, 204, 210, 211, 216, 217, 218, 219, 225, 226, 227, 259, 260, 264, 317, 318, 319, 320, 323, 340, 355, 358, 378, 385, 387, 388, 389, 390, 391, 392, 393, 427, 429, 430, 433, 434, 439, 447, 450, 451, 464, 465, 470, 472, 473,…	0.1673	[]	0.0000	[2, 3, 4, 5, 6, 7, 19, 20, 21, 22, 23, 24, 26, 27, 28, 29, 30, 33, 34, 36, 45, 47, 48, 49, 50, 51, 52, 53, 54, 55, 56, 62, 64, 66, 67, 68, 69, 70, 71, 75, 76, 77, 78, 79, 80, 81, 82, 83, 84, 85, 87, 88, 89, 90, 93, 94, 97, 98, 99, 100, 101, 102, 103, 106, 108, 109, 112, 114, 115, 117, 118, 119, 121, 125, 126, 127, 128, 129, 131, 132, 133, 134, 136, 137, 138, 139, 140, 141, 143, 144, 145, 146, 147…	0.6874
YDL198C	1	0.7335	0.9654	79.6386	44	97	0.0186	0.0186	0.0008	0.0042	0.0008	[10, 11, 19, 21, 30, 31, 32, 33, 35, 43, 54, 55, 69, 78, 83, 86, 90, 92, 93, 97, 124, 125, 131, 143, 168, 183, 203, 207, 226, 231, 286, 288]	0.1067	[14, 18, 24, 25, 26, 29, 40, 42, 77, 80, 81, 84, 85, 101, 141, 200, 236, 237, 239, 244, 254, 271, 291]	0.0767	[2, 3, 4, 5, 6, 7, 8, 9, 12, 13, 15, 16, 17, 20, 22, 23, 27, 28, 34, 36, 37, 38, 39, 41, 44, 45, 46, 48, 49, 50, 51, 52, 53, 57, 58, 60, 61, 62, 63, 64, 65, 66, 67, 68, 70, 71, 72, 73, 74, 75, 76, 79, 82, 87, 88, 89, 91, 94, 95, 96, 98, 99, 100, 102, 103, 104, 105, 106, 107, 108, 109, 110, 111, 112, 113, 114, 115, 116, 117, 118, 119, 120, 121, 122, 123, 126, 127, 128, 129, 130, 132, 133, 134, 135…	0.7700
YDL201W	1	0.6598	0.9711	73.5099	30	42	0.0165	0.0163	0.0001	0.0001	0.0001	[16, 17, 19, 31, 39, 42, 45, 59, 61, 64, 80, 81, 95, 97, 124, 128, 136, 164, 165, 232, 234, 238, 251, 256, 258]	0.0874	[21, 33, 34, 58, 79, 118, 122, 167, 171, 220]	0.0350	[2, 3, 4, 5, 6, 7, 10, 11, 13, 14, 15, 18, 20, 22, 23, 24, 25, 26, 27, 28, 29, 30, 32, 35, 36, 37, 38, 40, 41, 43, 44, 46, 47, 48, 49, 50, 51, 52, 53, 54, 55, 56, 57, 60, 62, 63, 65, 66, 67, 68, 69, 70, 71, 72, 73, 74, 75, 76, 77, 78, 82, 83, 84, 85, 86, 87, 88, 89, 90, 91, 92, 93, 94, 96, 98, 99, 100, 101, 102, 103, 104, 105, 106, 107, 108, 109, 110, 111, 112, 113, 114, 115, 116, 117, 119, 120, …	0.8217
YDL208W	1	0.7965	0.9639	90.3347	156	76	0.0194	0.0200	0.0022	0.0083	0.0022	[8, 15, 19, 21, 22, 27, 33, 40, 41, 44, 51, 52, 53, 54, 55, 84, 93, 96, 104, 105, 106, 110, 112, 124, 125, 126, 127, 128, 129, 130, 132, 138, 143]	0.2115	[36, 43, 89, 97, 98, 103, 108, 113, 114, 116, 117, 118, 121, 122, 123]	0.0962	[2, 3, 4, 5, 6, 7, 9, 10, 11, 12, 13, 14, 16, 17, 18, 20, 23, 24, 25, 26, 28, 29, 30, 31, 32, 34, 35, 37, 38, 39, 42, 45, 46, 47, 48, 49, 50, 56, 57, 58, 59, 60, 61, 62, 63, 64, 65, 66, 67, 68, 69, 70, 71, 72, 73, 74, 75, 76, 77, 80, 81, 82, 83, 85, 86, 87, 88, 90, 91, 92, 94, 95, 99, 100, 101, 102, 107, 109, 111, 115, 119, 120, 131, 133, 134, 135, 136, 137, 139, 140, 141, 142, 144, 145, 146, 147…	0.6795
YDL212W	1	0.8914	0.9586	96.4331	210	46	0.0158	0.0158	0.0001	0.0004	0.0001	[4, 6, 11, 12, 15, 16, 17, 18, 19, 23, 37, 38, 39, 44, 67, 88, 90, 109, 115, 119, 124, 137, 149, 152, 183]	0.1190	[10, 72]	0.0095	[2, 3, 5, 7, 8, 9, 13, 14, 20, 21, 22, 24, 25, 26, 27, 28, 29, 30, 31, 32, 33, 34, 35, 36, 40, 41, 42, 45, 46, 47, 48, 49, 50, 51, 52, 53, 54, 55, 56, 57, 58, 59, 60, 61, 62, 63, 64, 65, 66, 68, 69, 70, 71, 74, 75, 76, 77, 78, 79, 81, 82, 83, 84, 86, 87, 89, 91, 92, 93, 94, 95, 96, 97, 98, 99, 100, 101, 102, 103, 105, 106, 107, 108, 110, 111, 112, 113, 114, 116, 117, 118, 120, 121, 122, 123, 125,…	0.8238
YDL213C	1	0.8120	0.9535	93.7718	225	68	0.0184	0.0186	0.0005	0.0016	0.0005	[6, 11, 15, 16, 17, 41, 43, 45, 48, 56, 66, 67, 74, 102, 129, 133, 136, 146, 147, 148, 149, 150, 153, 154, 156, 161, 169, 171, 174, 211]	0.1333	[132, 138, 152]	0.0133	[2, 3, 4, 5, 7, 8, 9, 10, 12, 13, 14, 18, 19, 20, 21, 22, 23, 24, 25, 26, 27, 28, 29, 30, 31, 32, 33, 34, 35, 36, 37, 38, 39, 40, 42, 44, 46, 47, 49, 50, 51, 52, 53, 54, 55, 57, 58, 59, 60, 61, 62, 63, 64, 65, 68, 69, 70, 71, 72, 73, 75, 76, 77, 78, 79, 80, 81, 82, 83, 84, 85, 86, 87, 88, 89, 90, 91, 92, 93, 94, 95, 96, 97, 98, 99, 100, 101, 103, 104, 105, 106, 107, 108, 109, 110, 111, 112, 113, …	0.8356
YDL226C	1	0.8654	0.9615	89.4592	96	103	0.0168	0.0169	0.0021	0.0037	0.0021	[4, 5, 10, 12, 13, 14, 15, 16, 17, 18, 19, 30, 31, 33, 36, 37, 67, 68, 69, 74, 91, 100, 107, 141, 143, 144, 145, 146, 147, 149, 152, 156, 168, 169, 171, 175, 176, 210, 212, 214, 215, 216, 217, 218, 219, 220, 221, 223, 228, 230, 235, 237, 253, 254, 256, 270, 282, 310, 311, 315, 328, 329, 352]	0.1790	[20, 195, 198, 202, 203, 205, 208, 234]	0.0227	[2, 3, 6, 7, 8, 9, 11, 21, 22, 23, 24, 25, 26, 27, 28, 29, 34, 35, 38, 39, 40, 42, 43, 44, 45, 46, 47, 48, 49, 50, 51, 52, 53, 54, 55, 56, 57, 58, 59, 60, 61, 62, 63, 64, 65, 66, 70, 71, 72, 73, 75, 76, 77, 78, 79, 80, 81, 82, 83, 84, 85, 86, 87, 89, 90, 92, 93, 94, 95, 96, 97, 98, 99, 101, 102, 103, 104, 105, 106, 108, 109, 110, 111, 112, 113, 114, 115, 116, 117, 119, 120, 121, 122, 123, 125, 12…	0.7699
YDL236W	1	0.6482	0.9502	62.4045	56	77	0.0211	0.0205	0.0024	0.0064	0.0024	[6, 7, 8, 10, 16, 26, 27, 69, 71, 102, 103, 104, 105, 118, 119, 120, 125, 127, 148, 149, 153, 160, 162, 189, 202, 203, 204, 218, 220, 239, 240, 259, 260, 274, 276, 290, 292]	0.1186	[4, 5, 12, 13, 15, 17, 18, 19, 20, 21, 22, 23, 24, 25, 34, 67, 70, 75, 77, 80, 96, 100, 101, 106, 133, 146, 150, 215, 238]	0.0929	[2, 3, 9, 11, 14, 28, 29, 30, 31, 32, 33, 35, 36, 37, 38, 39, 40, 41, 42, 43, 44, 45, 47, 48, 49, 50, 51, 52, 53, 54, 55, 56, 57, 58, 59, 60, 61, 62, 63, 64, 65, 66, 68, 72, 73, 74, 76, 78, 79, 81, 82, 83, 84, 85, 86, 87, 88, 89, 90, 91, 92, 93, 95, 97, 98, 99, 107, 108, 109, 110, 111, 112, 113, 114, 115, 116, 117, 121, 122, 123, 124, 126, 128, 129, 130, 131, 132, 134, 135, 136, 137, 138, 139, 14…	0.7308
YDR002W	1	0.7513	0.9583	69.8706	201	72	0.0222	0.0227	0.0011	0.0043	0.0011	[4, 15, 19, 20, 21, 25, 39, 46, 72, 76, 88, 89, 92, 93, 94, 95, 99, 107, 110, 120, 121, 140, 141, 146, 162, 172, 173, 174, 175, 192]	0.1493	[23, 24, 43, 69, 70, 71, 74, 75, 82, 85, 86, 90, 91, 122, 145]	0.0746	[2, 3, 6, 7, 8, 9, 10, 11, 12, 13, 14, 16, 18, 22, 26, 27, 28, 29, 30, 31, 32, 33, 34, 35, 36, 37, 38, 40, 41, 42, 44, 45, 47, 48, 49, 50, 51, 52, 53, 54, 55, 56, 57, 58, 59, 60, 61, 62, 63, 64, 65, 66, 67, 68, 73, 77, 78, 79, 80, 81, 83, 84, 87, 96, 97, 98, 100, 101, 102, 103, 104, 105, 106, 108, 109, 111, 112, 113, 114, 115, 116, 117, 118, 119, 123, 124, 125, 126, 127, 128, 129, 130, 131, 132, …	0.7612
YDR023W	1	0.8362	0.9642	102.3162	206	145	0.0176	0.0176	0.0071	0.0113	0.0071	[2, 3, 4, 5, 6, 7, 9, 13, 14, 18, 20, 24, 28, 35, 36, 37, 39, 45, 47, 50, 51, 53, 56, 57, 58, 59, 60, 69, 70, 72, 74, 75, 76, 78, 80, 82, 83, 84, 85, 87, 88, 89, 92, 94, 95, 96, 98, 99, 100, 104, 106, 109, 110, 111, 113, 114, 116, 117, 118, 119, 122, 127, 130, 132, 133, 136, 137, 142, 143, 149, 150, 151, 152, 155, 157, 158, 163, 169, 175, 179, 180, 181, 184, 185, 189, 190, 192, 193, 195, 196, 198…	0.4784	[64, 67, 71, 73, 112, 337, 345, 364, 365, 368, 369, 370, 371, 372, 373, 374, 375, 377]	0.0390	[8, 10, 11, 12, 15, 16, 17, 19, 21, 22, 23, 25, 26, 27, 29, 30, 31, 32, 33, 34, 38, 40, 41, 42, 43, 44, 46, 48, 49, 52, 54, 55, 61, 62, 63, 65, 66, 68, 77, 79, 81, 86, 90, 91, 93, 97, 101, 102, 103, 105, 107, 108, 115, 120, 121, 123, 124, 125, 126, 128, 129, 131, 134, 135, 138, 139, 140, 141, 144, 145, 146, 147, 148, 153, 154, 156, 159, 160, 161, 162, 164, 165, 166, 167, 168, 170, 171, 172, 173, …	0.4740
YDR032C	1	0.6164	0.8924	84.1003	198	136	0.0272	0.0238	0.0244	0.0646	0.0244	[21, 37, 59, 80, 136, 143]	0.0303	[5, 6, 7, 8, 10, 11, 12, 13, 14, 15, 16, 17, 18, 19, 20, 23, 24, 25, 26, 28, 29, 30, 31, 32, 33, 34, 35, 36, 38, 39, 40, 41, 42, 43, 44, 45, 46, 48, 49, 51, 52, 56, 58, 62, 64, 65, 66, 67, 68, 69, 70, 72, 74, 75, 77, 78, 79, 83, 85, 86, 88, 89, 92, 95, 96, 97, 98, 99, 100, 101, 102, 103, 104, 105, 106, 110, 111, 113, 115, 116, 117, 119, 120, 121, 126, 127, 129, 130, 131, 132, 139, 140, 144, 145, …	0.6414	[2, 3, 4, 9, 22, 27, 47, 50, 53, 54, 55, 57, 60, 61, 63, 71, 73, 76, 81, 82, 84, 87, 90, 91, 93, 94, 107, 108, 109, 112, 114, 118, 122, 124, 125, 128, 133, 134, 135, 137, 138, 141, 142, 146, 149, 155, 156, 158, 164, 165, 168, 173, 178, 179, 180, 182, 183, 185, 188, 190, 192, 193, 194, 197]	0.3232
YDR033W	1	0.6868	0.9576	76.3612	64	82	0.0197	0.0197	0.0007	0.0025	0.0007	[5, 14, 16, 17, 26, 27, 33, 41, 42, 46, 47, 48, 49, 52, 62, 63, 88, 90, 98, 103, 129, 149, 168, 169, 174, 186, 190, 210, 248, 263, 272, 275, 287, 288, 289, 300, 301, 307]	0.1187	[15, 25, 30, 84, 100, 101, 110, 111, 181, 184, 191, 192, 193, 225, 264, 265, 271, 285, 290, 294, 295, 304]	0.0688	[2, 4, 6, 7, 8, 9, 10, 11, 12, 13, 18, 19, 20, 21, 22, 23, 24, 28, 29, 31, 32, 34, 35, 36, 37, 38, 39, 40, 43, 44, 45, 51, 53, 54, 55, 56, 57, 58, 59, 60, 61, 64, 65, 66, 67, 68, 69, 70, 71, 72, 73, 74, 75, 76, 77, 78, 79, 80, 82, 83, 85, 86, 87, 89, 91, 92, 93, 94, 95, 96, 97, 99, 102, 104, 105, 106, 107, 108, 109, 112, 113, 114, 115, 116, 117, 118, 119, 120, 121, 122, 123, 124, 125, 126, 127, 1…	0.7969
YDR035W	1	0.9049	0.9546	97.1074	114	89	0.0173	0.0174	0.0004	0.0028	0.0004	[3, 8, 9, 10, 12, 32, 33, 36, 51, 68, 74, 75, 81, 82, 83, 86, 94, 95, 96, 98, 100, 101, 103, 118, 119, 120, 125, 126, 128, 129, 132, 139, 154, 155, 174, 175, 190, 216, 217, 220, 235, 237, 238, 240, 265, 292, 294, 295, 297, 323, 338]	0.1378	[72, 73, 79, 85, 91, 92, 104, 236]	0.0216	[2, 4, 5, 6, 7, 11, 13, 14, 15, 16, 17, 18, 19, 20, 21, 22, 23, 25, 26, 27, 28, 29, 30, 31, 34, 35, 37, 38, 39, 40, 41, 42, 43, 44, 45, 46, 47, 48, 49, 50, 52, 53, 54, 55, 56, 57, 58, 59, 60, 61, 62, 63, 64, 65, 66, 67, 69, 70, 71, 76, 77, 78, 80, 84, 87, 88, 89, 90, 93, 97, 99, 102, 105, 106, 107, 108, 109, 110, 111, 112, 113, 114, 115, 116, 117, 121, 122, 123, 124, 127, 130, 131, 133, 134, 135,…	0.8135
YDR037W	1	0.9202	0.9813	90.4497	79	155	0.0166	0.0172	0.0032	0.0057	0.0032	[10, 11, 13, 15, 16, 21, 24, 27, 29, 32, 33, 34, 36, 41, 47, 48, 49, 51, 52, 54, 55, 56, 57, 58, 63, 80, 83, 87, 95, 100, 101, 113, 115, 116, 117, 118, 123, 124, 130, 132, 137, 138, 139, 140, 143, 145, 146, 148, 149, 156, 157, 158, 160, 163, 164, 172, 173, 175, 177, 178, 179, 184, 186, 187, 188, 189, 206, 220, 224, 227, 230, 235, 236, 239, 247, 253, 256, 257, 259, 260, 261, 262, 263, 266, 282, 28…	0.2386	[12, 14, 40, 50, 111, 131, 135, 171, 226, 240, 242, 244, 245, 246, 249, 250, 251, 252, 254, 255, 341]	0.0355	[2, 3, 5, 7, 9, 17, 18, 19, 20, 22, 23, 25, 26, 30, 31, 35, 37, 38, 39, 42, 43, 44, 45, 46, 53, 59, 60, 61, 62, 64, 65, 66, 67, 68, 69, 70, 71, 72, 73, 74, 75, 76, 77, 78, 79, 81, 82, 84, 85, 86, 88, 89, 90, 91, 92, 93, 94, 96, 97, 98, 99, 102, 103, 104, 105, 106, 107, 108, 109, 110, 112, 114, 119, 120, 121, 125, 126, 127, 128, 129, 133, 134, 136, 141, 142, 144, 147, 150, 151, 152, 153, 154, 155,…	0.7056
YDR044W	1	0.5768	0.8622	141.0497	72	223	0.0182	0.0148	0.0668	0.2248	0.0668	[15, 47, 48, 59, 131, 186, 287, 288]	0.0244	[2, 3, 4, 6, 7, 10, 11, 12, 13, 14, 16, 18, 19, 20, 21, 22, 23, 24, 25, 26, 27, 29, 30, 31, 33, 34, 35, 36, 37, 38, 39, 40, 41, 42, 43, 44, 45, 46, 49, 50, 51, 52, 53, 54, 55, 56, 57, 58, 61, 62, 63, 65, 66, 67, 68, 69, 70, 71, 72, 73, 77, 79, 81, 82, 83, 84, 85, 86, 87, 92, 94, 95, 96, 97, 98, 100, 101, 102, 103, 106, 108, 111, 112, 113, 115, 116, 119, 121, 124, 125, 128, 129, 130, 132, 134, 136…	0.6555	[5, 8, 9, 17, 28, 32, 60, 64, 74, 75, 76, 78, 80, 88, 89, 90, 91, 93, 99, 104, 105, 107, 109, 110, 114, 117, 118, 120, 122, 123, 126, 127, 133, 135, 143, 145, 149, 158, 161, 162, 172, 174, 183, 184, 185, 187, 188, 189, 190, 191, 192, 197, 198, 201, 202, 205, 207, 209, 213, 214, 215, 217, 218, 219, 220, 221, 223, 227, 228, 230, 236, 237, 238, 241, 245, 246, 247, 252, 256, 261, 266, 268, 269, 270, …	0.3201
YDR045C	1	0.8726	0.9552	82.6525	110	24	0.0182	0.0183	0.0002	0.0004	0.0002	[6, 8, 9, 10, 11, 12, 31, 48, 65, 67, 68, 69, 70, 71, 100]	0.1364	[]	0.0000	[2, 3, 4, 13, 14, 15, 16, 17, 18, 19, 20, 21, 22, 23, 24, 25, 26, 27, 28, 29, 30, 32, 33, 34, 35, 36, 37, 38, 39, 40, 41, 43, 44, 45, 46, 47, 49, 50, 51, 52, 53, 54, 55, 56, 57, 58, 59, 60, 61, 62, 63, 64, 66, 72, 73, 74, 75, 76, 77, 78, 79, 80, 81, 82, 83, 85, 87, 88, 89, 90, 92, 93, 94, 95, 96, 97, 98, 99, 101, 103, 104, 105, 106, 107, 108, 109, 110, 111]	0.8000
YDR050C	1	0.8142	0.9335	87.9779	248	80	0.0198	0.0197	0.0038	0.0086	0.0038	[2, 3, 5, 8, 9, 10, 14, 16, 24, 29, 30, 34, 35, 38, 39, 47, 48, 51, 56, 58, 62, 66, 70, 71, 73, 74, 75, 76, 78, 79, 80, 81, 82, 84, 86, 87, 88, 89, 90, 91, 92, 94, 96, 98, 99, 102, 103, 126, 128, 132, 133, 138, 139, 140, 142, 143, 144, 145, 146, 149, 150, 151, 152, 155, 156, 157, 160, 161, 162, 163, 164, 165, 167, 168, 171, 172, 173, 177, 179, 181, 182, 183, 185, 194, 195, 196, 201, 202, 205, 207…	0.4315	[54, 57, 59, 61, 63, 64, 65, 67, 68]	0.0363	[4, 6, 7, 11, 12, 13, 15, 17, 18, 19, 20, 21, 22, 23, 25, 26, 27, 28, 31, 32, 33, 36, 37, 40, 41, 42, 43, 44, 45, 46, 49, 50, 52, 53, 55, 60, 69, 72, 77, 83, 85, 93, 95, 97, 100, 101, 104, 105, 106, 107, 108, 109, 110, 111, 112, 113, 114, 115, 116, 117, 118, 119, 120, 121, 122, 123, 124, 125, 127, 129, 130, 131, 134, 135, 136, 137, 141, 147, 148, 153, 154, 158, 159, 166, 169, 170, 174, 175, 176, …	0.5282
YDR054C	1	0.8624	0.9635	85.9558	39	88	0.0178	0.0179	0.0009	0.0035	0.0009	[4, 5, 6, 7, 8, 9, 10, 11, 12, 13, 23, 32, 35, 38, 40, 41, 42, 43, 44, 45, 48, 51, 56, 70, 91, 95, 101, 103, 157, 158, 194, 201, 202, 215, 216, 218, 220, 232, 234, 239, 242, 243, 244, 251, 252, 269, 272, 276, 285]	0.1661	[3, 19, 29, 30, 31, 214, 219, 222, 229, 230, 235, 236, 238]	0.0441	[2, 14, 15, 16, 17, 18, 20, 21, 22, 24, 25, 26, 27, 28, 33, 34, 36, 37, 39, 46, 47, 49, 50, 52, 53, 54, 55, 57, 58, 59, 60, 61, 62, 64, 65, 66, 67, 68, 69, 71, 73, 74, 75, 76, 77, 78, 79, 80, 81, 82, 83, 84, 85, 86, 87, 88, 89, 90, 92, 93, 94, 96, 97, 98, 99, 100, 102, 104, 105, 106, 107, 108, 109, 110, 111, 112, 113, 115, 116, 118, 119, 120, 121, 122, 123, 126, 127, 128, 129, 130, 133, 134, 135,…	0.6915
YDR056C	1	0.6449	0.9821	90.3877	205	22	0.0138	0.0139	0.0001	0.0003	0.0001	[80, 96, 144, 151, 152, 195]	0.0293	[18, 22, 23, 28, 34, 78, 130, 135, 142, 145, 146, 191]	0.0585	[2, 4, 5, 7, 8, 9, 11, 12, 13, 14, 15, 16, 19, 20, 21, 24, 25, 26, 27, 29, 30, 31, 32, 33, 35, 36, 37, 38, 39, 40, 41, 42, 43, 44, 45, 46, 47, 48, 49, 50, 51, 52, 53, 54, 55, 56, 57, 59, 60, 62, 63, 64, 65, 66, 67, 68, 69, 70, 71, 72, 73, 74, 75, 76, 77, 79, 81, 82, 83, 84, 85, 86, 87, 88, 89, 90, 91, 92, 93, 94, 95, 97, 98, 99, 100, 101, 102, 103, 104, 105, 106, 107, 108, 109, 110, 111, 112, 113…	0.8683
YDR062W	1	0.6601	0.9832	104.6956	49	65	0.0112	0.0112	0.0005	0.0028	0.0005	[8, 9, 10, 26, 28, 85, 86, 87, 90, 94, 108, 182, 183, 184, 187, 189, 190, 221, 257, 260, 267, 294, 298, 299, 312, 315, 326, 356, 375, 410, 412, 415, 417, 437, 453, 457, 458, 459, 465, 512, 513, 533, 534, 542, 547]	0.0802	[4, 15, 17, 22, 23, 24, 25, 40, 82, 92, 134, 218, 219, 220, 255, 293, 514, 515, 541]	0.0339	[2, 5, 6, 7, 11, 12, 13, 14, 16, 18, 19, 20, 21, 27, 29, 30, 31, 32, 33, 34, 35, 36, 37, 38, 39, 41, 42, 43, 45, 46, 47, 48, 50, 51, 52, 53, 54, 55, 56, 57, 58, 59, 60, 62, 64, 66, 68, 69, 70, 71, 72, 73, 74, 75, 76, 78, 79, 80, 81, 83, 84, 88, 89, 91, 93, 95, 96, 97, 98, 99, 100, 101, 102, 103, 104, 105, 106, 107, 109, 110, 111, 112, 113, 114, 115, 116, 117, 118, 119, 120, 121, 122, 123, 124, 12…	0.7932
YDR063W	1	0.8543	0.9277	120.4999	149	50	0.0215	0.0214	0.0032	0.0056	0.0032	[3, 4, 6, 7, 8, 11, 12, 13, 15, 16, 17, 18, 19, 20, 21, 27, 28, 29, 30, 31, 32, 33, 34, 35, 37, 38, 39, 40, 41, 42, 44, 47, 48, 49, 50, 52, 58, 60, 64, 67, 68, 70, 71, 72, 75, 77, 78, 80, 84, 85, 87, 88, 89, 90, 91, 96, 101, 102, 103, 105, 106, 107, 109, 110, 111, 113, 114, 116, 117, 118, 119, 120, 122, 123, 125, 133, 138, 139, 140, 144, 145, 147]	0.5503	[9]	0.0067	[2, 5, 10, 14, 22, 23, 24, 25, 26, 36, 43, 45, 46, 51, 53, 54, 55, 56, 57, 59, 61, 62, 63, 65, 66, 69, 73, 74, 79, 81, 82, 83, 86, 92, 93, 94, 95, 97, 98, 99, 100, 104, 108, 112, 115, 121, 124, 126, 127, 128, 129, 130, 131, 132, 134, 135, 136, 137, 141, 142, 143, 146, 148, 149, 150]	0.4362
YDR064W	1	0.9046	0.9406	120.4528	151	47	0.0141	0.0140	0.0000	0.0003	0.0000	[5, 6, 7, 9, 10, 12, 13, 14, 15, 26, 30, 35, 38, 39, 43, 46, 62, 74, 80, 94, 103]	0.1391	[8, 11]	0.0132	[2, 3, 4, 17, 18, 20, 21, 22, 23, 24, 25, 27, 28, 31, 32, 33, 34, 36, 37, 40, 41, 42, 44, 45, 47, 48, 49, 50, 51, 52, 53, 54, 55, 56, 57, 58, 59, 60, 61, 63, 64, 65, 66, 67, 68, 69, 70, 71, 72, 73, 75, 76, 77, 78, 79, 81, 82, 83, 84, 85, 86, 87, 88, 89, 90, 91, 93, 95, 96, 97, 98, 99, 100, 101, 102, 104, 105, 106, 107, 108, 109, 110, 111, 112, 113, 114, 115, 116, 117, 118, 119, 120, 121, 122, 123…	0.8212
YDR071C	1	0.7136	0.9065	75.6920	191	65	0.0247	0.0239	0.0022	0.0032	0.0022	[3, 4, 5, 6, 7, 8, 10, 11, 14, 17, 22, 24, 25, 26, 27, 29, 31, 32, 33, 35, 37, 39, 41, 44, 49, 50, 51, 52, 57, 58, 59, 61, 62, 63, 64, 65, 66, 67, 68, 69, 70, 72, 73, 74, 75, 76, 77, 79, 80, 81, 82, 83, 85, 87, 88, 89, 90, 91, 92, 93, 97, 98, 100, 101, 102, 103, 105, 107, 110, 111, 112, 113, 115, 116, 117, 118, 119, 120, 122, 124, 125, 128, 130, 131, 132, 133, 134, 135, 136, 137, 138, 139, 140, 1…	0.6178	[9, 12, 16, 19, 48, 55, 56, 84, 106]	0.0471	[2, 13, 15, 18, 20, 21, 23, 28, 30, 34, 36, 38, 40, 42, 43, 45, 46, 47, 53, 54, 60, 71, 78, 86, 94, 95, 96, 99, 108, 109, 114, 121, 123, 126, 127, 129, 142, 144, 145, 147, 149, 154, 155, 157, 159, 160, 161, 162, 164, 165, 166, 167, 168, 169, 170, 171, 173, 177, 181, 182, 185, 189, 191]	0.3298
YDR086C	1	0.7191	0.9554	56.1408	80	32	0.0249	0.0255	0.0010	0.0029	0.0010	[3, 7, 9, 10, 13, 16, 19, 26, 30, 37, 39, 44, 48, 59, 65, 68]	0.2000	[15, 17, 20, 21, 22, 23, 24, 25, 33, 34]	0.1250	[2, 4, 5, 6, 8, 11, 12, 14, 18, 27, 28, 29, 31, 32, 35, 36, 38, 40, 41, 42, 43, 45, 46, 47, 49, 50, 51, 52, 53, 54, 55, 56, 57, 58, 60, 61, 62, 63, 64, 66, 67, 69, 70, 71, 72, 73, 74, 75, 76, 77, 78, 79, 80, 81]	0.6750
YDR087C	1	0.9259	0.9403	75.5519	22	100	0.0200	0.0204	0.0006	0.0026	0.0006	[4, 6, 8, 10, 11, 24, 25, 28, 31, 39, 52, 57, 58, 59, 63, 66, 111, 116, 119, 126, 127, 128, 130, 132, 133, 141, 142, 143, 145, 146, 147, 148, 160, 181, 193, 219, 229, 238, 246, 247, 249, 250, 257, 258, 259, 260, 261, 262, 264, 265, 267]	0.1835	[3, 5, 7, 12, 14, 22, 41, 242, 243, 248, 251, 252, 253, 254, 256]	0.0540	[2, 13, 15, 16, 17, 18, 20, 21, 23, 26, 27, 29, 30, 32, 33, 34, 35, 36, 37, 38, 40, 42, 43, 44, 45, 46, 47, 48, 49, 50, 51, 53, 54, 55, 56, 60, 61, 62, 64, 65, 67, 68, 69, 70, 71, 72, 73, 74, 75, 76, 77, 78, 80, 81, 82, 83, 84, 85, 86, 87, 88, 89, 90, 91, 92, 93, 94, 95, 96, 97, 98, 99, 100, 101, 102, 103, 104, 105, 106, 107, 108, 109, 110, 112, 113, 114, 115, 117, 118, 120, 121, 122, 123, 124, 1…	0.7302
YDR091C	1	0.7230	0.9790	105.9813	96	129	0.0144	0.0142	0.0012	0.0036	0.0012	[7, 9, 10, 11, 13, 14, 18, 36, 44, 45, 46, 47, 48, 49, 50, 51, 52, 53, 62, 71, 74, 86, 88, 89, 95, 105, 108, 117, 120, 123, 127, 135, 142, 168, 171, 173, 174, 175, 177, 180, 182, 189, 190, 191, 200, 202, 204, 205, 206, 211, 219, 258, 270, 291, 306, 320, 362, 363, 369, 376, 381, 382, 383, 409, 420, 423, 435, 438, 440, 443, 452, 454, 457, 462, 463, 477, 480, 481, 482, 484, 485, 486, 517, 535, 545, …	0.1447	[16, 81, 91, 118, 119, 126, 129, 136, 141, 152, 183, 193, 378, 444, 543, 547, 553, 554]	0.0296	[2, 3, 4, 5, 6, 8, 12, 15, 17, 19, 20, 21, 22, 23, 24, 25, 26, 27, 28, 29, 30, 31, 32, 33, 34, 35, 37, 38, 39, 40, 41, 42, 43, 54, 55, 56, 57, 58, 59, 60, 61, 63, 64, 65, 66, 67, 68, 69, 70, 72, 73, 75, 76, 77, 78, 79, 80, 82, 83, 84, 85, 87, 90, 92, 93, 94, 96, 97, 98, 99, 100, 101, 102, 103, 104, 106, 107, 109, 110, 111, 112, 113, 114, 115, 116, 121, 122, 124, 125, 128, 130, 131, 132, 133, 134,…	0.7648
YDR092W	1	0.8158	0.9018	73.2678	153	75	0.0229	0.0226	0.0089	0.0143	0.0089	[3, 4, 5, 6, 7, 8, 9, 10, 11, 12, 13, 17, 18, 19, 20, 21, 22, 23, 25, 26, 27, 29, 30, 35, 36, 37, 38, 39, 40, 41, 42, 43, 45, 46, 47, 51, 52, 53, 54, 55, 56, 58, 60, 61, 62, 63, 64, 65, 66, 67, 68, 69, 70, 71, 72, 73, 75, 76, 77, 79, 80, 81, 82, 83, 84, 86, 87, 89, 90, 93, 95, 97, 98, 99, 100, 101, 102, 103, 104, 105, 107, 108, 110, 111, 112, 113, 114, 115, 116, 120, 121, 122, 123, 124, 125, 126,…	0.7778	[2, 14, 15, 24, 31, 32, 33, 50]	0.0523	[28, 34, 44, 48, 57, 59, 74, 78, 85, 88, 91, 92, 94, 96, 106, 109, 117, 118, 119, 128, 130, 132, 137, 139]	0.1569
YDR098C	1	0.9815	0.9564	86.4824	250	127	0.0168	0.0175	0.0028	0.0065	0.0028	[13, 16, 17, 18, 20, 21, 22, 23, 25, 26, 29, 39, 57, 58, 59, 60, 61, 62, 63, 64, 65, 66, 67, 68, 69, 78, 84, 85, 86, 92, 97, 118, 145, 147, 157, 158, 159, 160, 161, 163, 167, 172, 173, 178, 195, 206, 230, 235, 236, 237, 239, 240, 241]	0.2120	[27, 28, 30, 31, 32, 33, 34, 35, 36, 37, 40, 41, 42, 43, 44, 45, 46, 47, 48, 49, 50, 51, 52, 53, 54, 55, 56, 130, 136, 138, 139, 140, 141, 142, 144, 146, 148, 149, 150, 151, 152, 153, 154, 155, 156]	0.1800	[38, 70, 71, 72, 73, 74, 75, 76, 77, 79, 80, 81, 82, 87, 88, 89, 90, 91, 93, 94, 95, 96, 98, 99, 100, 101, 102, 103, 104, 105, 106, 107, 108, 109, 110, 111, 112, 113, 114, 115, 116, 117, 120, 121, 122, 123, 124, 125, 126, 127, 128, 129, 131, 132, 133, 134, 135, 143, 162, 164, 165, 166, 168, 169, 170, 171, 174, 175, 176, 177, 179, 180, 181, 182, 183, 184, 185, 186, 187, 188, 189, 190, 191, 192, 19…	0.5280
YDR101C	1	0.8947	0.9673	88.1352	81	210	0.0173	0.0173	0.0067	0.0077	0.0067	[2, 4, 5, 6, 7, 9, 10, 11, 12, 13, 14, 15, 16, 17, 19, 20, 22, 24, 25, 29, 31, 33, 44, 45, 50, 51, 52, 53, 54, 57, 61, 66, 68, 69, 73, 74, 76, 77, 78, 80, 82, 85, 86, 90, 92, 93, 95, 97, 99, 102, 104, 105, 106, 107, 111, 112, 114, 115, 116, 118, 119, 120, 121, 122, 124, 126, 129, 131, 132, 133, 134, 136, 137, 138, 142, 143, 144, 146, 147, 148, 152, 154, 155, 157, 160, 164, 176, 179, 183, 185, 187…	0.4165	[8, 37, 39, 40, 43, 46, 47, 48, 49, 56, 58, 65, 67, 70, 94, 96]	0.0270	[3, 18, 21, 23, 26, 27, 28, 30, 32, 34, 35, 38, 41, 42, 55, 59, 60, 62, 63, 64, 71, 72, 75, 79, 81, 83, 84, 87, 88, 89, 91, 98, 100, 101, 103, 108, 109, 110, 113, 117, 123, 127, 128, 130, 135, 139, 140, 141, 145, 150, 151, 153, 158, 159, 161, 162, 163, 165, 166, 167, 168, 169, 171, 172, 173, 174, 175, 177, 178, 181, 184, 186, 190, 191, 194, 195, 202, 203, 205, 208, 210, 211, 219, 221, 222, 223, 2…	0.4941
YDR127W	0	0.8044	0.9942	158.5248	52	172	0.0071	0.0072	0.0001	0.0001	0.0001	[42, 68, 69, 71, 74, 89, 131, 137, 176, 178, 179, 180, 191, 192, 210, 226, 227, 284, 289, 323, 328, 330, 331, 333, 355, 357, 360, 363, 373, 379, 380, 433, 448, 449, 452, 455, 458, 459, 460, 464, 465, 467, 485, 536, 537, 585, 610, 613, 614, 615, 625, 648, 669, 672, 680, 687, 695, 706, 711, 712, 714, 717, 718, 719, 752, 756, 779, 781, 793, 797, 828, 833, 842, 849, 851, 853, 857, 867, 869, 900, 919,…	0.0951	[362]	0.0006	[2, 3, 4, 5, 6, 7, 8, 9, 10, 11, 12, 14, 15, 17, 18, 19, 20, 21, 22, 23, 26, 30, 31, 32, 33, 34, 35, 36, 37, 38, 39, 40, 43, 44, 45, 46, 47, 48, 49, 50, 51, 52, 53, 54, 56, 57, 58, 59, 60, 62, 63, 64, 65, 66, 67, 70, 72, 73, 75, 76, 77, 78, 79, 80, 81, 82, 83, 84, 85, 86, 87, 88, 90, 91, 92, 93, 94, 95, 96, 97, 98, 99, 100, 101, 102, 103, 104, 105, 106, 107, 108, 109, 110, 111, 112, 113, 114, 115…	0.7620
YDR129C	1	0.8900	0.9276	146.3789	130	172	0.0175	0.0173	0.0262	0.0344	0.0262	[2, 16, 17, 18, 19, 20, 21, 22, 23, 25, 26, 27, 28, 29, 30, 32, 33, 34, 35, 36, 37, 38, 39, 40, 41, 42, 43, 44, 45, 46, 47, 48, 49, 50, 51, 52, 53, 54, 55, 56, 58, 59, 60, 61, 62, 63, 64, 65, 66, 67, 69, 70, 71, 72, 73, 74, 75, 76, 77, 78, 79, 80, 81, 82, 83, 84, 85, 86, 87, 88, 89, 90, 91, 92, 94, 95, 97, 98, 99, 101, 102, 103, 105, 106, 107, 109, 110, 111, 112, 113, 114, 115, 116, 117, 118, 119…	0.7741	[3, 4, 5, 6, 7, 8, 9, 10, 11, 12, 13, 14, 15, 24, 191, 257, 259, 260, 262, 269, 385, 538, 606]	0.0358	[31, 57, 68, 93, 96, 104, 108, 145, 146, 149, 154, 155, 159, 160, 162, 163, 165, 166, 167, 168, 170, 171, 172, 173, 175, 181, 184, 189, 190, 197, 200, 223, 229, 235, 236, 237, 240, 247, 249, 250, 252, 261, 264, 268, 275, 276, 304, 312, 313, 314, 315, 318, 324, 366, 389, 390, 392, 403, 404, 405, 426, 428, 429, 430, 433, 434, 444, 446, 454, 455, 456, 459, 461, 462, 464, 468, 469, 471, 472, 476, 477…	0.1745
YDR139C	0	0.1554	0.9535	4.2707	77	43	0.0509	0.0581	0.0238	0.0238	0.0832	[]	0.0000	[3, 4, 8, 9, 11, 12, 13, 14, 15, 16, 17, 19, 20, 21, 22, 23, 24, 25, 26, 27, 28, 29, 34, 36, 40, 41, 42, 43, 45, 47, 48, 49, 50, 51, 52, 53, 54, 55, 56, 57, 64, 65, 66]	0.5584	[2, 5, 6, 7, 10, 18, 30, 31, 32, 33, 35, 37, 38, 39, 44, 46, 58, 59, 60, 61, 62, 63, 67, 68, 69, 70, 71, 72, 73, 74, 75, 76, 77, 78]	0.4416
YDR148C	1	0.9093	0.9373	125.5185	207	162	0.0154	0.0156	0.0091	0.0168	0.0091	[2, 3, 4, 6, 7, 8, 9, 10, 11, 12, 13, 14, 15, 16, 18, 19, 20, 22, 23, 24, 25, 29, 30, 31, 32, 33, 34, 35, 36, 38, 39, 40, 41, 42, 43, 45, 47, 50, 51, 52, 53, 54, 55, 56, 57, 60, 61, 63, 64, 65, 66, 67, 68, 69, 72, 74, 75, 76, 79, 80, 81, 82, 83, 84, 85, 87, 88, 90, 92, 93, 94, 95, 96, 97, 99, 100, 102, 103, 104, 105, 106, 107, 110, 111, 114, 115, 116, 120, 123, 126, 128, 129, 130, 132, 134, 135, …	0.6825	[189, 190, 192, 200, 202, 203, 210, 212, 213, 216, 217, 219, 220, 221, 222, 223, 224, 225, 227, 228, 229, 230, 231, 232, 233, 260, 261]	0.0583	[5, 21, 26, 27, 37, 44, 46, 62, 70, 73, 77, 78, 86, 91, 98, 101, 108, 109, 112, 113, 117, 118, 119, 121, 122, 124, 125, 127, 131, 133, 139, 140, 142, 150, 152, 153, 154, 155, 158, 159, 173, 177, 181, 183, 184, 193, 195, 196, 201, 208, 235, 244, 246, 250, 254, 256, 263, 264, 265, 270, 274, 279, 281, 282, 285, 286, 290, 312, 313, 315, 316, 324, 325, 327, 337, 339, 340, 343, 345, 346, 349, 354, 361,…	0.2246
YDR152W	1	0.8824	0.9541	86.8053	9	75	0.0177	0.0177	0.0006	0.0013	0.0006	[5, 7, 10, 11, 14, 15, 16, 18, 20, 21, 22, 23, 29, 35, 52, 59, 60, 61, 71, 79, 80, 82, 83, 90, 147, 148, 150, 172, 173, 175, 179, 186, 189, 190, 201, 210, 211, 213, 222, 227, 228, 229, 233]	0.1623	[165, 170, 171, 187]	0.0151	[2, 3, 4, 6, 8, 9, 12, 13, 17, 19, 24, 25, 26, 27, 28, 30, 31, 32, 33, 34, 36, 37, 38, 39, 40, 41, 42, 43, 44, 45, 46, 47, 48, 49, 50, 51, 53, 54, 55, 56, 57, 62, 63, 64, 66, 67, 68, 69, 70, 72, 73, 74, 76, 77, 78, 81, 84, 85, 86, 87, 88, 89, 91, 92, 93, 94, 95, 96, 97, 98, 99, 100, 101, 103, 104, 105, 106, 107, 108, 109, 110, 112, 113, 114, 115, 116, 117, 118, 120, 122, 123, 124, 125, 126, 127, …	0.7547
YDR155C	1	0.8356	0.8513	69.4310	162	75	0.0216	0.0218	0.0117	0.0366	0.0117	[2, 3, 4, 5, 6, 7, 8, 9, 10, 11, 30, 31, 33, 35, 36, 37, 38, 39, 40, 41, 42, 43, 45, 50, 51, 53, 54, 57, 58, 59, 60, 61, 62, 63, 64, 67, 68, 69, 72, 73, 74, 77, 79, 80, 81, 82, 83, 84, 85, 87, 88, 89, 90, 91, 92, 93, 94, 95, 96, 97, 98, 99, 100, 101, 102, 103, 104, 105, 106, 107, 108, 109, 110, 111, 112, 113, 114, 115, 116, 117, 118, 120, 121, 122, 123, 124, 125, 126, 128, 129, 130, 131, 132, 133…	0.7654	[13, 14, 16, 17, 18, 19, 20, 24, 27, 34, 44, 46, 47, 48, 49, 52, 55, 56, 65, 66, 70, 71, 75, 76, 78, 119]	0.1605	[12, 15, 21, 22, 23, 25, 26, 28, 29, 32, 86, 127]	0.0741
YDR156W	1	0.7319	0.9562	81.1075	137	40	0.0183	0.0183	0.0004	0.0006	0.0004	[19, 25, 26, 33, 41, 46, 86, 87, 88, 89, 98, 100, 101, 102, 117]	0.1095	[74, 75, 76, 77, 85]	0.0365	[2, 3, 4, 5, 6, 7, 8, 9, 10, 11, 12, 13, 14, 15, 16, 17, 18, 20, 21, 22, 23, 24, 27, 28, 29, 30, 31, 32, 34, 35, 36, 37, 38, 39, 40, 42, 43, 44, 45, 47, 48, 49, 50, 51, 52, 53, 54, 55, 56, 57, 58, 59, 62, 72, 73, 78, 79, 80, 81, 82, 83, 84, 90, 91, 92, 93, 94, 95, 96, 97, 99, 103, 104, 105, 106, 107, 108, 109, 110, 111, 112, 113, 114, 115, 116, 118, 119, 120, 121, 122, 123, 124, 125, 126, 127, 12…	0.7664
YDR158W	1	0.7695	0.9664	103.8531	109	78	0.0149	0.0150	0.0007	0.0025	0.0007	[17, 28, 106, 107, 108, 134, 138, 152, 165, 166, 177, 183, 184, 186, 189, 191, 192, 193, 200, 203, 229, 248, 250, 295, 296, 297, 300, 301, 302, 304, 307, 311, 312, 324]	0.0932	[167, 182, 187, 188, 190, 210, 272, 273, 289, 291, 305]	0.0301	[2, 3, 4, 5, 6, 7, 8, 9, 11, 12, 13, 14, 15, 16, 19, 20, 21, 22, 23, 24, 25, 26, 27, 29, 30, 31, 32, 33, 34, 35, 36, 37, 38, 39, 40, 41, 42, 43, 44, 45, 46, 47, 48, 49, 50, 51, 52, 53, 54, 55, 56, 58, 59, 60, 61, 62, 63, 64, 65, 66, 67, 68, 69, 70, 71, 72, 73, 74, 75, 76, 77, 78, 79, 80, 81, 82, 83, 84, 85, 86, 87, 88, 89, 90, 91, 92, 93, 94, 95, 96, 97, 98, 99, 100, 101, 102, 103, 104, 105, 109,…	0.8411
YDR161W	1	0.9372	0.9611	130.3255	131	93	0.0109	0.0110	0.0001	0.0007	0.0001	[16, 18, 22, 24, 27, 35, 50, 65, 66, 68, 84, 85, 92, 106, 110, 116, 128, 137, 151, 153, 154, 155, 195, 203, 224, 227, 228, 273, 274, 278, 281, 319, 328, 331, 334, 345, 347]	0.0956	[138, 190]	0.0052	[2, 3, 9, 12, 13, 14, 17, 19, 20, 21, 23, 25, 26, 28, 29, 30, 31, 32, 33, 34, 36, 37, 38, 40, 41, 42, 43, 44, 45, 46, 47, 48, 49, 51, 52, 53, 54, 55, 56, 57, 58, 59, 60, 61, 62, 63, 64, 67, 69, 70, 71, 72, 73, 74, 75, 76, 77, 78, 79, 80, 81, 82, 83, 86, 87, 88, 89, 90, 91, 93, 94, 95, 96, 97, 98, 99, 100, 101, 102, 103, 104, 105, 107, 108, 109, 111, 112, 113, 114, 115, 117, 118, 119, 120, 121, 12…	0.7571
YDR168W	1	0.8923	0.9732	106.5478	250	142	0.0150	0.0154	0.0018	0.0058	0.0018	[3, 5, 9, 22, 30, 32, 34, 35, 36, 38, 39, 40, 42, 43, 49, 57, 59, 65, 66, 71, 72, 76, 79, 80, 81, 82, 86, 87, 88, 89, 90, 91, 102, 115, 116, 118, 120, 121, 137, 138, 139, 140, 141, 145, 149, 150, 154, 173, 177, 178, 180, 182, 183, 184, 185, 215, 216, 219, 221, 222, 223, 224, 225, 226, 227, 228, 229, 230, 233, 238, 255, 263, 264, 266, 272, 275, 291, 292, 296, 330, 338, 351, 352, 353, 355, 358, 360…	0.2490	[203, 204, 206, 207, 212, 213, 214, 217, 325, 453, 454, 463, 464, 467, 468, 473, 477]	0.0336	[2, 4, 7, 8, 10, 11, 12, 13, 14, 15, 16, 17, 18, 19, 20, 21, 23, 24, 25, 26, 27, 28, 29, 31, 33, 37, 41, 44, 45, 46, 47, 48, 50, 52, 53, 54, 55, 56, 58, 60, 61, 62, 63, 64, 67, 68, 69, 70, 73, 74, 75, 77, 78, 83, 84, 85, 92, 93, 94, 95, 96, 97, 98, 99, 100, 101, 103, 104, 105, 106, 107, 108, 109, 110, 111, 112, 113, 114, 117, 119, 122, 123, 124, 125, 126, 127, 128, 129, 130, 131, 132, 135, 136, 1…	0.6818
YDR172W	1	0.8758	0.9665	116.6843	173	165	0.0154	0.0150	0.0099	0.0133	0.0099	[9, 10, 11, 12, 15, 17, 18, 23, 25, 26, 28, 39, 41, 42, 45, 46, 47, 51, 52, 53, 61, 63, 64, 65, 66, 67, 70, 72, 78, 79, 82, 83, 85, 88, 89, 91, 95, 96, 97, 101, 103, 107, 108, 113, 118, 124, 125, 126, 128, 129, 131, 139, 140, 148, 154, 156, 157, 160, 162, 163, 165, 167, 170, 173, 177, 180, 181, 182, 187, 189, 191, 193, 194, 195, 196, 197, 198, 199, 201, 203, 207, 211, 216, 219, 221, 223, 224, 228…	0.3635	[8, 38, 43, 44, 501, 511, 512, 516, 517, 518, 521]	0.0161	[2, 3, 6, 7, 13, 16, 19, 20, 21, 22, 24, 27, 29, 30, 31, 32, 33, 35, 36, 37, 40, 48, 49, 50, 54, 55, 56, 57, 58, 59, 60, 62, 68, 69, 71, 73, 74, 75, 76, 77, 80, 81, 84, 86, 87, 90, 92, 93, 94, 98, 99, 100, 102, 105, 106, 109, 110, 111, 112, 114, 115, 116, 117, 119, 120, 121, 122, 123, 127, 130, 132, 133, 134, 135, 136, 137, 138, 141, 142, 143, 144, 145, 146, 147, 149, 150, 151, 152, 153, 155, 158…	0.5869
YDR174W	1	0.6458	0.9703	64.8419	246	76	0.0212	0.0213	0.0010	0.0047	0.0010	[28, 34, 57, 74, 76, 91, 94, 102, 139, 141, 146, 147, 148, 155, 156, 180, 196, 199, 209, 210, 211, 216, 219, 221, 222, 223]	0.1057	[21, 29, 33, 37, 56, 60, 65, 69, 70, 73, 75, 77, 88, 99, 103, 122, 130, 133, 135, 136, 142, 143, 144, 145, 151, 152, 153, 154, 161, 198, 200, 204, 207, 208, 212, 213, 214, 215, 217, 218]	0.1626	[2, 4, 5, 6, 7, 8, 10, 11, 13, 14, 16, 18, 22, 23, 24, 25, 26, 27, 30, 31, 32, 35, 36, 38, 39, 40, 41, 42, 43, 44, 45, 46, 47, 48, 49, 50, 51, 52, 53, 54, 55, 58, 59, 61, 62, 63, 64, 66, 67, 68, 71, 72, 78, 79, 80, 81, 82, 83, 84, 85, 86, 87, 89, 90, 92, 93, 95, 96, 97, 98, 100, 101, 104, 105, 106, 107, 108, 109, 110, 111, 112, 113, 114, 115, 116, 117, 118, 119, 120, 121, 123, 124, 125, 126, 127,…	0.6911
YDR177W	1	0.5308	0.9586	111.7547	215	184	0.0267	0.0211	0.0824	0.0915	0.0824	[14, 42, 59, 64, 101, 198]	0.0279	[2, 3, 4, 5, 6, 7, 8, 9, 10, 11, 12, 13, 15, 17, 18, 19, 20, 22, 24, 26, 27, 28, 29, 30, 31, 32, 33, 34, 35, 37, 39, 40, 41, 43, 44, 45, 46, 47, 48, 49, 50, 51, 54, 56, 57, 61, 62, 63, 65, 67, 68, 69, 70, 71, 72, 73, 74, 75, 76, 77, 79, 80, 81, 82, 83, 84, 85, 86, 87, 88, 90, 91, 92, 93, 94, 95, 96, 98, 99, 102, 103, 105, 106, 107, 108, 109, 110, 111, 112, 114, 115, 116, 117, 118, 119, 120, 121, …	0.8233	[16, 21, 23, 25, 36, 38, 52, 53, 55, 58, 60, 66, 78, 89, 97, 100, 104, 113, 136, 137, 138, 141, 148, 156, 166, 167, 168, 171, 177, 200, 202, 206]	0.1488
YDR188W	1	0.7501	0.9651	99.9913	34	86	0.0136	0.0134	0.0002	0.0011	0.0002	[4, 25, 26, 75, 78, 80, 81, 83, 104, 106, 110, 133, 134, 235, 240, 313, 314, 319, 320, 321, 328, 329, 336, 384, 385, 386, 415, 418, 423, 429, 431, 447]	0.0586	[79, 107, 387]	0.0055	[2, 5, 6, 7, 8, 9, 10, 11, 12, 13, 14, 15, 17, 18, 19, 20, 21, 22, 23, 24, 27, 28, 29, 30, 31, 32, 33, 34, 35, 36, 37, 38, 39, 40, 41, 42, 43, 44, 45, 46, 47, 48, 49, 50, 51, 52, 53, 54, 55, 56, 57, 58, 59, 60, 61, 62, 63, 64, 65, 66, 67, 68, 69, 70, 71, 72, 73, 74, 76, 77, 82, 84, 85, 86, 87, 88, 89, 90, 91, 92, 93, 94, 95, 96, 97, 98, 99, 100, 101, 102, 103, 105, 108, 109, 111, 112, 113, 114, 1…	0.8590
YDR190C	1	0.7673	0.9651	88.0481	207	118	0.0164	0.0166	0.0010	0.0037	0.0010	[23, 25, 27, 30, 66, 67, 77, 101, 102, 106, 113, 115, 125, 137, 146, 152, 163, 167, 168, 169, 188, 190, 231, 238, 245, 259, 260, 262, 263, 267, 281, 282, 288, 294, 295, 297, 334, 336, 338, 340, 354, 357, 358, 359, 361, 365, 382, 384, 399, 400, 402, 404, 418, 422, 424, 425, 435, 436, 439, 442]	0.1296	[94, 109, 128, 129, 147, 217, 230, 256, 283, 293, 298, 332, 333, 342, 343, 352, 353, 360, 441]	0.0410	[2, 3, 4, 5, 6, 7, 8, 9, 10, 11, 12, 13, 14, 15, 16, 18, 20, 21, 22, 26, 28, 29, 31, 32, 33, 34, 35, 36, 37, 38, 39, 40, 41, 42, 43, 44, 45, 46, 47, 48, 50, 51, 52, 53, 54, 55, 56, 57, 58, 59, 60, 61, 62, 63, 64, 65, 68, 69, 70, 71, 73, 74, 75, 76, 78, 79, 80, 81, 82, 83, 84, 85, 86, 87, 88, 89, 90, 91, 92, 93, 95, 96, 97, 98, 99, 100, 103, 104, 105, 107, 108, 110, 111, 112, 114, 116, 117, 118, 1…	0.8121
YDR210W	1	0.7664	0.9290	54.1861	75	35	0.0333	0.0329	0.0011	0.0026	0.0011	[4, 6, 8, 9, 10, 13, 15, 19, 21, 22, 25, 32, 33, 35, 36, 50, 55, 58, 60, 61, 62, 66, 71, 73]	0.3200	[3, 7, 16, 29, 30, 31, 56, 59]	0.1067	[2, 5, 11, 12, 14, 17, 18, 20, 23, 24, 26, 27, 28, 34, 37, 38, 39, 40, 41, 42, 43, 44, 45, 46, 47, 48, 49, 51, 52, 53, 54, 57, 63, 64, 65, 67, 68, 69, 70, 72, 74, 75, 76]	0.5733
YDR212W	1	0.8394	0.9699	92.9082	47	142	0.0162	0.0161	0.0014	0.0039	0.0014	[6, 7, 8, 9, 10, 11, 15, 16, 32, 37, 40, 43, 44, 73, 79, 83, 84, 86, 88, 89, 90, 98, 101, 118, 121, 122, 125, 141, 142, 145, 150, 157, 162, 185, 196, 197, 201, 202, 209, 210, 211, 212, 213, 214, 215, 219, 238, 241, 244, 248, 249, 257, 258, 261, 272, 279, 290, 291, 292, 299, 312, 317, 318, 336, 337, 340, 341, 342, 355, 360, 362, 365, 382, 383, 384, 385, 389, 403, 404, 405, 406, 407, 408, 409, 410,…	0.1986	[63, 64, 66, 67, 68, 71, 74, 77, 448]	0.0161	[2, 3, 4, 5, 12, 13, 14, 17, 18, 19, 20, 21, 22, 23, 24, 25, 26, 27, 28, 29, 30, 31, 33, 34, 35, 36, 38, 39, 41, 42, 45, 46, 47, 48, 49, 50, 51, 52, 53, 54, 55, 56, 57, 58, 59, 60, 61, 62, 65, 69, 70, 72, 75, 76, 78, 80, 81, 82, 85, 87, 91, 92, 93, 94, 95, 96, 97, 99, 100, 102, 103, 105, 106, 107, 108, 109, 110, 111, 112, 113, 114, 115, 116, 117, 119, 123, 124, 126, 127, 128, 129, 130, 131, 132, …	0.7567
YDR214W	1	0.7351	0.9748	109.2575	94	178	0.0144	0.0139	0.0017	0.0030	0.0017	[3, 4, 5, 8, 16, 17, 18, 19, 20, 21, 22, 24, 25, 26, 27, 28, 29, 30, 31, 32, 39, 42, 44, 45, 46, 47, 48, 49, 50, 51, 52, 53, 54, 60, 61, 62, 72, 74, 75, 77, 78, 82, 86, 88, 90, 92, 93, 94, 97, 100, 104, 105, 107, 109, 110, 112, 115, 120, 123, 124, 126, 127, 136, 137, 140, 142, 145, 147, 148, 161, 166, 167, 172, 176, 181, 182, 187, 188, 190, 192, 194, 196, 200, 203, 206, 212, 216, 218, 223, 229, 2…	0.3486	[7, 9, 10, 11, 12, 13, 266]	0.0200	[2, 6, 14, 15, 23, 33, 34, 35, 36, 37, 38, 40, 41, 55, 56, 57, 58, 59, 63, 64, 65, 66, 67, 68, 69, 70, 71, 73, 76, 79, 80, 81, 83, 84, 87, 89, 91, 95, 98, 99, 101, 102, 108, 111, 113, 116, 117, 118, 119, 121, 122, 125, 128, 129, 130, 131, 132, 133, 134, 135, 138, 139, 143, 149, 150, 151, 152, 153, 154, 155, 156, 157, 158, 159, 160, 162, 164, 165, 168, 169, 170, 171, 175, 177, 178, 179, 180, 183, …	0.5629
YDR224C	0	0.5292	0.9903	64.1271	131	55	0.0234	0.0249	0.0021	0.0021	0.0025	[30, 85, 110]	0.0229	[3, 12, 13, 14, 19, 21, 22, 23, 24, 25, 26, 27, 28, 29, 48, 49, 50, 53, 55, 56, 69, 70, 71, 72, 73, 74, 75, 76, 77, 78, 79, 80, 81, 83, 84, 87, 89, 91, 92, 94, 95, 96, 97, 99, 100, 101, 102, 105, 107, 111, 112, 113]	0.3969	[2, 4, 5, 6, 7, 8, 9, 10, 11, 15, 16, 17, 18, 20, 31, 32, 33, 34, 35, 36, 37, 38, 39, 40, 41, 42, 44, 45, 46, 47, 57, 58, 59, 60, 61, 62, 63, 64, 65, 66, 67, 68, 82, 86, 88, 90, 93, 98, 103, 104, 106, 108, 109, 114, 115, 116, 117, 118, 119, 120, 121, 122, 123, 124, 125, 126, 127, 128, 129, 130, 131, 132]	0.5496
YDR226W	1	0.8436	0.9353	96.9818	222	61	0.0191	0.0190	0.0002	0.0014	0.0002	[3, 4, 6, 9, 10, 14, 15, 18, 29, 35, 47, 55, 73, 74, 77, 78, 79, 81, 97, 109, 115, 145, 148, 210]	0.1081	[32, 53, 93, 96]	0.0180	[2, 5, 7, 8, 11, 12, 13, 16, 17, 19, 20, 21, 22, 23, 24, 25, 26, 28, 30, 33, 36, 37, 38, 39, 40, 41, 42, 43, 44, 45, 46, 48, 49, 50, 51, 52, 54, 56, 57, 58, 59, 60, 61, 62, 63, 64, 65, 66, 67, 68, 69, 70, 71, 72, 75, 76, 80, 82, 83, 84, 85, 86, 87, 88, 89, 90, 91, 92, 94, 95, 98, 99, 100, 101, 102, 103, 104, 105, 106, 107, 108, 110, 111, 112, 113, 114, 116, 117, 118, 119, 120, 121, 122, 123, 124,…	0.8604
YDR232W	1	0.9093	0.9719	132.1900	36	118	0.0116	0.0117	0.0001	0.0008	0.0001	[11, 12, 13, 19, 20, 24, 25, 26, 27, 40, 41, 44, 56, 58, 60, 61, 62, 67, 70, 72, 73, 74, 79, 87, 93, 94, 119, 129, 131, 132, 134, 135, 137, 139, 140, 154, 156, 167, 168, 169, 170, 171, 189, 191, 224, 231, 256, 259, 261, 262, 263, 264, 309, 312, 313, 320, 345, 347, 348, 376, 389, 394, 397, 402, 418, 441, 442, 447, 448, 449, 456, 472, 473, 474, 476, 477, 480, 481, 483, 497, 498, 502, 520, 521]	0.1533	[23, 63, 113, 120, 121, 124, 127, 469]	0.0146	[2, 3, 4, 5, 6, 7, 8, 14, 15, 16, 17, 18, 21, 22, 28, 29, 30, 31, 33, 34, 35, 36, 37, 38, 39, 42, 43, 45, 46, 49, 50, 51, 52, 53, 54, 55, 57, 64, 65, 66, 68, 69, 71, 75, 76, 77, 78, 80, 81, 82, 83, 84, 85, 86, 88, 89, 90, 91, 92, 95, 96, 97, 98, 99, 100, 101, 102, 103, 104, 105, 106, 107, 108, 109, 110, 111, 112, 114, 115, 116, 117, 118, 122, 123, 125, 126, 128, 130, 133, 136, 138, 141, 142, 143,…	0.7536
YDR233C	1	0.7928	0.8675	106.0310	39	91	0.0210	0.0209	0.0064	0.0249	0.0064	[2, 3, 4, 5, 6, 8, 9, 11, 18, 33, 35, 43, 45, 46, 47, 48, 49, 50, 54, 55, 56, 57, 58, 60, 61, 62, 63, 64, 65, 66, 67, 68, 71, 73, 75, 76, 77, 78, 79, 80, 81, 82, 83, 85, 86, 87, 88, 89, 90, 91, 93, 94, 95, 96, 97, 98, 100, 101, 102, 103, 104, 105, 106, 107, 108, 110, 111, 112, 113, 114, 115, 116, 117, 118, 119, 120, 121, 122, 123, 124, 125, 126, 127, 128, 129, 130, 131, 132, 133, 135, 136, 137, 1…	0.7831	[7, 10, 12, 13, 14, 15, 16, 17, 19, 20, 21, 24, 25, 26, 29, 32, 36, 37, 69, 70]	0.0678	[22, 23, 27, 28, 30, 31, 34, 38, 39, 40, 41, 42, 44, 51, 52, 53, 59, 72, 74, 84, 92, 99, 109, 134, 139, 160, 164, 165, 169, 171, 191, 195, 197, 201, 213, 222, 250, 253, 260, 265, 268, 273, 278]	0.1458
YDR238C	0	0.8285	0.9914	113.8685	205	192	0.0150	0.0154	0.0152	0.0152	0.0655	[15, 16, 17, 18, 19, 20, 21, 23, 25, 26, 27, 28, 29, 34, 37, 39, 42, 47, 50, 52, 55, 56, 59, 61, 71, 72, 73, 76, 79, 81, 82, 83, 84, 85, 86, 87, 88, 89, 91, 92, 95, 97, 100, 103, 104, 105, 106, 108, 111, 112, 114, 117, 118, 119, 120, 123, 126, 129, 130, 131, 133, 136, 144, 146, 147, 150, 152, 153, 154, 155, 158, 160, 161, 162, 164, 165, 170, 172, 174, 177, 178, 180, 182, 185, 194, 195, 196, 198, …	0.3320	[4, 5, 7, 10, 11, 12, 13, 14, 22, 24, 41, 43, 46, 48, 49, 51, 63, 77, 80, 109, 213, 225, 226, 227, 228, 229, 243, 264, 450, 595, 627, 628, 724, 848, 879]	0.0360	[2, 6, 8, 9, 30, 31, 32, 33, 35, 36, 38, 40, 44, 53, 54, 57, 58, 60, 62, 64, 65, 66, 67, 68, 69, 70, 74, 75, 78, 90, 93, 94, 96, 98, 99, 101, 102, 107, 110, 113, 115, 116, 121, 122, 124, 125, 127, 128, 132, 134, 135, 137, 138, 139, 140, 141, 142, 143, 145, 148, 149, 151, 156, 157, 159, 163, 166, 167, 168, 169, 171, 173, 175, 176, 179, 181, 184, 186, 187, 188, 189, 190, 191, 192, 193, 197, 202, 20…	0.5817
YDR272W	1	0.7042	0.9647	87.8105	18	72	0.0189	0.0188	0.0013	0.0018	0.0013	[8, 9, 11, 12, 13, 18, 22, 38, 41, 42, 76, 79, 83, 84, 85, 92, 118, 124, 130, 148, 155, 157, 158, 166, 167, 207, 220, 239, 251]	0.1058	[16, 39, 40, 61, 64, 72, 75, 82, 125, 151, 219, 221, 252, 262]	0.0511	[2, 3, 4, 5, 6, 7, 10, 14, 15, 17, 19, 20, 21, 23, 24, 25, 26, 27, 28, 29, 30, 31, 32, 33, 34, 35, 36, 37, 43, 44, 45, 46, 47, 48, 49, 50, 51, 52, 53, 54, 55, 56, 57, 58, 59, 62, 63, 65, 66, 67, 68, 69, 70, 71, 73, 74, 77, 78, 80, 81, 86, 87, 88, 89, 90, 91, 93, 94, 95, 96, 97, 98, 99, 100, 101, 102, 103, 104, 105, 106, 107, 108, 109, 110, 111, 112, 113, 114, 115, 116, 117, 119, 120, 121, 122, 12…	0.8321
YDR276C	1	0.7057	0.9475	34.8638	55	31	0.0360	0.0353	0.0019	0.0051	0.0019	[3, 4, 5, 8, 11, 15, 19, 20, 22, 24, 25, 27, 28, 29, 30, 33, 38, 39, 41, 42, 43, 44, 45, 50, 53, 54, 56]	0.4909	[9, 10, 21, 23, 26, 36, 46]	0.1273	[2, 6, 7, 12, 13, 14, 16, 17, 18, 31, 32, 34, 35, 37, 40, 47, 48, 49, 51, 52, 55]	0.3818
YDR298C	1	0.8964	0.9691	131.4549	212	45	0.0119	0.0120	0.0001	0.0003	0.0001	[14, 15, 16, 20, 21, 22, 52, 58, 60, 72, 95, 108, 128, 148, 163, 164, 165, 166, 169, 170, 178]	0.0991	[158, 159]	0.0094	[2, 4, 5, 7, 8, 11, 12, 13, 17, 23, 24, 25, 26, 27, 28, 29, 30, 31, 32, 33, 34, 35, 36, 37, 38, 39, 40, 41, 43, 44, 45, 46, 47, 48, 49, 50, 51, 53, 54, 55, 56, 57, 59, 61, 62, 63, 64, 65, 66, 67, 68, 69, 70, 71, 74, 75, 76, 77, 78, 79, 80, 81, 82, 83, 84, 85, 86, 88, 89, 90, 91, 92, 93, 94, 96, 97, 98, 99, 100, 101, 102, 103, 104, 105, 107, 111, 112, 113, 114, 115, 116, 117, 118, 119, 122, 123, 1…	0.7972
YDR304C	1	0.9063	0.9651	106.0956	225	62	0.0172	0.0170	0.0002	0.0012	0.0002	[3, 7, 8, 9, 10, 11, 13, 16, 17, 18, 19, 20, 22, 38, 88, 89, 97, 100, 111, 124, 126, 151, 152, 153, 155, 156, 157, 159, 160, 202]	0.1333	[4, 5, 14, 39, 85, 87]	0.0267	[2, 6, 12, 15, 23, 24, 25, 26, 27, 28, 29, 30, 31, 32, 33, 35, 36, 37, 40, 41, 42, 43, 44, 45, 46, 47, 48, 49, 50, 51, 52, 53, 54, 55, 56, 57, 58, 59, 60, 61, 62, 63, 64, 65, 66, 67, 69, 70, 71, 72, 73, 74, 75, 76, 77, 78, 79, 80, 81, 82, 83, 84, 86, 90, 91, 92, 93, 94, 95, 96, 99, 101, 102, 103, 104, 105, 106, 107, 108, 109, 110, 112, 113, 114, 115, 116, 117, 118, 119, 120, 121, 122, 123, 125, 1…	0.8044
YDR321W	1	0.9322	0.9629	111.5213	125	93	0.0137	0.0138	0.0006	0.0011	0.0006	[4, 6, 7, 8, 9, 10, 11, 12, 14, 18, 20, 22, 46, 47, 48, 49, 50, 65, 89, 95, 98, 101, 104, 107, 114, 115, 117, 118, 119, 121, 122, 123, 130, 151, 171, 175, 176, 187, 188, 189, 191, 199, 201, 203, 206, 208, 209, 210, 249, 250, 251, 252, 274, 277, 279, 312, 327, 330, 331, 348, 349]	0.1601	[88, 110, 190]	0.0079	[2, 3, 5, 13, 15, 16, 17, 19, 21, 24, 25, 26, 27, 28, 29, 30, 31, 32, 33, 34, 35, 36, 38, 39, 40, 51, 52, 53, 54, 55, 56, 57, 58, 59, 60, 61, 62, 63, 64, 66, 67, 68, 70, 71, 72, 73, 74, 75, 76, 77, 78, 79, 80, 81, 82, 83, 84, 85, 86, 87, 90, 91, 92, 93, 94, 96, 97, 99, 100, 102, 103, 105, 106, 108, 109, 111, 112, 113, 116, 120, 124, 125, 126, 127, 128, 129, 131, 132, 133, 134, 135, 136, 137, 139,…	0.7769
YDR328C	1	0.5821	0.9732	53.5676	194	59	0.0226	0.0220	0.0019	0.0029	0.0019	[55, 57, 85, 88, 103, 106]	0.0309	[11, 24, 28, 29, 33, 34, 37, 38, 56, 58, 60, 61, 63, 69, 70, 71, 72, 73, 74, 75, 76, 79, 80, 81, 84, 86, 89, 90, 91, 92, 93, 94, 95, 96, 97, 98, 99, 100, 101, 117, 119, 120, 121, 123, 142, 147, 148, 154, 159, 162, 180, 182, 183]	0.2732	[2, 3, 4, 5, 6, 7, 8, 9, 10, 12, 13, 14, 15, 16, 18, 19, 20, 21, 22, 23, 25, 27, 30, 31, 32, 35, 36, 39, 40, 41, 42, 43, 44, 45, 46, 47, 48, 49, 50, 51, 52, 53, 54, 59, 62, 64, 65, 66, 67, 68, 77, 78, 82, 83, 87, 102, 104, 105, 107, 108, 109, 110, 111, 112, 113, 114, 115, 116, 122, 124, 125, 126, 127, 128, 129, 130, 131, 132, 133, 134, 135, 136, 137, 138, 139, 140, 141, 143, 144, 145, 146, 149, 1…	0.6804
YDR339C	0	0.5238	0.9862	84.5637	189	43	0.0195	0.0198	0.0008	0.0008	0.0015	[20, 120, 165]	0.0159	[7, 8, 16, 17, 18, 19, 29, 68, 69, 71, 73, 74, 75, 76, 77, 80, 81, 82, 85, 94, 95, 97, 101, 102, 103, 104, 114, 116, 117, 121, 125, 126, 150, 152, 160, 161, 164, 167, 177, 178]	0.2116	[2, 3, 4, 5, 6, 9, 10, 11, 12, 13, 14, 15, 21, 22, 23, 24, 25, 26, 27, 28, 30, 31, 32, 33, 34, 35, 36, 37, 38, 39, 40, 41, 42, 43, 44, 45, 46, 47, 48, 49, 50, 51, 52, 53, 54, 55, 56, 57, 58, 59, 60, 61, 62, 63, 64, 65, 66, 67, 70, 72, 78, 79, 83, 84, 86, 87, 88, 89, 90, 91, 92, 93, 96, 98, 99, 100, 105, 106, 107, 108, 109, 110, 111, 112, 113, 115, 118, 119, 122, 123, 124, 127, 128, 129, 130, 131,…	0.7725
YDR341C	1	0.8427	0.9794	103.5389	95	131	0.0151	0.0155	0.0081	0.0125	0.0081	[4, 10, 16, 21, 22, 23, 24, 25, 26, 27, 28, 30, 47, 49, 51, 53, 54, 55, 56, 57, 66, 70, 71, 72, 75, 86, 88, 89, 90, 92, 99, 100, 101, 112, 119, 120, 121, 122, 123, 124, 125, 126, 128, 148, 165, 174, 175, 177, 178, 179, 181, 185, 195, 197, 198, 199, 200, 201, 222, 224, 225, 226, 242, 247, 248, 249, 251, 252, 255, 303, 307, 310, 327, 335, 337, 339, 341, 378, 379, 382, 414, 418, 464, 465, 466, 467, …	0.1631	[11, 12, 41, 52, 58, 85, 91, 98, 147, 154, 157, 159, 160, 162, 163, 164, 166, 167, 168, 169, 170, 171, 172, 173, 184, 406]	0.0428	[2, 3, 5, 6, 7, 8, 9, 13, 14, 15, 17, 19, 20, 29, 31, 32, 33, 34, 35, 36, 37, 38, 39, 40, 42, 43, 44, 45, 46, 48, 50, 59, 60, 61, 62, 63, 64, 65, 67, 68, 69, 73, 74, 76, 77, 78, 79, 80, 81, 82, 83, 84, 87, 93, 94, 95, 96, 97, 102, 103, 104, 105, 106, 107, 108, 109, 110, 111, 113, 114, 115, 116, 117, 118, 127, 129, 130, 131, 132, 133, 134, 135, 136, 137, 138, 139, 140, 141, 142, 143, 144, 145, 146…	0.7677
YDR346C	1	0.6038	0.9796	101.9325	225	132	0.0152	0.0139	0.0194	0.0223	0.0194	[10, 13, 23, 27, 29, 158, 285, 352, 364, 401, 406, 445]	0.0249	[2, 3, 5, 6, 7, 8, 9, 12, 14, 15, 16, 17, 18, 20, 21, 26, 28, 33, 34, 35, 36, 37, 38, 40, 41, 42, 43, 44, 45, 46, 47, 48, 49, 50, 51, 52, 53, 54, 55, 56, 57, 59, 60, 61, 62, 63, 67, 68, 69, 71, 73, 74, 75, 78, 80, 81, 82, 83, 84, 86, 87, 90, 96, 98, 99, 100, 101, 102, 103, 104, 105, 106, 107, 108, 109, 110, 111, 112, 113, 115, 116, 117, 118, 119, 120, 121, 122, 123, 125, 126, 127, 128, 129, 130, …	0.7775	[4, 11, 19, 22, 24, 25, 30, 31, 32, 39, 64, 65, 66, 70, 72, 76, 77, 79, 89, 91, 92, 93, 94, 95, 97, 114, 132, 147, 149, 160, 166, 179, 203, 219, 222, 227, 243, 245, 255, 261, 264, 272, 275, 278, 281, 283, 287, 289, 310, 311, 314, 320, 329, 335, 337, 346, 349, 354, 356, 360, 362, 365, 368, 373, 398, 402, 403, 405, 407, 408, 409, 411, 446, 449, 459, 461, 462, 465]	0.1622
YDR353W	1	0.8135	0.9701	82.2576	63	84	0.0180	0.0179	0.0019	0.0047	0.0019	[3, 4, 7, 8, 9, 11, 13, 21, 22, 23, 24, 25, 26, 27, 28, 29, 30, 39, 40, 45, 46, 48, 57, 59, 64, 65, 76, 79, 86, 100, 106, 124, 129, 138, 159, 160, 161, 175, 176, 182, 188, 193, 199, 206, 207, 208, 212, 213, 215, 217, 221, 230, 235, 238, 242, 256, 257, 268, 269, 277, 287, 302]	0.1944	[10, 12, 15, 16, 17, 19, 20, 41, 42, 43, 44, 47]	0.0376	[2, 5, 6, 14, 18, 31, 32, 33, 34, 35, 36, 37, 38, 49, 50, 51, 52, 53, 54, 55, 56, 58, 60, 61, 62, 63, 66, 67, 68, 69, 70, 71, 72, 73, 74, 75, 77, 78, 80, 81, 82, 83, 84, 85, 87, 88, 89, 90, 91, 92, 93, 94, 95, 96, 97, 98, 101, 102, 103, 104, 105, 107, 108, 109, 110, 111, 112, 113, 114, 115, 116, 117, 118, 120, 121, 122, 123, 125, 126, 127, 128, 130, 131, 132, 133, 134, 135, 136, 137, 139, 141, 14…	0.7398
YDR361C	1	0.7571	0.8199	99.0953	27	19	0.0205	0.0230	0.0272	0.0273	0.0272	[40, 64, 65, 66, 67, 68, 69, 70, 72, 86, 96, 131, 137, 138, 140, 141, 161, 170, 212, 216, 220, 221, 222, 244, 249, 251, 257]	0.0954	[2, 3, 4, 5, 6, 7, 8, 9, 10, 11, 12, 13, 14, 15, 16, 17, 18, 19, 20, 21, 22, 23, 24, 25, 26, 27, 28, 29, 30, 31, 32, 33, 34, 35, 36, 37, 38, 39, 42, 43, 44, 45, 46, 47, 48, 49, 50, 51, 54, 55, 56, 57, 58, 59, 60, 61, 62, 63, 71, 73, 74, 75, 76, 77, 78, 79, 80, 81, 82, 83, 84, 85, 87, 88, 89, 90, 91, 92, 93, 94, 95, 97, 98, 99, 100, 101, 102, 103, 104, 105, 106, 107, 108, 109, 110, 111, 112, 113, …	0.8763	[41, 53, 142, 157, 162, 242]	0.0212
YDR368W	1	0.7686	0.9705	67.0760	56	97	0.0218	0.0219	0.0038	0.0094	0.0038	[3, 9, 10, 11, 23, 30, 31, 37, 44, 47, 49, 52, 53, 54, 59, 71, 74, 75, 76, 77, 78, 79, 86, 92, 95, 99, 111, 124, 141, 145, 146, 148, 155, 158, 161, 175, 176, 177, 178, 179, 180, 181, 182, 183, 189, 197, 202, 205, 230, 231, 233, 238, 244, 248, 256, 272, 278, 287, 288, 289, 290]	0.1955	[8, 12, 26, 34, 35, 38, 40, 41, 42, 43, 45, 46, 51, 57, 66, 113, 133, 134, 136, 137, 138, 139, 140, 142, 144, 154, 174]	0.0865	[2, 4, 5, 6, 7, 13, 14, 15, 16, 17, 18, 19, 20, 21, 22, 24, 25, 27, 28, 29, 32, 33, 36, 39, 48, 50, 55, 56, 58, 60, 61, 62, 63, 64, 65, 67, 68, 69, 70, 72, 73, 80, 81, 82, 83, 84, 85, 87, 88, 89, 90, 91, 93, 94, 96, 97, 98, 100, 101, 102, 103, 104, 105, 106, 107, 108, 109, 110, 112, 114, 115, 116, 117, 118, 119, 120, 121, 122, 123, 125, 126, 127, 128, 129, 130, 131, 132, 135, 143, 147, 149, 150, …	0.6923
YDR372C	1	0.8688	0.9803	155.9575	89	66	0.0117	0.0118	0.0017	0.0044	0.0017	[7, 20, 30, 34, 48, 49, 57, 59, 60, 61, 62, 63, 64, 65, 74, 75, 76, 90, 100, 101, 102, 103, 108, 109, 110, 113, 114, 115, 116, 123, 143, 168, 171, 176, 187, 252, 266, 267, 296, 313, 319]	0.1188	[42, 46, 50, 51, 52, 53, 56, 92, 93, 97, 98, 99, 106]	0.0377	[2, 3, 5, 6, 8, 9, 10, 11, 12, 15, 16, 17, 18, 23, 24, 25, 26, 27, 28, 29, 31, 32, 33, 35, 36, 37, 38, 39, 40, 41, 43, 44, 45, 47, 54, 55, 58, 66, 67, 68, 69, 70, 71, 72, 73, 77, 78, 79, 80, 81, 82, 83, 84, 85, 86, 87, 88, 89, 91, 94, 95, 96, 104, 105, 107, 111, 112, 117, 118, 119, 120, 121, 122, 124, 125, 126, 128, 129, 130, 131, 132, 133, 134, 135, 136, 137, 138, 139, 140, 141, 142, 144, 145, 1…	0.7420
YDR373W	1	0.8089	0.9800	137.9411	190	26	0.0106	0.0104	0.0000	0.0001	0.0000	[20, 24, 53, 120, 134]	0.0263	[52]	0.0053	[2, 3, 4, 5, 7, 8, 10, 11, 12, 15, 16, 17, 21, 22, 25, 26, 27, 28, 29, 30, 31, 32, 33, 34, 35, 37, 38, 39, 40, 41, 42, 43, 44, 45, 46, 47, 48, 49, 50, 51, 54, 55, 56, 57, 58, 59, 60, 61, 62, 63, 67, 69, 70, 71, 72, 73, 74, 75, 76, 77, 78, 79, 80, 81, 83, 84, 85, 86, 87, 88, 89, 90, 91, 92, 93, 94, 95, 98, 99, 100, 101, 102, 103, 104, 106, 107, 108, 110, 111, 113, 114, 115, 116, 121, 122, 123, 124…	0.8158
YDR377W	1	0.7571	0.9641	82.4719	101	34	0.0198	0.0201	0.0008	0.0014	0.0008	[3, 4, 6, 9, 10, 11, 34, 40, 51, 52, 53, 54, 55, 56, 58, 71, 91, 92]	0.1782	[31, 32, 33, 41, 80, 90]	0.0594	[2, 5, 7, 8, 12, 13, 14, 15, 16, 17, 18, 19, 20, 21, 22, 23, 24, 25, 26, 27, 28, 29, 30, 35, 36, 37, 38, 39, 42, 43, 44, 45, 46, 47, 48, 49, 50, 57, 59, 60, 61, 62, 63, 64, 65, 66, 67, 68, 69, 70, 72, 73, 74, 75, 77, 78, 79, 81, 82, 83, 84, 85, 86, 87, 88, 89, 93, 94, 95, 96, 97, 98, 99, 100, 101, 102]	0.7525
YDR378C	1	0.8693	0.9459	91.1459	86	31	0.0163	0.0165	0.0001	0.0003	0.0001	[13, 16, 17, 25, 30, 31, 50, 51, 53, 68, 69]	0.1279	[22, 52]	0.0233	[2, 3, 4, 5, 7, 10, 12, 14, 15, 19, 20, 21, 23, 24, 26, 27, 28, 29, 32, 33, 34, 35, 37, 38, 39, 40, 41, 42, 43, 44, 45, 46, 47, 48, 54, 55, 56, 57, 58, 59, 60, 62, 63, 64, 65, 66, 67, 70, 71, 72, 73, 74, 75, 76, 77, 78, 79, 80, 81, 82, 83, 84, 85, 86]	0.7442
YDR381W	1	0.8195	0.9443	67.9686	226	93	0.0217	0.0215	0.0014	0.0034	0.0014	[4, 8, 9, 10, 11, 15, 18, 24, 25, 26, 27, 28, 29, 30, 31, 32, 51, 52, 53, 57, 64, 76, 77, 79, 82, 92, 93, 94, 96, 97, 100, 113, 114, 118, 120, 127, 132, 139, 140, 141, 144, 145, 146, 147, 152, 153, 155, 165, 167, 171, 173, 180, 182, 190, 192, 195, 196, 198, 199, 200, 202, 204, 207, 212, 213, 216]	0.2920	[12, 14, 16, 50, 59, 95, 98, 99, 121, 176, 178, 181, 186, 187, 188]	0.0664	[2, 3, 5, 7, 13, 17, 19, 20, 21, 22, 23, 33, 34, 35, 36, 37, 38, 39, 40, 41, 42, 43, 44, 45, 46, 47, 48, 49, 54, 55, 56, 58, 60, 61, 62, 63, 65, 66, 67, 68, 69, 70, 71, 72, 73, 74, 75, 78, 80, 81, 83, 84, 85, 86, 87, 88, 89, 91, 101, 102, 103, 104, 105, 106, 107, 108, 109, 110, 111, 112, 115, 116, 117, 119, 122, 123, 124, 125, 126, 128, 129, 130, 131, 133, 134, 135, 136, 137, 138, 142, 143, 148, …	0.6327
YDR382W	1	0.8077	0.9509	84.2116	110	31	0.0182	0.0186	0.0001	0.0007	0.0001	[4, 29, 31, 56, 58, 75, 84, 85, 91, 96]	0.0909	[78, 79, 80, 82, 83, 92]	0.0545	[2, 3, 5, 6, 7, 8, 9, 10, 11, 12, 13, 14, 15, 16, 17, 18, 19, 20, 21, 22, 23, 24, 25, 27, 28, 30, 32, 33, 34, 35, 36, 37, 38, 39, 40, 41, 42, 43, 44, 45, 46, 47, 48, 49, 50, 51, 52, 53, 54, 55, 57, 59, 60, 61, 62, 63, 64, 65, 66, 67, 68, 69, 70, 71, 72, 73, 74, 76, 77, 81, 86, 87, 88, 89, 90, 93, 94, 95, 97, 98, 99, 100, 101, 102, 103, 104, 105, 106, 107, 108, 109, 110, 111]	0.8455
YDR384C	1	0.7572	0.9616	76.6178	19	78	0.0203	0.0204	0.0017	0.0054	0.0017	[4, 7, 11, 15, 16, 22, 34, 39, 42, 50, 55, 59, 60, 61, 63, 64, 68, 70, 73, 92, 110, 128, 139, 147, 148, 155, 158, 189, 191, 192, 238, 239]	0.1164	[17, 18, 29, 30, 32, 35, 37, 38, 40, 41, 45, 46, 47, 49, 51, 52, 126, 140, 152, 157]	0.0727	[2, 3, 5, 6, 8, 9, 10, 12, 13, 14, 19, 20, 21, 23, 24, 25, 26, 27, 28, 31, 33, 36, 43, 44, 48, 53, 54, 56, 57, 58, 62, 65, 66, 67, 69, 71, 72, 74, 75, 76, 77, 78, 79, 80, 81, 82, 83, 84, 85, 86, 87, 88, 89, 90, 91, 93, 94, 95, 96, 97, 98, 99, 100, 101, 102, 103, 104, 105, 106, 107, 108, 109, 111, 112, 113, 114, 115, 116, 117, 118, 119, 120, 121, 122, 123, 124, 125, 127, 129, 130, 131, 132, 133, 1…	0.7891
YDR388W	1	0.8348	0.9643	98.7210	226	89	0.0145	0.0142	0.0025	0.0061	0.0025	[2, 3, 5, 6, 7, 8, 9, 10, 16, 17, 18, 19, 20, 21, 23, 24, 25, 26, 27, 28, 29, 30, 31, 32, 33, 34, 35, 36, 37, 39, 41, 43, 44, 50, 55, 56, 59, 71, 74, 75, 78, 80, 88, 91, 92, 93, 98, 100, 101, 102, 105, 106, 107, 108, 118, 127, 132, 140, 143, 147, 152, 153, 156, 157, 159, 161, 162, 163, 164, 165, 166, 169, 174, 177, 178, 179, 181, 186, 187, 189, 190, 191, 192, 195, 196, 198, 199, 200, 202, 203, 20…	0.4876	[11, 12, 13, 14, 15, 160]	0.0124	[4, 22, 38, 40, 42, 45, 46, 47, 48, 49, 51, 52, 53, 54, 57, 58, 60, 61, 62, 63, 64, 65, 66, 67, 68, 69, 70, 72, 73, 76, 77, 79, 81, 82, 83, 84, 85, 86, 87, 89, 90, 94, 95, 96, 97, 99, 103, 104, 109, 110, 111, 112, 113, 114, 115, 116, 117, 119, 120, 121, 122, 123, 124, 125, 126, 128, 129, 130, 131, 133, 134, 135, 136, 137, 138, 139, 141, 142, 144, 145, 146, 148, 149, 150, 158, 167, 168, 170, 171, …	0.4336
YDR394W	1	0.6906	0.9714	80.8367	172	98	0.0176	0.0182	0.0201	0.0298	0.0201	[8, 12, 14, 15, 16, 18, 19, 21, 22, 24, 25, 27, 31, 33, 37, 46, 50, 55, 56, 67, 68, 69, 71, 74, 75, 100, 133, 136, 144, 146, 147, 148, 155, 156, 160, 162, 166, 169, 179, 208, 225, 226, 237, 239, 240, 262, 265, 268, 277, 281, 284, 285, 290, 292, 293, 310, 311, 322, 323, 325, 326, 329, 330, 331, 335, 417, 419]	0.1565	[20, 23, 30, 49, 51, 52, 53, 58, 64, 72, 143, 186, 187, 188, 189, 194, 195, 196, 197, 202, 206, 207, 211, 232, 242, 244, 267, 271, 278, 288]	0.0701	[2, 3, 4, 5, 6, 9, 10, 11, 13, 17, 26, 28, 29, 32, 34, 35, 36, 38, 39, 40, 41, 42, 43, 44, 45, 47, 48, 54, 57, 59, 60, 61, 62, 63, 65, 66, 70, 73, 76, 77, 78, 79, 80, 81, 82, 83, 84, 85, 86, 87, 88, 89, 90, 91, 92, 93, 94, 95, 96, 97, 98, 99, 101, 102, 103, 104, 105, 106, 107, 108, 109, 110, 112, 113, 114, 115, 116, 117, 118, 119, 120, 121, 122, 123, 124, 125, 126, 127, 128, 129, 130, 131, 132, 1…	0.7290
YDR397C	1	0.6181	0.9864	67.8816	146	36	0.0204	0.0202	0.0005	0.0009	0.0005	[11, 24, 25, 44, 67, 95, 116, 122]	0.0548	[12, 13, 14, 15, 16, 17, 18, 19, 20, 21, 22, 23, 36, 37, 38, 40, 41, 42, 45, 46, 47, 49, 58, 64, 69, 70, 108, 131]	0.1918	[2, 3, 4, 5, 6, 7, 8, 9, 10, 26, 27, 28, 29, 30, 31, 32, 33, 34, 35, 39, 43, 48, 50, 51, 52, 53, 54, 55, 56, 57, 59, 60, 61, 62, 63, 65, 66, 68, 71, 72, 73, 74, 75, 76, 77, 78, 79, 80, 81, 82, 83, 84, 85, 86, 87, 88, 89, 90, 91, 92, 93, 94, 96, 97, 98, 99, 100, 101, 102, 103, 104, 105, 106, 107, 109, 110, 111, 112, 113, 114, 115, 117, 118, 119, 120, 121, 123, 124, 125, 126, 127, 128, 129, 130, 13…	0.7534
YDR399W	1	0.8833	0.9452	99.5450	221	68	0.0186	0.0187	0.0003	0.0046	0.0003	[3, 6, 7, 17, 25, 26, 29, 42, 43, 46, 48, 138, 157, 160, 178, 181, 201]	0.0769	[4, 8, 9, 10, 11, 13, 15, 19, 20, 21, 22, 30]	0.0543	[2, 12, 14, 16, 18, 23, 24, 27, 28, 31, 32, 33, 34, 35, 36, 37, 38, 39, 41, 44, 45, 49, 50, 51, 52, 53, 54, 55, 56, 57, 58, 59, 60, 61, 62, 63, 64, 65, 66, 67, 68, 69, 70, 71, 72, 73, 74, 75, 76, 77, 78, 79, 80, 81, 82, 83, 84, 85, 86, 87, 88, 89, 90, 91, 92, 93, 94, 95, 96, 97, 98, 99, 100, 101, 102, 103, 104, 105, 106, 107, 108, 109, 110, 111, 112, 114, 115, 116, 118, 119, 121, 122, 123, 124, 1…	0.8281
YDR404C	1	0.9074	0.9766	134.1339	171	32	0.0122	0.0123	0.0001	0.0007	0.0001	[7, 8, 9, 11, 12, 13, 14, 19, 20, 21, 22, 25, 26, 28, 46, 60, 78, 93, 126, 142, 159]	0.1228	[3, 4, 5, 6, 10]	0.0292	[2, 15, 16, 17, 18, 23, 24, 29, 30, 31, 32, 33, 34, 35, 36, 37, 38, 39, 40, 41, 42, 43, 44, 45, 47, 48, 49, 50, 51, 52, 53, 54, 55, 56, 57, 58, 59, 61, 62, 63, 64, 65, 66, 67, 69, 70, 71, 72, 75, 80, 81, 82, 83, 84, 85, 87, 88, 89, 90, 94, 95, 96, 97, 98, 99, 101, 102, 103, 104, 105, 106, 107, 108, 109, 110, 111, 113, 114, 115, 116, 117, 118, 119, 120, 121, 122, 123, 125, 130, 131, 132, 133, 134,…	0.7251
YDR408C	1	0.8969	0.9793	139.0353	214	48	0.0111	0.0112	0.0002	0.0006	0.0002	[7, 41, 66, 79, 100, 108, 109, 117, 120, 122, 125, 126, 128, 129, 133, 134, 156, 158, 159, 160, 164, 168]	0.1028	[78, 112, 118]	0.0140	[2, 3, 4, 5, 6, 8, 9, 10, 11, 13, 14, 16, 17, 18, 19, 20, 21, 22, 24, 25, 26, 27, 28, 29, 30, 31, 34, 37, 38, 39, 40, 43, 46, 47, 48, 49, 50, 51, 52, 53, 54, 55, 56, 57, 58, 59, 60, 62, 63, 64, 65, 68, 69, 70, 71, 72, 73, 74, 75, 76, 77, 80, 81, 82, 83, 84, 85, 86, 87, 88, 89, 90, 92, 94, 95, 96, 97, 98, 99, 101, 102, 103, 104, 105, 106, 107, 110, 111, 113, 114, 115, 116, 119, 121, 123, 124, 127,…	0.7850
YDR412W	1	0.9242	0.9697	133.9354	235	63	0.0121	0.0123	0.0004	0.0022	0.0004	[6, 15, 17, 20, 28, 36, 40, 48, 52, 53, 56, 58, 59, 61, 63, 64, 65, 71, 73, 76, 78, 79, 80, 81, 98, 102, 105, 135, 137, 177, 189, 191, 201, 202, 225]	0.1489	[43, 44, 45, 46, 47, 54, 55, 60]	0.0340	[2, 3, 7, 9, 12, 13, 14, 16, 18, 19, 21, 22, 23, 24, 25, 26, 27, 29, 30, 31, 32, 33, 34, 35, 38, 39, 41, 42, 49, 50, 51, 57, 62, 66, 67, 68, 69, 70, 72, 74, 75, 77, 82, 83, 84, 85, 86, 87, 88, 89, 90, 91, 94, 95, 96, 97, 100, 104, 106, 107, 108, 109, 111, 112, 114, 115, 116, 117, 118, 121, 122, 123, 124, 125, 126, 127, 128, 129, 130, 131, 132, 133, 134, 136, 138, 139, 140, 142, 143, 144, 145, 146…	0.7319
YDR427W	1	0.8282	0.9690	106.3599	137	86	0.0166	0.0165	0.0040	0.0104	0.0040	[2, 4, 5, 6, 7, 9, 10, 11, 27, 29, 30, 31, 34, 38, 39, 45, 46, 48, 49, 51, 62, 63, 65, 66, 67, 68, 75, 78, 79, 82, 87, 90, 91, 92, 95, 96, 100, 104, 108, 109, 110, 111, 112, 114, 116, 117, 119, 121, 122, 127, 130, 134, 152, 154, 159, 161, 166, 176, 179, 188, 192, 200, 207, 208, 211, 216, 231, 236, 238, 246, 250, 255, 258, 263, 264, 268, 275, 283, 287, 289, 296, 297, 300, 305, 307, 315, 318, 325, …	0.2672	[8, 13, 14, 15, 16, 17, 18, 19, 20, 21, 22, 23, 24, 25, 26, 28, 32, 33, 42, 44, 93]	0.0534	[3, 12, 35, 36, 37, 40, 41, 43, 47, 50, 52, 53, 54, 55, 56, 57, 58, 59, 60, 61, 64, 69, 72, 73, 74, 76, 77, 80, 81, 83, 84, 85, 86, 88, 89, 94, 97, 98, 99, 101, 102, 103, 105, 106, 107, 113, 115, 118, 120, 123, 124, 125, 126, 128, 129, 131, 132, 133, 135, 136, 137, 138, 139, 140, 141, 142, 143, 145, 146, 147, 148, 149, 150, 151, 153, 155, 156, 157, 158, 160, 162, 163, 164, 165, 167, 168, 169, 170…	0.6285
YDR429C	1	0.8386	0.9630	97.4084	18	97	0.0169	0.0170	0.0017	0.0046	0.0017	[11, 17, 18, 20, 21, 25, 27, 42, 45, 46, 56, 58, 61, 64, 67, 70, 76, 107, 112, 126, 127, 128, 142, 143, 144, 145, 146, 149, 150, 152, 154, 155, 157, 158, 159, 170, 171, 172, 173, 176, 186, 199, 221, 223, 224, 236, 238, 239, 240, 246, 247, 255, 259, 260, 261, 262, 263, 264]	0.2117	[19, 132, 156, 166, 167, 234, 237, 241, 243, 244, 248, 251]	0.0438	[2, 3, 4, 5, 6, 7, 8, 9, 10, 12, 14, 15, 16, 22, 24, 26, 28, 29, 30, 31, 32, 33, 34, 35, 36, 37, 38, 39, 40, 41, 43, 44, 47, 48, 49, 50, 51, 52, 53, 54, 55, 57, 59, 60, 62, 63, 65, 66, 68, 69, 71, 72, 73, 74, 75, 77, 78, 79, 80, 82, 83, 84, 85, 86, 87, 88, 89, 90, 91, 92, 93, 94, 95, 96, 97, 98, 99, 100, 101, 102, 103, 104, 105, 106, 108, 109, 110, 111, 113, 114, 115, 117, 118, 119, 120, 121, 122…	0.7299
YDR432W	1	0.8988	0.9537	100.4419	158	116	0.0157	0.0157	0.0001	0.0007	0.0001	[4, 7, 9, 10, 12, 17, 18, 25, 26, 57, 63, 90, 95, 96, 111, 113, 114, 115, 141, 149, 150, 151, 172, 189, 190, 213, 214, 229, 230, 232, 243, 263, 266, 279, 295, 296, 298, 310, 311, 317, 338, 349, 357, 369, 395]	0.1087	[8, 11, 350]	0.0072	[2, 3, 6, 13, 14, 15, 16, 19, 20, 21, 22, 23, 24, 27, 28, 29, 30, 31, 32, 33, 34, 35, 36, 37, 38, 39, 40, 41, 42, 43, 44, 45, 46, 47, 48, 49, 50, 51, 52, 53, 54, 55, 56, 58, 59, 60, 61, 62, 64, 65, 66, 67, 68, 69, 70, 71, 72, 73, 74, 75, 76, 77, 78, 79, 80, 81, 82, 83, 84, 85, 86, 87, 88, 89, 91, 92, 93, 94, 97, 98, 99, 100, 101, 102, 103, 104, 105, 106, 107, 108, 112, 116, 117, 118, 119, 120, 12…	0.8671
YDR454C	1	0.7952	0.9478	64.1901	187	58	0.0218	0.0215	0.0003	0.0013	0.0003	[9, 10, 11, 12, 17, 18, 19, 23, 31, 34, 35, 36, 37, 38, 40, 56, 60, 63, 79, 80, 98, 119, 153, 168]	0.1283	[8, 32, 115, 155, 161]	0.0267	[2, 5, 6, 7, 14, 15, 16, 20, 21, 22, 24, 25, 26, 27, 28, 29, 30, 33, 39, 41, 42, 43, 44, 45, 46, 47, 48, 49, 50, 51, 52, 53, 54, 55, 57, 58, 59, 61, 62, 64, 65, 66, 67, 68, 69, 70, 71, 72, 73, 74, 75, 76, 77, 78, 81, 82, 83, 84, 85, 86, 87, 88, 89, 90, 91, 92, 93, 94, 95, 96, 97, 99, 100, 101, 102, 103, 104, 105, 106, 107, 108, 109, 110, 111, 112, 113, 114, 116, 117, 118, 120, 121, 122, 123, 124,…	0.8289
YDR461W	0	0.5187	0.7513	58.2385	36	29	0.0546	0.0581	0.0103	0.0103	0.0120	[9]	0.0278	[2, 3, 6, 7, 8, 10, 11, 12, 14, 15, 16, 18, 19, 22, 24, 26, 27, 28, 29, 30, 31, 32, 33, 34, 35, 36, 37]	0.7500	[4, 5, 13, 17, 20, 21, 23, 25]	0.2222
YDR471W	1	0.9112	0.9404	100.6152	136	44	0.0147	0.0150	0.0001	0.0003	0.0001	[10, 11, 12, 14, 15, 16, 17, 43, 59, 60, 61, 62, 79, 80, 81, 82, 89, 106]	0.1324	[8, 9, 13, 45, 46, 55, 56, 57, 58, 68]	0.0735	[2, 3, 4, 6, 7, 18, 19, 20, 21, 22, 23, 24, 25, 26, 27, 28, 29, 30, 31, 32, 33, 35, 36, 37, 38, 39, 40, 41, 42, 44, 48, 49, 50, 51, 52, 53, 54, 63, 64, 65, 66, 67, 69, 70, 71, 72, 73, 74, 75, 76, 77, 78, 83, 84, 85, 86, 87, 88, 90, 91, 92, 93, 95, 96, 97, 98, 99, 100, 101, 102, 103, 104, 105, 107, 108, 109, 110, 111, 112, 113, 114, 116, 117, 118, 119, 120, 121, 122, 123, 124, 125, 126, 127, 128, …	0.7426
YDR481C	1	0.7034	0.9369	122.6535	54	126	0.0167	0.0162	0.0079	0.0209	0.0079	[2, 3, 4, 5, 6, 7, 8, 9, 10, 11, 13, 16, 17, 18, 19, 21, 24, 26, 28, 29, 31, 35, 36, 39, 40, 41, 43, 46, 48, 49, 51, 60, 61, 62, 63, 64, 65, 66, 67, 71, 73, 74, 75, 76, 77, 78, 79, 80, 81, 82, 83, 84, 85, 86, 87, 89, 90, 91, 92, 93, 94, 95, 96, 97, 98, 99, 100, 101, 102, 103, 104, 105, 106, 108, 109, 110, 111, 112, 114, 115, 116, 117, 118, 119, 120, 121, 122, 123, 124, 125, 126, 128, 130, 132, 13…	0.8269	[14, 23, 27, 30, 32, 33, 34, 37, 38, 44, 45, 50, 52, 53, 55, 56, 57, 58, 59, 70, 72, 133, 134, 198, 247, 257, 509, 510, 511, 521]	0.0530	[12, 15, 20, 22, 25, 42, 47, 54, 68, 69, 107, 113, 127, 129, 131, 150, 184, 197, 200, 201, 202, 225, 226, 227, 231, 259, 275, 283, 284, 333, 349, 353, 359, 361, 368, 389, 433, 435, 446, 453, 460, 491, 494, 499, 504, 512, 513, 518, 524, 538, 547, 548]	0.0919
YDR483W	1	0.8610	0.9636	94.9378	186	152	0.0170	0.0172	0.0018	0.0091	0.0018	[4, 5, 9, 10, 11, 18, 20, 21, 36, 44, 48, 53, 55, 58, 59, 72, 73, 94, 95, 99, 107, 110, 111, 112, 113, 115, 116, 122, 123, 131, 144, 157, 161, 182, 184, 191, 195, 199, 201, 206, 208, 210, 214, 219, 224, 227, 229, 230, 231, 232, 233, 234, 235, 237, 240, 241, 256, 257, 262, 275, 278, 291, 292, 293, 294, 296, 297, 298, 305, 308, 310, 315, 321, 326, 328, 329, 330, 333, 339, 364, 365, 366, 367, 368, 3…	0.2285	[17, 213, 221, 222, 223, 226, 228, 303, 317, 323, 324, 379, 380, 383, 384, 394, 400, 402, 404, 410]	0.0452	[2, 3, 6, 7, 8, 12, 13, 14, 15, 16, 19, 22, 23, 24, 25, 26, 27, 28, 29, 30, 31, 32, 33, 34, 35, 37, 38, 39, 40, 41, 42, 43, 45, 46, 47, 49, 50, 51, 54, 56, 57, 60, 61, 62, 63, 64, 65, 66, 67, 68, 69, 70, 71, 74, 75, 76, 77, 78, 79, 80, 81, 82, 83, 84, 85, 88, 89, 90, 92, 93, 100, 101, 102, 103, 104, 105, 106, 108, 109, 114, 117, 118, 119, 120, 121, 124, 125, 126, 127, 128, 129, 130, 132, 133, 134…	0.6787
YDR496C	1	0.8032	0.9777	72.8524	144	157	0.0175	0.0180	0.0032	0.0051	0.0032	[19, 20, 41, 44, 55, 75, 78, 79, 80, 81, 82, 85, 86, 87, 90, 104, 108, 117, 120, 123, 125, 129, 131, 135, 138, 139, 140, 141, 142, 149, 170, 171, 174, 176, 177, 178, 198, 199, 200, 201, 206, 212, 213, 215, 225, 226, 227, 229, 250, 252, 253, 254, 255, 256, 260, 261, 262, 267, 269, 275, 278, 293, 295, 298, 302, 320, 321, 322, 324, 341, 345, 348, 349, 350, 364, 379, 380, 382, 383, 391, 392, 397, 412…	0.1890	[40, 47, 48, 50, 51, 52, 53, 54, 56, 57, 58, 59, 60, 61, 62, 63, 64, 65, 66, 67, 68, 69, 70, 71, 72, 74, 76, 175, 344, 607]	0.0457	[2, 4, 6, 7, 8, 10, 11, 12, 14, 15, 16, 17, 18, 21, 22, 23, 24, 25, 26, 27, 28, 29, 30, 31, 33, 34, 35, 36, 37, 38, 42, 43, 45, 49, 73, 77, 83, 84, 88, 89, 91, 92, 93, 94, 95, 96, 97, 98, 99, 100, 101, 103, 105, 106, 107, 109, 110, 111, 112, 113, 114, 115, 116, 118, 119, 121, 122, 124, 126, 127, 128, 130, 132, 133, 134, 136, 137, 143, 144, 145, 146, 148, 150, 151, 152, 153, 154, 155, 156, 158, 15…	0.7027
YDR500C	1	0.9365	0.9080	62.1166	88	57	0.0227	0.0262	0.0083	0.0221	0.0083	[2, 3, 10, 11, 50, 51, 52, 53, 56, 57, 60, 61, 62, 64, 65, 66, 67, 69, 71, 72, 76, 77, 78, 79, 80, 81, 84, 85, 87, 88, 89]	0.3523	[4, 5, 6, 7, 8, 9, 12, 13, 14, 15, 16, 17, 18, 19, 20, 22, 23, 24, 25, 26, 27, 28, 29, 30, 31, 32, 33, 34, 35, 36, 38, 39, 40, 41, 42, 43, 44]	0.4205	[21, 37, 45, 46, 47, 48, 49, 54, 55, 58, 59, 63, 68, 70, 73, 74, 75, 82, 83, 86]	0.2273
YDR502C	1	0.7829	0.8150	91.0989	128	134	0.0206	0.0202	0.0153	0.0425	0.0153	[2, 3, 4, 5, 6, 7, 9, 10, 11, 12, 14, 15, 16, 17, 23, 24, 26, 27, 31, 33, 36, 39, 40, 41, 42, 44, 46, 47, 50, 51, 52, 53, 54, 55, 56, 59, 60, 64, 66, 68, 69, 70, 73, 74, 76, 77, 78, 79, 80, 81, 82, 83, 84, 85, 86, 87, 88, 89, 90, 91, 92, 93, 94, 96, 97, 98, 101, 102, 104, 105, 106, 110, 111, 112, 114, 116, 117, 119, 120, 121, 122, 123, 124, 127, 128, 129, 130, 131, 132, 133, 134, 135, 136, 137, 1…	0.8333	[8, 18, 19, 20, 22, 25, 28, 29, 30, 32, 34, 37, 38, 45, 48, 49, 58, 61, 62, 63, 71, 72, 95, 100, 107, 108, 109, 294, 311, 315, 319, 321, 335, 336]	0.0885	[13, 21, 35, 43, 57, 65, 67, 75, 99, 103, 113, 115, 118, 125, 126, 177, 282, 298, 307, 309, 316, 325, 328, 332, 347, 367]	0.0677
YDR508C	1	0.7130	0.9766	104.4380	151	112	0.0132	0.0131	0.0005	0.0012	0.0005	[8, 9, 12, 26, 29, 30, 31, 41, 46, 47, 53, 55, 58, 59, 65, 70, 74, 81, 86, 87, 88, 89, 90, 91, 93, 113, 114, 121, 123, 124, 125, 127, 129, 137, 146, 193, 199, 203, 218, 273, 277, 305, 308, 309, 321, 329, 333, 334, 365, 379, 388, 452, 468, 500, 529, 531, 532, 533, 534, 574, 576, 602, 604, 617, 634, 635, 637]	0.1011	[16, 56, 73, 92, 122, 311, 457, 467, 522, 525, 526, 527, 575]	0.0196	[2, 3, 4, 6, 7, 10, 11, 13, 14, 15, 17, 18, 19, 20, 21, 22, 23, 24, 25, 28, 32, 33, 34, 35, 36, 37, 38, 39, 40, 43, 44, 48, 49, 50, 51, 54, 57, 60, 61, 63, 64, 66, 67, 68, 69, 71, 75, 76, 77, 78, 79, 80, 82, 83, 84, 85, 94, 95, 96, 97, 98, 99, 100, 101, 102, 103, 104, 105, 106, 107, 108, 109, 110, 111, 112, 115, 116, 117, 118, 119, 120, 126, 128, 130, 131, 132, 133, 134, 135, 136, 139, 140, 141, …	0.8024
YDR510W	1	0.8339	0.9352	98.8030	101	32	0.0198	0.0199	0.0001	0.0004	0.0001	[8, 9, 11, 17, 18, 20, 21, 22, 23, 26, 42, 64, 74, 84, 91]	0.1485	[37, 40]	0.0198	[2, 3, 5, 6, 7, 10, 12, 13, 14, 15, 16, 19, 24, 25, 27, 28, 29, 30, 31, 32, 33, 34, 35, 36, 38, 39, 41, 43, 44, 45, 46, 47, 48, 49, 50, 51, 52, 53, 54, 55, 56, 57, 58, 59, 60, 61, 62, 63, 65, 66, 67, 68, 69, 70, 71, 72, 73, 75, 76, 77, 78, 79, 80, 81, 82, 83, 85, 86, 87, 88, 89, 90, 92, 93, 94, 95, 98, 99, 100, 101, 102]	0.8020
YDR513W	1	0.9462	0.9405	74.6758	143	55	0.0195	0.0197	0.0018	0.0029	0.0018	[7, 11, 12, 13, 17, 18, 19, 26, 27, 28, 29, 30, 31, 32, 33, 34, 35, 38, 42, 43, 55, 61, 66, 69, 75, 76, 77, 83, 86, 91, 97, 104, 105, 106, 115, 118, 123, 130, 134]	0.2727	[6, 9, 10, 14, 15, 16]	0.0420	[2, 5, 20, 21, 22, 23, 24, 25, 36, 37, 39, 40, 41, 44, 45, 46, 47, 48, 49, 50, 51, 52, 53, 54, 56, 57, 58, 59, 60, 62, 63, 64, 65, 67, 68, 70, 71, 72, 73, 74, 78, 79, 80, 81, 82, 84, 85, 87, 88, 89, 90, 92, 93, 95, 96, 98, 99, 100, 101, 102, 103, 107, 108, 109, 110, 111, 112, 113, 114, 116, 117, 119, 120, 121, 122, 124, 125, 126, 127, 128, 129, 131, 132, 133, 135, 136, 137, 138, 139, 140, 141, 14…	0.6503
YDR519W	1	0.7591	0.9122	35.5676	135	78	0.0274	0.0272	0.0139	0.0265	0.0139	[2, 3, 4, 5, 6, 7, 8, 9, 10, 11, 12, 13, 16, 17, 19, 20, 22, 23, 24, 25, 27, 28, 29, 30, 31, 32, 34, 35, 37, 38, 39, 41, 42, 45, 46, 49, 51, 52, 53, 54, 55, 56, 57, 58, 59, 60, 61, 62, 63, 65, 66, 67, 68, 71, 72, 73, 76, 77, 80, 81, 82, 83, 85, 87, 88, 90, 91, 94, 96, 97, 98, 99, 100, 103, 104, 105, 106, 107, 108, 109, 110, 111, 112, 113, 114, 115, 116, 117, 118, 119, 120, 121, 122, 123, 124, 125…	0.7926	[14, 69, 74, 75, 78, 79, 84, 86, 89, 92, 93]	0.0815	[15, 18, 21, 26, 33, 36, 40, 43, 44, 47, 48, 50, 64, 70, 95, 101, 102]	0.1259
YDR529C	1	0.7703	0.9613	77.3490	127	27	0.0183	0.0183	0.0000	0.0002	0.0000	[4, 9, 10, 11, 16, 17, 24, 60, 83, 85, 111]	0.0866	[34]	0.0079	[2, 3, 5, 6, 8, 12, 13, 14, 15, 18, 19, 20, 21, 22, 23, 25, 26, 27, 28, 29, 30, 31, 32, 33, 35, 36, 37, 38, 39, 40, 41, 42, 43, 44, 45, 46, 47, 48, 49, 50, 51, 52, 53, 54, 56, 57, 58, 59, 62, 63, 64, 65, 66, 67, 68, 69, 70, 71, 72, 73, 74, 75, 77, 78, 79, 80, 81, 82, 84, 86, 87, 88, 89, 90, 91, 92, 93, 94, 95, 96, 97, 98, 99, 100, 101, 102, 103, 104, 105, 106, 107, 108, 109, 112, 113, 114, 115, 1…	0.8504
YEL001C	1	0.7836	0.9710	85.8130	225	87	0.0172	0.0179	0.0034	0.0074	0.0034	[11, 19, 20, 25, 32, 38, 40, 41, 42, 43, 46, 72, 73, 74, 75, 77, 85, 89, 90, 92, 101, 105, 109, 112, 120, 141, 143, 144, 145, 146, 158, 163, 166, 169, 173, 175, 176, 190, 196, 197, 200, 201, 202, 204, 205, 206, 207, 208, 210, 211, 216]	0.2267	[21, 47, 84, 168, 171, 172, 174, 177, 178, 180, 181, 182, 183, 184, 185, 187, 188, 189, 191, 192, 195, 198]	0.0978	[2, 3, 5, 6, 7, 8, 9, 10, 12, 15, 16, 17, 22, 23, 24, 26, 27, 28, 29, 30, 31, 33, 34, 35, 36, 37, 39, 44, 45, 48, 49, 50, 51, 52, 53, 54, 55, 56, 57, 58, 59, 60, 61, 62, 63, 64, 65, 66, 67, 68, 69, 70, 76, 78, 79, 80, 81, 82, 83, 86, 87, 88, 91, 93, 94, 95, 96, 97, 98, 99, 100, 102, 103, 104, 106, 107, 108, 110, 111, 113, 114, 115, 116, 117, 118, 119, 121, 122, 123, 124, 125, 126, 127, 128, 129, …	0.6533
YEL002C	1	0.6700	0.9675	98.1776	174	77	0.0146	0.0146	0.0004	0.0013	0.0004	[6, 8, 25, 64, 81, 96, 99, 107, 139, 141, 144, 164, 195, 210, 213, 234, 242, 255, 262, 267, 273, 276, 280, 290, 311, 312, 356, 380, 414]	0.0674	[9, 29, 67, 100, 111, 152, 153, 178, 217, 259, 264, 265, 274, 275, 281, 288, 289, 291, 292, 293, 294, 350, 354, 355]	0.0558	[2, 3, 4, 5, 7, 10, 11, 12, 13, 14, 15, 16, 17, 18, 19, 20, 21, 22, 23, 24, 26, 27, 30, 31, 32, 33, 34, 35, 36, 37, 38, 39, 40, 41, 42, 43, 44, 45, 46, 47, 48, 50, 51, 52, 53, 54, 55, 56, 57, 58, 59, 60, 61, 62, 63, 65, 66, 68, 69, 70, 71, 72, 73, 74, 75, 76, 77, 79, 80, 82, 83, 84, 85, 86, 87, 88, 89, 90, 91, 92, 93, 94, 95, 97, 98, 101, 102, 103, 104, 105, 106, 108, 109, 110, 112, 113, 115, 116…	0.8302
YEL003W	1	0.6060	0.6462	102.8784	111	107	0.0402	0.0375	0.0532	0.1278	0.0532	[8, 13, 16, 17, 21, 24, 26, 27, 30, 31, 34, 36, 37, 39, 40, 41, 42, 43, 47, 89, 93]	0.1892	[2, 3, 4, 5, 6, 7, 9, 10, 11, 12, 14, 15, 19, 20, 22, 23, 25, 28, 29, 32, 33, 35, 38, 45, 46, 48, 49, 50, 51, 52, 53, 54, 55, 56, 57, 58, 59, 60, 61, 62, 63, 64, 65, 66, 67, 68, 69, 70, 71, 73, 74, 76, 77, 78, 80, 81, 82, 83, 85, 86, 87, 88, 90, 91, 92, 94, 95, 96, 97, 98, 99, 100, 101, 102, 103, 104, 105, 106, 107, 108, 109, 110, 111, 112]	0.7568	[18, 44, 72, 75, 79, 84]	0.0541
YEL026W	1	0.7479	0.9712	82.7587	126	31	0.0178	0.0177	0.0014	0.0024	0.0014	[9, 10, 11, 12, 21, 22, 23, 25, 28, 29, 30, 32, 33, 47, 49, 52, 53, 54, 80]	0.1508	[13, 14, 16, 17, 19, 24]	0.0476	[2, 3, 4, 5, 6, 7, 8, 15, 18, 20, 26, 27, 31, 34, 35, 36, 37, 38, 39, 40, 41, 42, 43, 44, 45, 46, 48, 50, 51, 55, 56, 57, 58, 59, 60, 61, 62, 63, 64, 65, 66, 67, 68, 69, 70, 71, 72, 73, 74, 75, 76, 77, 78, 79, 81, 82, 83, 84, 85, 86, 87, 88, 89, 90, 91, 92, 93, 94, 95, 96, 97, 100, 101, 102, 103, 104, 105, 106, 107, 108, 109, 110, 111, 112, 113, 114, 115, 116, 117, 118, 119, 120, 121, 122, 123, 1…	0.7857
YEL027W	1	0.7746	0.9712	110.9209	160	41	0.0174	0.0171	0.0028	0.0045	0.0028	[3, 4, 8, 11, 19, 22, 23, 25, 26, 27, 28, 29, 30, 31, 32, 33, 34, 35, 37, 38, 39, 40, 41, 42, 43, 46, 48, 54, 58, 59, 60, 61, 62, 64, 69, 70, 73, 75, 76, 83, 84, 87, 88, 89, 90, 91, 93, 95, 97, 98, 99, 105, 107, 108, 109, 111, 112, 113, 115, 116, 119, 121, 123, 124, 135, 136, 137, 138, 142, 143, 144, 146, 147, 150, 154, 155, 156]	0.4813	[9, 10, 14, 24, 133]	0.0312	[2, 5, 6, 7, 12, 13, 15, 16, 17, 18, 20, 21, 36, 44, 45, 47, 49, 50, 51, 52, 53, 55, 56, 57, 63, 65, 66, 67, 68, 71, 72, 74, 77, 78, 79, 80, 81, 82, 85, 86, 92, 94, 96, 100, 101, 102, 103, 104, 106, 110, 114, 117, 118, 120, 125, 126, 127, 128, 129, 130, 131, 132, 134, 139, 140, 141, 145, 148, 149, 151, 152, 153, 157, 158, 159, 160, 161]	0.4813
YEL031W	1	0.7917	0.9839	113.3507	191	215	0.0136	0.0137	0.0057	0.0061	0.0057	[8, 9, 10, 12, 13, 14, 15, 16, 17, 18, 19, 39, 40, 42, 45, 46, 47, 51, 59, 64, 66, 67, 68, 71, 72, 77, 81, 97, 98, 102, 129, 167, 168, 169, 170, 173, 202, 225, 226, 234, 237, 238, 239, 253, 255, 256, 257, 260, 261, 266, 276, 320, 324, 329, 333, 334, 335, 336, 372, 377, 388, 406, 413, 436, 437, 438, 439, 440, 443, 444, 456, 465, 469, 470, 472, 474, 475, 489, 506, 507, 533, 536, 537, 538, 539, 545,…	0.1498	[7, 11, 131, 158, 528, 1058, 1059, 1061, 1064, 1066, 1068, 1070]	0.0099	[2, 3, 4, 6, 20, 21, 22, 23, 24, 25, 26, 27, 28, 29, 30, 31, 32, 33, 34, 35, 36, 37, 38, 41, 43, 44, 48, 49, 50, 52, 53, 54, 55, 56, 57, 58, 60, 61, 62, 63, 65, 69, 70, 73, 74, 75, 76, 78, 79, 80, 82, 83, 84, 85, 86, 87, 88, 89, 90, 91, 92, 93, 94, 95, 99, 100, 101, 103, 104, 105, 106, 107, 108, 109, 110, 111, 112, 113, 114, 115, 116, 117, 118, 119, 120, 121, 122, 123, 124, 125, 126, 127, 128, 13…	0.7770
YEL034W	1	0.8299	0.9210	56.5809	157	104	0.0235	0.0263	0.0105	0.0441	0.0105	[6, 8, 10, 11, 12, 13, 40, 49, 58, 59, 63, 65, 81, 96, 99, 101, 103, 106, 107, 109, 111, 112, 117, 118, 123, 148]	0.1656	[14, 15, 16, 17, 18, 19, 20, 21, 22, 23, 24, 25, 26, 27, 28, 29, 30, 31, 33, 34, 35, 36, 41, 42, 43, 44, 45, 46, 47, 50, 51, 52, 53, 54, 55, 60, 61, 62, 67, 68, 69, 70, 71, 72, 73, 74, 75, 76, 77, 78, 79, 80, 82, 83, 84, 85, 86, 87, 88, 89, 90, 91, 92, 94]	0.4076	[2, 3, 5, 7, 9, 32, 37, 38, 39, 48, 56, 57, 64, 66, 93, 95, 97, 98, 100, 102, 104, 105, 108, 110, 113, 114, 115, 116, 119, 120, 121, 122, 124, 125, 126, 127, 128, 129, 130, 131, 132, 133, 134, 135, 136, 138, 139, 140, 141, 142, 143, 144, 145, 146, 147, 150, 151, 152, 153, 155, 156, 157, 158]	0.4013
YEL037C	1	0.8613	0.9674	92.2648	142	126	0.0172	0.0181	0.0114	0.0151	0.0114	[17, 18, 20, 22, 24, 39, 40, 41, 42, 46, 48, 51, 52, 53, 70, 73, 75, 77, 80, 86, 88, 89, 91, 92, 93, 94, 95, 102, 106, 119, 121, 122, 123, 127, 128, 129, 130, 132, 133, 134, 135, 136, 137, 138, 139, 140, 143, 144, 145, 146, 148, 149, 150, 151, 152, 167, 169, 172, 173, 174, 180, 185, 186, 203, 209, 217, 219, 224, 226, 233, 239, 240, 241, 242, 243, 248, 250, 251, 254, 255, 256, 271, 288, 294, 301, …	0.2437	[25, 33, 34, 36, 37, 66, 74, 101, 107, 108, 111, 112, 113, 115, 117, 118, 125, 131, 166, 212, 213, 215, 216, 220, 221, 222, 223, 225, 227, 228, 229, 230, 231, 232, 234, 235]	0.0905	[2, 3, 8, 9, 10, 11, 12, 13, 14, 15, 16, 19, 21, 23, 26, 27, 28, 29, 30, 31, 32, 35, 38, 43, 44, 45, 47, 49, 50, 54, 55, 56, 57, 58, 60, 61, 62, 63, 64, 65, 67, 68, 69, 71, 72, 76, 78, 79, 81, 82, 83, 84, 85, 87, 90, 96, 97, 98, 99, 100, 103, 104, 105, 109, 114, 116, 120, 124, 126, 141, 142, 147, 153, 154, 155, 156, 157, 158, 159, 160, 161, 162, 163, 164, 165, 168, 170, 171, 175, 176, 177, 178, 1…	0.6508
YEL040W	1	0.8917	0.9604	110.3631	211	123	0.0157	0.0156	0.0017	0.0056	0.0017	[5, 6, 7, 8, 9, 10, 11, 16, 20, 25, 28, 29, 30, 31, 33, 35, 37, 38, 40, 41, 42, 45, 50, 80, 82, 84, 87, 88, 89, 96, 97, 100, 112, 113, 114, 124, 127, 132, 137, 140, 143, 159, 173, 174, 180, 181, 200, 203, 205, 207, 210, 211, 215, 218, 224, 237, 238, 246, 251, 258, 262, 264, 265, 272, 277, 296, 299, 325, 326, 346, 348, 359, 366, 398, 400, 454, 455, 456, 457]	0.1692	[12, 13, 14, 15, 21, 23, 24, 117, 119, 399, 401]	0.0236	[2, 3, 4, 17, 18, 19, 22, 26, 27, 32, 34, 36, 39, 43, 44, 46, 47, 48, 49, 51, 52, 53, 54, 55, 56, 57, 58, 59, 60, 61, 62, 63, 64, 65, 67, 68, 69, 70, 71, 72, 73, 74, 75, 76, 78, 79, 81, 83, 85, 86, 90, 91, 92, 93, 94, 95, 98, 99, 101, 102, 103, 104, 105, 106, 107, 108, 109, 110, 111, 115, 116, 118, 120, 121, 122, 123, 125, 126, 128, 129, 130, 131, 133, 134, 135, 136, 138, 139, 141, 142, 144, 145,…	0.7495
YEL042W	1	0.6578	0.9705	83.5529	6	91	0.0169	0.0166	0.0022	0.0064	0.0022	[3, 12, 13, 18, 19, 21, 24, 25, 51, 53, 54, 70, 114, 122, 128, 163, 166, 169, 198, 200, 219, 224, 239, 241, 242, 256, 265, 271, 286, 287, 288, 311, 312, 315, 324, 329, 370, 377, 417, 429, 430, 431, 433, 468, 469, 484]	0.0888	[7, 15, 16, 17, 22, 23, 26, 28, 29, 30, 36, 37, 48, 52, 62, 246, 254, 255, 257, 281, 284, 285, 289, 298, 350, 363, 364, 366, 369, 373, 421, 473, 477, 478, 479, 481, 492]	0.0714	[2, 4, 5, 6, 8, 9, 10, 11, 14, 20, 27, 31, 32, 33, 34, 35, 38, 39, 40, 41, 42, 43, 44, 45, 46, 47, 49, 50, 55, 56, 57, 58, 59, 60, 61, 63, 64, 65, 66, 67, 69, 71, 72, 73, 74, 76, 77, 78, 79, 80, 81, 82, 83, 84, 86, 87, 88, 89, 90, 91, 92, 93, 94, 95, 96, 97, 98, 102, 105, 108, 109, 110, 113, 115, 116, 117, 118, 119, 120, 121, 123, 124, 125, 126, 127, 129, 130, 131, 132, 133, 134, 135, 137, 138, 1…	0.7876
YEL046C	1	0.6499	0.9731	69.2316	131	83	0.0195	0.0195	0.0004	0.0009	0.0004	[17, 21, 22, 36, 37, 44, 57, 59, 70, 79, 84, 85, 101, 104, 107, 109, 157, 192, 209, 211, 218, 232, 276, 297, 307, 312, 321, 332, 350, 359, 363, 367, 378]	0.0853	[12, 13, 15, 16, 35, 58, 61, 74, 76, 77, 78, 83, 108, 156, 168, 193, 210, 235, 264, 266, 268, 270, 271, 274, 278, 329, 344, 345, 347, 348, 351, 352, 354, 355, 358, 375]	0.0930	[2, 3, 4, 5, 6, 7, 8, 9, 10, 11, 14, 18, 19, 20, 23, 24, 25, 26, 27, 28, 29, 30, 31, 32, 33, 34, 39, 40, 41, 42, 43, 45, 46, 47, 49, 50, 51, 53, 54, 55, 56, 60, 62, 63, 64, 65, 66, 67, 68, 69, 71, 72, 73, 75, 80, 81, 82, 86, 87, 88, 89, 90, 91, 92, 93, 94, 95, 96, 97, 98, 99, 100, 102, 103, 105, 106, 110, 111, 112, 113, 114, 115, 116, 117, 118, 119, 120, 121, 122, 123, 124, 125, 126, 127, 128, 12…	0.8062
YEL047C	1	0.7237	0.8801	79.9919	214	168	0.0193	0.0185	0.0337	0.0706	0.0337	[2, 3, 4, 5, 6, 7, 9, 10, 12, 14, 15, 17, 18, 19, 20, 21, 22, 23, 24, 25, 26, 28, 30, 32, 33, 34, 35, 36, 37, 38, 40, 42, 43, 44, 45, 46, 49, 50, 51, 52, 55, 60, 61, 65, 70, 71, 76, 78, 81, 82, 84, 87, 88, 89, 90, 91, 92, 94, 95, 97, 99, 101, 104, 105, 106, 107, 108, 110, 111, 112, 121, 123, 125, 126, 127, 128, 129, 130, 131, 132, 133, 134, 135, 136, 137, 138, 139, 140, 141, 142, 144, 145, 146, 1…	0.8447	[41, 53, 54, 56, 57, 58, 59, 62, 63, 66, 67, 69, 72, 73, 74, 75, 77, 83, 93, 103, 113, 114, 115, 116, 118, 119, 120, 122, 124, 371, 381]	0.0660	[13, 27, 29, 31, 39, 47, 48, 64, 68, 79, 80, 85, 86, 96, 98, 100, 102, 117, 143, 173, 191, 203, 267, 270, 290, 291, 311, 364, 389, 415, 440, 443]	0.0681
YEL051W	1	0.6919	0.9774	105.7003	0	35	0.0135	0.0133	0.0001	0.0002	0.0001	[10, 13, 14, 19, 33, 37, 43, 44, 45, 46, 48, 89, 148, 158, 159, 186, 189, 203, 219]	0.0742	[36, 39, 230, 234]	0.0156	[2, 4, 5, 6, 7, 8, 11, 12, 15, 16, 17, 18, 20, 21, 22, 23, 24, 25, 26, 27, 28, 29, 30, 31, 32, 34, 35, 38, 40, 41, 42, 47, 49, 50, 51, 52, 53, 54, 55, 56, 57, 58, 59, 60, 61, 62, 63, 64, 65, 66, 67, 68, 69, 70, 71, 72, 73, 74, 75, 76, 77, 78, 79, 80, 81, 82, 83, 84, 85, 86, 87, 88, 90, 91, 92, 93, 94, 95, 96, 97, 98, 99, 100, 101, 102, 103, 104, 105, 106, 107, 108, 109, 110, 111, 112, 113, 114, 1…	0.8594
YEL071W	1	0.7954	0.9625	88.6532	240	103	0.0166	0.0165	0.0005	0.0019	0.0005	[3, 5, 8, 11, 16, 18, 19, 20, 21, 23, 25, 29, 42, 45, 50, 52, 53, 54, 56, 106, 114, 115, 120, 126, 127, 146, 152, 154, 159, 166, 178, 203, 210, 219, 282, 283, 285, 286, 287, 288, 304, 306, 309, 326, 327, 328, 331, 333, 380, 381, 384, 385, 407, 420, 421, 422, 424, 425, 427, 428]	0.1210	[9, 10, 12]	0.0060	[2, 4, 6, 7, 13, 14, 17, 22, 24, 26, 27, 28, 30, 31, 32, 33, 34, 35, 36, 37, 38, 39, 40, 41, 44, 46, 47, 48, 49, 51, 55, 57, 58, 59, 60, 61, 62, 63, 64, 65, 66, 67, 68, 69, 70, 71, 72, 73, 74, 75, 76, 77, 78, 79, 80, 81, 82, 83, 84, 85, 86, 87, 88, 89, 90, 91, 92, 93, 94, 95, 96, 97, 98, 99, 100, 102, 105, 107, 108, 109, 110, 111, 112, 113, 116, 117, 118, 119, 122, 123, 124, 125, 128, 129, 130, 1…	0.8206
YER002W	1	0.5657	0.9890	50.3732	231	51	0.0222	0.0218	0.0043	0.0047	0.0043	[57, 75, 113, 173, 174, 177, 201, 208]	0.0346	[25, 48, 69, 70, 71, 72, 73, 74, 76, 79, 104, 105, 106, 110, 145, 164, 167, 171, 172, 175, 180, 186, 191, 192, 193, 194, 195, 196, 198, 200, 202, 203, 204, 205, 206, 207, 210, 211, 212, 213, 214, 215, 221]	0.1861	[2, 3, 4, 5, 6, 7, 8, 9, 10, 11, 12, 14, 15, 16, 17, 18, 19, 20, 21, 22, 23, 24, 26, 27, 28, 29, 30, 31, 32, 33, 34, 35, 36, 37, 39, 40, 41, 42, 43, 44, 45, 46, 47, 49, 50, 51, 52, 53, 54, 55, 56, 58, 59, 60, 61, 62, 63, 64, 65, 66, 67, 68, 77, 78, 80, 81, 82, 83, 84, 85, 86, 87, 88, 89, 90, 91, 92, 93, 94, 95, 96, 97, 98, 99, 100, 101, 102, 103, 107, 108, 109, 111, 112, 114, 115, 116, 117, 118, …	0.7706
YER003C	1	0.8983	0.9577	89.3201	173	118	0.0179	0.0183	0.0010	0.0048	0.0010	[9, 11, 12, 13, 16, 17, 24, 26, 29, 38, 73, 79, 80, 84, 90, 94, 98, 112, 113, 115, 119, 120, 121, 123, 124, 125, 131, 132, 133, 136, 137, 139, 140, 172, 175, 182, 183, 186, 187, 188, 225, 234, 238, 239, 241, 242, 243, 246, 253, 272, 277, 288, 308, 312, 315, 316, 320, 322, 323, 325, 351, 404, 407, 411, 412]	0.1515	[10, 14, 15, 25, 27, 28, 30, 31, 32, 33, 35, 37, 39, 40, 41, 42, 72, 103, 104, 107, 108, 109, 110, 116, 117, 118, 122, 235]	0.0653	[2, 4, 5, 6, 7, 18, 19, 20, 21, 22, 23, 34, 36, 43, 44, 45, 46, 47, 48, 49, 50, 51, 52, 53, 54, 55, 56, 57, 58, 59, 60, 61, 62, 63, 64, 65, 66, 67, 68, 69, 70, 71, 74, 75, 76, 77, 78, 81, 82, 83, 85, 86, 87, 88, 89, 91, 92, 93, 95, 96, 97, 99, 100, 101, 102, 105, 106, 111, 114, 126, 127, 128, 129, 130, 134, 135, 138, 141, 142, 143, 144, 145, 146, 147, 148, 149, 150, 151, 152, 153, 155, 156, 157, …	0.7599
YER004W	1	0.9054	0.9575	105.1729	231	74	0.0149	0.0150	0.0005	0.0010	0.0005	[2, 8, 10, 11, 13, 16, 38, 39, 40, 42, 44, 45, 46, 57, 58, 59, 60, 61, 86, 94, 97, 99, 100, 101, 112, 121, 122, 123, 124, 139, 143, 144, 145, 146, 147, 148, 149, 150, 167, 168, 169, 178, 182, 186]	0.1905	[135, 137, 138, 141, 170, 171, 175]	0.0303	[3, 4, 5, 6, 7, 9, 12, 14, 15, 17, 18, 19, 20, 21, 22, 23, 24, 25, 26, 27, 28, 29, 30, 31, 32, 33, 34, 35, 36, 37, 41, 43, 47, 48, 49, 50, 51, 52, 53, 54, 55, 56, 62, 63, 64, 65, 66, 67, 68, 69, 70, 71, 73, 74, 75, 76, 77, 78, 79, 80, 81, 82, 83, 84, 85, 87, 88, 89, 90, 92, 93, 95, 96, 98, 102, 103, 104, 105, 106, 107, 108, 109, 110, 111, 113, 114, 115, 116, 117, 118, 119, 120, 125, 126, 127, 128…	0.7403
YER006W	1	0.6770	0.9698	77.9746	8	114	0.0164	0.0164	0.0009	0.0019	0.0009	[4, 7, 9, 21, 22, 23, 25, 40, 60, 69, 98, 99, 100, 101, 140, 144, 157, 173, 180, 185, 202, 216, 227, 232, 234, 257, 305, 323, 324, 326, 328, 346, 357, 363, 368, 371, 372, 377, 381, 393, 401, 416, 433, 435, 436, 440, 482, 498, 506]	0.0942	[10, 12, 13, 19, 20, 24, 26, 27, 47, 55, 57, 64, 65, 88, 90, 135, 145, 147, 169, 176, 177, 179, 184, 239, 319, 320, 329, 332, 360, 370, 400, 413, 414, 417, 420, 438, 439, 490]	0.0731	[2, 3, 5, 6, 11, 14, 15, 16, 17, 18, 28, 29, 30, 31, 32, 33, 34, 35, 36, 37, 38, 39, 41, 42, 43, 44, 45, 46, 48, 49, 50, 51, 52, 53, 54, 56, 58, 59, 61, 62, 63, 66, 67, 68, 70, 71, 72, 73, 74, 75, 76, 77, 78, 79, 80, 81, 82, 83, 84, 85, 86, 87, 89, 91, 92, 93, 94, 95, 96, 97, 102, 103, 104, 105, 106, 107, 108, 109, 110, 111, 112, 113, 114, 115, 116, 117, 118, 119, 120, 121, 122, 123, 124, 125, 12…	0.8077
YER009W	1	0.8971	0.9485	93.7878	125	52	0.0188	0.0188	0.0044	0.0065	0.0044	[4, 5, 6, 7, 8, 9, 10, 11, 13, 14, 15, 16, 17, 19, 20, 21, 22, 24, 25, 26, 27, 29, 30, 31, 32, 33, 34, 35, 39, 40, 41, 43, 44, 46, 49, 51, 53, 54, 56, 59, 60, 61, 62, 63, 65, 66, 67, 69, 71, 73, 81, 85, 87, 90, 91, 92, 93, 94, 95, 97, 100, 102, 103, 104, 105, 107, 110, 111, 114, 115, 116, 117, 118, 120, 121, 122, 124, 126]	0.6240	[3]	0.0080	[2, 12, 18, 23, 28, 36, 37, 38, 42, 45, 47, 48, 50, 52, 55, 57, 58, 64, 68, 70, 72, 74, 75, 76, 77, 78, 79, 80, 82, 83, 84, 86, 88, 89, 96, 98, 99, 101, 106, 108, 109, 112, 113, 119, 123, 125]	0.3680
YER012W	1	0.8062	0.9535	88.2173	198	81	0.0177	0.0178	0.0005	0.0012	0.0005	[6, 11, 12, 17, 18, 23, 25, 28, 33, 37, 38, 39, 41, 61, 62, 63, 64, 65, 66, 69, 70, 94, 95, 96, 98, 99, 143, 146, 147, 176, 178]	0.1566	[14, 15, 26, 51]	0.0202	[2, 3, 4, 5, 7, 8, 9, 10, 13, 16, 19, 20, 21, 22, 24, 27, 29, 30, 31, 32, 34, 35, 36, 40, 42, 43, 44, 45, 46, 47, 48, 49, 50, 52, 53, 54, 55, 56, 57, 58, 59, 60, 67, 68, 71, 72, 73, 74, 75, 76, 77, 78, 79, 80, 81, 82, 83, 84, 85, 86, 87, 88, 89, 90, 91, 92, 93, 100, 101, 102, 103, 104, 105, 106, 107, 108, 109, 110, 111, 112, 113, 114, 115, 116, 117, 118, 119, 120, 121, 122, 123, 124, 125, 126, 12…	0.7929
YER021W	1	0.8019	0.9766	105.7330	11	127	0.0147	0.0153	0.0135	0.0194	0.0135	[12, 16, 17, 18, 19, 20, 24, 26, 29, 31, 35, 36, 38, 42, 43, 44, 46, 47, 48, 49, 50, 57, 58, 66, 74, 86, 89, 90, 91, 93, 96, 97, 98, 99, 113, 115, 120, 125, 129, 132, 134, 135, 136, 137, 138, 139, 140, 141, 142, 143, 147, 148, 149, 150, 154, 155, 166, 167, 168, 173, 174, 175, 176, 177, 178, 179, 180, 182, 198, 201, 204, 205, 206, 283, 290, 293, 294, 295, 298, 359, 360, 361, 362, 363, 364, 365, 38…	0.1931	[21, 22, 27, 30, 39, 54, 101, 111, 121, 122, 123, 124, 127, 131, 164, 479]	0.0306	[2, 3, 4, 5, 6, 7, 8, 9, 10, 11, 13, 14, 15, 23, 25, 28, 32, 33, 34, 37, 40, 41, 45, 51, 52, 53, 55, 56, 59, 60, 61, 62, 63, 64, 65, 67, 68, 69, 70, 71, 72, 73, 75, 76, 77, 79, 80, 81, 82, 83, 84, 85, 87, 92, 94, 95, 100, 102, 103, 104, 105, 106, 107, 108, 109, 110, 112, 114, 116, 117, 118, 119, 126, 128, 130, 133, 144, 145, 146, 151, 152, 153, 156, 157, 158, 159, 160, 161, 162, 163, 165, 169, 17…	0.7075
YER023W	1	0.8054	0.9463	92.4173	30	82	0.0189	0.0192	0.0014	0.0028	0.0014	[7, 24, 29, 31, 32, 38, 40, 41, 45, 54, 64, 69, 87, 88, 89, 93, 94, 126, 130, 133, 138, 147, 149, 168, 175, 208, 212, 217, 218, 238, 240, 242, 264, 265, 276, 277]	0.1259	[19, 37, 39, 76, 81, 188, 189, 191, 193, 196, 197, 216, 266]	0.0455	[2, 3, 4, 5, 6, 8, 9, 10, 11, 12, 13, 14, 15, 16, 17, 18, 20, 21, 22, 23, 26, 27, 28, 30, 33, 34, 35, 36, 42, 43, 44, 46, 47, 48, 49, 50, 51, 52, 53, 55, 56, 57, 58, 59, 60, 61, 62, 63, 65, 66, 67, 68, 70, 71, 72, 73, 74, 75, 77, 78, 79, 80, 82, 83, 84, 85, 86, 90, 91, 92, 95, 96, 97, 98, 99, 100, 101, 102, 103, 104, 105, 106, 107, 108, 109, 110, 111, 113, 114, 115, 116, 117, 118, 120, 121, 122, …	0.8112
YER025W	1	0.7371	0.9717	101.8473	15	117	0.0159	0.0157	0.0034	0.0067	0.0034	[4, 5, 6, 7, 9, 10, 11, 12, 13, 15, 16, 19, 20, 22, 23, 29, 31, 36, 37, 39, 43, 47, 51, 52, 54, 55, 56, 57, 58, 59, 60, 61, 62, 70, 72, 75, 78, 79, 82, 85, 88, 89, 90, 92, 93, 94, 97, 100, 102, 103, 104, 105, 106, 108, 109, 110, 113, 117, 118, 119, 123, 126, 131, 136, 138, 139, 141, 144, 147, 150, 155, 156, 159, 162, 165, 166, 167, 168, 170, 172, 174, 178, 180, 183, 185, 188, 189, 191, 192, 194, …	0.3947	[14, 34, 35, 42, 44, 50, 149, 151, 161, 163, 171, 206, 325, 436]	0.0266	[2, 3, 8, 17, 18, 21, 24, 25, 26, 27, 28, 30, 32, 33, 38, 40, 41, 45, 46, 48, 49, 53, 63, 64, 65, 66, 67, 68, 69, 71, 73, 74, 76, 77, 80, 81, 83, 86, 91, 95, 96, 98, 99, 101, 107, 111, 112, 114, 115, 116, 120, 121, 122, 124, 125, 127, 128, 129, 130, 132, 133, 134, 135, 137, 140, 142, 143, 145, 146, 148, 152, 153, 154, 157, 158, 160, 164, 169, 173, 175, 176, 177, 179, 181, 182, 184, 186, 187, 190,…	0.5522
YER026C	1	0.7393	0.9524	87.8218	20	65	0.0196	0.0192	0.0005	0.0024	0.0005	[4, 7, 13, 17, 20, 25, 29, 30, 35, 37, 39, 44, 45, 51, 52, 60, 70, 73, 76, 90, 92, 134, 137, 182, 196, 199, 203, 223, 229, 233, 234, 237, 256, 258]	0.1232	[8, 9, 10, 12, 14, 19, 23, 194, 257]	0.0326	[2, 3, 5, 6, 11, 15, 16, 18, 21, 22, 24, 26, 27, 28, 31, 32, 33, 34, 36, 38, 40, 41, 42, 43, 46, 47, 48, 49, 50, 53, 54, 55, 56, 57, 58, 59, 61, 62, 63, 64, 65, 66, 67, 68, 69, 71, 72, 74, 75, 77, 78, 79, 80, 81, 82, 83, 84, 85, 86, 87, 88, 89, 91, 93, 94, 95, 96, 97, 98, 99, 100, 101, 102, 103, 104, 105, 106, 107, 108, 109, 110, 111, 112, 113, 114, 116, 117, 118, 119, 120, 121, 122, 123, 124, 12…	0.8152
YER030W	1	0.8646	0.9282	60.3158	153	77	0.0256	0.0265	0.0012	0.0063	0.0012	[4, 9, 13, 15, 18, 23, 37, 38, 40, 43, 44, 48, 50, 72, 77, 96, 106, 107, 112, 117, 119, 122, 123, 126, 127, 128, 129, 130, 131, 142, 143]	0.2026	[11, 14, 19, 20, 21, 22, 24, 25, 26, 27, 28, 29, 30, 31, 32, 33, 34, 35, 36, 91, 92, 95, 97, 99, 100, 101, 102, 103, 108, 109, 110, 111, 114, 115, 116, 118]	0.2353	[2, 3, 5, 6, 7, 8, 10, 12, 16, 17, 39, 41, 42, 45, 46, 47, 49, 51, 52, 53, 54, 55, 56, 57, 58, 59, 60, 61, 62, 63, 64, 65, 66, 67, 68, 69, 70, 71, 73, 74, 75, 76, 78, 79, 80, 81, 82, 83, 84, 85, 86, 87, 88, 89, 90, 93, 94, 98, 104, 105, 113, 120, 121, 124, 125, 132, 133, 134, 135, 136, 137, 138, 139, 140, 141, 144, 145, 146, 147, 148, 149, 150, 151, 152, 153, 154]	0.5621
YER031C	1	0.8779	0.9792	138.5988	223	33	0.0114	0.0114	0.0002	0.0010	0.0002	[3, 5, 7, 8, 10, 11, 18, 28, 33, 36, 38, 39, 40, 41, 42, 43, 47, 50, 51, 79, 83, 105, 128, 130, 132, 205, 207]	0.1211	[12, 27]	0.0090	[2, 4, 6, 9, 13, 14, 15, 16, 17, 19, 20, 21, 22, 23, 24, 25, 26, 29, 30, 31, 32, 34, 35, 37, 44, 45, 46, 48, 49, 52, 53, 54, 55, 56, 57, 58, 59, 60, 61, 62, 63, 64, 65, 66, 67, 68, 70, 71, 72, 73, 74, 75, 76, 77, 78, 81, 82, 84, 85, 86, 87, 88, 89, 90, 91, 93, 94, 95, 96, 98, 99, 100, 101, 103, 104, 106, 107, 108, 109, 110, 111, 112, 113, 114, 115, 116, 117, 118, 119, 120, 121, 122, 123, 124, 126…	0.7937
YER036C	1	0.6829	0.9779	107.9969	98	110	0.0130	0.0127	0.0031	0.0052	0.0031	[6, 7, 13, 17, 27, 29, 33, 34, 45, 48, 61, 62, 65, 85, 87, 88, 103, 104, 105, 107, 110, 116, 121, 134, 137, 138, 139, 142, 143, 146, 155, 167, 180, 181, 185, 193, 219, 220, 222, 225, 245, 247, 250, 251, 258, 264, 270, 283, 292, 318, 336, 338, 341, 350, 352, 353, 354, 355, 371, 384, 411, 419, 430, 434, 440, 452, 495, 504, 505, 524, 526, 531, 533, 572]	0.1213	[16, 20, 21, 22, 23, 24, 25, 26, 31, 32, 93, 95, 96, 97, 102, 163, 164, 173, 175, 179, 217, 221, 234, 237, 240, 241, 242, 243, 244, 248, 344, 357, 530]	0.0541	[2, 3, 4, 5, 8, 9, 10, 11, 12, 14, 15, 18, 19, 28, 30, 35, 36, 37, 38, 39, 40, 41, 42, 43, 44, 46, 47, 49, 50, 51, 52, 53, 54, 55, 56, 57, 58, 59, 60, 63, 64, 66, 68, 69, 70, 71, 72, 73, 74, 75, 76, 77, 78, 79, 80, 81, 82, 83, 84, 89, 90, 91, 92, 94, 98, 99, 100, 101, 106, 108, 109, 111, 112, 113, 114, 115, 117, 118, 119, 120, 122, 123, 124, 125, 126, 127, 128, 129, 130, 131, 132, 133, 135, 136, …	0.7574
YER042W	1	0.8085	0.9097	53.6926	184	126	0.0291	0.0285	0.0071	0.0166	0.0071	[2, 3, 4, 7, 8, 10, 11, 12, 14, 17, 18, 19, 20, 21, 22, 30, 31, 32, 34, 35, 36, 37, 38, 41, 43, 45, 46, 47, 48, 49, 50, 52, 54, 55, 56, 58, 59, 60, 61, 65, 66, 67, 68, 69, 70, 71, 72, 73, 74, 75, 77, 78, 79, 81, 83, 84, 87, 88, 89, 90, 92, 94, 96, 98, 99, 101, 105, 106, 107, 108, 110, 111, 117, 118, 119, 120, 122, 123, 126, 127, 129, 131, 132, 134, 136, 138, 139, 141, 146, 148, 150, 151, 155, 157…	0.6304	[5, 6, 9, 13, 23, 25, 33, 40, 42, 57, 62, 63, 64, 100, 104, 153, 154, 156, 159]	0.1033	[15, 16, 24, 26, 27, 28, 29, 39, 44, 51, 53, 76, 80, 82, 85, 86, 91, 93, 95, 97, 102, 103, 109, 112, 113, 114, 115, 116, 121, 124, 125, 128, 130, 133, 135, 137, 140, 142, 143, 145, 147, 149, 152, 166, 167, 169, 181, 184]	0.2609
YER043C	1	0.8061	0.9617	82.4169	193	105	0.0184	0.0186	0.0014	0.0024	0.0014	[6, 9, 10, 11, 12, 13, 14, 15, 17, 20, 24, 25, 26, 35, 53, 58, 59, 60, 61, 64, 65, 71, 95, 96, 99, 100, 104, 124, 140, 143, 155, 165, 166, 187, 195, 198, 205, 212, 232, 257, 302, 304, 321, 335, 337, 338, 376, 387, 390, 392, 409, 411, 428]	0.1180	[47, 52, 56, 67, 105, 323, 336]	0.0156	[2, 3, 4, 5, 7, 8, 16, 18, 19, 21, 22, 23, 27, 28, 29, 30, 31, 32, 33, 34, 36, 37, 38, 39, 40, 41, 42, 43, 44, 45, 46, 48, 49, 50, 51, 54, 55, 57, 62, 63, 66, 68, 69, 70, 72, 73, 74, 75, 76, 77, 78, 79, 80, 81, 82, 83, 84, 85, 86, 87, 88, 89, 90, 91, 92, 93, 94, 97, 98, 101, 102, 103, 106, 107, 108, 109, 110, 111, 112, 113, 114, 115, 116, 117, 118, 119, 120, 121, 122, 123, 125, 126, 127, 128, 129…	0.8552
YER048C	1	0.8966	0.9722	101.7197	135	75	0.0142	0.0144	0.0003	0.0011	0.0003	[16, 20, 22, 23, 27, 29, 30, 32, 35, 54, 60, 80, 81, 88, 90, 92, 94, 99, 107, 108, 109, 110, 111, 112, 113, 114, 117, 146, 150, 162, 165, 192, 198, 217, 221, 260, 261, 266, 273, 278, 281, 291, 293, 294, 297, 302, 308, 328, 350, 351, 352, 354, 358, 360, 369, 372, 373]	0.1458	[74, 76, 77, 79, 82, 83, 85, 89, 191, 272, 313]	0.0281	[2, 3, 4, 5, 6, 8, 11, 12, 13, 14, 15, 18, 19, 21, 24, 25, 26, 28, 31, 33, 34, 36, 37, 39, 40, 41, 42, 43, 44, 45, 46, 47, 48, 49, 51, 52, 53, 56, 57, 58, 59, 61, 62, 63, 64, 65, 66, 67, 68, 69, 70, 71, 72, 73, 75, 78, 84, 86, 87, 91, 93, 95, 96, 97, 98, 100, 101, 102, 103, 104, 105, 106, 115, 116, 118, 119, 120, 121, 122, 123, 124, 125, 126, 127, 128, 129, 130, 131, 132, 133, 134, 135, 136, 137,…	0.7570
YER049W	1	0.6252	0.9803	102.8558	132	107	0.0150	0.0152	0.0012	0.0019	0.0012	[18, 19, 22, 25, 32, 35, 36, 37, 51, 89, 92, 93, 110, 111, 117, 119, 143, 144, 169, 174, 202, 209, 229, 250, 265, 316, 349, 374, 376, 379, 385, 390, 393, 423, 424, 427, 432, 433, 434, 438, 439, 460, 465, 481, 497, 499, 500, 504, 512, 523, 525, 526, 540, 556, 558, 575, 583, 597, 600, 623]	0.0932	[3, 7, 23, 29, 30, 33, 34, 43, 50, 87, 148, 159, 162, 163, 168, 170, 172, 201, 273, 292, 296, 353, 382, 383, 392, 394, 457, 511, 553, 554, 617]	0.0481	[2, 4, 5, 6, 8, 9, 10, 11, 12, 13, 14, 15, 16, 17, 20, 21, 24, 26, 27, 28, 31, 38, 39, 40, 41, 42, 44, 45, 46, 47, 48, 49, 52, 53, 54, 55, 56, 57, 58, 59, 60, 61, 62, 63, 64, 65, 66, 67, 68, 69, 70, 71, 72, 73, 74, 75, 76, 77, 78, 79, 80, 81, 82, 83, 84, 85, 86, 88, 90, 91, 94, 95, 96, 97, 98, 99, 100, 101, 102, 103, 104, 105, 106, 107, 108, 109, 112, 113, 114, 115, 116, 118, 120, 121, 122, 123, …	0.8540
YER050C	1	0.8526	0.9516	97.7215	138	45	0.0155	0.0157	0.0001	0.0005	0.0001	[8, 9, 10, 11, 16, 22, 53, 58, 69, 71, 78, 111, 122, 126, 128]	0.1087	[]	0.0000	[3, 4, 5, 6, 7, 15, 17, 18, 19, 20, 21, 23, 24, 25, 26, 27, 28, 29, 30, 31, 32, 33, 34, 35, 36, 37, 38, 39, 40, 41, 42, 43, 44, 45, 46, 47, 48, 49, 50, 51, 52, 54, 55, 56, 57, 59, 60, 62, 63, 64, 65, 67, 68, 70, 72, 73, 74, 75, 76, 77, 79, 80, 81, 83, 84, 85, 86, 87, 88, 89, 90, 91, 93, 94, 95, 96, 97, 98, 99, 100, 101, 102, 103, 104, 105, 106, 107, 108, 109, 110, 112, 113, 115, 116, 117, 118, 11…	0.7971
YER052C	1	0.8489	0.9611	101.1046	15	117	0.0151	0.0151	0.0004	0.0016	0.0004	[7, 9, 26, 31, 53, 54, 55, 61, 66, 67, 85, 99, 101, 102, 103, 106, 107, 114, 132, 133, 134, 142, 172, 202, 210, 213, 234, 235, 238, 240, 241, 242, 243, 245, 246, 274, 276, 282, 283, 296, 308, 317, 319, 337, 341, 342, 343, 344, 370, 380, 381, 382, 384, 386, 427, 466, 467, 489, 490, 493, 494, 510, 513, 516]	0.1214	[81, 82, 84, 87]	0.0076	[2, 3, 4, 5, 6, 8, 10, 11, 12, 13, 14, 15, 16, 17, 18, 19, 21, 22, 23, 24, 25, 27, 28, 29, 30, 32, 33, 34, 35, 36, 37, 38, 39, 40, 41, 42, 43, 44, 45, 46, 47, 48, 49, 50, 51, 52, 56, 57, 58, 59, 60, 63, 64, 65, 68, 69, 70, 71, 72, 73, 74, 75, 76, 77, 78, 79, 80, 83, 86, 88, 89, 90, 91, 92, 93, 94, 95, 96, 97, 98, 100, 104, 105, 108, 109, 110, 111, 112, 113, 115, 116, 117, 118, 119, 120, 121, 122,…	0.8178
YER055C	1	0.8210	0.9685	116.1562	41	47	0.0136	0.0136	0.0001	0.0010	0.0001	[4, 5, 6, 7, 8, 9, 10, 12, 25, 48, 62, 130, 137, 159, 192, 235, 248, 250, 260]	0.0640	[21, 226, 230]	0.0101	[2, 3, 11, 13, 14, 15, 16, 17, 18, 19, 20, 22, 23, 24, 26, 27, 28, 29, 30, 31, 32, 33, 34, 35, 36, 37, 38, 39, 40, 41, 42, 43, 44, 45, 46, 47, 49, 50, 51, 52, 53, 54, 55, 56, 57, 58, 59, 60, 61, 63, 64, 65, 66, 67, 68, 69, 70, 71, 72, 73, 74, 75, 76, 77, 78, 79, 80, 81, 82, 83, 84, 85, 86, 87, 89, 91, 92, 93, 94, 95, 97, 98, 99, 100, 101, 102, 103, 104, 105, 106, 107, 108, 109, 110, 111, 112, 115…	0.8855
YER056C	1	0.6310	0.9848	69.3765	21	141	0.0188	0.0185	0.0114	0.0233	0.0114	[7, 9, 10, 22, 24, 33, 34, 36, 41, 43, 50, 53, 54, 55, 57, 58, 66, 68, 73, 74, 124, 125, 126, 137, 141, 144, 145, 217, 221, 222, 223, 246, 252, 253, 254, 272, 275, 277, 320, 334, 344, 414, 416, 419, 421, 443, 472, 473, 474, 476, 477, 498, 499, 502]	0.1013	[6, 8, 11, 12, 13, 15, 16, 17, 18, 19, 20, 23, 25, 26, 27, 32, 37, 38, 39, 40, 42, 49, 51, 52, 56, 59, 60, 61, 62, 63, 64, 65, 67, 70, 71, 72, 76, 77, 78, 83, 86, 88, 90, 91, 93, 94, 103, 106, 138, 139, 142, 161, 181, 182, 183, 184, 185, 197, 219, 220, 269, 276, 312, 319, 321, 325, 329, 342, 347, 348, 349, 350, 351, 412, 415, 418, 420, 422, 471, 478, 488, 493, 500, 514, 519]	0.1595	[2, 3, 4, 5, 14, 21, 28, 29, 30, 31, 35, 44, 45, 46, 47, 48, 69, 75, 79, 80, 81, 82, 84, 85, 87, 89, 92, 95, 96, 97, 98, 99, 100, 101, 104, 105, 107, 108, 109, 110, 111, 112, 113, 114, 115, 116, 117, 118, 119, 120, 121, 122, 123, 127, 128, 129, 130, 131, 132, 133, 134, 135, 136, 140, 143, 146, 147, 148, 149, 150, 151, 152, 153, 154, 155, 156, 157, 158, 159, 160, 162, 163, 164, 165, 166, 167, 168,…	0.6004
YER057C	1	0.3294	1.0000	30.6387	129	128	0.0607	0.0561	0.6004	2.6215	0.6004	[]	0.0000	[2, 3, 4, 5, 6, 7, 8, 9, 10, 11, 12, 13, 14, 15, 16, 17, 18, 19, 20, 21, 22, 23, 24, 25, 26, 27, 28, 29, 30, 31, 32, 33, 34, 35, 36, 37, 38, 39, 40, 41, 42, 43, 44, 45, 46, 47, 48, 49, 51, 52, 53, 54, 55, 56, 57, 58, 59, 60, 61, 62, 63, 64, 65, 66, 67, 68, 69, 70, 71, 72, 73, 74, 75, 76, 77, 78, 79, 80, 81, 82, 83, 84, 85, 86, 87, 88, 89, 90, 91, 92, 93, 94, 95, 96, 97, 98, 99, 100, 101, 102, 103…	0.9922	[50]	0.0078
YER063W	1	0.9603	0.9519	131.9685	218	67	0.0109	0.0110	0.0000	0.0002	0.0000	[7, 12, 19, 20, 45, 78, 81, 87, 169]	0.0413	[11, 14, 30]	0.0138	[2, 9, 10, 13, 15, 16, 17, 18, 21, 22, 23, 24, 25, 26, 27, 28, 29, 31, 32, 33, 34, 35, 36, 37, 38, 39, 40, 41, 42, 43, 44, 46, 47, 49, 50, 51, 53, 54, 55, 56, 57, 58, 59, 61, 62, 63, 64, 65, 66, 67, 68, 69, 70, 71, 72, 73, 74, 76, 77, 79, 80, 82, 83, 84, 85, 86, 88, 89, 90, 91, 93, 94, 96, 97, 98, 100, 101, 102, 103, 104, 105, 106, 107, 108, 109, 111, 112, 113, 116, 117, 119, 120, 121, 123, 124, …	0.7982
YER070W	1	0.7783	0.9826	116.5440	120	156	0.0140	0.0139	0.0043	0.0052	0.0043	[6, 7, 9, 10, 14, 15, 19, 21, 22, 24, 25, 30, 34, 36, 37, 38, 39, 40, 41, 42, 43, 44, 45, 47, 49, 50, 51, 52, 60, 62, 79, 98, 106, 109, 110, 111, 112, 113, 117, 118, 122, 132, 139, 141, 145, 148, 155, 167, 168, 179, 180, 183, 184, 187, 191, 194, 195, 199, 214, 215, 216, 240, 245, 260, 280, 281, 282, 283, 284, 288, 294, 304, 305, 307, 311, 331, 332, 333, 334, 335, 336, 341, 347, 348, 349, 350, 351…	0.1734	[8, 11, 12, 23, 33, 257, 258, 560, 561, 861]	0.0113	[2, 3, 4, 5, 13, 16, 17, 18, 20, 26, 27, 28, 29, 31, 32, 35, 46, 48, 53, 54, 55, 56, 57, 58, 59, 61, 63, 64, 67, 68, 69, 70, 71, 72, 73, 74, 75, 76, 77, 78, 80, 81, 82, 85, 86, 87, 88, 89, 90, 91, 92, 93, 94, 95, 96, 97, 99, 100, 101, 102, 103, 104, 105, 107, 108, 114, 115, 116, 119, 120, 121, 123, 124, 125, 126, 127, 128, 129, 130, 131, 133, 134, 135, 136, 137, 138, 140, 142, 143, 144, 146, 147,…	0.7556
YER072W	1	0.8853	0.9526	106.4495	129	45	0.0166	0.0167	0.0001	0.0006	0.0001	[3, 4, 5, 7, 33, 41, 43, 47, 49, 69, 77, 113, 114, 118]	0.1085	[15, 16, 17, 28]	0.0310	[2, 6, 8, 9, 10, 11, 12, 13, 14, 18, 19, 21, 22, 23, 24, 25, 26, 27, 29, 30, 31, 32, 34, 35, 36, 37, 38, 39, 40, 42, 44, 45, 46, 48, 50, 51, 52, 53, 54, 55, 56, 57, 58, 59, 60, 61, 62, 63, 64, 65, 66, 67, 68, 70, 71, 72, 73, 74, 75, 76, 78, 79, 80, 82, 83, 84, 85, 86, 87, 88, 89, 90, 91, 92, 93, 94, 95, 96, 97, 98, 99, 100, 101, 102, 103, 105, 106, 107, 108, 109, 110, 111, 115, 116, 117, 119, 120…	0.8217
YER073W	1	0.8786	0.9644	103.5984	8	125	0.0157	0.0158	0.0003	0.0020	0.0003	[3, 4, 7, 8, 9, 10, 12, 16, 19, 25, 26, 27, 28, 31, 32, 33, 34, 35, 40, 48, 49, 57, 71, 74, 87, 88, 90, 91, 93, 96, 107, 108, 111, 116, 120, 121, 140, 144, 145, 147, 149, 151, 172, 185, 186, 187, 188, 230, 248, 249, 271, 275, 276, 312, 326, 331, 345, 348, 349, 351, 352, 371, 377, 397, 401, 408, 423, 425, 429, 439, 452, 454, 456, 473, 480, 481, 492, 493, 494, 511]	0.1538	[11, 21, 23, 24, 29, 30, 176, 278]	0.0154	[2, 5, 6, 13, 14, 15, 17, 18, 20, 22, 36, 37, 38, 39, 41, 42, 43, 44, 45, 46, 47, 50, 51, 52, 53, 54, 55, 56, 58, 59, 60, 61, 62, 63, 64, 65, 66, 67, 68, 69, 70, 72, 73, 75, 76, 77, 78, 79, 80, 81, 82, 83, 84, 85, 86, 89, 92, 94, 95, 97, 98, 99, 100, 101, 102, 103, 104, 105, 106, 109, 110, 112, 113, 114, 115, 117, 118, 119, 122, 123, 124, 125, 126, 127, 128, 129, 130, 131, 132, 133, 134, 135, 136…	0.7962
YER086W	1	0.7484	0.9799	125.2606	64	92	0.0105	0.0104	0.0002	0.0004	0.0002	[5, 6, 7, 8, 11, 32, 33, 37, 41, 68, 76, 104, 110, 115, 165, 177, 212, 213, 253, 254, 255, 256, 280, 315, 357, 364, 378, 396, 397, 398, 399, 430, 448, 474, 497, 498, 500, 501, 524, 525]	0.0694	[290, 365, 382, 384, 394, 429, 465, 484, 499, 523]	0.0174	[2, 3, 4, 9, 10, 12, 13, 14, 15, 16, 17, 18, 19, 20, 21, 22, 23, 24, 25, 26, 27, 28, 29, 30, 31, 34, 35, 36, 38, 39, 40, 42, 43, 44, 45, 46, 47, 48, 49, 50, 51, 52, 53, 54, 55, 56, 57, 58, 59, 60, 61, 62, 63, 64, 65, 66, 67, 69, 70, 71, 72, 73, 74, 75, 77, 78, 79, 80, 81, 82, 83, 84, 85, 86, 87, 88, 89, 90, 92, 93, 94, 95, 96, 97, 98, 99, 100, 102, 103, 105, 106, 107, 108, 109, 111, 112, 113, 114…	0.8212
YER090W	1	0.9431	0.9691	110.6867	251	133	0.0143	0.0145	0.0012	0.0034	0.0012	[10, 11, 14, 16, 26, 27, 39, 46, 48, 51, 52, 57, 61, 69, 85, 89, 90, 92, 94, 96, 97, 107, 108, 109, 110, 111, 112, 114, 116, 118, 133, 135, 136, 137, 138, 141, 142, 144, 145, 158, 174, 176, 177, 179, 215, 221, 223, 239, 264, 266, 269, 279, 286, 287, 289, 290, 292, 294, 315, 316, 321, 327, 341, 373, 385, 387, 390, 410, 411, 412, 413, 414, 415, 416, 417, 420, 447, 451, 453, 473, 480, 481, 482, 494,…	0.1677	[44, 49, 72, 74, 77, 79, 81, 82, 83, 87, 88, 268, 278, 280, 396, 404]	0.0316	[2, 5, 6, 7, 8, 9, 12, 15, 17, 18, 19, 20, 21, 22, 23, 24, 28, 29, 30, 31, 32, 33, 34, 35, 36, 37, 38, 40, 41, 42, 43, 45, 47, 50, 53, 54, 55, 56, 58, 59, 60, 62, 63, 64, 65, 66, 67, 68, 70, 71, 73, 75, 76, 78, 80, 84, 86, 91, 93, 95, 98, 99, 100, 101, 102, 103, 104, 105, 106, 113, 115, 117, 119, 120, 121, 122, 123, 124, 125, 126, 127, 128, 129, 130, 132, 134, 139, 140, 143, 146, 147, 148, 149, 1…	0.7416
YER094C	1	0.7674	0.9604	97.4628	205	49	0.0169	0.0171	0.0002	0.0009	0.0002	[8, 9, 11, 12, 15, 24, 26, 27, 37, 45, 60, 71, 86, 92, 105, 116, 126, 136, 138, 139, 143, 152, 182, 183, 188]	0.1220	[16, 29, 55, 68, 69, 70, 93, 150]	0.0390	[2, 3, 4, 5, 7, 10, 13, 14, 17, 18, 19, 20, 21, 22, 25, 28, 30, 31, 32, 33, 34, 35, 36, 38, 39, 40, 41, 42, 43, 44, 46, 47, 48, 49, 50, 51, 52, 53, 54, 56, 57, 58, 59, 61, 62, 63, 64, 65, 66, 67, 72, 73, 74, 75, 76, 77, 78, 79, 80, 81, 82, 83, 85, 87, 88, 89, 90, 91, 94, 95, 96, 97, 98, 99, 100, 101, 102, 103, 106, 107, 108, 109, 110, 111, 112, 113, 114, 115, 117, 118, 119, 120, 121, 122, 124, 12…	0.8049
YER100W	1	0.6695	0.8691	107.3372	250	90	0.0204	0.0187	0.0484	0.0941	0.0484	[2, 3, 4, 5, 6, 8, 9, 10, 12, 13, 14, 16, 17, 18, 21, 23, 24, 28, 30, 31, 33, 34, 35, 36, 37, 38, 39, 40, 43, 44, 45, 46, 47, 48, 49, 50, 51, 52, 53, 54, 55, 56, 60, 61, 63, 64, 65, 67, 69, 70, 71, 74, 75, 76, 77, 78, 80, 81, 90, 93, 95, 96, 98, 99, 100, 101, 102, 103, 105, 107, 108, 109, 110, 111, 112, 113, 114, 117, 118, 119, 120, 121, 123, 124, 125, 126, 127, 128, 129, 131, 132, 133, 134, 135,…	0.7400	[7, 15, 32, 42, 57, 59, 62, 68, 72, 73, 82, 83, 85, 86, 87, 88, 89, 92, 94, 97, 150, 206, 207, 208, 211, 212, 213, 215, 216, 218]	0.1200	[19, 20, 25, 29, 41, 58, 66, 79, 84, 91, 104, 106, 115, 116, 122, 130, 140, 149, 153, 155, 160, 178, 181, 184, 186, 210, 234, 242, 249]	0.1160
YER110C	0	0.9012	0.9862	125.8217	89	187	0.0116	0.0119	0.0025	0.0025	0.0028	[4, 7, 8, 9, 10, 11, 12, 13, 14, 15, 16, 17, 18, 19, 30, 31, 32, 36, 37, 44, 47, 48, 54, 55, 56, 59, 62, 63, 66, 70, 72, 78, 79, 80, 85, 86, 98, 99, 101, 102, 103, 104, 105, 106, 108, 109, 110, 111, 112, 156, 164, 219, 242, 249, 257, 258, 261, 262, 278, 280, 281, 282, 283, 284, 285, 290, 291, 294, 295, 296, 297, 299, 303, 319, 341, 360, 364, 380, 381, 395, 406, 409, 423, 452, 455, 457, 458, 459, …	0.1599	[75, 82, 83, 84, 87, 88, 92, 93, 100, 279, 533, 888]	0.0108	[2, 3, 5, 6, 20, 21, 22, 23, 24, 25, 26, 27, 28, 29, 33, 34, 35, 38, 39, 40, 41, 42, 43, 45, 46, 49, 50, 51, 52, 53, 57, 58, 60, 61, 64, 65, 67, 68, 69, 71, 73, 74, 76, 77, 81, 89, 90, 91, 94, 95, 96, 97, 107, 113, 114, 115, 116, 117, 118, 119, 120, 121, 122, 123, 124, 125, 126, 127, 128, 129, 130, 131, 132, 133, 134, 135, 136, 137, 138, 139, 141, 142, 143, 145, 146, 147, 148, 149, 150, 151, 152,…	0.7574
YER112W	1	0.7153	0.9377	41.6987	187	156	0.0262	0.0270	0.0096	0.0152	0.0096	[2, 3, 4, 5, 6, 7, 8, 9, 10, 11, 12, 13, 14, 15, 16, 18, 19, 20, 21, 22, 25, 26, 28, 29, 30, 31, 33, 36, 39, 40, 42, 45, 48, 49, 52, 56, 57, 58, 60, 61, 62, 65, 66, 71, 73, 76, 83, 86, 87, 89, 90, 91, 93, 98, 100, 101, 103, 105, 109, 110, 112, 113, 114, 116, 117, 118, 119, 121, 122, 123, 124, 126, 127, 128, 132, 133, 140, 142, 152, 156, 158, 160, 163, 174, 175, 176, 186]	0.4652	[17, 55, 75, 78, 79, 80, 81, 82, 84, 88, 92, 94, 95, 96, 97, 102, 104, 106, 108, 115, 155]	0.1123	[23, 24, 27, 32, 34, 35, 37, 38, 41, 43, 44, 46, 47, 50, 51, 53, 54, 59, 63, 64, 67, 68, 69, 70, 72, 74, 77, 85, 99, 107, 111, 120, 125, 129, 130, 131, 136, 137, 138, 139, 141, 143, 144, 145, 146, 147, 148, 149, 150, 151, 153, 154, 157, 159, 161, 162, 164, 165, 166, 167, 168, 169, 170, 171, 172, 173, 177, 178, 179, 180, 181, 182, 183, 184, 185, 187, 188]	0.4118
YER120W	1	0.8939	0.9500	90.6553	244	76	0.0168	0.0168	0.0001	0.0008	0.0001	[3, 4, 5, 6, 7, 12, 25, 27, 30, 37, 38, 39, 41, 68, 69, 97, 100, 120, 121, 148, 151, 204, 231, 234, 235]	0.1025	[142]	0.0041	[2, 9, 10, 11, 13, 14, 15, 16, 17, 21, 22, 23, 24, 26, 29, 31, 32, 33, 34, 35, 36, 40, 42, 43, 44, 45, 46, 47, 48, 49, 50, 51, 52, 53, 54, 55, 56, 57, 58, 59, 60, 61, 62, 64, 65, 66, 67, 70, 71, 73, 74, 75, 76, 77, 78, 79, 80, 81, 82, 83, 84, 85, 86, 87, 88, 89, 90, 91, 92, 93, 94, 95, 96, 98, 99, 101, 102, 103, 104, 105, 106, 107, 108, 109, 110, 111, 112, 113, 115, 116, 117, 118, 119, 122, 123, …	0.8484
YER122C	1	0.8424	0.9736	101.4746	237	124	0.0130	0.0133	0.0007	0.0019	0.0007	[9, 13, 16, 18, 19, 20, 25, 27, 29, 42, 49, 65, 67, 68, 70, 74, 75, 77, 92, 93, 94, 95, 98, 99, 125, 136, 138, 164, 172, 178, 195, 198, 217, 219, 244, 252, 263, 264, 265, 266, 267, 281, 288, 290, 294, 296, 309, 321, 322, 324, 325, 330, 336, 338, 341, 344, 358, 364, 369, 370, 385, 387, 388, 389, 390, 394, 395, 396, 400, 401, 418, 421, 422, 423, 424, 426, 427, 437, 441, 451, 452, 456, 457, 458, 460…	0.1886	[158, 262, 469]	0.0061	[2, 3, 5, 6, 7, 8, 10, 11, 12, 14, 17, 21, 22, 23, 24, 26, 28, 30, 31, 32, 33, 34, 35, 36, 37, 38, 39, 40, 41, 43, 44, 45, 46, 47, 48, 50, 51, 52, 53, 54, 55, 56, 57, 58, 59, 60, 61, 62, 63, 64, 66, 69, 71, 72, 73, 76, 78, 79, 80, 81, 82, 83, 84, 85, 86, 87, 88, 89, 90, 91, 96, 97, 100, 101, 102, 103, 104, 105, 106, 107, 108, 109, 110, 111, 112, 113, 114, 115, 117, 118, 119, 120, 121, 122, 123, 1…	0.7485
YER124C	1	0.9116	0.9809	127.7463	61	110	0.0124	0.0125	0.0033	0.0051	0.0033	[6, 7, 8, 11, 13, 14, 15, 16, 17, 18, 22, 24, 25, 30, 37, 44, 49, 50, 57, 61, 62, 63, 64, 66, 67, 68, 69, 70, 71, 74, 75, 76, 86, 94, 105, 110, 112, 113, 114, 115, 116, 117, 118, 119, 121, 124, 127, 141, 142, 151, 172, 184, 200, 201, 206, 208, 209, 238, 263, 274, 275, 276, 277, 281, 294, 296, 300, 339, 340, 358, 364, 365, 366, 377, 384, 387, 388, 390, 391, 409, 415, 418, 437, 438, 451, 472, 477, …	0.1658	[38, 47, 48, 56, 93, 96, 97, 98, 99, 102, 103, 104]	0.0209	[2, 3, 5, 9, 10, 12, 19, 20, 21, 23, 26, 27, 28, 31, 32, 33, 34, 35, 36, 39, 40, 41, 42, 43, 45, 46, 51, 52, 53, 54, 55, 58, 59, 60, 65, 72, 73, 77, 78, 79, 80, 81, 82, 83, 84, 85, 87, 88, 89, 90, 91, 92, 95, 100, 101, 106, 107, 108, 109, 111, 120, 122, 123, 125, 126, 128, 129, 130, 131, 132, 133, 134, 135, 137, 139, 140, 143, 144, 145, 146, 147, 148, 149, 150, 152, 153, 155, 156, 157, 158, 160, …	0.7120
YER125W	1	0.8694	0.9845	142.8217	41	129	0.0092	0.0093	0.0039	0.0055	0.0039	[16, 20, 21, 22, 23, 24, 25, 40, 49, 60, 61, 62, 65, 66, 67, 68, 69, 70, 72, 73, 74, 75, 157, 196, 211, 214, 224, 228, 230, 231, 232, 250, 256, 262, 267, 268, 270, 272, 273, 274, 276, 277, 278, 279, 295, 307, 308, 309, 311, 323, 334, 338, 352, 357, 358, 359, 361, 362, 366, 408, 426, 430, 444, 450, 453, 454, 455, 457, 458, 461, 468, 476, 477, 479, 480, 488, 489, 490, 492, 493, 529, 568, 621, 622, …	0.1162	[19, 39, 52, 59, 433, 459, 469, 470, 472]	0.0111	[2, 3, 5, 6, 7, 10, 11, 12, 14, 15, 17, 18, 26, 27, 28, 29, 30, 31, 32, 33, 34, 35, 37, 38, 41, 42, 43, 44, 45, 46, 47, 48, 50, 51, 53, 54, 55, 56, 57, 58, 63, 71, 76, 77, 78, 79, 80, 81, 82, 83, 84, 85, 86, 87, 88, 89, 90, 92, 93, 94, 95, 96, 98, 99, 100, 101, 102, 103, 104, 105, 106, 107, 108, 110, 111, 112, 113, 116, 117, 119, 120, 121, 122, 123, 126, 127, 130, 133, 134, 135, 140, 142, 143, 14…	0.7145
YER126C	1	0.8073	0.9550	78.5080	5	70	0.0188	0.0190	0.0003	0.0026	0.0003	[7, 8, 10, 18, 23, 29, 31, 32, 33, 36, 38, 53, 60, 68, 82, 104, 107, 112, 119, 120, 139, 151, 163, 170, 183, 199, 200, 212, 216, 218, 228, 238, 243, 244, 245]	0.1341	[9, 11, 15, 20, 34, 105, 211, 219]	0.0307	[2, 3, 4, 5, 6, 12, 13, 14, 16, 17, 19, 21, 22, 24, 25, 26, 27, 28, 30, 35, 37, 39, 40, 41, 42, 43, 44, 45, 46, 47, 48, 49, 50, 51, 52, 54, 55, 56, 57, 58, 61, 62, 63, 64, 65, 66, 67, 69, 70, 71, 72, 73, 74, 75, 76, 77, 78, 79, 80, 81, 83, 84, 85, 86, 87, 88, 89, 90, 91, 92, 93, 94, 95, 96, 97, 98, 99, 100, 101, 102, 103, 106, 108, 109, 110, 111, 113, 114, 115, 116, 117, 118, 121, 122, 123, 124, …	0.8161
YER131W	1	0.9612	0.9671	61.7071	119	65	0.0168	0.0177	0.0022	0.0039	0.0022	[4, 5, 6, 7, 8, 9, 11, 12, 14, 15, 17, 36, 64, 68, 69, 78, 79, 81, 82, 84, 85, 86, 88, 91, 92, 93, 94, 95, 97, 100, 101, 103, 104, 109]	0.2857	[10, 35, 38, 40, 42, 48, 50, 52, 53, 54, 55, 56, 57, 58, 59, 60, 62, 67, 70, 71, 72, 76, 77, 80]	0.2017	[13, 16, 18, 19, 20, 21, 22, 24, 25, 26, 27, 28, 29, 30, 44, 45, 46, 47, 61, 63, 65, 66, 73, 74, 75, 83, 87, 89, 90, 96, 98, 99, 102, 105, 106, 107, 108, 110, 111, 112, 113, 114, 115, 116, 117, 118, 119, 120]	0.4034
YER136W	1	0.8752	0.9733	108.2566	195	130	0.0158	0.0159	0.0025	0.0053	0.0025	[6, 8, 9, 11, 13, 17, 20, 22, 23, 24, 25, 26, 29, 37, 38, 39, 43, 51, 55, 57, 59, 61, 62, 63, 65, 67, 69, 72, 74, 84, 85, 86, 88, 95, 96, 110, 120, 121, 123, 124, 128, 135, 140, 148, 154, 155, 164, 169, 170, 171, 178, 182, 187, 194, 195, 203, 210, 216, 224, 231, 248, 250, 252, 253, 254, 256, 259, 261, 264, 265, 266, 268, 269, 270, 271, 272, 273, 311, 345, 370, 372, 375, 383, 384, 388, 416, 419, 4…	0.1951	[14, 15, 21, 53, 54, 58, 60, 101, 244, 246]	0.0222	[2, 4, 5, 7, 10, 12, 16, 18, 19, 27, 28, 30, 31, 32, 33, 34, 35, 36, 40, 41, 42, 44, 45, 46, 47, 48, 49, 50, 52, 56, 64, 66, 68, 70, 71, 73, 75, 76, 77, 78, 79, 80, 81, 82, 83, 87, 89, 90, 91, 92, 93, 94, 97, 98, 99, 100, 102, 103, 104, 105, 106, 107, 108, 109, 111, 112, 113, 114, 115, 116, 117, 118, 119, 122, 125, 126, 127, 129, 130, 131, 132, 133, 134, 136, 137, 138, 139, 141, 142, 143, 144, 14…	0.7251
YER146W	1	0.7194	0.9078	81.6253	93	63	0.0250	0.0244	0.0038	0.0075	0.0038	[3, 4, 5, 6, 9, 10, 12, 16, 17, 18, 19, 20, 21, 22, 23, 24, 25, 26, 27, 28, 29, 31, 32, 33, 34, 35, 36, 38, 39, 40, 46, 47, 53, 54, 55, 56, 57, 58, 59, 60, 61, 62, 63, 64, 65, 66, 67, 68, 69, 70, 72, 73, 74, 75, 76, 77, 78, 79, 80, 81, 83, 85, 86, 87, 88, 89, 90, 91, 93, 94]	0.7527	[7, 8, 11, 13, 14, 15, 30, 41, 42, 43, 45, 52, 82]	0.1398	[2, 37, 44, 49, 50, 51, 71, 84, 92]	0.0968
YER156C	1	0.8411	0.9035	172.2793	82	147	0.0181	0.0178	0.0345	0.0892	0.0345	[2, 3, 4, 5, 6, 7, 9, 11, 13, 14, 15, 17, 18, 19, 22, 23, 24, 26, 27, 28, 29, 30, 31, 32, 33, 34, 35, 36, 37, 38, 39, 40, 41, 42, 43, 44, 45, 46, 47, 48, 50, 51, 52, 53, 54, 55, 56, 57, 58, 59, 60, 61, 62, 63, 64, 65, 66, 67, 68, 69, 70, 71, 72, 73, 74, 76, 77, 78, 79, 80, 81, 82, 83, 84, 85, 86, 87, 88, 89, 90, 91, 92, 93, 94, 95, 96, 97, 98, 99, 100, 101, 102, 103, 104, 105, 106, 107, 108, 109,…	0.8905	[10, 12, 16, 20, 25, 220, 250, 260, 262, 265, 270, 273, 279, 280, 281, 282, 283, 284, 287, 288, 290, 300, 306, 307]	0.0710	[21, 158, 166, 182, 215, 232, 233, 234, 237, 278]	0.0296
YER159C	1	0.8564	0.9625	83.2426	142	49	0.0189	0.0186	0.0013	0.0042	0.0013	[6, 7, 9, 10, 11, 12, 13, 14, 15, 16, 17, 18, 19, 20, 30, 31, 33, 35, 40, 41, 42, 43, 44, 45, 61, 64, 69, 71, 72, 73, 78, 80, 82, 84, 86, 87, 88, 89, 90, 94, 95, 96, 97, 99, 105, 107, 119, 121, 123, 125, 127, 134, 135]	0.3732	[21, 83, 85]	0.0211	[2, 4, 8, 22, 23, 24, 25, 26, 27, 28, 29, 32, 34, 36, 37, 38, 39, 46, 47, 48, 49, 50, 51, 52, 53, 54, 55, 56, 57, 58, 59, 60, 62, 63, 65, 66, 67, 68, 70, 74, 75, 76, 77, 81, 91, 92, 93, 98, 100, 102, 103, 104, 106, 109, 111, 112, 113, 115, 116, 117, 118, 120, 122, 124, 126, 128, 129, 130, 133, 136, 137, 138, 139, 140, 141, 142, 143]	0.5423
YER165W	1	0.9229	0.9747	137.0749	65	123	0.0111	0.0111	0.0002	0.0007	0.0002	[7, 11, 12, 13, 14, 28, 31, 34, 36, 37, 38, 39, 51, 74, 81, 82, 83, 85, 91, 96, 97, 115, 116, 117, 118, 132, 144, 146, 151, 154, 155, 156, 157, 158, 169, 170, 172, 175, 238, 242, 247, 248, 249, 251, 254, 289, 304, 326, 327, 333, 368, 425, 431, 432, 433, 436, 437, 452, 453, 470, 471, 472, 491, 502, 503, 515, 516, 518, 519, 520, 535, 543, 554, 555]	0.1282	[50, 134, 135, 143, 412]	0.0087	[2, 3, 4, 5, 8, 9, 10, 15, 17, 19, 20, 21, 22, 23, 24, 26, 27, 29, 30, 32, 33, 35, 40, 41, 43, 44, 45, 46, 47, 48, 49, 52, 53, 54, 55, 57, 58, 59, 60, 61, 62, 63, 64, 65, 67, 68, 69, 70, 72, 73, 76, 77, 78, 79, 80, 84, 86, 87, 88, 89, 90, 92, 93, 94, 95, 98, 99, 100, 101, 102, 103, 104, 105, 106, 107, 108, 109, 110, 111, 112, 113, 114, 119, 120, 121, 122, 123, 124, 125, 126, 127, 128, 129, 130, 1…	0.8007
YER177W	1	0.6455	0.9279	82.6810	11	94	0.0222	0.0209	0.0197	0.0805	0.0197	[11, 17, 18, 19, 20, 28, 31, 35, 36, 41, 42, 43, 48, 54, 55, 56, 58, 60, 61, 62, 63, 67, 68, 69, 71, 85, 92, 116, 128, 129, 130, 131, 135, 144, 150, 151, 203]	0.1386	[4, 5, 7, 8, 9, 12, 13, 14, 15, 16, 21, 22, 23, 24, 25, 26, 29, 30, 32, 34, 37, 38, 44, 45, 46, 47, 49, 52, 57, 59, 64, 65, 66, 72, 74, 76, 84, 90, 91, 93, 101, 107, 108, 115, 126, 127, 132, 133, 134, 143, 147, 149, 183]	0.1985	[2, 3, 6, 10, 27, 33, 39, 40, 50, 51, 53, 70, 73, 75, 77, 78, 79, 80, 81, 82, 83, 86, 87, 88, 89, 94, 95, 96, 97, 98, 99, 100, 102, 103, 104, 105, 106, 109, 110, 111, 112, 113, 114, 117, 118, 119, 120, 121, 122, 123, 124, 125, 136, 137, 138, 139, 140, 141, 142, 145, 146, 148, 152, 153, 154, 155, 156, 157, 158, 159, 160, 161, 162, 163, 164, 165, 166, 167, 168, 169, 170, 171, 172, 173, 175, 176, 17…	0.6442
YER178W	1	0.8378	0.9780	119.2804	164	65	0.0125	0.0124	0.0007	0.0024	0.0007	[5, 8, 9, 16, 35, 47, 48, 49, 50, 51, 57, 58, 61, 66, 77, 78, 82, 83, 134, 140, 141, 147, 153, 160, 175, 237, 284, 288, 306, 310, 312, 329, 375, 383, 403, 410, 411]	0.0881	[22, 32, 33, 41, 55, 62, 63, 64, 75, 402]	0.0238	[2, 3, 6, 7, 10, 11, 12, 13, 14, 15, 17, 18, 19, 20, 21, 23, 24, 25, 26, 27, 28, 29, 30, 31, 34, 37, 38, 39, 40, 42, 43, 44, 45, 46, 52, 53, 54, 56, 59, 60, 65, 67, 68, 69, 70, 71, 72, 73, 74, 76, 79, 80, 81, 84, 85, 86, 87, 88, 89, 90, 91, 92, 93, 94, 95, 96, 97, 98, 99, 100, 101, 102, 103, 105, 106, 107, 108, 109, 110, 111, 112, 113, 114, 115, 116, 117, 118, 119, 120, 121, 122, 123, 124, 125, 1…	0.8167
YFL004W	1	0.8384	0.9850	143.0824	60	146	0.0102	0.0103	0.0021	0.0028	0.0021	[9, 12, 13, 16, 17, 18, 19, 21, 22, 23, 24, 25, 26, 45, 65, 66, 67, 69, 81, 82, 96, 97, 100, 102, 133, 141, 193, 194, 199, 201, 204, 209, 210, 211, 212, 216, 218, 231, 233, 234, 248, 296, 300, 301, 302, 308, 347, 348, 349, 350, 353, 356, 359, 362, 363, 364, 365, 403, 469, 490, 521, 533, 539, 541, 545, 548, 555, 564, 567, 568, 569, 571, 574, 590, 592, 597, 606, 620, 624, 625, 626, 627, 628, 629, 6…	0.1316	[637, 643, 647]	0.0036	[2, 3, 4, 5, 6, 7, 8, 10, 11, 14, 15, 20, 27, 28, 29, 30, 31, 32, 33, 34, 35, 36, 37, 38, 39, 40, 41, 42, 43, 44, 46, 47, 48, 49, 50, 51, 52, 53, 54, 55, 56, 57, 58, 59, 60, 61, 62, 63, 64, 68, 70, 71, 72, 73, 74, 75, 76, 77, 78, 79, 80, 83, 84, 85, 86, 87, 88, 89, 90, 91, 92, 93, 95, 98, 99, 101, 103, 104, 105, 106, 107, 108, 109, 110, 111, 112, 113, 114, 115, 116, 117, 118, 119, 120, 121, 122, …	0.7585
YFL005W	1	0.8519	0.9525	88.3119	215	73	0.0178	0.0177	0.0003	0.0010	0.0003	[4, 8, 9, 10, 11, 12, 13, 16, 18, 19, 20, 21, 22, 23, 24, 25, 37, 54, 61, 109, 110, 118, 119, 122, 123, 125, 126]	0.1256	[14, 17, 45, 49, 52, 55, 112, 115]	0.0372	[2, 5, 6, 7, 15, 26, 27, 28, 29, 30, 31, 32, 33, 34, 35, 36, 38, 39, 40, 41, 42, 43, 44, 46, 47, 48, 50, 51, 53, 56, 57, 58, 60, 62, 63, 64, 65, 66, 67, 68, 69, 70, 71, 72, 73, 74, 75, 76, 77, 78, 79, 80, 81, 82, 83, 84, 85, 86, 87, 88, 89, 90, 91, 92, 93, 94, 95, 96, 97, 98, 99, 100, 101, 102, 103, 104, 105, 106, 107, 108, 111, 113, 114, 116, 117, 120, 124, 127, 128, 129, 130, 131, 132, 133, 134…	0.8140
YFL010C	1	0.8682	0.9505	109.1658	211	53	0.0162	0.0162	0.0048	0.0118	0.0048	[3, 4, 5, 6, 7, 8, 9, 10, 11, 26, 31, 34, 38, 40, 41, 42, 43, 44, 45, 46, 49, 50, 53, 54, 55, 56, 57, 58, 59, 60, 61, 62, 64, 65, 68, 69, 70, 71, 74, 75, 76, 77, 78, 79, 80, 81, 82, 83, 87, 88, 91, 93, 94, 96, 97, 98, 99, 100, 101, 102, 103, 104, 107, 108, 109, 110, 112, 119, 129, 130, 131, 132, 133, 134, 135, 136, 137, 138, 140, 141, 142, 144, 145, 151, 152, 153, 154, 155, 156, 161, 164, 168, 16…	0.5877	[12, 13, 14, 15, 16, 17, 19, 20, 21, 22, 25, 27, 28, 29, 30, 32, 33, 35, 36, 37]	0.0948	[2, 18, 23, 24, 39, 47, 48, 51, 52, 63, 66, 67, 72, 73, 84, 85, 86, 89, 90, 92, 95, 105, 106, 111, 113, 114, 115, 116, 117, 118, 120, 121, 122, 123, 124, 125, 126, 127, 128, 139, 143, 146, 147, 148, 149, 150, 157, 158, 159, 160, 162, 163, 165, 166, 167, 174, 175, 178, 187, 192, 195, 196, 205, 209]	0.3033
YFL017C	1	0.8633	0.9748	99.5086	159	43	0.0162	0.0166	0.0009	0.0029	0.0009	[6, 8, 9, 10, 11, 17, 19, 39, 40, 41, 42, 43, 45, 46, 47, 48, 55, 61, 69, 76, 80, 98, 133]	0.1447	[21, 23, 24, 25, 28, 29, 31, 32, 33, 34, 35, 37, 38]	0.0818	[2, 3, 4, 5, 12, 13, 14, 15, 16, 18, 20, 22, 26, 27, 30, 44, 49, 50, 51, 52, 53, 54, 56, 57, 58, 59, 62, 63, 64, 65, 66, 67, 68, 70, 71, 72, 73, 74, 75, 77, 78, 79, 81, 82, 83, 84, 85, 86, 88, 89, 90, 91, 92, 93, 95, 96, 97, 99, 100, 101, 102, 103, 104, 105, 106, 107, 108, 109, 110, 111, 112, 113, 114, 115, 116, 117, 119, 120, 121, 122, 123, 124, 125, 126, 127, 128, 129, 130, 132, 134, 135, 136, …	0.6981
YFL018C	1	0.8539	0.9601	92.9276	243	119	0.0162	0.0163	0.0003	0.0011	0.0003	[5, 6, 7, 8, 10, 17, 20, 27, 47, 52, 54, 78, 80, 82, 84, 85, 87, 88, 91, 112, 118, 124, 132, 204, 228, 231, 234, 235, 236, 249, 250, 266, 278, 289, 290, 292, 294, 295, 300, 312, 333, 337, 340, 393, 396, 397, 404, 420, 429, 445, 465, 471, 476, 477, 478, 485, 486, 490]	0.1162	[73, 77, 116, 123]	0.0080	[2, 3, 4, 9, 11, 12, 13, 14, 15, 16, 18, 19, 21, 22, 23, 24, 25, 26, 28, 29, 30, 31, 32, 33, 34, 35, 36, 37, 38, 39, 40, 41, 42, 43, 44, 45, 46, 48, 49, 50, 51, 53, 55, 56, 57, 58, 59, 60, 61, 62, 63, 64, 65, 66, 67, 68, 69, 70, 71, 72, 74, 75, 76, 79, 81, 83, 86, 89, 90, 92, 93, 94, 95, 96, 97, 98, 99, 100, 101, 102, 103, 104, 105, 106, 107, 108, 109, 110, 111, 113, 114, 115, 117, 119, 120, 121,…	0.8597
YFL022C	1	0.7685	0.9586	91.0396	247	112	0.0180	0.0180	0.0005	0.0024	0.0005	[3, 4, 5, 6, 7, 22, 23, 28, 36, 37, 38, 39, 41, 42, 43, 46, 62, 75, 80, 84, 86, 89, 98, 111, 114, 117, 124, 126, 127, 128, 129, 130, 138, 147, 155, 171, 210, 211, 212, 227, 234, 243, 250, 265, 270, 271, 274, 276, 277, 279, 283, 285, 298, 375, 387, 389, 407, 422, 473]	0.1173	[8, 9, 31, 35, 40, 51, 64, 109, 202, 385, 386]	0.0219	[2, 10, 11, 12, 13, 14, 15, 16, 17, 18, 19, 21, 24, 25, 26, 27, 29, 30, 32, 33, 34, 44, 45, 47, 48, 49, 50, 52, 53, 54, 55, 56, 57, 58, 59, 60, 61, 63, 65, 66, 67, 68, 69, 70, 71, 72, 73, 74, 76, 77, 78, 79, 81, 82, 83, 85, 87, 88, 90, 91, 92, 93, 94, 95, 96, 97, 99, 100, 101, 102, 103, 104, 105, 106, 107, 108, 110, 112, 113, 115, 116, 118, 119, 120, 121, 122, 123, 125, 131, 132, 133, 134, 135, 1…	0.8390
YFL026W	1	0.7656	0.9642	92.7067	175	101	0.0164	0.0166	0.0006	0.0017	0.0006	[8, 9, 10, 12, 14, 21, 34, 54, 55, 59, 60, 96, 101, 104, 108, 113, 122, 124, 127, 130, 135, 138, 141, 142, 157, 171, 182, 228, 229, 230, 246, 253, 254, 257, 261, 265, 288, 289, 305, 309, 312, 328, 330, 336, 353, 359, 365, 383, 389, 392, 406]	0.1183	[23, 65, 123, 232, 247, 263, 308, 329, 363, 366, 391]	0.0255	[2, 3, 4, 5, 6, 7, 11, 13, 15, 16, 17, 18, 19, 20, 22, 24, 25, 26, 27, 28, 29, 30, 31, 32, 33, 35, 36, 37, 38, 39, 40, 42, 43, 44, 45, 46, 47, 48, 49, 50, 51, 52, 53, 56, 57, 58, 61, 62, 63, 64, 66, 67, 68, 69, 70, 71, 72, 73, 74, 75, 76, 77, 78, 79, 80, 81, 82, 83, 85, 86, 87, 88, 90, 91, 92, 93, 95, 97, 98, 99, 100, 102, 103, 105, 106, 107, 109, 110, 111, 112, 114, 115, 116, 117, 118, 119, 120,…	0.8074
YFL037W	1	0.8369	0.8939	122.3239	201	96	0.0152	0.0149	0.0117	0.0222	0.0117	[2, 3, 4, 5, 6, 7, 9, 10, 11, 12, 13, 14, 16, 17, 18, 19, 22, 23, 26, 27, 28, 33, 35, 37, 39, 40, 43, 44, 45, 46, 47, 48, 49, 50, 52, 53, 54, 55, 56, 57, 58, 59, 60, 62, 63, 64, 66, 67, 68, 69, 70, 71, 72, 74, 75, 76, 77, 78, 79, 80, 81, 82, 83, 84, 86, 87, 93, 95, 96, 97, 98, 99, 100, 101, 102, 106, 108, 111, 112, 113, 114, 116, 117, 118, 119, 120, 121, 122, 123, 124, 125, 126, 127, 128, 129, 13…	0.8731	[15, 21, 25, 31, 32, 41, 42, 51, 61, 424]	0.0219	[8, 20, 24, 29, 30, 34, 36, 38, 65, 73, 85, 88, 89, 90, 91, 92, 94, 103, 104, 105, 109, 110, 115, 131, 173, 210, 214, 288, 291, 292, 331, 337, 370, 371, 379, 390, 410, 420, 422, 431]	0.0875
YFL038C	1	0.8226	0.9565	72.6735	206	131	0.0220	0.0218	0.0009	0.0027	0.0009	[2, 4, 5, 6, 13, 17, 18, 19, 20, 21, 22, 24, 25, 26, 27, 28, 35, 40, 43, 46, 53, 73, 81, 82, 88, 91, 93, 96, 100, 134, 136, 139, 155, 163, 174, 175, 176, 179, 181, 182, 183, 184, 185, 187, 190, 195, 198, 202, 204]	0.2379	[7, 9, 11, 74, 84, 85, 89, 90, 92, 128]	0.0485	[3, 8, 10, 12, 14, 15, 16, 23, 29, 30, 31, 32, 33, 34, 36, 37, 38, 39, 41, 42, 44, 45, 47, 48, 49, 50, 51, 52, 54, 55, 56, 57, 58, 59, 60, 61, 62, 63, 64, 66, 67, 68, 69, 70, 71, 75, 76, 77, 78, 79, 80, 83, 86, 87, 94, 95, 97, 98, 99, 101, 102, 103, 104, 105, 106, 107, 108, 109, 110, 111, 112, 113, 114, 115, 116, 117, 118, 119, 120, 121, 122, 123, 124, 125, 126, 127, 129, 130, 131, 132, 133, 135,…	0.6893
YFL039C	1	0.9757	0.9704	118.2743	119	131	0.0143	0.0145	0.0013	0.0054	0.0013	[2, 3, 4, 6, 7, 10, 11, 12, 14, 17, 19, 20, 21, 25, 27, 33, 38, 40, 42, 45, 46, 47, 48, 50, 51, 52, 64, 66, 79, 81, 82, 85, 103, 104, 105, 106, 108, 109, 110, 111, 112, 133, 136, 137, 138, 148, 149, 153, 155, 178, 195, 201, 204, 230, 231, 232, 237, 243, 249, 278, 300, 301, 302, 303, 306, 324, 326, 330, 331, 332, 343, 358]	0.1920	[5, 8, 9, 23, 26, 28, 29, 31, 35, 36, 63, 68, 73, 80, 83, 87, 88, 89, 90, 96]	0.0533	[13, 15, 16, 18, 22, 24, 30, 32, 34, 37, 39, 41, 43, 44, 49, 53, 54, 55, 56, 57, 58, 59, 60, 61, 62, 65, 67, 69, 70, 71, 72, 74, 75, 76, 77, 78, 84, 86, 91, 92, 93, 94, 95, 97, 98, 99, 100, 101, 102, 107, 113, 114, 115, 116, 117, 118, 119, 120, 121, 122, 123, 124, 125, 127, 128, 129, 130, 131, 132, 134, 135, 139, 140, 141, 142, 143, 144, 145, 146, 147, 150, 151, 152, 154, 156, 157, 158, 159, 160,…	0.7227
YFL045C	1	0.6561	0.9566	73.3545	254	71	0.0229	0.0223	0.0018	0.0022	0.0018	[3, 4, 5, 6, 7, 8, 9, 16, 17, 18, 20, 22, 24, 25, 26, 29, 31, 33, 34, 35, 38, 44, 45, 46, 47, 48, 51, 61, 65, 66, 71, 78, 83, 84, 85, 86, 87, 90, 91, 95, 100, 105, 111, 116, 119, 121, 122, 126, 127, 132, 135, 139, 143, 146, 149, 150, 152, 157, 158, 163, 168, 175, 176, 180, 183, 196, 197, 198, 203, 206, 208, 210, 214, 216, 217, 218, 219, 221, 223, 226, 227, 229, 234, 235, 237, 238, 246, 249]	0.3465	[14, 15, 37, 56, 73, 77, 92, 103, 106, 110, 112, 140, 155, 159, 194, 195]	0.0630	[2, 10, 11, 12, 13, 19, 21, 23, 27, 28, 30, 32, 36, 39, 40, 41, 42, 43, 49, 50, 52, 53, 54, 55, 57, 58, 59, 60, 62, 63, 64, 67, 68, 69, 70, 72, 74, 75, 76, 79, 80, 81, 82, 88, 89, 93, 94, 96, 97, 98, 99, 101, 102, 104, 107, 108, 109, 113, 114, 115, 117, 118, 120, 123, 124, 125, 128, 129, 130, 131, 133, 134, 136, 137, 138, 141, 142, 144, 145, 147, 148, 151, 153, 154, 156, 160, 161, 162, 164, 165, …	0.5827
YFL048C	1	0.8624	0.9653	128.7196	189	98	0.0122	0.0121	0.0002	0.0006	0.0002	[2, 9, 15, 23, 53, 55, 60, 75, 93, 94, 108, 113, 115, 119, 120, 121, 127, 128, 156, 159, 160, 162, 163, 198, 201, 232, 237, 244, 274, 278, 279, 280, 296, 303, 304, 318, 321, 323, 324, 327, 335, 339, 342, 345, 349, 350, 351, 352, 358, 375, 377, 378, 383, 400, 402, 428]	0.1258	[306]	0.0022	[3, 4, 5, 6, 7, 8, 10, 11, 12, 14, 16, 17, 18, 19, 20, 21, 22, 24, 25, 26, 27, 28, 29, 30, 31, 33, 35, 36, 37, 38, 39, 40, 41, 43, 44, 45, 46, 47, 48, 49, 50, 51, 52, 54, 56, 57, 58, 59, 62, 63, 65, 66, 67, 68, 69, 70, 71, 73, 76, 77, 79, 80, 81, 82, 83, 84, 85, 86, 87, 88, 89, 90, 91, 92, 95, 96, 97, 98, 99, 100, 101, 102, 103, 104, 106, 107, 109, 110, 111, 112, 114, 116, 117, 118, 122, 123, 124…	0.7843
YFR001W	1	0.6848	0.9675	72.8813	204	45	0.0168	0.0166	0.0001	0.0002	0.0001	[14, 15, 31, 34, 36, 37, 56, 59, 78, 80, 84, 86, 105, 108, 110, 112, 137, 138, 164, 168, 175, 176, 186, 188, 189]	0.1225	[43, 75, 85, 155, 170, 171, 173]	0.0343	[2, 3, 4, 5, 6, 7, 8, 9, 10, 12, 13, 16, 17, 19, 20, 21, 23, 24, 25, 26, 27, 28, 29, 30, 33, 35, 38, 39, 40, 41, 42, 44, 45, 46, 47, 48, 49, 50, 51, 52, 53, 54, 55, 57, 58, 60, 61, 62, 63, 64, 65, 66, 67, 68, 69, 70, 71, 72, 73, 74, 76, 77, 79, 81, 82, 83, 87, 88, 89, 90, 91, 92, 93, 94, 95, 96, 97, 99, 100, 101, 102, 103, 104, 106, 107, 109, 113, 114, 115, 116, 117, 118, 119, 120, 121, 122, 123,…	0.7843
YFR004W	1	0.5969	0.9833	65.7557	50	70	0.0191	0.0191	0.0020	0.0046	0.0020	[50, 54, 80, 84, 160, 203, 222, 244, 246, 281]	0.0327	[4, 15, 22, 23, 28, 29, 31, 33, 35, 46, 48, 51, 58, 62, 68, 76, 79, 81, 82, 87, 88, 141, 153, 154, 161, 184, 186, 189, 199, 200, 201, 204, 207, 208, 213, 214, 216, 221, 225, 230, 231, 232, 233, 236, 237, 238, 239, 240, 241, 242, 243, 248, 265, 279]	0.1765	[2, 3, 5, 6, 7, 8, 9, 10, 11, 12, 13, 14, 16, 19, 21, 24, 25, 26, 27, 30, 32, 34, 36, 37, 38, 39, 40, 41, 42, 43, 44, 45, 47, 49, 52, 53, 55, 56, 57, 59, 60, 61, 63, 64, 65, 66, 67, 69, 70, 71, 72, 73, 74, 75, 77, 78, 83, 85, 86, 89, 90, 91, 92, 93, 94, 95, 96, 97, 98, 99, 100, 101, 102, 103, 104, 105, 107, 108, 109, 110, 111, 112, 113, 114, 115, 116, 117, 118, 119, 120, 121, 122, 124, 126, 127, …	0.7484
YFR009W	1	0.7995	0.9791	119.6506	240	133	0.0124	0.0122	0.0002	0.0008	0.0002	[13, 14, 15, 16, 20, 23, 29, 36, 38, 44, 47, 51, 55, 58, 59, 69, 71, 72, 73, 74, 75, 76, 79, 81, 83, 114, 115, 117, 126, 143, 148, 149, 165, 166, 196, 197, 199, 200, 201, 203, 204, 218, 221, 254, 256, 258, 261, 262, 265, 270, 289, 325, 326, 329, 334, 340, 347, 348, 349, 385, 410, 422, 426, 439, 448, 453, 472, 483, 496, 510, 511, 519, 544, 548, 557, 560, 564, 615, 620, 621, 659, 687, 689, 690, 692…	0.1197	[563]	0.0013	[2, 3, 4, 5, 6, 7, 9, 10, 11, 12, 17, 18, 19, 21, 22, 24, 25, 26, 28, 30, 31, 32, 33, 35, 37, 39, 40, 41, 42, 43, 45, 46, 48, 49, 50, 52, 53, 54, 56, 57, 60, 61, 62, 63, 64, 65, 66, 67, 68, 70, 77, 78, 80, 82, 84, 85, 86, 87, 88, 89, 90, 91, 92, 93, 94, 95, 96, 97, 98, 99, 100, 101, 102, 103, 104, 105, 106, 107, 108, 109, 110, 111, 112, 113, 116, 118, 119, 120, 121, 122, 123, 124, 125, 127, 128, …	0.8045
YFR010W	1	0.8644	0.9631	96.2247	243	111	0.0160	0.0163	0.0005	0.0019	0.0005	[12, 13, 15, 17, 19, 20, 25, 27, 29, 36, 38, 43, 49, 55, 56, 58, 59, 60, 61, 67, 94, 97, 103, 105, 107, 108, 113, 115, 116, 117, 120, 121, 122, 124, 139, 143, 144, 157, 164, 181, 189, 190, 193, 196, 197, 198, 201, 202, 218, 221, 236, 237, 239, 250, 254, 257, 258, 261, 262, 263, 266, 267, 268, 274, 303, 305, 315, 320, 328, 335, 336, 337, 339, 340, 341, 342, 344, 357, 381, 398, 401, 415, 416, 417, …	0.1824	[99, 102, 106, 240, 251, 252, 259, 338]	0.0160	[2, 4, 5, 6, 7, 10, 11, 14, 16, 18, 21, 22, 23, 24, 26, 28, 30, 31, 32, 33, 34, 35, 37, 39, 40, 41, 42, 44, 45, 46, 47, 48, 50, 51, 52, 53, 54, 57, 62, 63, 64, 65, 66, 68, 69, 70, 71, 72, 73, 74, 75, 76, 77, 78, 79, 80, 81, 82, 83, 84, 85, 86, 87, 88, 89, 90, 91, 92, 93, 95, 96, 98, 100, 101, 104, 109, 110, 111, 112, 114, 118, 119, 123, 125, 126, 127, 128, 129, 130, 131, 132, 133, 134, 135, 136, …	0.7715
YFR024C-A	1	0.8022	0.9663	69.9359	203	134	0.0190	0.0191	0.0020	0.0072	0.0020	[5, 7, 11, 14, 20, 22, 31, 32, 33, 35, 36, 39, 40, 51, 52, 69, 71, 84, 85, 87, 89, 107, 112, 131, 145, 151, 152, 171, 172, 182, 192, 205, 224, 239, 243, 246, 247, 249, 254, 255, 256, 258, 267, 268, 269, 270, 271, 272, 273, 274, 278, 279, 288, 302, 317, 330, 331, 332, 335, 338, 353, 393, 394, 395, 404, 405, 407, 411, 412, 428, 429, 430, 432, 435, 436, 437]	0.1656	[15, 16, 17, 18, 19, 21, 25, 26, 28, 49, 55, 56, 58, 244, 245, 248, 251, 253, 257, 259, 260, 261, 262, 263, 264, 265, 408, 410, 416]	0.0632	[2, 3, 4, 6, 8, 9, 10, 12, 24, 27, 29, 30, 34, 37, 38, 41, 42, 43, 44, 45, 46, 47, 48, 50, 53, 54, 57, 59, 60, 61, 62, 63, 64, 65, 66, 67, 68, 70, 72, 73, 74, 75, 76, 77, 78, 79, 80, 81, 82, 90, 91, 92, 93, 94, 95, 96, 97, 99, 100, 101, 102, 103, 104, 105, 106, 108, 110, 111, 113, 114, 115, 116, 117, 120, 121, 122, 123, 124, 125, 127, 128, 129, 130, 132, 133, 134, 135, 136, 137, 138, 140, 141, 14…	0.7211
YFR037C	1	0.8881	0.9703	89.4955	45	166	0.0144	0.0146	0.0003	0.0016	0.0003	[7, 16, 19, 20, 26, 27, 28, 32, 33, 34, 35, 44, 49, 51, 52, 53, 54, 57, 58, 59, 60, 96, 98, 101, 102, 103, 126, 133, 134, 135, 140, 141, 143, 145, 148, 149, 156, 159, 195, 196, 197, 198, 199, 201, 202, 204, 208, 244, 246, 247, 260, 265, 269, 289, 295, 299, 302, 303, 304, 307, 310, 313, 316, 326, 327, 329, 346, 351, 352, 381, 382, 385, 389, 391, 393, 394, 396, 402, 419, 421, 425, 432, 436, 441, 44…	0.1795	[48, 138, 189, 190, 191, 418, 428, 433]	0.0144	[2, 4, 5, 6, 8, 9, 10, 12, 13, 14, 17, 18, 21, 22, 23, 24, 25, 29, 30, 31, 36, 37, 38, 39, 40, 41, 42, 43, 45, 46, 50, 55, 56, 61, 62, 63, 64, 65, 66, 67, 68, 69, 70, 71, 72, 73, 74, 75, 76, 77, 78, 79, 80, 81, 82, 83, 84, 85, 86, 88, 89, 90, 91, 92, 93, 94, 95, 97, 99, 100, 104, 105, 106, 108, 109, 110, 111, 112, 113, 114, 115, 116, 118, 119, 120, 121, 122, 123, 124, 125, 127, 128, 129, 130, 131…	0.7163
YFR044C	1	0.8432	0.9504	68.4293	225	197	0.0207	0.0207	0.0266	0.0373	0.0266	[2, 4, 9, 10, 11, 12, 13, 14, 15, 17, 18, 19, 20, 21, 22, 23, 24, 25, 26, 28, 29, 30, 31, 34, 38, 40, 41, 42, 43, 44, 46, 49, 52, 53, 54, 56, 57, 59, 60, 62, 65, 66, 67, 69, 73, 74, 75, 77, 79, 81, 82, 83, 84, 85, 86, 92, 94, 96, 100, 111, 112, 113, 114, 115, 116, 118, 120, 121, 122, 123, 124, 125, 127, 129, 130, 134, 138, 139, 140, 141, 142, 143, 144, 145, 146, 148, 149, 151, 152, 154, 156, 157,…	0.7027	[5, 6, 7, 8, 37, 50, 55, 97, 98, 101, 102, 104, 105, 107, 199, 385, 395, 398, 402]	0.0395	[16, 27, 32, 33, 35, 36, 39, 45, 47, 48, 51, 58, 61, 63, 64, 68, 70, 71, 72, 76, 78, 80, 87, 88, 89, 90, 91, 93, 95, 99, 103, 106, 108, 109, 110, 117, 119, 126, 128, 131, 132, 133, 135, 136, 137, 147, 150, 153, 155, 172, 178, 180, 182, 185, 188, 189, 191, 192, 202, 205, 206, 210, 211, 214, 216, 217, 218, 222, 223, 228, 229, 247, 249, 252, 256, 257, 258, 264, 266, 268, 274, 275, 280, 283, 303, 306…	0.2432
YFR049W	1	0.6253	0.9236	46.6418	123	52	0.0336	0.0327	0.0076	0.0177	0.0076	[5, 12, 16, 18, 22, 26, 28, 36, 37, 85, 93, 99, 113]	0.1057	[3, 7, 9, 11, 13, 19, 20, 21, 27, 29, 30, 31, 32, 33, 34, 35, 39, 40, 41, 43, 44, 48, 50, 51, 58, 60, 63, 74, 77, 78, 79, 92, 96, 97, 101, 103, 112, 114]	0.3089	[2, 4, 6, 8, 10, 14, 15, 17, 23, 24, 25, 38, 42, 45, 46, 47, 49, 52, 53, 54, 55, 56, 57, 59, 61, 62, 64, 65, 66, 67, 68, 69, 70, 71, 72, 73, 75, 76, 80, 81, 82, 83, 84, 86, 87, 88, 89, 90, 91, 94, 95, 98, 100, 102, 104, 105, 106, 107, 108, 109, 110, 111, 115, 116, 117, 118, 119, 120, 121, 122, 123, 124]	0.5854
YFR050C	1	0.6763	0.9778	78.6047	10	33	0.0161	0.0161	0.0002	0.0004	0.0002	[3, 9, 10, 12, 14, 16, 18, 40, 42, 43, 54, 103, 109, 113, 132, 133, 135, 145, 149, 167, 195, 199]	0.0827	[8, 11, 29, 39, 102, 129, 246]	0.0263	[2, 4, 5, 6, 7, 13, 15, 17, 19, 20, 21, 22, 23, 24, 25, 26, 27, 28, 30, 31, 32, 33, 34, 35, 36, 37, 38, 41, 44, 45, 46, 47, 48, 49, 50, 51, 52, 53, 55, 56, 57, 58, 59, 60, 61, 62, 63, 64, 65, 66, 67, 68, 69, 70, 71, 72, 73, 74, 75, 76, 77, 78, 79, 80, 81, 83, 84, 85, 86, 87, 88, 89, 90, 91, 92, 93, 94, 95, 96, 97, 98, 99, 100, 101, 104, 105, 106, 107, 108, 110, 111, 112, 114, 115, 116, 117, 118, …	0.8647
YFR051C	1	0.8672	0.9722	150.5305	34	122	0.0129	0.0131	0.0178	0.0225	0.0178	[4, 5, 7, 9, 10, 11, 13, 14, 17, 18, 19, 21, 23, 24, 25, 26, 28, 29, 30, 33, 34, 36, 37, 38, 39, 40, 41, 45, 46, 48, 53, 55, 56, 57, 60, 61, 62, 63, 65, 67, 68, 73, 74, 75, 79, 80, 86, 87, 88, 90, 92, 96, 103, 104, 112, 114, 115, 119, 126, 127, 128, 129, 132, 134, 139, 150, 152, 156, 158, 164, 166, 169, 172, 173, 174, 177, 178, 180, 181, 182, 183, 185, 187, 189, 192, 195, 196, 197, 198, 199, 200,…	0.4579	[6, 8, 12, 101, 105, 121, 123, 130, 131, 133, 141, 145, 146, 149, 151, 155, 161, 165, 167, 168, 170, 171]	0.0403	[2, 3, 15, 16, 22, 27, 31, 32, 35, 42, 43, 44, 49, 50, 51, 52, 54, 58, 59, 64, 66, 69, 70, 71, 72, 76, 77, 78, 81, 82, 83, 84, 85, 89, 91, 93, 94, 95, 97, 98, 99, 100, 102, 106, 107, 108, 109, 110, 111, 113, 116, 117, 118, 120, 122, 124, 125, 135, 136, 137, 138, 140, 142, 143, 144, 147, 148, 153, 154, 157, 159, 160, 162, 163, 175, 176, 179, 184, 186, 188, 190, 191, 193, 194, 206, 208, 211, 213, 2…	0.4249
YFR052W	1	0.9103	0.9613	97.3796	18	86	0.0157	0.0159	0.0002	0.0010	0.0002	[4, 6, 9, 11, 23, 42, 44, 47, 49, 50, 51, 58, 68, 70, 71, 72, 76, 78, 79, 94, 97, 111, 115, 121, 123, 142, 143, 144, 145, 146, 147, 181, 184, 193, 207, 208, 210, 214, 215, 236, 237, 239, 240, 244, 260]	0.1642	[39]	0.0036	[2, 3, 5, 7, 8, 10, 12, 14, 15, 16, 17, 18, 19, 20, 21, 24, 25, 26, 27, 28, 29, 30, 31, 33, 34, 35, 36, 38, 40, 41, 43, 45, 46, 48, 52, 53, 54, 55, 56, 57, 59, 60, 61, 62, 63, 64, 65, 66, 67, 69, 73, 74, 75, 77, 80, 81, 82, 83, 84, 86, 87, 88, 89, 90, 91, 92, 93, 95, 96, 98, 100, 101, 102, 103, 104, 106, 107, 108, 109, 110, 112, 113, 114, 116, 117, 118, 119, 120, 122, 124, 125, 126, 127, 128, 129…	0.7774
YFR055W	0	0.5440	0.9907	60.8193	84	67	0.0196	0.0198	0.0012	0.0012	0.0480	[7, 8, 12, 15, 17, 41, 42, 43, 49, 52, 60, 63, 66, 70, 76, 80, 89, 91, 95, 96, 99, 101, 103, 105, 109, 113, 114, 116, 117, 118, 119, 123, 132, 136, 144, 147, 148, 151, 152, 153, 155, 173, 179, 191, 199, 201, 202, 215, 216, 217, 235, 238, 250, 252, 253, 254, 256, 267, 274, 275, 278, 284, 285, 287, 290, 291, 293, 294, 298, 299, 306, 310, 311, 312, 313, 318, 321, 325, 326, 327]	0.2353	[4, 10, 13, 14, 19, 31, 36, 37, 38, 44, 45, 46, 47, 48, 71, 94, 98, 104, 120, 121, 122, 149, 180, 197, 198, 200, 205, 213, 218, 230, 231, 236, 237, 255, 257, 258, 268, 269, 270, 271, 272, 273, 314, 315, 317]	0.1324	[2, 3, 5, 6, 9, 11, 16, 18, 20, 21, 22, 23, 24, 25, 26, 27, 28, 29, 30, 32, 33, 34, 35, 39, 40, 50, 51, 53, 54, 55, 56, 57, 58, 59, 61, 62, 64, 65, 67, 68, 69, 72, 73, 74, 75, 77, 78, 79, 81, 82, 83, 84, 85, 86, 87, 88, 90, 92, 93, 97, 100, 102, 106, 107, 108, 110, 111, 112, 115, 124, 125, 126, 127, 128, 129, 130, 131, 133, 134, 135, 137, 138, 139, 140, 141, 142, 143, 145, 146, 150, 154, 156, 157…	0.6324
YGL001C	1	0.8769	0.9564	84.0766	93	110	0.0174	0.0173	0.0007	0.0018	0.0007	[3, 5, 6, 8, 9, 10, 11, 12, 19, 20, 21, 22, 23, 24, 25, 26, 27, 28, 37, 39, 66, 83, 88, 105, 125, 126, 132, 135, 140, 143, 144, 176, 177, 184, 190, 202, 218, 235, 251, 252, 253, 254, 255, 259, 275, 285, 287, 294, 300, 308, 319, 335]	0.1490	[13, 226, 260, 277, 278, 286]	0.0172	[2, 4, 7, 14, 15, 16, 17, 18, 29, 30, 31, 32, 33, 34, 35, 36, 38, 40, 41, 42, 43, 44, 45, 46, 47, 48, 49, 50, 51, 53, 54, 56, 57, 58, 59, 60, 61, 62, 65, 67, 68, 69, 70, 71, 72, 73, 74, 75, 76, 77, 78, 79, 80, 81, 85, 86, 87, 89, 90, 91, 92, 93, 94, 95, 96, 97, 98, 99, 100, 101, 102, 103, 104, 106, 107, 108, 109, 110, 111, 112, 113, 114, 115, 116, 117, 118, 120, 121, 122, 123, 124, 127, 128, 129,…	0.7851
YGL008C	0	0.9428	0.9817	100.5571	150	240	0.0153	0.0162	0.0162	0.0162	0.0167	[4, 13, 21, 24, 28, 29, 44, 45, 46, 47, 48, 51, 53, 54, 55, 56, 57, 58, 61, 71, 72, 73, 83, 90, 91, 92, 94, 95, 100, 135, 136, 137, 144, 145, 147, 148, 149, 180, 189, 203, 231, 236, 245, 247, 248, 265, 279, 285, 286, 302, 303, 304, 308, 328, 361, 362, 363, 364, 365, 377, 378, 382, 383, 384, 387, 391, 392, 393, 396, 398, 400, 404, 405, 406, 407, 408, 422, 424, 432, 433, 446, 452, 469, 474, 480, 48…	0.2070	[5, 6, 7, 8, 9, 10, 11, 12, 14, 15, 16, 17, 18, 19, 20, 23, 26, 30, 31, 32, 33, 34, 35, 36, 37, 38, 39, 40, 41, 42, 43, 49, 50, 59, 60, 68, 69, 70, 74, 76, 77, 78, 79, 80, 81, 82, 85, 86, 87, 88, 89, 264, 357, 358, 397, 486, 516, 527, 530, 650, 651, 761, 763, 764, 765, 769, 869]	0.0730	[2, 22, 25, 27, 52, 62, 63, 64, 65, 66, 67, 75, 84, 93, 96, 97, 98, 99, 101, 102, 103, 104, 105, 106, 107, 108, 109, 110, 111, 112, 115, 116, 117, 118, 119, 120, 121, 122, 123, 124, 125, 126, 127, 128, 129, 130, 131, 132, 133, 134, 138, 139, 140, 141, 142, 143, 146, 150, 151, 152, 153, 154, 155, 156, 157, 158, 159, 160, 161, 162, 163, 164, 165, 166, 167, 168, 169, 170, 171, 172, 173, 174, 175, 17…	0.6318
YGL009C	1	0.8802	0.9762	114.3181	11	147	0.0139	0.0139	0.0018	0.0040	0.0018	[5, 6, 8, 9, 12, 16, 18, 22, 23, 26, 36, 37, 44, 89, 93, 94, 95, 96, 118, 124, 139, 140, 173, 174, 180, 195, 196, 197, 202, 203, 207, 234, 235, 236, 275, 316, 317, 318, 319, 320, 357, 364, 370, 378, 381, 382, 383, 403, 410, 420, 425, 426, 427, 434, 435, 467, 480, 481, 483, 484, 486, 490, 492, 509, 514, 518, 519, 521, 522, 526, 528, 572, 573, 574, 575, 576, 577, 605, 606, 607, 608, 613, 614, 615, …	0.1220	[3, 450, 470, 477, 479, 508]	0.0077	[2, 4, 7, 10, 11, 13, 14, 15, 17, 19, 20, 21, 24, 25, 27, 28, 29, 30, 31, 32, 33, 34, 35, 38, 39, 40, 41, 42, 43, 45, 46, 47, 48, 49, 50, 51, 52, 53, 54, 55, 56, 57, 58, 59, 60, 61, 62, 63, 65, 66, 67, 68, 69, 70, 71, 72, 73, 74, 75, 76, 77, 78, 79, 81, 82, 83, 84, 85, 86, 87, 88, 90, 91, 92, 97, 98, 99, 100, 101, 102, 103, 104, 105, 106, 107, 108, 109, 110, 111, 112, 113, 114, 115, 116, 117, 119…	0.8408
YGL011C	1	0.8488	0.9022	111.5601	252	74	0.0134	0.0134	0.0091	0.0189	0.0091	[2, 3, 4, 5, 6, 7, 9, 10, 11, 14, 17, 20, 27, 34, 40, 42, 43, 44, 45, 47, 48, 49, 50, 51, 52, 53, 55, 56, 57, 58, 59, 60, 61, 62, 63, 64, 65, 66, 67, 69, 72, 73, 74, 75, 76, 78, 81, 82, 83, 84, 85, 86, 87, 88, 89, 90, 91, 92, 93, 94, 95, 96, 97, 98, 100, 101, 102, 103, 104, 105, 106, 107, 108, 109, 111, 112, 113, 114, 115, 116, 117, 118, 119, 120, 121, 122, 123, 124, 125, 126, 127, 128, 129, 130,…	0.8413	[8, 12, 13, 15, 18, 22, 23, 24, 25, 26, 28, 29, 31, 32, 33, 35, 36, 37, 38, 39, 41]	0.0833	[16, 19, 21, 30, 46, 54, 68, 70, 71, 77, 79, 80, 167, 190]	0.0556
YGL012W	1	0.7313	0.8956	98.1193	217	148	0.0166	0.0157	0.0122	0.0321	0.0122	[2, 3, 4, 5, 6, 8, 10, 11, 16, 26, 27, 30, 31, 32, 33, 34, 35, 36, 37, 38, 39, 41, 42, 43, 44, 45, 46, 47, 48, 49, 51, 52, 53, 54, 55, 59, 60, 61, 62, 63, 64, 65, 66, 67, 69, 70, 71, 72, 73, 74, 75, 76, 77, 78, 79, 81, 82, 83, 85, 86, 88, 89, 90, 92, 94, 95, 96, 97, 98, 99, 100, 101, 102, 104, 105, 106, 107, 109, 110, 113, 114, 116, 117, 118, 119, 120, 122, 123, 125, 126, 127, 128, 130, 131, 132,…	0.8520	[7, 9, 13, 14, 15, 17, 18, 19, 22, 23, 24, 40, 371, 440, 446]	0.0317	[12, 20, 21, 25, 28, 29, 50, 56, 57, 58, 68, 80, 87, 91, 93, 103, 108, 111, 112, 115, 121, 124, 129, 142, 152, 175, 206, 240, 246, 267, 275, 276, 292, 314, 335, 345, 347, 353, 364, 372, 374, 377, 389, 394, 396, 399, 403, 406, 410, 428, 450]	0.1078
YGL019W	1	0.8334	0.9727	102.2117	22	53	0.0142	0.0142	0.0020	0.0033	0.0020	[8, 9, 12, 17, 27, 28, 29, 31, 32, 33, 34, 35, 36, 37, 54, 57, 58, 66, 100, 119, 150, 168, 171, 191, 193, 194, 195, 221, 239, 245]	0.1079	[15, 16, 18, 19, 20, 21, 23, 24, 25, 59]	0.0360	[2, 3, 4, 5, 6, 7, 10, 13, 14, 22, 26, 30, 38, 39, 40, 41, 42, 43, 44, 45, 46, 47, 48, 49, 50, 52, 53, 55, 56, 60, 61, 62, 63, 64, 65, 67, 68, 69, 70, 71, 72, 73, 74, 75, 76, 77, 78, 79, 80, 81, 82, 83, 84, 85, 86, 87, 88, 89, 90, 91, 92, 93, 94, 95, 96, 97, 98, 99, 101, 102, 103, 104, 105, 106, 107, 108, 109, 110, 112, 113, 114, 115, 116, 117, 118, 120, 121, 122, 123, 124, 125, 126, 127, 128, 12…	0.7950
YGL020C	1	0.8430	0.9765	77.9023	235	160	0.0169	0.0172	0.0005	0.0016	0.0005	[2, 4, 8, 10, 11, 12, 13, 14, 15, 19, 22, 24, 25, 26, 27, 31, 40, 41, 43, 45, 60, 62, 63, 68, 70, 75, 82, 85, 93, 95, 97, 112, 114, 117, 118, 127, 128, 130, 132, 133, 135, 139, 144, 145, 157, 159, 163, 171, 172, 176, 188, 195, 196, 199, 204, 205, 211, 224, 227, 233, 235]	0.2596	[6, 7, 9]	0.0128	[3, 5, 16, 17, 18, 20, 21, 23, 28, 29, 30, 32, 33, 34, 35, 36, 37, 38, 39, 42, 44, 46, 47, 48, 49, 50, 51, 52, 53, 54, 55, 57, 58, 59, 61, 64, 65, 67, 69, 71, 72, 73, 74, 76, 77, 78, 79, 80, 81, 83, 84, 86, 87, 88, 89, 90, 91, 92, 94, 96, 98, 99, 101, 102, 103, 104, 105, 106, 107, 108, 109, 110, 113, 115, 116, 119, 120, 121, 122, 123, 124, 125, 126, 131, 134, 136, 137, 138, 140, 142, 143, 146, 14…	0.6851
YGL022W	1	0.6933	0.9822	102.6231	206	111	0.0135	0.0133	0.0036	0.0044	0.0036	[2, 11, 12, 14, 15, 25, 27, 41, 52, 54, 58, 62, 63, 70, 71, 74, 77, 78, 79, 82, 83, 91, 102, 105, 113, 115, 126, 128, 129, 130, 137, 146, 150, 153, 155, 163, 170, 172, 188, 191, 193, 194, 208, 216, 219, 222, 224, 230, 232, 238, 261, 280, 285, 290, 295, 298, 310, 322, 334, 349, 358, 364, 372, 381, 383, 384, 398, 402, 412, 413, 422, 424, 480, 481, 482, 488, 496, 500, 511, 513, 527, 528, 536, 537, 5…	0.1504	[3, 5, 9, 10, 13, 195, 196, 197, 199, 479, 489, 518, 553, 626, 660, 667, 670, 677, 687, 694]	0.0279	[4, 6, 8, 16, 17, 18, 19, 20, 21, 22, 23, 24, 26, 28, 29, 30, 31, 32, 33, 34, 35, 36, 37, 38, 39, 40, 42, 43, 44, 45, 46, 47, 48, 49, 50, 51, 53, 55, 56, 57, 59, 60, 61, 64, 65, 66, 67, 68, 69, 72, 73, 75, 76, 80, 81, 84, 85, 86, 87, 88, 89, 90, 92, 93, 94, 95, 96, 97, 98, 101, 103, 106, 107, 108, 109, 111, 112, 114, 116, 117, 118, 120, 121, 123, 124, 125, 127, 131, 132, 133, 134, 135, 136, 138, …	0.7284
YGL026C	1	0.9079	0.9693	100.9749	195	177	0.0162	0.0161	0.0011	0.0021	0.0011	[4, 5, 6, 7, 9, 11, 12, 24, 26, 27, 31, 34, 35, 37, 38, 49, 53, 56, 70, 74, 79, 80, 83, 84, 88, 100, 101, 102, 103, 104, 107, 117, 127, 130, 131, 132, 134, 140, 154, 155, 170, 171, 172, 221, 222, 223, 225, 236, 237, 238, 240, 242, 251, 258, 259, 275, 276, 278, 279, 285, 293, 297, 306, 308, 311, 312, 314, 315, 316, 318, 324, 353, 361, 362, 365, 366, 367, 368, 371, 378, 391, 404, 441, 444, 445, 456…	0.1825	[25, 105, 106, 116, 300, 341]	0.0085	[2, 3, 8, 10, 13, 14, 15, 16, 17, 18, 19, 20, 21, 22, 23, 28, 29, 30, 32, 33, 36, 39, 40, 41, 42, 43, 44, 45, 46, 47, 48, 50, 51, 52, 54, 55, 57, 58, 59, 60, 61, 62, 63, 64, 65, 66, 67, 68, 69, 71, 72, 73, 75, 76, 77, 78, 81, 82, 85, 86, 87, 89, 90, 91, 92, 93, 94, 95, 96, 97, 98, 99, 108, 109, 110, 111, 112, 113, 114, 115, 118, 119, 120, 121, 122, 123, 124, 125, 126, 128, 129, 133, 135, 136, 137…	0.7765
YGL028C	1	0.8883	0.9720	110.1279	30	130	0.0133	0.0134	0.0009	0.0018	0.0009	[3, 4, 6, 7, 9, 10, 11, 12, 18, 19, 21, 22, 27, 28, 42, 70, 71, 74, 88, 92, 135, 136, 138, 139, 154, 155, 157, 158, 159, 165, 166, 167, 168, 169, 194, 201, 210, 212, 215, 216, 252, 253, 255, 256, 258, 276, 279, 282, 283, 284, 285, 286, 288, 299, 315, 322, 323, 342, 343, 363, 364, 372, 375, 379, 380, 395, 397, 399, 400, 416, 417, 421, 423, 424, 442, 460, 465, 469, 472, 479, 480, 484, 485, 495, 496…	0.1808	[8]	0.0018	[2, 5, 13, 14, 15, 16, 17, 20, 23, 24, 25, 26, 29, 30, 31, 32, 33, 35, 36, 37, 38, 39, 40, 41, 43, 44, 45, 46, 47, 48, 49, 50, 51, 52, 53, 55, 56, 57, 58, 59, 60, 61, 62, 63, 64, 65, 66, 67, 69, 72, 73, 75, 76, 77, 78, 79, 80, 81, 82, 83, 84, 85, 86, 87, 89, 90, 91, 93, 94, 95, 96, 97, 98, 99, 100, 101, 102, 103, 104, 105, 106, 107, 109, 110, 111, 112, 113, 114, 115, 117, 118, 119, 120, 121, 122,…	0.7454
YGL029W	1	0.8200	0.9327	71.4321	120	51	0.0209	0.0211	0.0003	0.0029	0.0003	[8, 9, 11, 12, 18, 35, 37, 40, 46, 49, 50, 52, 53, 54, 75, 93, 97]	0.1417	[26, 33, 36, 38]	0.0333	[2, 3, 4, 5, 6, 7, 10, 13, 14, 15, 16, 17, 20, 21, 22, 23, 24, 25, 27, 28, 29, 30, 31, 32, 34, 39, 41, 42, 43, 44, 45, 47, 48, 51, 55, 56, 57, 58, 59, 60, 61, 62, 63, 64, 65, 66, 67, 68, 69, 70, 72, 73, 74, 76, 77, 78, 79, 80, 81, 82, 83, 84, 85, 86, 87, 88, 89, 90, 91, 92, 94, 95, 96, 98, 99, 100, 101, 102, 103, 104, 105, 106, 107, 108, 109, 110, 111, 112, 113, 114, 115, 116, 117, 118, 119, 120,…	0.8083
YGL030W	1	0.9652	0.9306	65.3002	105	51	0.0190	0.0193	0.0005	0.0011	0.0005	[5, 6, 7, 8, 9, 11, 14, 16, 22, 24, 25, 27, 29, 30, 31, 33, 39, 51, 54, 67, 73, 83, 87, 88, 89]	0.2381	[3, 4, 10, 12, 15, 20, 36, 77]	0.0762	[13, 17, 18, 19, 21, 23, 26, 28, 32, 34, 35, 37, 38, 40, 41, 42, 44, 45, 46, 47, 48, 49, 50, 52, 53, 55, 56, 57, 58, 59, 60, 61, 62, 63, 64, 65, 66, 68, 69, 70, 71, 72, 74, 75, 76, 78, 79, 80, 81, 82, 84, 85, 86, 90, 91, 92, 93, 94, 95, 96, 97, 98, 99, 100, 101, 102, 103, 104, 105]	0.6571
YGL037C	0	0.4420	0.9821	47.6669	216	58	0.0232	0.0252	0.0107	0.0107	0.0111	[]	0.0000	[13, 16, 19, 21, 25, 30, 33, 36, 37, 39, 44, 46, 47, 48, 49, 51, 52, 53, 54, 55, 57, 58, 59, 60, 61, 62, 63, 64, 65, 66, 67, 68, 69, 70, 71, 72, 73, 74, 75, 76, 77, 82, 86, 103, 109, 110, 111, 113, 114, 115, 119, 121, 137, 138, 187, 194, 195, 201]	0.2685	[2, 3, 4, 5, 6, 7, 8, 9, 10, 11, 12, 14, 15, 17, 18, 20, 22, 23, 24, 26, 27, 28, 29, 31, 32, 34, 35, 38, 40, 41, 42, 43, 45, 50, 56, 78, 79, 80, 81, 83, 84, 85, 87, 88, 89, 90, 91, 92, 93, 94, 95, 96, 97, 98, 99, 100, 101, 102, 104, 105, 106, 107, 108, 112, 116, 117, 118, 120, 122, 123, 124, 125, 126, 127, 128, 129, 130, 131, 132, 133, 134, 135, 136, 139, 140, 141, 142, 143, 144, 145, 146, 147, 1…	0.7315
YGL040C	1	0.5951	0.8056	110.8243	86	7	0.0201	0.0168	0.0647	0.2489	0.0647	[23, 27, 62, 68, 85, 142, 178, 223, 224, 327, 328, 329, 331, 332]	0.0409	[2, 5, 7, 8, 10, 11, 13, 15, 16, 17, 18, 19, 20, 21, 22, 24, 25, 26, 28, 29, 30, 31, 32, 33, 34, 35, 38, 39, 40, 41, 42, 43, 44, 45, 46, 47, 48, 49, 50, 52, 53, 54, 55, 56, 57, 58, 59, 60, 61, 63, 64, 65, 66, 69, 70, 71, 72, 73, 74, 75, 76, 77, 78, 79, 81, 82, 84, 89, 91, 95, 96, 97, 98, 99, 101, 102, 103, 104, 106, 107, 108, 109, 110, 111, 112, 113, 114, 115, 116, 117, 118, 120, 121, 122, 123, 1…	0.7193	[3, 4, 6, 9, 12, 14, 36, 37, 51, 67, 80, 83, 86, 87, 88, 90, 92, 93, 94, 100, 105, 119, 140, 143, 144, 148, 160, 161, 162, 172, 174, 175, 176, 177, 180, 182, 205, 206, 208, 211, 220, 221, 222, 225, 227, 237, 244, 249, 254, 264, 265, 266, 287, 291, 293, 296, 298, 299, 300, 308, 311, 312, 314, 315, 316, 321, 326, 330, 333, 338, 339]	0.2076
YGL043W	1	0.8188	0.9526	115.6808	53	76	0.0148	0.0148	0.0001	0.0006	0.0001	[7, 11, 13, 19, 34, 35, 36, 58, 85, 89, 92, 94, 95, 99, 100, 103, 104, 107, 111, 145, 174, 188, 204, 225, 233, 266, 285, 286, 288, 299]	0.0971	[75, 86, 129, 205, 208]	0.0162	[2, 3, 4, 5, 6, 8, 9, 10, 14, 15, 16, 17, 18, 20, 21, 22, 23, 24, 25, 26, 27, 28, 29, 30, 31, 32, 33, 38, 39, 40, 41, 42, 43, 44, 45, 46, 47, 48, 49, 50, 51, 52, 53, 54, 55, 56, 57, 59, 60, 61, 62, 63, 64, 65, 66, 67, 68, 69, 70, 72, 73, 74, 76, 77, 78, 79, 80, 81, 82, 83, 84, 87, 88, 90, 91, 93, 96, 97, 98, 101, 102, 105, 106, 108, 109, 110, 112, 113, 114, 115, 116, 117, 118, 119, 120, 121, 122,…	0.8350
YGL048C	1	0.9077	0.9640	122.8774	149	103	0.0142	0.0144	0.0002	0.0014	0.0002	[16, 17, 19, 20, 22, 24, 25, 32, 34, 36, 38, 43, 54, 55, 59, 60, 61, 62, 64, 65, 66, 68, 72, 73, 83, 96, 97, 98, 99, 104, 114, 119, 120, 122, 123, 131, 132, 137, 144, 145, 150, 170, 172, 184, 187, 198, 199, 204, 205, 206, 208, 210, 211, 216, 223, 249, 255, 257, 258, 273, 287, 288, 301, 327, 340, 341, 344, 347, 362, 375]	0.1728	[15, 23, 40, 49, 50, 189]	0.0148	[2, 3, 4, 5, 6, 7, 10, 13, 21, 26, 27, 28, 29, 30, 31, 33, 35, 37, 39, 41, 42, 44, 45, 46, 47, 48, 51, 52, 53, 56, 57, 58, 63, 67, 69, 70, 71, 74, 75, 76, 77, 78, 79, 80, 81, 82, 84, 85, 86, 87, 88, 89, 90, 91, 92, 93, 94, 95, 100, 101, 102, 103, 105, 106, 107, 108, 109, 110, 111, 112, 113, 115, 117, 118, 121, 124, 125, 126, 127, 128, 129, 130, 133, 134, 135, 136, 138, 139, 140, 141, 142, 143, 14…	0.7457
YGL054C	1	0.5435	0.9740	64.1678	138	29	0.0195	0.0193	0.0004	0.0005	0.0004	[78, 114]	0.0145	[11, 12, 14, 17, 25, 26, 27, 33, 41, 47, 55, 56, 87, 93, 95, 100, 101, 109, 110, 111, 112, 113, 116, 118]	0.1739	[2, 3, 4, 5, 6, 7, 8, 9, 10, 13, 15, 16, 18, 19, 20, 21, 22, 23, 24, 28, 30, 31, 32, 34, 35, 36, 37, 38, 40, 42, 43, 44, 45, 46, 48, 49, 50, 51, 52, 53, 54, 57, 58, 59, 60, 61, 62, 63, 64, 65, 66, 67, 68, 70, 71, 72, 73, 74, 75, 76, 77, 79, 80, 81, 82, 83, 84, 85, 86, 88, 89, 90, 91, 92, 94, 96, 97, 98, 99, 102, 103, 104, 105, 106, 107, 108, 115, 117, 119, 120, 121, 122, 123, 124, 125, 126, 127, …	0.7899
YGL055W	0	0.5178	0.9840	64.0451	254	114	0.0179	0.0185	0.0021	0.0021	0.0037	[30, 77, 187, 342]	0.0078	[27, 28, 29, 31, 35, 36, 37, 38, 39, 40, 41, 43, 46, 50, 51, 52, 54, 55, 56, 57, 58, 63, 64, 89, 92, 93, 94, 96, 97, 103, 104, 106, 108, 110, 111, 115, 119, 120, 121, 122, 125, 126, 139, 154, 155, 156, 157, 158, 171, 172, 176, 188, 193, 194, 201, 202, 203, 205, 207, 210, 224, 227, 248, 251, 252, 253, 264, 268, 272, 298, 303, 306, 324, 335, 336, 337, 338, 339, 340, 341, 343, 344, 345, 346, 379, 38…	0.2137	[2, 3, 4, 5, 6, 7, 8, 9, 11, 12, 15, 16, 17, 18, 19, 20, 21, 22, 25, 26, 32, 33, 34, 42, 44, 45, 47, 48, 49, 53, 59, 60, 61, 62, 65, 66, 67, 68, 69, 70, 71, 72, 73, 74, 75, 76, 78, 79, 80, 81, 82, 83, 84, 85, 86, 87, 88, 90, 91, 95, 98, 99, 100, 101, 102, 105, 107, 109, 112, 113, 114, 116, 117, 118, 123, 124, 127, 128, 129, 130, 131, 132, 134, 135, 136, 137, 138, 140, 141, 142, 143, 144, 145, 146…	0.7529
YGL058W	1	0.6201	0.9455	130.8078	172	127	0.0246	0.0218	0.0109	0.0124	0.0109	[52, 85, 129, 133, 138, 163]	0.0349	[2, 3, 4, 6, 8, 12, 13, 14, 15, 16, 17, 18, 19, 20, 22, 23, 24, 27, 29, 30, 31, 32, 33, 34, 36, 37, 41, 44, 47, 49, 50, 58, 59, 60, 62, 63, 64, 65, 66, 67, 68, 70, 71, 72, 73, 78, 79, 81, 83, 84, 86, 88, 89, 90, 94, 95, 96, 97, 98, 99, 100, 101, 102, 103, 104, 105, 106, 107, 108, 109, 110, 111, 113, 114, 115, 116, 117, 118, 119, 120, 121, 122, 124, 125, 126, 128, 130, 140, 141, 142, 143, 144, 145…	0.6802	[5, 7, 9, 10, 11, 21, 25, 26, 28, 35, 38, 39, 40, 42, 43, 45, 46, 48, 51, 53, 54, 55, 56, 57, 61, 69, 74, 75, 76, 77, 80, 82, 87, 91, 92, 93, 112, 123, 127, 131, 134, 135, 136, 137, 139, 151, 165, 168]	0.2791
YGL068W	1	0.8009	0.9531	86.3524	194	57	0.0177	0.0178	0.0001	0.0005	0.0001	[7, 8, 11, 15, 28, 29, 35, 37, 38, 66, 98, 100, 101, 102, 112, 161, 162]	0.0876	[22, 23, 25, 34, 43, 96, 125]	0.0361	[2, 3, 4, 5, 6, 9, 13, 14, 16, 17, 18, 19, 20, 21, 24, 26, 27, 30, 31, 32, 33, 36, 39, 40, 41, 42, 44, 45, 46, 47, 48, 49, 50, 51, 52, 53, 54, 55, 56, 57, 58, 59, 60, 61, 62, 63, 64, 67, 68, 69, 70, 71, 72, 73, 74, 75, 76, 77, 79, 80, 81, 82, 83, 84, 85, 86, 87, 88, 89, 90, 91, 92, 93, 94, 95, 97, 99, 103, 104, 105, 106, 107, 108, 109, 110, 111, 113, 114, 115, 116, 117, 118, 119, 120, 121, 122, 1…	0.8402
YGL070C	1	0.8507	0.9019	59.8567	122	64	0.0290	0.0291	0.0021	0.0060	0.0021	[3, 4, 6, 8, 9, 10, 11, 12, 16, 18, 20, 26, 28, 31, 36, 42, 44, 48, 50, 56, 57, 59, 60, 61, 65, 68, 69, 70, 71, 72, 73, 76, 78, 79, 80, 82, 83, 84, 85, 87, 91, 92, 94, 95, 96, 107, 109, 110, 111, 112, 113, 118, 121]	0.4344	[5, 7, 15, 24, 52, 62, 64, 108]	0.0656	[2, 13, 14, 17, 19, 21, 22, 23, 25, 27, 29, 30, 32, 33, 34, 35, 37, 38, 39, 40, 41, 43, 45, 46, 47, 49, 51, 53, 54, 55, 58, 63, 66, 67, 74, 75, 77, 81, 86, 88, 89, 90, 93, 97, 98, 99, 100, 101, 102, 103, 104, 105, 114, 115, 116, 117, 119, 120, 122, 123]	0.4918
YGL078C	1	0.7279	0.9693	79.9816	11	107	0.0176	0.0176	0.0008	0.0022	0.0008	[3, 7, 8, 27, 42, 59, 86, 91, 93, 95, 130, 131, 135, 144, 147, 149, 154, 160, 165, 169, 170, 173, 174, 176, 203, 216, 217, 236, 255, 277, 283, 326, 331, 354, 370, 390, 391, 394, 396, 397, 399, 402, 433, 463, 465, 475, 490]	0.0899	[44, 126, 132, 153, 161, 175, 257, 261, 375, 461, 466, 478]	0.0229	[2, 4, 5, 6, 9, 10, 11, 12, 13, 14, 15, 16, 17, 18, 19, 20, 21, 22, 23, 24, 25, 26, 28, 29, 30, 31, 32, 33, 34, 35, 36, 37, 38, 39, 40, 41, 43, 45, 46, 47, 48, 49, 50, 51, 52, 53, 54, 55, 56, 57, 58, 60, 61, 63, 64, 65, 66, 67, 68, 69, 70, 71, 72, 73, 74, 75, 76, 77, 78, 79, 80, 81, 82, 83, 84, 85, 87, 88, 89, 90, 92, 94, 96, 97, 98, 99, 100, 101, 102, 103, 104, 105, 106, 108, 109, 110, 111, 112,…	0.8528
YGL087C	1	0.8471	0.9220	46.1984	137	123	0.0325	0.0324	0.0141	0.0200	0.0141	[2, 3, 5, 12, 13, 15, 16, 17, 18, 19, 20, 21, 22, 23, 25, 26, 27, 29, 30, 31, 32, 33, 34, 35, 40, 41, 42, 51, 52, 53, 54, 55, 58, 59, 60, 61, 62, 63, 65, 66, 67, 68, 69, 71, 72, 73, 75, 76, 77, 80, 83, 90, 94, 95, 98, 99, 100, 102, 106, 107, 108, 109, 111, 112, 113, 116, 121, 123, 124, 125, 126, 133, 136]	0.5328	[4, 6, 7, 8, 9, 10, 11, 14, 28, 37, 38, 39, 46, 47, 48, 49, 50, 57, 64, 78, 79, 96, 97, 101, 114, 115]	0.1898	[24, 36, 43, 44, 45, 56, 70, 74, 81, 82, 84, 85, 86, 87, 88, 89, 91, 92, 93, 103, 104, 105, 110, 117, 118, 119, 120, 122, 127, 128, 129, 130, 131, 132, 134, 135, 137, 138]	0.2774
YGL097W	1	0.7208	0.9760	84.6176	226	123	0.0166	0.0165	0.0062	0.0114	0.0062	[7, 9, 11, 15, 18, 19, 25, 26, 34, 36, 46, 47, 48, 49, 50, 51, 52, 55, 56, 64, 75, 77, 81, 89, 91, 92, 93, 94, 96, 97, 98, 99, 100, 101, 105, 108, 111, 113, 115, 117, 118, 119, 123, 124, 129, 130, 131, 134, 135, 136, 137, 141, 142, 144, 153, 161, 175, 177, 186, 202, 204, 205, 206, 208, 209, 210, 211, 214, 217, 218, 226, 230, 232, 233, 239, 245, 264, 270, 277, 281, 284, 289, 292, 293, 297, 309, 31…	0.2614	[27, 28, 29, 33, 38, 53, 57, 63, 67, 72, 82, 83, 84, 85, 86, 88, 95, 192, 286, 318, 349, 388, 465]	0.0477	[2, 3, 4, 5, 6, 8, 10, 21, 22, 23, 24, 30, 31, 32, 35, 37, 39, 40, 41, 42, 43, 44, 45, 54, 58, 59, 60, 61, 62, 65, 66, 68, 69, 70, 71, 73, 74, 76, 78, 79, 80, 87, 90, 102, 103, 104, 106, 107, 109, 110, 112, 114, 116, 121, 122, 125, 126, 127, 128, 132, 133, 138, 139, 140, 143, 145, 146, 147, 148, 149, 151, 152, 154, 155, 156, 158, 160, 162, 165, 166, 167, 168, 170, 171, 173, 174, 176, 178, 179, 18…	0.6203
YGL099W	0	0.4983	0.9872	90.4021	128	107	0.0157	0.0161	0.0050	0.0050	0.0065	[35, 145, 147, 411, 436, 442, 565, 630]	0.0125	[10, 12, 17, 18, 19, 20, 21, 25, 28, 29, 30, 31, 32, 33, 38, 44, 47, 96, 98, 108, 111, 116, 119, 121, 128, 129, 130, 131, 135, 136, 137, 140, 169, 170, 173, 179, 180, 182, 183, 186, 187, 218, 219, 220, 222, 236, 264, 265, 266, 267, 268, 273, 281, 282, 287, 349, 351, 352, 377, 379, 380, 392, 394, 412, 413, 414, 416, 418, 420, 434, 437, 439, 440, 441, 443, 472, 480, 481, 501, 507, 523, 529, 538, 55…	0.1547	[2, 3, 4, 5, 6, 7, 8, 9, 11, 13, 14, 15, 16, 22, 23, 24, 26, 27, 34, 36, 37, 39, 40, 41, 42, 43, 45, 46, 48, 49, 50, 51, 52, 53, 54, 55, 56, 57, 58, 59, 60, 61, 62, 63, 64, 65, 66, 67, 68, 69, 70, 71, 72, 73, 74, 75, 76, 77, 78, 79, 80, 81, 82, 83, 84, 85, 86, 87, 88, 89, 90, 91, 92, 93, 94, 95, 97, 99, 100, 101, 102, 103, 104, 105, 106, 107, 109, 110, 112, 113, 114, 115, 117, 118, 120, 122, 123,…	0.8328
YGL103W	1	0.8278	0.9772	95.5090	149	29	0.0135	0.0135	0.0001	0.0002	0.0001	[11, 14, 15, 16, 17, 18, 19, 21, 22, 23, 25, 40, 62]	0.0872	[20, 64]	0.0134	[2, 3, 4, 5, 6, 7, 8, 9, 10, 12, 13, 24, 26, 27, 28, 29, 30, 31, 32, 33, 35, 36, 37, 38, 42, 43, 44, 45, 46, 47, 48, 49, 50, 51, 52, 53, 54, 55, 56, 57, 58, 59, 60, 61, 63, 66, 68, 69, 70, 71, 72, 73, 74, 75, 76, 77, 78, 79, 80, 81, 82, 83, 84, 85, 86, 87, 88, 89, 90, 91, 92, 93, 94, 96, 97, 98, 99, 100, 101, 102, 103, 104, 105, 106, 107, 108, 109, 110, 111, 112, 113, 114, 115, 116, 117, 118, 119…	0.8523
YGL105W	1	0.9338	0.9555	88.3670	120	146	0.0171	0.0174	0.0016	0.0043	0.0016	[7, 8, 9, 10, 11, 12, 13, 21, 22, 24, 25, 27, 35, 37, 39, 40, 41, 43, 44, 53, 54, 56, 57, 67, 73, 74, 75, 82, 85, 91, 92, 93, 94, 97, 100, 102, 143, 158, 159, 188, 192, 194, 201, 224, 227, 228, 229, 231, 232, 233, 234, 239, 249, 250, 251, 266, 268, 280, 293, 294, 312, 319, 327, 329, 331, 332, 333, 344]	0.1809	[71, 72, 142, 144, 145, 146, 149, 187, 212, 213, 217, 219, 222, 350]	0.0372	[2, 6, 14, 15, 16, 17, 18, 19, 20, 23, 26, 28, 29, 30, 31, 32, 33, 34, 36, 38, 42, 45, 46, 47, 48, 49, 50, 51, 52, 55, 58, 59, 60, 61, 62, 63, 64, 65, 66, 68, 69, 70, 76, 77, 78, 79, 80, 81, 83, 84, 86, 87, 88, 89, 90, 95, 96, 98, 99, 101, 103, 104, 105, 106, 107, 108, 109, 110, 111, 112, 113, 115, 116, 117, 118, 119, 120, 122, 123, 124, 125, 126, 127, 128, 129, 130, 131, 132, 133, 134, 135, 136,…	0.7633
YGL106W	1	0.8334	0.9312	73.9490	149	77	0.0229	0.0232	0.0022	0.0058	0.0022	[4, 5, 6, 7, 9, 11, 12, 16, 18, 19, 20, 24, 25, 26, 27, 29, 30, 32, 36, 37, 41, 46, 52, 53, 54, 57, 59, 64, 65, 67, 75, 76, 79, 80, 81, 98, 112, 114, 117, 118, 119, 121, 122, 123, 124, 126, 130, 132, 136, 138, 139, 140]	0.3490	[77, 78, 86, 87, 91, 92, 94, 95, 97, 99, 102, 104, 105, 106]	0.0940	[2, 3, 8, 10, 13, 14, 15, 17, 21, 22, 23, 28, 31, 33, 34, 35, 38, 39, 40, 42, 43, 44, 45, 47, 48, 49, 50, 51, 55, 56, 58, 60, 61, 62, 63, 66, 68, 69, 70, 71, 72, 73, 74, 82, 83, 84, 85, 88, 89, 90, 93, 96, 100, 101, 103, 107, 108, 109, 110, 111, 113, 115, 116, 120, 125, 127, 128, 129, 131, 133, 134, 135, 137, 141, 142, 143, 144, 145, 146, 147, 148, 149, 150]	0.5570
YGL120C	1	0.7748	0.9800	102.0384	255	139	0.0139	0.0141	0.0015	0.0020	0.0015	[22, 26, 27, 28, 29, 33, 40, 42, 43, 55, 57, 58, 59, 62, 63, 64, 72, 75, 76, 79, 80, 81, 83, 85, 86, 88, 92, 103, 104, 105, 106, 107, 108, 110, 111, 112, 126, 128, 130, 133, 151, 152, 153, 155, 156, 157, 158, 160, 166, 180, 181, 182, 183, 184, 186, 187, 188, 189, 192, 193, 209, 224, 253, 267, 271, 297, 301, 302, 303, 304, 305, 308, 316, 322, 349, 350, 352, 354, 356, 359, 379, 380, 381, 384, 385, …	0.1591	[60, 129, 175]	0.0039	[2, 3, 4, 5, 6, 7, 8, 10, 13, 14, 15, 16, 18, 19, 20, 21, 23, 24, 25, 30, 31, 32, 34, 35, 36, 37, 38, 39, 41, 44, 45, 46, 47, 48, 49, 50, 51, 52, 53, 54, 56, 61, 65, 66, 67, 68, 69, 70, 71, 73, 74, 77, 78, 82, 84, 87, 89, 90, 91, 93, 94, 95, 96, 97, 98, 99, 100, 101, 102, 109, 113, 114, 115, 116, 117, 118, 119, 120, 121, 122, 123, 124, 125, 127, 131, 132, 134, 135, 136, 137, 138, 139, 140, 141, 1…	0.7705
YGL123W	1	0.6956	0.9007	115.9812	254	67	0.0184	0.0174	0.0072	0.0133	0.0072	[2, 3, 4, 5, 6, 7, 8, 9, 10, 11, 14, 15, 16, 17, 18, 19, 22, 25, 26, 27, 28, 29, 30, 31, 32, 33, 34, 35, 36, 37, 38, 39, 40, 41, 42, 43, 44, 45, 46, 47, 48, 49, 50, 52, 53, 54, 55, 56, 57, 58, 59, 60, 61, 62, 63, 64, 65, 66, 68, 69, 70, 71, 72, 73, 74, 75, 76, 77, 78, 79, 80, 81, 82, 83, 84, 85, 88, 89, 90, 91, 92, 93, 94, 95, 96, 97, 102, 103, 104, 105, 106, 108, 109, 111, 113, 114, 115, 116, 11…	0.8937	[13, 20, 21, 24, 110]	0.0197	[12, 23, 51, 67, 86, 87, 98, 99, 100, 101, 107, 112, 132, 133, 136, 182, 188, 192, 219, 225]	0.0787
YGL137W	0	0.8515	0.9892	112.7634	121	177	0.0134	0.0139	0.0031	0.0031	0.0035	[4, 5, 7, 8, 9, 10, 11, 12, 13, 14, 15, 16, 17, 18, 19, 20, 21, 22, 23, 48, 54, 60, 61, 62, 63, 64, 65, 66, 67, 68, 74, 79, 81, 117, 158, 173, 174, 175, 176, 177, 179, 196, 207, 208, 214, 240, 241, 261, 262, 263, 264, 280, 284, 307, 308, 309, 310, 311, 325, 329, 341, 343, 356, 358, 359, 360, 362, 363, 364, 367, 368, 369, 370, 371, 374, 395, 401, 404, 405, 406, 407, 408, 409, 411, 418, 435, 438, 4…	0.1856	[6, 436, 441, 442, 450, 451, 452, 456, 464, 575, 585]	0.0124	[2, 3, 24, 25, 26, 27, 28, 29, 30, 31, 32, 33, 34, 35, 36, 37, 38, 39, 40, 41, 42, 43, 44, 45, 46, 47, 49, 50, 51, 53, 55, 56, 57, 58, 59, 69, 70, 71, 72, 73, 75, 76, 77, 78, 80, 82, 83, 84, 85, 86, 87, 88, 89, 90, 91, 92, 94, 95, 97, 98, 99, 100, 102, 103, 104, 105, 106, 107, 108, 109, 110, 111, 112, 113, 114, 115, 116, 118, 119, 120, 121, 122, 123, 124, 125, 126, 127, 128, 129, 130, 131, 132, 1…	0.7570
YGL148W	1	0.6552	0.7297	235.7683	120	107	0.0144	0.0117	0.1197	0.1427	0.1197	[22, 23, 26, 27, 49, 60, 63, 107, 118, 119, 120, 146, 150, 167, 172, 174, 175, 176, 199, 203, 212, 244, 258, 273, 279, 284, 286, 320, 354, 372]	0.0798	[2, 3, 4, 5, 6, 7, 8, 9, 10, 11, 12, 13, 14, 15, 16, 17, 18, 19, 20, 21, 24, 28, 29, 30, 31, 32, 33, 34, 35, 36, 37, 38, 39, 40, 41, 42, 43, 44, 45, 46, 48, 50, 51, 52, 53, 55, 57, 58, 59, 61, 62, 64, 65, 66, 67, 68, 69, 70, 71, 72, 73, 74, 75, 76, 77, 78, 79, 80, 81, 82, 83, 84, 85, 86, 87, 88, 89, 90, 91, 92, 93, 94, 95, 96, 97, 98, 99, 100, 101, 102, 103, 104, 105, 106, 108, 109, 110, 111, 112…	0.9016	[47, 54, 56, 121, 122]	0.0133
YGL173C	0	0.9314	0.9810	229.5224	248	111	0.0039	0.0039	0.0000	0.0000	0.0000	[7, 8, 9, 11, 12, 13, 14, 15, 16, 109, 116, 165, 166, 170, 171, 192, 204, 212, 246, 247, 248, 249, 252, 314, 316, 323, 327, 328, 331, 347, 348, 349, 357, 364, 365, 378, 384, 386, 387, 390, 391, 392, 393, 394, 497, 518, 538, 545, 584, 588, 640, 641, 643, 644, 648, 649, 660, 662, 711, 712, 718, 741, 742, 743, 744, 761, 766, 770, 774, 775, 791, 792, 793, 815, 818, 822, 844, 847, 855, 868, 876, 902, …	0.0949	[]	0.0000	[2, 4, 5, 6, 10, 17, 18, 19, 20, 21, 22, 23, 24, 25, 26, 27, 28, 29, 30, 32, 33, 34, 35, 36, 37, 38, 39, 42, 43, 44, 45, 46, 47, 48, 49, 50, 51, 52, 53, 54, 55, 56, 57, 58, 59, 60, 67, 75, 77, 78, 79, 80, 82, 83, 87, 88, 90, 91, 95, 96, 98, 99, 101, 102, 103, 104, 107, 110, 111, 113, 114, 117, 118, 119, 120, 121, 122, 123, 124, 125, 126, 127, 128, 129, 131, 132, 133, 141, 142, 143, 155, 157, 158,…	0.5668
YGL187C	1	0.8540	0.8455	59.9181	155	49	0.0158	0.0158	0.0063	0.0139	0.0063	[2, 3, 4, 5, 6, 7, 8, 9, 10, 11, 13, 15, 16, 17, 19, 21, 23, 25, 27, 29, 30, 32, 33, 34, 37, 38, 39, 40, 41, 42, 43, 44, 45, 46, 47, 48, 49, 50, 51, 52, 53, 54, 55, 56, 57, 58, 59, 60, 61, 62, 63, 64, 65, 66, 67, 68, 69, 70, 71, 72, 73, 74, 75, 76, 77, 78, 79, 80, 81, 82, 83, 84, 85, 86, 87, 88, 89, 90, 91, 92, 93, 94, 95, 96, 97, 98, 99, 100, 101, 102, 103, 104, 105, 106, 107, 108, 109, 110, 111…	0.9226	[18, 20, 22, 24, 31]	0.0323	[12, 14, 26, 28, 35, 36, 134]	0.0452
YGL191W	1	0.6600	0.9625	52.8673	129	53	0.0264	0.0275	0.0058	0.0110	0.0058	[12, 13, 14, 16, 31, 32, 38, 45, 46, 52, 56, 59, 62, 63, 75, 80, 82, 85, 96, 98, 100, 101, 104]	0.1783	[5, 11, 15, 20, 22, 27, 51, 61, 64, 65, 66, 69, 71, 74, 77, 78, 79, 81, 83, 84, 86, 87, 102, 103]	0.1860	[2, 3, 4, 6, 7, 8, 9, 10, 17, 18, 19, 21, 23, 24, 25, 26, 28, 29, 30, 33, 34, 35, 36, 37, 39, 40, 41, 42, 43, 44, 47, 48, 49, 50, 53, 54, 55, 57, 58, 60, 67, 68, 70, 72, 73, 76, 88, 89, 90, 91, 92, 93, 94, 95, 97, 99, 105, 106, 107, 108, 109, 110, 111, 112, 113, 114, 115, 116, 117, 118, 119, 120, 121, 122, 123, 125, 126, 127, 128, 129, 130]	0.6279
YGL200C	1	0.8379	0.9557	96.4815	203	47	0.0172	0.0174	0.0001	0.0004	0.0001	[3, 4, 5, 6, 10, 29, 30, 60, 61, 62, 72, 73, 93, 135, 137, 150, 153, 154, 163]	0.0936	[106, 164]	0.0099	[2, 7, 8, 9, 11, 12, 13, 14, 15, 16, 17, 18, 19, 20, 21, 22, 23, 24, 25, 26, 27, 28, 31, 32, 33, 34, 35, 36, 37, 38, 39, 40, 41, 42, 43, 44, 45, 46, 47, 48, 49, 50, 51, 52, 53, 54, 55, 56, 57, 58, 59, 63, 64, 65, 66, 67, 68, 69, 70, 71, 74, 75, 76, 77, 78, 79, 80, 81, 82, 83, 84, 85, 86, 87, 88, 89, 90, 91, 92, 94, 96, 97, 98, 99, 100, 101, 102, 103, 104, 105, 107, 108, 109, 110, 111, 112, 113, 1…	0.8818
YGL202W	1	0.8617	0.9597	102.4968	244	140	0.0173	0.0169	0.0026	0.0059	0.0026	[6, 9, 11, 12, 15, 16, 18, 21, 24, 27, 28, 29, 32, 33, 34, 35, 36, 40, 45, 46, 52, 54, 59, 60, 64, 65, 67, 71, 77, 79, 80, 81, 83, 89, 103, 104, 113, 119, 121, 122, 126, 128, 131, 136, 140, 142, 149, 151, 157, 161, 163, 164, 168, 179, 182, 183, 186, 192, 195, 203, 207, 216, 218, 222, 223, 224, 226, 230, 233, 234, 237, 243, 246, 248, 254, 255, 256, 263, 265, 266, 269, 281, 288, 290, 291, 294, 295,…	0.2940	[7, 8, 10, 13, 17, 53, 111, 144, 270, 280, 461, 482]	0.0240	[2, 4, 5, 14, 19, 20, 22, 23, 25, 26, 30, 31, 37, 38, 39, 41, 42, 43, 44, 47, 48, 49, 50, 51, 55, 56, 57, 58, 61, 62, 63, 66, 68, 69, 70, 72, 73, 74, 75, 76, 78, 82, 84, 85, 86, 87, 88, 90, 91, 92, 93, 94, 95, 96, 97, 98, 99, 100, 101, 102, 105, 106, 107, 108, 110, 112, 114, 115, 116, 117, 118, 120, 123, 124, 125, 127, 129, 130, 132, 133, 134, 135, 137, 138, 139, 141, 143, 145, 146, 147, 148, 150…	0.6660
YGL207W	0	0.8817	0.9916	134.2665	11	151	0.0115	0.0115	0.0025	0.0025	0.0026	[3, 5, 12, 14, 16, 18, 26, 28, 31, 33, 35, 38, 39, 42, 47, 48, 49, 52, 58, 59, 62, 65, 66, 68, 70, 72, 73, 76, 78, 82, 84, 87, 92, 93, 97, 99, 106, 115, 117, 120, 128, 135, 136, 138, 139, 140, 141, 142, 144, 147, 148, 151, 165, 170, 171, 178, 183, 190, 191, 193, 194, 197, 198, 200, 201, 206, 208, 210, 211, 213, 215, 219, 223, 224, 229, 230, 236, 237, 238, 239, 242, 243, 244, 248, 250, 257, 258, 2…	0.3034	[4, 7, 8, 9, 10, 11, 195, 196, 214, 593, 603, 658, 746, 751, 753, 756]	0.0155	[2, 6, 13, 15, 17, 19, 20, 21, 22, 23, 24, 25, 27, 29, 30, 32, 34, 36, 37, 40, 41, 43, 44, 45, 46, 50, 51, 53, 54, 55, 56, 57, 60, 61, 63, 64, 67, 69, 71, 74, 75, 77, 79, 80, 81, 83, 85, 86, 89, 94, 95, 96, 98, 100, 101, 102, 103, 104, 105, 107, 108, 109, 110, 111, 112, 113, 114, 116, 118, 119, 121, 122, 123, 124, 125, 126, 127, 129, 130, 131, 132, 133, 134, 137, 143, 145, 146, 149, 150, 152, 153…	0.5981
YGL220W	1	0.9762	0.9268	47.4886	120	72	0.0175	0.0184	0.0010	0.0024	0.0010	[4, 7, 8, 13, 20, 28, 31, 32, 36, 39, 40, 52, 56, 57, 58, 59, 60, 61, 63, 74, 75, 76, 78, 80, 82, 85, 89, 90, 91, 100, 106, 107, 108]	0.2750	[14, 15, 16, 17, 18, 19, 21, 22, 23, 24, 25, 26, 27, 29, 30, 33, 34, 35, 41, 42, 43, 44, 45, 47, 48, 49, 50, 51, 53, 72, 81]	0.2583	[37, 38, 46, 54, 55, 62, 64, 65, 66, 67, 68, 69, 70, 71, 73, 77, 79, 83, 84, 86, 87, 88, 92, 93, 94, 95, 96, 97, 98, 99, 101, 102, 103, 104, 105, 109, 110, 111, 112, 113, 114, 115, 116, 117, 118, 119, 120, 121]	0.4000
YGL221C	1	0.8989	0.9620	120.6256	32	60	0.0139	0.0137	0.0005	0.0011	0.0005	[5, 7, 9, 10, 11, 16, 19, 20, 22, 24, 27, 32, 36, 55, 66, 77, 78, 79, 81, 82, 99, 107, 119, 122, 123, 124, 139, 145, 150, 151, 152, 159, 175, 192, 230, 235, 248, 252, 257, 265]	0.1389	[15, 17, 18, 58]	0.0139	[2, 3, 4, 6, 8, 12, 14, 21, 23, 25, 26, 28, 29, 30, 31, 33, 34, 35, 37, 38, 39, 40, 41, 42, 43, 44, 45, 46, 47, 48, 49, 50, 51, 52, 53, 54, 56, 57, 59, 60, 62, 63, 64, 65, 67, 68, 69, 70, 71, 72, 73, 74, 75, 76, 80, 83, 85, 86, 87, 88, 89, 90, 91, 92, 93, 94, 95, 96, 97, 98, 100, 101, 103, 104, 105, 106, 108, 109, 110, 113, 114, 115, 116, 117, 118, 120, 125, 126, 127, 128, 129, 130, 131, 132, 133…	0.7708
YGL225W	1	0.7333	0.9656	96.5945	81	111	0.0183	0.0179	0.0034	0.0072	0.0034	[3, 4, 7, 11, 17, 20, 21, 23, 24, 25, 26, 27, 28, 29, 37, 38, 39, 41, 44, 46, 47, 48, 49, 51, 55, 58, 60, 63, 71, 73, 74, 75, 85, 88, 89, 99, 101, 107, 117, 127, 133, 139, 140, 145, 148, 151, 153, 157, 169, 171, 172, 173, 174, 180, 187, 188, 189, 199, 205, 210, 212, 215, 216, 217, 220, 228, 229, 232, 236, 244, 247, 255, 270, 272, 274, 279, 286, 294, 298, 302, 304, 308, 312, 318, 323, 327]	0.2552	[8, 10, 12, 15, 16, 18, 32, 64, 119, 124, 197, 275, 276]	0.0386	[2, 5, 6, 9, 13, 14, 19, 22, 30, 31, 33, 34, 35, 36, 40, 42, 43, 45, 50, 52, 53, 54, 56, 57, 59, 61, 62, 65, 66, 67, 68, 69, 70, 72, 76, 77, 78, 79, 80, 81, 82, 83, 84, 86, 87, 90, 91, 92, 93, 94, 95, 96, 97, 98, 100, 102, 103, 104, 105, 106, 108, 109, 110, 111, 112, 114, 115, 120, 121, 122, 123, 125, 126, 128, 129, 130, 131, 132, 134, 135, 136, 137, 138, 141, 142, 143, 144, 146, 147, 149, 150, 1…	0.6677
YGL231C	1	0.5951	0.9877	71.5397	190	43	0.0196	0.0197	0.0003	0.0004	0.0003	[10, 38, 78, 102, 115, 116, 117, 149, 150, 181]	0.0526	[9, 12, 13, 15, 16, 22, 24, 25, 32, 53, 60, 63, 64, 97, 98, 99, 100, 104, 105, 107, 147, 148, 151, 156, 169, 173, 174, 177, 178, 179, 180]	0.1632	[2, 3, 4, 5, 6, 7, 8, 11, 14, 17, 18, 19, 20, 21, 23, 26, 27, 28, 29, 30, 31, 33, 34, 35, 36, 37, 39, 40, 41, 42, 43, 44, 45, 46, 47, 48, 49, 50, 51, 52, 54, 55, 56, 57, 58, 59, 61, 62, 65, 66, 67, 68, 69, 70, 71, 72, 73, 74, 75, 76, 77, 79, 80, 81, 82, 83, 84, 85, 86, 87, 88, 89, 90, 91, 92, 93, 94, 95, 96, 101, 103, 106, 108, 109, 110, 111, 112, 113, 114, 118, 119, 120, 121, 122, 123, 124, 125,…	0.7842
YGL234W	1	0.8823	0.9822	114.1056	34	156	0.0141	0.0147	0.0396	0.0414	0.0396	[3, 9, 15, 20, 28, 29, 32, 34, 35, 36, 37, 44, 47, 66, 68, 70, 75, 89, 97, 113, 115, 117, 123, 126, 147, 150, 151, 156, 172, 175, 176, 177, 178, 179, 180, 182, 184, 186, 188, 202, 212, 213, 214, 215, 216, 217, 218, 219, 220, 221, 222, 223, 226, 244, 246, 247, 250, 251, 252, 253, 255, 257, 266, 267, 270, 275, 291, 296, 297, 298, 300, 303, 317, 324, 377, 381, 425, 426, 427, 440, 447, 448, 455, 467,…	0.1471	[141, 161, 163, 164, 171, 173, 174, 181, 191, 200, 201, 203, 204, 205, 206, 208, 209, 210, 211, 240, 242, 243, 245, 496, 762]	0.0312	[2, 4, 5, 7, 8, 10, 11, 12, 13, 14, 16, 17, 18, 19, 21, 22, 23, 24, 25, 26, 27, 30, 31, 33, 38, 39, 40, 41, 42, 43, 45, 46, 48, 49, 50, 51, 52, 53, 54, 55, 56, 57, 58, 59, 60, 61, 62, 63, 64, 65, 67, 69, 71, 72, 73, 74, 76, 77, 78, 79, 80, 81, 82, 83, 84, 85, 86, 87, 88, 90, 91, 92, 94, 95, 96, 98, 99, 100, 101, 102, 103, 104, 105, 106, 107, 108, 109, 110, 111, 112, 114, 118, 119, 121, 122, 124, …	0.7693
YGL242C	1	0.9050	0.9267	67.6425	181	81	0.0229	0.0234	0.0005	0.0036	0.0005	[7, 10, 11, 12, 17, 29, 32, 40, 56, 63, 70, 79, 80, 85, 87, 90, 91, 93, 94, 98, 99, 103, 106, 107, 108, 109, 110, 111, 125, 133, 140, 143, 145, 152, 163, 168, 169, 170]	0.2099	[13, 15, 16, 23, 24, 25, 26, 27, 28, 31, 76, 78, 92, 142, 151]	0.0829	[2, 3, 4, 8, 9, 14, 18, 19, 20, 21, 22, 30, 33, 34, 35, 36, 37, 39, 41, 42, 43, 44, 45, 46, 47, 48, 49, 50, 51, 52, 53, 54, 57, 58, 59, 60, 61, 62, 64, 65, 66, 67, 68, 69, 71, 72, 73, 74, 75, 77, 81, 82, 83, 84, 86, 88, 89, 95, 96, 97, 100, 101, 102, 104, 105, 112, 113, 114, 115, 116, 117, 118, 119, 120, 121, 122, 123, 124, 126, 127, 128, 129, 130, 131, 132, 134, 135, 136, 137, 138, 139, 141, 144…	0.6851
YGL244W	1	0.8733	0.9715	110.5739	46	146	0.0137	0.0137	0.0008	0.0015	0.0008	[8, 10, 14, 21, 24, 25, 26, 29, 32, 33, 34, 35, 36, 37, 38, 39, 40, 41, 42, 60, 61, 70, 73, 75, 79, 82, 83, 84, 90, 125, 126, 130, 132, 158, 164, 166, 171, 172, 178, 182, 183, 188, 215, 217, 218, 219, 230, 256, 257, 258, 263, 277, 308, 309, 313, 316, 322, 323, 325, 328, 329, 330, 353, 355, 358, 372, 374, 392, 407, 412, 418, 420, 424, 425, 458, 465, 470, 472, 474, 478, 518, 519, 525, 528, 529, 533]	0.1541	[23, 63, 169]	0.0054	[2, 3, 6, 13, 15, 16, 18, 19, 20, 28, 30, 31, 43, 44, 45, 46, 47, 48, 49, 50, 51, 52, 53, 54, 55, 56, 57, 58, 59, 62, 64, 65, 66, 67, 68, 69, 71, 72, 74, 76, 77, 78, 80, 81, 85, 86, 87, 88, 89, 91, 92, 93, 94, 95, 97, 98, 99, 100, 101, 102, 104, 106, 107, 108, 109, 110, 111, 113, 114, 115, 116, 117, 118, 119, 120, 121, 122, 123, 124, 128, 129, 131, 133, 134, 135, 136, 137, 138, 139, 140, 141, 142…	0.7652
YGL245W	0	0.9205	0.9803	101.5377	196	209	0.0144	0.0151	0.0061	0.0061	0.0071	[9, 11, 17, 18, 19, 20, 21, 22, 23, 24, 25, 27, 28, 29, 30, 32, 33, 36, 43, 44, 45, 53, 56, 57, 59, 60, 61, 62, 63, 64, 65, 67, 68, 69, 71, 106, 117, 118, 119, 126, 142, 148, 164, 166, 168, 169, 170, 171, 172, 173, 174, 181, 186, 187, 188, 189, 190, 191, 192, 199, 203, 204, 205, 207, 210, 215, 228, 230, 235, 236, 237, 238, 239, 240, 241, 244, 245, 254, 255, 256, 260, 262, 273, 274, 278, 279, 280,…	0.2881	[8, 14, 15, 16, 37, 163, 167, 229, 234, 271, 420, 421, 422, 426, 427, 428, 429, 430, 431, 540, 545, 550, 556, 557, 559]	0.0353	[2, 6, 7, 10, 12, 13, 26, 31, 34, 35, 38, 39, 40, 41, 42, 46, 47, 48, 49, 50, 51, 52, 54, 55, 58, 66, 70, 72, 73, 74, 75, 76, 77, 78, 79, 80, 81, 83, 84, 85, 86, 87, 89, 90, 91, 94, 95, 97, 98, 99, 101, 102, 103, 104, 105, 107, 108, 109, 110, 111, 112, 113, 114, 115, 116, 120, 121, 122, 123, 124, 125, 127, 128, 129, 130, 131, 132, 133, 134, 135, 136, 137, 138, 139, 140, 141, 143, 144, 145, 146, 1…	0.6441
YGL253W	1	0.7843	0.9749	94.5088	230	136	0.0176	0.0177	0.0032	0.0071	0.0032	[2, 4, 6, 8, 14, 15, 17, 18, 19, 20, 21, 33, 35, 36, 37, 39, 40, 44, 46, 47, 53, 54, 60, 67, 70, 72, 73, 75, 80, 81, 82, 83, 87, 89, 92, 100, 102, 103, 105, 106, 113, 114, 115, 120, 123, 140, 141, 155, 158, 163, 166, 167, 168, 172, 181, 186, 193, 201, 210, 215, 219, 220, 223, 226, 228, 229, 231, 232, 251, 262, 272, 282, 283, 286, 298, 299, 306, 307, 311, 316, 322, 325, 330, 337, 344, 346, 350, 35…	0.2160	[3, 34, 38, 41, 42, 45, 48, 50, 52, 61, 62, 68, 71, 88]	0.0288	[5, 7, 9, 10, 11, 12, 13, 16, 22, 23, 24, 25, 26, 27, 28, 29, 30, 31, 32, 43, 49, 51, 55, 56, 57, 58, 59, 63, 64, 65, 66, 69, 74, 76, 77, 78, 79, 84, 85, 86, 90, 91, 93, 94, 95, 96, 97, 98, 99, 101, 104, 107, 108, 109, 110, 111, 112, 116, 117, 118, 119, 121, 122, 124, 125, 126, 127, 128, 129, 130, 131, 132, 133, 134, 135, 136, 137, 138, 139, 142, 143, 144, 146, 147, 148, 149, 150, 151, 152, 153, …	0.7325
YGR001C	1	0.6790	0.7987	92.5477	248	213	0.0190	0.0176	0.0282	0.1268	0.0282	[7, 9, 10, 11, 17, 18, 19, 20, 21, 24, 25, 26, 27, 28, 29, 33, 35, 38, 39, 41, 45, 46, 49, 50, 51, 52, 53, 60, 62, 63, 64, 67, 69, 72, 74, 75, 76, 78, 80, 81, 84, 86, 87, 88, 89, 90, 92, 96, 98, 99, 100, 101, 102, 105, 107, 108, 109, 110, 111, 112, 113, 114, 115, 116, 117, 118, 119, 121, 123, 125, 126, 127, 129, 131, 132, 133, 134, 136, 137, 138, 139, 140, 141, 142, 143, 144, 145, 146, 148, 149, …	0.6492	[2, 3, 4, 5, 6, 8, 12, 13, 14, 16, 22, 23, 30, 32, 37, 42, 43, 44, 47, 48, 54, 55, 56, 57, 58, 66, 68, 70, 73, 77, 82, 83, 85, 91, 93, 94, 95, 103, 104, 106, 120, 124, 128, 130, 135, 147, 157, 161, 162, 163, 167, 181, 184, 205, 208, 209, 211, 212, 216, 219, 220, 221, 222, 225, 229, 237, 239, 244, 247, 248]	0.2823	[31, 34, 36, 40, 59, 61, 65, 71, 79, 97, 122, 200, 206, 218, 228, 233]	0.0645
YGR020C	1	0.8629	0.9527	89.8722	118	44	0.0170	0.0169	0.0002	0.0007	0.0002	[3, 7, 9, 10, 13, 15, 38, 43, 54, 73, 91, 92, 93, 95, 96, 99, 100, 107]	0.1525	[51, 72, 88, 98, 104]	0.0424	[2, 4, 5, 6, 8, 11, 12, 14, 16, 17, 18, 19, 20, 21, 22, 23, 24, 25, 26, 27, 28, 29, 30, 31, 32, 33, 34, 35, 36, 37, 39, 40, 41, 42, 44, 45, 46, 47, 48, 49, 50, 52, 53, 55, 56, 57, 58, 59, 60, 61, 62, 63, 64, 65, 66, 67, 69, 70, 71, 74, 75, 76, 77, 78, 79, 80, 81, 82, 83, 84, 85, 86, 87, 89, 90, 94, 97, 101, 102, 103, 105, 106, 108, 109, 110, 111, 112, 113, 114, 115, 116, 117, 118, 119]	0.7966
YGR026W	0	0.3982	0.9864	55.0278	22	55	0.0203	0.0210	0.0035	0.0035	0.0082	[74, 135]	0.0072	[39, 41, 42, 43, 45, 46, 50, 52, 53, 55, 56, 57, 59, 60, 62, 67, 69, 70, 71, 72, 73, 75, 76, 81, 112, 116, 126, 128, 131, 132, 133, 134, 140, 141, 156, 158, 159, 160, 161, 193, 211, 212, 213, 215, 217, 219, 242, 243, 244, 255, 256, 259, 260]	0.1906	[2, 3, 4, 5, 6, 7, 8, 9, 10, 11, 12, 13, 14, 15, 16, 17, 18, 19, 20, 21, 22, 23, 24, 25, 26, 27, 28, 29, 30, 31, 32, 33, 34, 35, 36, 37, 38, 40, 44, 47, 48, 49, 51, 54, 58, 61, 63, 64, 65, 66, 68, 77, 78, 79, 80, 82, 83, 84, 85, 86, 87, 88, 89, 90, 91, 92, 93, 94, 95, 96, 97, 98, 99, 100, 101, 102, 103, 104, 105, 106, 107, 108, 109, 110, 111, 113, 114, 115, 117, 118, 119, 120, 121, 122, 123, 124,…	0.8022
YGR027C	1	0.7646	0.9909	67.6372	108	54	0.0185	0.0202	0.0040	0.0083	0.0040	[11, 12, 13, 14, 16, 29, 38, 41, 43, 44, 47, 50, 51, 56, 57, 58, 59, 60, 61, 62, 63, 64, 65, 66, 67, 68, 98]	0.2500	[7, 8, 10, 15, 20, 23, 24, 25, 26, 27, 28, 30, 31, 32, 33, 34, 35, 36, 37, 39, 40, 42, 52, 53, 54, 55, 88]	0.2500	[2, 3, 4, 5, 9, 17, 18, 19, 21, 22, 45, 46, 48, 49, 69, 70, 71, 72, 73, 74, 75, 76, 77, 78, 79, 80, 81, 82, 92, 93, 94, 95, 96, 97, 99, 100, 101, 102, 103, 104, 105, 106, 107, 108, 109]	0.4167
YGR034W	1	0.9213	0.9487	67.4278	127	66	0.0155	0.0159	0.0004	0.0013	0.0004	[4, 5, 6, 7, 9, 18, 22, 27, 28, 29, 30, 31, 32, 33, 36, 47, 65, 68, 69, 70, 72, 73, 74, 75, 87, 101, 103, 104, 107, 112, 116, 117, 118]	0.2598	[8, 10, 11, 12, 17, 19, 20, 71, 88, 90, 91, 92, 93, 94, 95, 96, 97, 98, 99, 100, 102, 106, 111]	0.1811	[2, 3, 13, 14, 15, 16, 23, 24, 25, 26, 34, 35, 37, 38, 39, 40, 41, 42, 43, 44, 45, 46, 48, 49, 50, 51, 52, 53, 54, 55, 56, 57, 58, 59, 76, 77, 78, 79, 80, 81, 82, 83, 84, 85, 89, 105, 108, 109, 110, 113, 114, 115, 119, 120, 121, 122, 123, 124, 125, 126, 127, 128]	0.4882
YGR037C	1	0.8127	0.8812	62.0942	87	50	0.0309	0.0313	0.0039	0.0098	0.0039	[2, 3, 4, 5, 6, 7, 8, 9, 10, 18, 28, 30, 31, 32, 34, 35, 36, 37, 38, 39, 43, 44, 45, 47, 48, 50, 51, 52, 55, 56, 57, 58, 59, 60, 61, 66, 68, 70, 71, 72, 73, 74, 75, 79, 80, 81, 83, 85, 86, 87, 88]	0.5862	[13, 14, 15, 16, 17, 19, 21, 22, 23, 25, 26, 33, 40, 41, 42, 53, 67]	0.1954	[11, 12, 20, 24, 27, 29, 46, 49, 54, 62, 63, 64, 65, 69, 76, 77, 78, 82, 84]	0.2184
YGR054W	1	0.8971	0.9823	118.1186	130	167	0.0135	0.0138	0.0013	0.0021	0.0013	[3, 4, 6, 11, 17, 18, 21, 31, 34, 36, 39, 40, 41, 42, 43, 44, 45, 46, 47, 50, 62, 63, 65, 67, 70, 75, 76, 77, 78, 79, 82, 95, 99, 104, 108, 132, 135, 138, 139, 140, 149, 170, 197, 198, 200, 206, 209, 221, 227, 232, 233, 250, 251, 252, 253, 254, 261, 268, 269, 270, 313, 315, 316, 332, 333, 336, 337, 345, 350, 351, 356, 359, 365, 369, 373, 374, 376, 378, 379, 382, 386, 387, 391, 392, 394, 395, 396,…	0.2212	[22, 24, 32, 64, 377, 522, 613]	0.0109	[2, 5, 7, 8, 9, 10, 13, 14, 15, 16, 19, 20, 23, 25, 26, 27, 28, 29, 30, 33, 35, 37, 38, 48, 49, 51, 52, 53, 54, 55, 56, 57, 58, 59, 60, 61, 66, 68, 69, 71, 72, 73, 74, 80, 81, 83, 84, 85, 86, 87, 88, 89, 90, 91, 92, 93, 94, 96, 97, 98, 100, 101, 102, 103, 105, 106, 107, 109, 110, 111, 112, 113, 114, 115, 116, 117, 118, 119, 121, 123, 124, 125, 126, 127, 128, 129, 130, 131, 134, 136, 137, 141, 142…	0.7040
YGR055W	0	0.5092	0.9816	82.8191	62	129	0.0202	0.0209	0.0119	0.0119	0.2967	[]	0.0000	[7, 9, 16, 19, 20, 21, 22, 23, 24, 25, 26, 27, 28, 34, 35, 38, 43, 44, 45, 46, 47, 48, 49, 51, 52, 53, 54, 55, 56, 57, 59, 61, 63, 64, 65, 68, 69, 71, 80, 81, 82, 83, 84, 85, 86, 87, 88, 94, 102, 105, 106, 107, 108, 109, 110, 111, 113, 114, 119, 120, 122, 149, 150, 153, 164, 165, 166, 167, 168, 169, 170, 171, 172, 173, 175, 176, 177, 192, 194, 242, 245, 249, 255, 256, 260, 264, 268, 273, 274, 275…	0.2247	[2, 3, 4, 5, 6, 8, 10, 11, 12, 13, 14, 15, 17, 18, 29, 30, 31, 32, 33, 36, 37, 39, 40, 41, 42, 50, 58, 60, 62, 66, 67, 70, 72, 73, 74, 75, 76, 77, 78, 79, 89, 90, 91, 92, 93, 95, 96, 97, 98, 99, 100, 101, 103, 104, 112, 115, 116, 117, 118, 121, 123, 124, 125, 126, 127, 128, 129, 130, 131, 132, 133, 134, 135, 136, 137, 138, 139, 140, 141, 142, 143, 144, 145, 146, 147, 148, 151, 152, 154, 155, 156,…	0.7753
YGR060W	1	0.6422	0.9694	74.4054	53	92	0.0218	0.0214	0.0063	0.0130	0.0063	[7, 20, 22, 27, 28, 30, 32, 35, 36, 38, 44, 58, 61, 62, 76, 77, 80, 81, 186, 191, 217, 229, 259, 263, 270, 273]	0.0841	[3, 5, 6, 8, 9, 11, 12, 13, 15, 16, 17, 18, 21, 24, 25, 26, 29, 31, 33, 34, 41, 45, 49, 53, 60, 63, 64, 65, 66, 68, 70, 71, 78, 83, 84, 95, 105, 115, 134, 145, 157, 164, 165, 184, 209, 214, 254, 258, 261, 265, 266, 267, 277, 300]	0.1748	[2, 4, 10, 14, 19, 23, 37, 39, 40, 42, 43, 46, 47, 48, 50, 51, 52, 54, 55, 56, 57, 59, 67, 69, 72, 73, 74, 75, 79, 82, 85, 86, 87, 88, 89, 90, 91, 92, 93, 94, 96, 97, 98, 99, 100, 101, 102, 103, 106, 107, 108, 109, 110, 111, 112, 113, 114, 117, 118, 119, 120, 121, 122, 123, 124, 125, 126, 127, 128, 129, 130, 131, 132, 133, 135, 136, 137, 138, 139, 140, 141, 142, 143, 144, 146, 147, 148, 149, 150,…	0.7217
YGR061C	0	0.9060	0.9640	139.3877	78	219	0.0102	0.0103	0.0020	0.0020	0.0023	[6, 9, 10, 11, 12, 23, 24, 26, 27, 28, 29, 31, 32, 35, 42, 43, 46, 48, 49, 50, 51, 52, 53, 54, 55, 57, 78, 95, 96, 103, 116, 117, 119, 122, 123, 124, 125, 131, 132, 133, 136, 137, 138, 139, 141, 143, 147, 149, 150, 151, 152, 153, 156, 165, 166, 172, 179, 191, 192, 193, 196, 203, 207, 209, 210, 212, 214, 215, 216, 220, 228, 229, 230, 231, 232, 233, 234, 235, 247, 248, 253, 255, 256, 258, 259, 260,…	0.2099	[13, 118, 807, 1021, 1030, 1031]	0.0044	[2, 3, 4, 5, 7, 8, 14, 15, 16, 17, 18, 19, 20, 21, 22, 25, 30, 33, 34, 36, 37, 38, 39, 40, 41, 44, 45, 47, 56, 58, 59, 60, 61, 62, 63, 64, 65, 66, 67, 68, 69, 71, 72, 73, 74, 75, 76, 79, 80, 81, 82, 83, 84, 85, 87, 88, 89, 90, 91, 92, 93, 94, 97, 98, 99, 100, 102, 104, 105, 106, 107, 108, 109, 110, 112, 113, 120, 121, 126, 127, 128, 129, 130, 134, 135, 140, 142, 144, 145, 146, 148, 154, 155, 157,…	0.7194
YGR063C	1	0.8725	0.9543	69.3994	102	35	0.0196	0.0199	0.0005	0.0009	0.0005	[5, 6, 7, 8, 9, 11, 12, 16, 17, 20, 47, 48, 49, 68, 78, 79, 80, 86, 87, 88, 91]	0.2059	[]	0.0000	[2, 3, 10, 14, 15, 18, 19, 21, 22, 23, 24, 25, 26, 27, 28, 29, 30, 31, 32, 33, 34, 35, 36, 37, 38, 39, 40, 41, 42, 43, 44, 45, 50, 51, 52, 53, 54, 55, 56, 57, 58, 59, 60, 61, 62, 63, 64, 65, 66, 67, 69, 70, 71, 72, 73, 74, 75, 76, 77, 81, 82, 83, 84, 85, 89, 90, 92, 93, 94, 95, 96, 97, 98, 99, 100, 101, 102, 103]	0.7647
YGR078C	1	0.8655	0.9288	101.3303	199	70	0.0187	0.0184	0.0001	0.0007	0.0001	[11, 13, 15, 17, 58, 129]	0.0302	[]	0.0000	[2, 3, 4, 5, 6, 7, 8, 10, 14, 16, 18, 19, 20, 21, 22, 23, 24, 25, 26, 27, 29, 30, 31, 32, 33, 34, 35, 37, 38, 39, 40, 41, 43, 44, 45, 46, 47, 48, 49, 50, 51, 52, 53, 54, 55, 56, 57, 59, 60, 61, 62, 63, 64, 65, 66, 67, 68, 69, 71, 72, 73, 74, 75, 76, 77, 78, 79, 80, 81, 82, 83, 84, 85, 86, 87, 88, 89, 90, 91, 92, 93, 94, 95, 96, 97, 98, 100, 101, 102, 103, 104, 105, 106, 107, 108, 109, 110, 111, 1…	0.9146
YGR081C	0	0.3175	0.9799	29.2286	210	48	0.0260	0.0265	0.0042	0.0042	0.0128	[]	0.0000	[11, 12, 13, 14, 15, 16, 18, 19, 20, 51, 75, 77, 78, 82, 85, 88, 90, 93, 99, 104, 105, 113, 121, 127, 133, 135, 136, 137, 138, 139, 140, 141, 142, 143, 151, 155, 157, 158, 159, 162, 166, 170, 183, 191, 192, 193, 194, 197]	0.2286	[2, 3, 4, 5, 6, 7, 8, 9, 10, 17, 21, 22, 23, 24, 25, 26, 27, 28, 29, 30, 31, 32, 33, 34, 35, 36, 37, 38, 39, 40, 41, 42, 43, 44, 45, 46, 47, 48, 49, 50, 52, 53, 54, 55, 56, 57, 58, 59, 60, 61, 62, 63, 64, 65, 66, 67, 68, 69, 70, 71, 72, 73, 74, 76, 79, 80, 81, 83, 84, 86, 87, 89, 91, 92, 94, 95, 96, 97, 98, 100, 101, 102, 103, 106, 107, 108, 109, 110, 111, 112, 114, 115, 116, 117, 118, 119, 120, …	0.7714
YGR082W	1	0.7765	0.9452	85.1222	183	66	0.0235	0.0236	0.0017	0.0075	0.0017	[3, 4, 5, 7, 12, 14, 15, 20, 25, 26, 29, 30, 31, 32, 34, 35, 38, 39, 44, 48, 50, 52, 57, 58, 59, 61, 63, 65, 66, 68, 70, 74, 84, 86, 95, 100, 101, 102, 103, 105, 115, 116, 118, 119, 122, 127, 130, 134, 137, 138, 143, 144, 148, 153, 157, 161, 162, 174]	0.3169	[8, 9, 10, 11, 13, 16, 17, 18, 19, 21, 23, 24, 27, 36, 45, 169]	0.0874	[2, 6, 22, 28, 33, 37, 40, 41, 42, 43, 46, 47, 49, 51, 53, 54, 55, 56, 60, 62, 64, 67, 69, 71, 72, 73, 75, 76, 77, 78, 79, 80, 81, 82, 83, 85, 87, 88, 89, 90, 91, 92, 93, 94, 96, 97, 98, 99, 104, 106, 107, 108, 109, 110, 111, 112, 113, 114, 117, 120, 121, 123, 124, 125, 126, 128, 129, 131, 132, 133, 135, 136, 139, 140, 141, 142, 145, 146, 147, 149, 150, 151, 152, 154, 155, 156, 158, 159, 160, 163…	0.5956
YGR086C	1	0.8195	0.9647	95.8039	83	85	0.0181	0.0182	0.0010	0.0087	0.0010	[4, 6, 7, 15, 16, 17, 18, 20, 23, 29, 46, 47, 53, 55, 57, 58, 59, 60, 61, 63, 64, 68, 72, 75, 76, 77, 79, 81, 85, 98, 99, 100, 101, 102, 103, 119, 120, 121, 122, 124, 166, 168, 215, 219, 220, 221, 222, 223, 230, 246, 254, 267, 272, 274, 281, 292, 294, 295, 296, 308, 311]	0.1799	[10, 11, 13, 28, 38, 48, 50, 51, 52, 56]	0.0295	[2, 3, 5, 8, 9, 12, 14, 19, 21, 22, 24, 25, 26, 27, 30, 31, 32, 33, 34, 35, 36, 37, 39, 40, 41, 42, 43, 44, 45, 49, 54, 62, 65, 66, 67, 69, 70, 71, 73, 74, 78, 80, 82, 83, 84, 86, 87, 88, 89, 90, 91, 92, 93, 94, 95, 96, 97, 105, 106, 107, 108, 109, 110, 111, 112, 113, 114, 115, 116, 117, 118, 123, 125, 126, 127, 128, 129, 130, 131, 132, 133, 134, 135, 136, 137, 138, 139, 140, 141, 142, 143, 144, …	0.7463
YGR094W	0	0.9928	0.9796	151.9487	80	209	0.0104	0.0109	0.0084	0.0084	0.0086	[6, 9, 10, 12, 48, 55, 58, 65, 66, 68, 70, 73, 74, 76, 80, 81, 89, 98, 103, 107, 108, 109, 110, 111, 112, 113, 114, 120, 122, 123, 125, 126, 127, 137, 142, 147, 148, 149, 150, 152, 153, 154, 155, 168, 169, 171, 172, 174, 181, 185, 186, 210, 211, 217, 229, 230, 231, 232, 233, 238, 241, 243, 244, 245, 246, 251, 259, 261, 269, 270, 272, 273, 279, 280, 286, 288, 297, 338, 341, 344, 346, 365, 392, 414…	0.1467	[7, 8, 13, 15, 16, 17, 18, 21, 22, 23, 24, 25, 26, 27, 28, 29, 30, 31, 32, 33, 34, 35, 36, 37, 38, 39, 40, 41, 42, 43, 44, 45, 46, 47, 49, 50, 51, 52, 53, 54, 57, 61, 62, 63, 64, 69, 77, 78, 79, 82, 84, 87, 88, 94, 95, 96, 97, 99, 100, 101, 102, 104, 105, 106, 524, 545, 591]	0.0607	[19, 56, 59, 60, 67, 71, 72, 75, 83, 85, 86, 90, 91, 92, 93, 115, 116, 117, 118, 119, 121, 124, 128, 129, 130, 131, 132, 133, 134, 135, 136, 138, 139, 140, 141, 143, 144, 145, 146, 151, 156, 157, 158, 159, 160, 161, 162, 163, 164, 165, 166, 167, 170, 173, 175, 176, 177, 178, 179, 180, 182, 183, 184, 187, 188, 189, 190, 191, 192, 193, 194, 195, 196, 197, 198, 199, 200, 201, 204, 205, 206, 207, 208…	0.6848
YGR103W	1	0.5587	0.9689	81.7073	93	138	0.0149	0.0147	0.0017	0.0020	0.0017	[27, 45, 273, 301, 341, 360, 428, 493, 496, 499, 531, 536, 566, 567]	0.0231	[3, 16, 18, 20, 21, 22, 32, 34, 35, 38, 39, 40, 43, 44, 60, 61, 69, 77, 78, 79, 82, 83, 84, 85, 86, 87, 88, 93, 94, 96, 97, 98, 99, 100, 101, 119, 125, 128, 141, 143, 144, 151, 152, 153, 154, 156, 158, 159, 160, 189, 194, 206, 244, 261, 266, 268, 269, 275, 277, 302, 305, 326, 343, 361, 362, 363, 364, 365, 367, 377, 406, 407, 408, 409, 410, 412, 414, 415, 454, 459, 463, 464, 469, 478, 481, 482, 48…	0.1967	[2, 4, 5, 6, 7, 8, 9, 10, 11, 12, 13, 14, 15, 17, 19, 23, 24, 25, 26, 28, 29, 30, 31, 33, 36, 37, 41, 42, 46, 47, 48, 49, 50, 51, 52, 53, 54, 55, 56, 57, 58, 59, 62, 63, 64, 65, 66, 67, 68, 70, 71, 72, 73, 74, 75, 76, 80, 81, 89, 90, 91, 92, 95, 102, 103, 104, 105, 106, 107, 108, 109, 110, 111, 112, 113, 114, 115, 116, 117, 118, 120, 121, 122, 123, 124, 126, 127, 129, 130, 131, 132, 133, 134, 135…	0.7653
YGR105W	1	0.6235	0.9412	28.4313	77	37	0.0372	0.0371	0.0020	0.0049	0.0020	[2, 7, 8, 10, 18, 19, 20, 21, 22, 23, 24, 25, 31, 33, 41, 56, 76, 78]	0.2338	[9, 11, 12, 13, 14, 35, 44, 46, 53, 54, 57, 58, 59, 60, 61, 62, 64, 65, 68]	0.2468	[3, 4, 5, 6, 15, 16, 17, 27, 28, 29, 30, 32, 34, 36, 37, 38, 39, 40, 42, 43, 45, 47, 48, 49, 50, 51, 52, 55, 63, 66, 67, 69, 70, 71, 72, 73, 74, 75, 77]	0.5065
YGR106C	1	0.7788	0.9643	113.2077	9	69	0.0137	0.0136	0.0001	0.0004	0.0001	[3, 6, 7, 8, 10, 11, 22, 23, 31, 32, 33, 69, 71, 95, 111, 113, 119, 139, 160, 171, 175, 176, 177, 212, 215, 217]	0.0981	[9, 15, 19, 72]	0.0151	[2, 4, 5, 12, 13, 14, 16, 17, 18, 20, 21, 24, 25, 26, 27, 28, 29, 30, 34, 35, 36, 37, 38, 39, 40, 41, 42, 43, 44, 45, 46, 47, 48, 49, 50, 51, 52, 53, 54, 55, 56, 57, 58, 59, 61, 62, 64, 65, 66, 67, 68, 70, 73, 74, 75, 76, 77, 78, 79, 80, 81, 82, 83, 86, 87, 88, 89, 90, 91, 92, 93, 94, 96, 97, 98, 99, 100, 101, 103, 104, 105, 106, 108, 110, 112, 114, 115, 116, 117, 118, 120, 121, 122, 123, 124, 12…	0.8302
YGR116W	1	0.8682	0.9902	142.3876	171	64	0.0083	0.0084	0.0015	0.0018	0.0015	[15, 16, 18, 20, 21, 24, 29, 38, 40, 44, 45, 46, 48, 49, 51, 52, 53, 54, 57, 58, 59, 60, 62, 63, 65, 77, 78, 79, 80, 85, 90, 91, 93, 98, 113, 114, 115, 116, 117, 119, 120, 121, 122, 152, 173, 178, 180, 181, 184, 193, 196, 198, 202, 203, 228, 230, 235, 236, 242, 243, 244, 261, 263, 264, 268, 272, 273, 275, 290, 295, 297, 299, 301, 302, 304, 326, 328, 329, 332, 333, 334, 344, 350, 351, 356, 363, 38…	0.1544	[39, 42, 43]	0.0021	[2, 3, 4, 5, 6, 8, 9, 12, 22, 23, 25, 26, 27, 28, 30, 31, 32, 33, 34, 36, 41, 47, 50, 55, 56, 61, 64, 66, 67, 68, 69, 70, 71, 72, 73, 74, 75, 81, 82, 83, 84, 86, 87, 88, 89, 92, 94, 95, 96, 97, 99, 100, 101, 102, 103, 104, 105, 106, 107, 108, 109, 110, 111, 112, 118, 123, 124, 125, 126, 127, 128, 129, 130, 131, 132, 133, 134, 135, 136, 138, 139, 140, 141, 143, 144, 146, 147, 148, 149, 151, 153, 1…	0.6595
YGR123C	1	0.8754	0.9768	116.0278	1	84	0.0140	0.0138	0.0026	0.0054	0.0026	[4, 5, 6, 7, 8, 9, 10, 11, 12, 14, 15, 17, 20, 24, 28, 30, 32, 33, 35, 40, 43, 50, 56, 58, 62, 63, 68, 76, 78, 80, 81, 82, 84, 85, 86, 87, 91, 92, 93, 94, 95, 96, 103, 108, 113, 114, 117, 121, 122, 126, 134, 140, 142, 150, 154, 155, 158, 159, 164, 170, 176, 187, 188, 199, 202, 203, 205, 206, 218, 220, 223, 231, 238, 239, 240, 244, 254, 255, 267, 275, 284, 296, 299, 302, 311, 315, 316, 317, 318, 3…	0.2495	[65, 75, 77]	0.0058	[2, 3, 16, 18, 19, 21, 22, 23, 25, 26, 27, 29, 31, 34, 37, 38, 39, 41, 42, 44, 45, 46, 47, 48, 49, 51, 52, 54, 55, 59, 60, 61, 64, 66, 67, 69, 70, 71, 72, 73, 74, 79, 83, 88, 89, 90, 97, 98, 99, 100, 101, 102, 104, 105, 106, 107, 110, 111, 112, 115, 116, 118, 119, 120, 123, 124, 125, 127, 128, 129, 130, 131, 132, 133, 135, 136, 137, 138, 139, 141, 143, 144, 145, 146, 147, 148, 149, 151, 152, 153,…	0.6491
YGR124W	0	0.8216	0.8946	143.2258	60	3	0.0159	0.0158	0.0675	0.0675	0.0720	[2, 14, 15, 16, 19, 27, 30, 33, 34, 35, 36, 37, 38, 39, 40, 41, 42, 43, 44, 45, 46, 47, 48, 49, 50, 52, 53, 54, 55, 56, 57, 59, 60, 61, 62, 63, 64, 67, 68, 69, 70, 72, 73, 74, 75, 76, 79, 82, 84, 86, 87, 88, 90, 91, 92, 93, 94, 95, 96, 97, 98, 99, 100, 101, 102, 103, 104, 105, 106, 107, 108, 109, 110, 111, 113, 114, 115, 116, 117, 118, 119, 120, 121, 122, 123, 124, 125, 126, 128, 129, 130, 132, 1…	0.7448	[3, 4, 5, 6, 7, 8, 9, 10, 11, 12, 13, 17, 18, 20, 21, 22, 23, 24, 25, 28, 29, 65, 66, 80, 81, 85, 127, 134, 135, 141, 158, 161, 162, 168, 169, 172, 176, 177, 181, 185, 189, 190, 241, 244, 247, 251, 258, 316, 341, 353, 354, 399, 401, 402, 403, 404, 416, 421, 424, 433, 435, 437, 440, 453, 454, 467, 468, 472, 474, 475, 477, 514, 549, 550, 552]	0.1311	[26, 31, 32, 51, 58, 71, 77, 78, 83, 89, 131, 144, 149, 155, 164, 166, 171, 174, 180, 188, 194, 242, 246, 249, 250, 254, 255, 259, 278, 349, 350, 352, 355, 356, 357, 360, 362, 365, 366, 428, 432, 436, 452, 455, 461, 466, 469, 470, 476, 482, 483, 505, 512, 517, 519, 520, 531, 532, 553]	0.1031
YGR132C	1	0.8730	0.8700	131.5258	31	64	0.0144	0.0140	0.0042	0.0079	0.0042	[2, 3, 6, 7, 8, 9, 10, 11, 16, 17, 18, 19, 20, 22, 23, 24, 25, 27, 28, 29, 32, 33, 34, 35, 36, 37, 38, 39, 41, 42, 43, 48, 49, 50, 52, 56, 58, 59, 60, 61, 62, 63, 64, 67, 68, 69, 70, 71, 72, 74, 78, 79, 81, 82, 83, 84, 85, 86, 87, 88, 90, 91, 92, 93, 94, 95, 96, 97, 98, 99, 100, 101, 102, 103, 104, 105, 106, 107, 108, 109, 110, 111, 112, 113, 114, 115, 116, 117, 118, 119, 120, 121, 122, 123, 124,…	0.8397	[4, 5, 12, 13, 14, 227]	0.0209	[15, 21, 26, 30, 31, 40, 44, 45, 46, 47, 51, 53, 54, 55, 57, 65, 73, 75, 76, 77, 80, 89, 153, 170, 174, 205, 229, 242, 258, 260, 266, 267, 268, 274]	0.1185
YGR135W	1	0.8114	0.9631	100.0530	2	56	0.0149	0.0150	0.0001	0.0004	0.0001	[7, 8, 11, 14, 15, 19, 26, 28, 33, 69, 96, 103, 111, 151, 163, 165, 173, 177]	0.0698	[55, 172]	0.0078	[2, 3, 4, 5, 6, 9, 10, 12, 13, 16, 17, 18, 20, 21, 22, 23, 24, 25, 27, 29, 30, 32, 34, 35, 36, 37, 38, 39, 40, 41, 42, 43, 44, 45, 46, 47, 48, 49, 50, 51, 52, 53, 54, 56, 57, 58, 59, 60, 61, 62, 63, 64, 65, 66, 67, 68, 70, 71, 72, 73, 74, 75, 76, 77, 78, 79, 80, 81, 82, 83, 84, 85, 86, 87, 88, 89, 90, 91, 92, 93, 94, 95, 97, 98, 99, 100, 101, 102, 104, 105, 106, 107, 108, 109, 110, 112, 113, 114,…	0.8915
YGR136W	1	0.8507	0.9529	81.9709	241	84	0.0204	0.0205	0.0008	0.0052	0.0008	[6, 9, 10, 17, 20, 21, 22, 23, 26, 27, 30, 31, 32, 33, 34, 35, 37, 38, 43, 45, 46, 47, 52, 60, 61, 63, 65, 67, 80, 81, 83, 84, 87, 108, 126, 156, 184, 196]	0.1577	[8, 11, 12, 14, 29, 36, 49, 59, 64, 66, 69]	0.0456	[2, 3, 5, 7, 13, 15, 16, 18, 19, 24, 25, 28, 39, 40, 41, 42, 44, 48, 50, 51, 53, 54, 55, 56, 57, 58, 62, 68, 70, 71, 72, 73, 74, 75, 76, 77, 78, 79, 82, 85, 86, 88, 89, 90, 91, 92, 93, 94, 95, 96, 97, 98, 99, 100, 101, 102, 103, 104, 105, 106, 107, 109, 110, 111, 112, 113, 114, 115, 116, 117, 118, 120, 121, 122, 123, 124, 125, 127, 128, 129, 130, 131, 132, 133, 134, 135, 136, 137, 138, 139, 140, …	0.7718
YGR155W	1	0.8445	0.9091	130.5830	251	166	0.0184	0.0194	0.0570	0.1496	0.0570	[2, 3, 4, 5, 11, 14, 23, 29, 31, 33, 38, 39, 40, 41, 42, 43, 44, 46, 47, 48, 49, 50, 51, 52, 53, 54, 55, 58, 59, 60, 62, 63, 64, 65, 72, 74, 81, 105, 108, 110, 117, 122, 127, 129, 130, 131, 132, 134, 135, 136, 137, 138, 140, 141, 144, 146, 147, 148, 150, 151, 152, 153, 155, 156, 159, 160, 161, 163, 164, 165, 166, 167, 168, 169, 170, 171, 172, 173, 174, 175, 176, 177, 178, 179, 180, 181, 182, 183,…	0.7298	[6, 7, 8, 9, 10, 12, 13, 15, 16, 17, 18, 19, 20, 21, 24, 25, 26, 28, 30, 32, 34, 35, 36, 37, 56, 61, 66, 67, 68, 69, 71, 75, 76, 77, 78, 84, 85, 86, 87, 88, 90, 91, 92, 93, 94, 95, 96, 97, 98, 100, 101, 102, 103, 104, 106, 111, 112, 113, 114, 115, 116, 118, 120, 121, 123, 124, 125, 126, 128]	0.1361	[22, 27, 45, 57, 70, 73, 79, 80, 82, 83, 89, 99, 107, 109, 119, 133, 139, 142, 143, 145, 149, 154, 157, 158, 162, 190, 191, 192, 201, 205, 213, 214, 233, 234, 236, 237, 239, 248, 250, 252, 255, 256, 272, 273, 274, 286, 290, 298, 299, 317, 327, 328, 329, 333, 429, 430, 451, 487, 491, 496]	0.1183
YGR159C	1	0.6774	0.9723	101.2359	158	76	0.0163	0.0164	0.0013	0.0023	0.0013	[71, 76, 99, 100, 101, 105, 119, 120, 125, 127, 128, 129, 139, 140, 154, 159, 160, 163, 164, 166, 167, 172, 174, 175, 190, 198, 223, 224, 229, 235, 246, 247, 248, 273, 295, 299, 317, 320, 321, 325, 327, 328, 329, 341, 345, 383]	0.1111	[104, 114, 121, 122, 123, 124, 155, 169, 179, 219, 220, 222, 227, 298, 326, 334, 344, 384]	0.0435	[2, 3, 4, 5, 6, 7, 8, 9, 10, 11, 12, 13, 14, 15, 16, 18, 21, 22, 23, 24, 25, 26, 28, 29, 31, 34, 35, 36, 38, 41, 42, 43, 44, 45, 46, 48, 50, 52, 54, 60, 63, 65, 66, 73, 74, 79, 80, 81, 82, 83, 84, 85, 86, 88, 89, 90, 91, 92, 93, 94, 95, 96, 97, 98, 102, 103, 106, 107, 108, 109, 111, 112, 113, 115, 116, 117, 118, 126, 130, 131, 132, 133, 134, 135, 136, 137, 138, 141, 142, 143, 144, 145, 146, 147, …	0.7609
YGR162W	0	0.9511	0.9795	136.7673	184	177	0.0108	0.0109	0.0023	0.0023	0.0026	[12, 13, 15, 16, 17, 19, 25, 28, 29, 31, 32, 33, 34, 35, 36, 37, 40, 41, 42, 44, 47, 48, 50, 55, 57, 58, 59, 60, 61, 62, 63, 64, 65, 69, 70, 88, 117, 118, 138, 149, 161, 162, 180, 184, 200, 203, 204, 207, 210, 212, 213, 214, 215, 216, 217, 218, 219, 220, 230, 233, 234, 238, 239, 240, 241, 242, 243, 256, 268, 269, 270, 272, 274, 275, 276, 277, 288, 302, 303, 304, 305, 306, 307, 308, 309, 310, 311,…	0.1880	[18, 202, 286, 292, 295, 296, 297, 298, 299, 300, 301, 632]	0.0126	[2, 9, 14, 20, 21, 22, 23, 26, 27, 30, 38, 39, 43, 45, 46, 49, 51, 52, 53, 54, 56, 66, 67, 68, 71, 72, 73, 74, 75, 76, 77, 78, 79, 80, 81, 82, 83, 84, 85, 86, 87, 89, 90, 91, 92, 93, 94, 95, 96, 97, 98, 99, 100, 101, 102, 103, 104, 105, 106, 107, 108, 109, 110, 119, 120, 121, 122, 123, 124, 127, 128, 129, 130, 131, 132, 134, 135, 139, 140, 141, 142, 144, 145, 146, 147, 148, 151, 152, 153, 154, 15…	0.7090
YGR167W	1	0.9191	0.9703	91.2861	233	67	0.0155	0.0158	0.0008	0.0021	0.0008	[3, 9, 10, 11, 12, 14, 17, 25, 27, 32, 38, 68, 74, 79, 81, 84, 85, 86, 88, 89, 97, 98, 99, 100, 102, 103, 104, 115, 118, 122, 123, 126, 128, 129, 130, 135, 142, 160, 164, 180, 200, 202, 203, 204]	0.1888	[66, 67, 77, 78, 83, 178, 179, 194, 196, 197, 198, 199]	0.0515	[2, 4, 5, 6, 7, 8, 13, 15, 16, 18, 19, 20, 21, 22, 23, 24, 26, 28, 29, 30, 31, 33, 34, 35, 36, 37, 39, 40, 41, 42, 43, 44, 45, 46, 47, 48, 49, 50, 51, 52, 53, 54, 55, 56, 57, 58, 59, 60, 61, 62, 63, 64, 65, 69, 70, 71, 72, 73, 75, 76, 80, 82, 87, 90, 91, 92, 93, 94, 95, 96, 105, 106, 107, 108, 109, 110, 111, 112, 113, 114, 116, 117, 119, 120, 121, 124, 125, 127, 131, 132, 133, 134, 136, 137, 138,…	0.7554
YGR172C	1	0.8353	0.9665	94.8037	248	69	0.0162	0.0162	0.0010	0.0021	0.0010	[16, 18, 20, 36, 39, 41, 55, 60, 64, 69, 70, 80, 81, 84, 85, 90, 92, 93, 95, 103, 107, 117, 119, 120, 121, 125, 153, 166, 174, 187, 217, 222, 226, 228, 229]	0.1411	[26, 57, 65, 75, 76, 82, 83]	0.0282	[2, 3, 7, 8, 9, 10, 11, 12, 13, 14, 15, 17, 21, 22, 23, 24, 25, 27, 28, 30, 31, 33, 34, 35, 37, 38, 40, 42, 43, 44, 45, 46, 47, 48, 49, 50, 51, 53, 54, 56, 58, 61, 62, 63, 66, 67, 68, 71, 72, 73, 74, 77, 78, 79, 86, 87, 88, 89, 91, 94, 96, 97, 98, 99, 100, 101, 102, 104, 105, 106, 108, 109, 110, 111, 112, 113, 114, 115, 116, 118, 122, 123, 124, 126, 127, 128, 129, 130, 131, 132, 134, 135, 136, 13…	0.7621
YGR173W	1	0.7596	0.9523	126.1256	112	101	0.0181	0.0179	0.0056	0.0112	0.0056	[2, 3, 4, 6, 7, 8, 9, 11, 15, 17, 24, 26, 28, 30, 35, 37, 41, 42, 43, 44, 46, 47, 49, 51, 52, 53, 54, 55, 57, 58, 59, 60, 61, 62, 63, 66, 67, 68, 69, 70, 71, 77, 78, 79, 81, 84, 85, 88, 89, 90, 91, 92, 93, 94, 95, 96, 97, 98, 99, 100, 101, 102, 103, 105, 106, 107, 109, 112, 114, 115, 116, 117, 118, 119, 120, 122, 123, 125, 126, 127, 128, 129, 130, 131, 132, 134, 137, 138, 139, 140, 141, 142, 143,…	0.6141	[12, 13, 14, 18, 19, 20, 22, 23, 25, 27, 31, 33, 34, 40, 83, 278, 281, 283]	0.0489	[5, 16, 21, 29, 32, 36, 38, 39, 45, 48, 50, 56, 64, 65, 72, 73, 74, 75, 76, 80, 82, 86, 87, 104, 108, 110, 111, 113, 121, 124, 133, 135, 136, 145, 154, 155, 156, 161, 162, 164, 166, 167, 168, 169, 170, 175, 181, 182, 185, 189, 193, 198, 211, 213, 214, 215, 216, 222, 223, 229, 230, 231, 235, 236, 241, 242, 244, 246, 247, 248, 249, 252, 253, 260, 271, 272, 274, 276, 279, 285, 286, 287, 288, 289, 29…	0.3152
YGR175C	1	0.8185	0.9760	95.9199	240	110	0.0165	0.0166	0.0010	0.0034	0.0010	[7, 8, 10, 11, 12, 14, 15, 16, 23, 27, 28, 29, 30, 44, 45, 47, 50, 52, 53, 54, 56, 57, 58, 59, 60, 65, 95, 98, 99, 107, 108, 109, 110, 114, 125, 131, 133, 134, 170, 171, 179, 232, 233, 247, 251, 254, 255, 256, 259, 260, 262, 271, 272, 290, 298, 300, 301, 309, 315, 321, 330, 332, 333, 334, 335, 341, 352, 353, 354, 355, 356, 359, 370, 409, 430, 431, 432, 450, 451, 453, 455, 458, 479, 482, 483, 484]	0.1734	[18, 20, 21, 22, 25, 34, 35, 36, 38, 46, 51, 246, 265]	0.0262	[2, 3, 4, 6, 9, 13, 17, 19, 24, 26, 31, 32, 33, 37, 39, 40, 41, 42, 43, 48, 49, 55, 61, 62, 63, 64, 66, 67, 68, 69, 70, 71, 72, 73, 74, 75, 76, 77, 78, 80, 81, 82, 83, 84, 85, 86, 87, 88, 89, 90, 92, 93, 94, 96, 97, 100, 101, 102, 103, 104, 105, 106, 111, 112, 113, 115, 116, 117, 118, 119, 120, 121, 122, 123, 124, 126, 127, 129, 130, 132, 135, 136, 137, 138, 139, 140, 141, 142, 143, 144, 145, 146…	0.7742
YGR178C	0	0.8760	0.9850	131.8818	210	127	0.0096	0.0098	0.0007	0.0007	0.0028	[3, 4, 11, 12, 14, 15, 17, 27, 28, 29, 30, 62, 63, 70, 78, 79, 81, 87, 101, 113, 123, 125, 126, 128, 130, 147, 149, 150, 151, 154, 157, 162, 163, 173, 178, 180, 181, 200, 202, 203, 204, 205, 213, 214, 220, 221, 227, 228, 231, 234, 235, 236, 237, 238, 239, 241, 243, 244, 245, 246, 282, 288, 291, 303, 309, 310, 325, 326, 327, 334, 345, 347, 349, 350, 353, 354, 355, 361, 362, 364, 366, 368, 371, 372…	0.1953	[217, 218, 598, 628]	0.0055	[2, 5, 6, 7, 8, 13, 19, 20, 21, 22, 23, 24, 25, 31, 32, 33, 34, 35, 36, 37, 38, 39, 40, 42, 43, 44, 45, 46, 47, 48, 49, 50, 51, 53, 54, 55, 56, 57, 58, 59, 60, 64, 65, 66, 67, 68, 71, 72, 73, 77, 80, 82, 83, 84, 85, 88, 89, 90, 91, 92, 94, 95, 96, 97, 98, 99, 100, 102, 104, 105, 106, 107, 108, 109, 110, 111, 112, 114, 115, 116, 117, 118, 119, 120, 121, 122, 124, 127, 129, 131, 132, 133, 135, 136,…	0.6717
YGR180C	1	0.7132	0.9656	91.7034	89	62	0.0193	0.0181	0.0080	0.0121	0.0080	[3, 5, 6, 7, 9, 10, 12, 13, 14, 15, 16, 18, 21, 22, 23, 24, 26, 27, 28, 29, 30, 31, 32, 33, 34, 35, 36, 37, 38, 39, 42, 43, 44, 47, 48, 50, 51, 53, 54, 56, 57, 62, 63, 66, 67, 68, 71, 72, 73, 75, 76, 78, 79, 80, 81, 82, 83, 84, 85, 86, 87, 89, 90, 91, 92, 94, 95, 98, 99, 100, 104, 105, 107, 108, 109, 111, 112, 113, 115, 117, 118, 119, 120, 121, 123, 124, 125, 126, 128, 129, 130, 131, 133, 134, 13…	0.6725	[4, 8, 11, 17, 19, 20, 59, 65, 69, 152, 179]	0.0319	[2, 25, 40, 41, 45, 46, 49, 52, 55, 58, 60, 61, 64, 70, 74, 77, 88, 93, 97, 101, 102, 103, 106, 110, 114, 116, 122, 127, 132, 135, 138, 142, 151, 155, 157, 159, 161, 165, 166, 169, 172, 175, 184, 189, 198, 202, 207, 208, 213, 217, 221, 223, 224, 226, 228, 229, 232, 233, 242, 244, 246, 247, 248, 255, 257, 258, 261, 263, 264, 266, 267, 268, 269, 271, 279, 283, 288, 289, 293, 295, 296, 298, 301, 305…	0.2899
YGR181W	1	0.7126	0.9014	57.5446	105	55	0.0305	0.0306	0.0016	0.0080	0.0016	[5, 7, 8, 9, 10, 11, 14, 23, 24, 39, 40, 46, 49, 54, 56, 59, 61, 64, 75, 77, 81, 83]	0.2095	[19, 21, 22, 25, 27, 30, 31, 37, 38, 44, 45, 47, 63, 70]	0.1333	[2, 3, 4, 6, 12, 13, 15, 16, 17, 18, 20, 26, 28, 29, 32, 33, 34, 35, 36, 41, 42, 43, 48, 50, 51, 52, 53, 55, 57, 58, 60, 65, 66, 67, 68, 69, 71, 72, 73, 74, 76, 78, 79, 80, 82, 84, 85, 86, 87, 88, 89, 90, 91, 92, 93, 94, 95, 96, 97, 98, 99, 100, 101, 102, 103, 104, 105, 106]	0.6476
YGR183C	1	0.9102	0.9195	34.8435	66	54	0.0301	0.0329	0.0087	0.0257	0.0087	[2, 3, 4, 8, 17, 21, 36, 37, 38, 40, 41, 44, 45, 46, 47, 48, 49, 50, 51, 52, 53, 56, 57, 58, 59, 60, 61, 62, 64, 65, 67]	0.4697	[5, 6, 7, 9, 10, 11, 12, 14, 15, 16, 18, 19, 20, 22, 23, 24, 25, 26, 27, 28, 29, 30, 31, 32, 33, 34, 35, 43]	0.4242	[13, 39, 42, 54, 55, 63, 66]	0.1061
YGR185C	1	0.7640	0.9583	96.8106	138	111	0.0193	0.0187	0.0027	0.0052	0.0027	[6, 9, 10, 11, 24, 30, 33, 34, 35, 37, 40, 44, 45, 47, 49, 51, 52, 53, 57, 58, 59, 60, 65, 68, 69, 72, 73, 74, 75, 76, 78, 80, 86, 87, 88, 89, 90, 92, 94, 95, 96, 97, 98, 99, 100, 101, 103, 104, 105, 108, 109, 111, 115, 117, 118, 119, 120, 121, 122, 123, 126, 130, 131, 132, 133, 134, 135, 137, 140, 141, 142, 144, 146, 150, 151, 152, 153, 154, 155, 156, 159, 164, 168, 172, 173, 180, 181, 182, 183,…	0.4949	[5, 12, 13, 14, 15, 16, 17, 18, 21, 22, 23, 25, 31, 39, 81, 84, 112, 174, 229, 274, 284, 316, 368]	0.0584	[2, 3, 4, 7, 8, 19, 20, 26, 27, 28, 29, 32, 36, 38, 41, 42, 43, 46, 48, 50, 54, 55, 56, 61, 62, 63, 64, 66, 67, 70, 71, 77, 79, 82, 83, 85, 91, 93, 102, 106, 107, 110, 113, 114, 124, 125, 127, 128, 129, 136, 138, 143, 145, 147, 148, 149, 157, 158, 160, 161, 162, 163, 165, 166, 167, 169, 170, 171, 175, 176, 177, 178, 179, 185, 187, 188, 192, 193, 199, 205, 209, 216, 218, 219, 220, 221, 225, 227, 2…	0.4289
YGR187C	1	0.8947	0.9699	86.5384	138	112	0.0171	0.0171	0.0030	0.0060	0.0030	[3, 5, 6, 8, 9, 10, 11, 13, 14, 20, 21, 22, 24, 26, 27, 28, 29, 30, 32, 33, 34, 35, 36, 37, 38, 39, 40, 43, 46, 58, 61, 62, 65, 80, 86, 103, 123, 124, 125, 126, 127, 128, 129, 132, 136, 141, 150, 184, 185, 187, 190, 210, 213, 216, 217, 234, 236, 237, 242, 249, 254, 255, 259, 263, 265, 266, 267, 283, 299, 304, 308, 321, 322, 324, 325, 329, 330, 336, 338, 341, 348, 349, 357, 362]	0.2132	[15, 16, 17, 19, 25, 309, 316]	0.0178	[2, 4, 7, 12, 18, 23, 31, 41, 42, 44, 45, 47, 48, 49, 50, 52, 53, 54, 55, 56, 57, 59, 60, 64, 66, 67, 68, 69, 70, 71, 72, 73, 74, 75, 76, 77, 78, 79, 81, 82, 83, 84, 85, 87, 88, 89, 90, 91, 92, 93, 94, 95, 96, 97, 98, 99, 100, 101, 102, 104, 105, 106, 107, 108, 109, 110, 111, 112, 113, 115, 116, 117, 118, 119, 120, 122, 130, 131, 133, 134, 135, 137, 138, 139, 140, 142, 143, 144, 145, 146, 147, 14…	0.7259
YGR189C	1	0.7033	0.9825	75.8136	251	109	0.0167	0.0172	0.0021	0.0033	0.0021	[13, 14, 19, 28, 29, 30, 31, 32, 33, 34, 35, 36, 38, 43, 47, 58, 59, 62, 64, 65, 67, 68, 69, 70, 72, 80, 82, 86, 105, 106, 107, 108, 113, 124, 125, 127, 129, 130, 131, 133, 148, 149, 150, 169, 170, 172, 173, 176, 177, 178, 179, 180, 181, 192, 204, 206, 208, 222, 223, 224, 227, 228, 229, 253, 254, 255, 259, 266, 267, 270, 272, 273, 274, 275, 287, 288, 289, 290, 319, 326, 340, 346, 368, 386, 401, 4…	0.1933	[39, 40, 63, 66, 94, 95, 104, 123, 128, 166, 174, 175, 184, 260, 432, 433, 435, 482]	0.0355	[2, 3, 4, 5, 6, 7, 8, 9, 10, 11, 12, 15, 16, 17, 18, 20, 21, 22, 23, 24, 25, 26, 27, 37, 41, 42, 44, 45, 46, 48, 49, 50, 51, 52, 53, 54, 55, 56, 57, 60, 61, 71, 73, 74, 75, 76, 77, 78, 79, 81, 83, 84, 85, 87, 88, 89, 90, 91, 92, 93, 96, 97, 98, 99, 100, 101, 102, 103, 109, 110, 111, 112, 114, 115, 116, 117, 118, 119, 120, 121, 122, 126, 132, 134, 135, 136, 137, 138, 139, 140, 141, 142, 143, 144, …	0.7416
YGR204W	0	0.8874	0.9924	123.6126	178	187	0.0128	0.0132	0.0060	0.0060	0.0063	[4, 9, 14, 20, 21, 22, 35, 41, 42, 59, 63, 65, 67, 71, 73, 75, 76, 82, 97, 98, 108, 109, 110, 113, 115, 124, 127, 129, 130, 135, 141, 142, 144, 149, 150, 151, 153, 154, 155, 168, 169, 173, 200, 204, 205, 207, 208, 209, 210, 211, 212, 213, 214, 215, 216, 233, 240, 241, 242, 252, 254, 258, 267, 268, 284, 285, 286, 287, 288, 292, 295, 336, 342, 343, 349, 360, 364, 367, 378, 380, 382, 383, 414, 418, …	0.1586	[12, 134, 199, 368, 456, 460, 462, 463, 466, 470]	0.0106	[2, 5, 6, 10, 11, 15, 16, 18, 19, 24, 25, 26, 27, 28, 29, 30, 31, 32, 34, 36, 37, 38, 39, 40, 43, 44, 45, 46, 47, 48, 49, 50, 51, 52, 53, 54, 55, 57, 58, 60, 61, 62, 64, 66, 68, 69, 70, 72, 74, 77, 78, 79, 80, 81, 83, 84, 85, 86, 87, 88, 89, 90, 91, 92, 93, 94, 95, 96, 99, 100, 101, 102, 103, 104, 105, 106, 107, 111, 112, 114, 116, 117, 118, 119, 120, 121, 122, 123, 125, 126, 128, 131, 132, 133, …	0.7833
YGR207C	1	0.8914	0.9544	88.0606	5	73	0.0192	0.0192	0.0005	0.0023	0.0005	[4, 5, 6, 7, 8, 10, 12, 21, 41, 50, 65, 76, 89, 90, 93, 99, 102, 103, 116, 117, 119, 120, 130, 133, 134, 137, 140, 141, 142, 153, 159, 167, 178, 179, 185, 213, 222, 223, 224, 225]	0.1533	[107, 108, 109, 110, 111, 112, 115]	0.0268	[2, 3, 9, 11, 13, 14, 15, 16, 17, 18, 19, 20, 22, 23, 24, 25, 26, 27, 28, 29, 30, 31, 32, 33, 35, 36, 37, 38, 39, 40, 42, 43, 44, 46, 47, 48, 49, 51, 52, 53, 54, 55, 56, 57, 58, 60, 61, 62, 63, 64, 66, 67, 68, 69, 70, 71, 72, 73, 74, 75, 77, 78, 79, 80, 81, 82, 83, 84, 85, 86, 87, 88, 91, 92, 94, 95, 96, 97, 98, 100, 101, 104, 105, 106, 113, 114, 118, 121, 122, 123, 124, 125, 126, 127, 128, 129, …	0.7854
YGR208W	1	0.8586	0.9625	102.4418	53	78	0.0154	0.0154	0.0002	0.0006	0.0002	[3, 4, 8, 10, 13, 15, 20, 24, 25, 31, 33, 38, 47, 48, 49, 59, 60, 63, 140, 168, 169, 192, 283]	0.0744	[16, 17, 40]	0.0097	[2, 5, 6, 7, 9, 11, 12, 14, 18, 19, 22, 23, 26, 27, 28, 29, 30, 32, 34, 35, 36, 37, 39, 41, 42, 43, 44, 45, 46, 50, 51, 52, 53, 54, 55, 56, 57, 58, 61, 62, 64, 65, 66, 67, 68, 69, 70, 71, 72, 73, 74, 75, 76, 77, 78, 80, 81, 82, 83, 84, 85, 86, 87, 88, 89, 90, 91, 92, 93, 94, 95, 96, 97, 99, 100, 101, 102, 103, 104, 105, 106, 107, 108, 109, 110, 112, 113, 114, 115, 116, 117, 118, 119, 120, 121, 12…	0.8544
YGR209C	1	0.7498	0.9500	68.8916	104	41	0.0243	0.0246	0.0008	0.0033	0.0008	[5, 8, 9, 11, 20, 22, 26, 28, 39, 41, 49, 50, 51, 52, 60, 64, 65, 67, 68]	0.1827	[12, 14, 15, 17, 18, 23, 24, 25, 30, 31, 34, 58, 74]	0.1250	[2, 3, 4, 6, 7, 10, 16, 19, 21, 27, 29, 32, 33, 35, 36, 37, 38, 40, 42, 43, 44, 45, 46, 47, 48, 53, 54, 55, 56, 57, 59, 61, 62, 63, 66, 69, 70, 71, 72, 73, 75, 76, 77, 78, 79, 80, 81, 82, 83, 84, 85, 86, 87, 88, 89, 90, 91, 92, 93, 94, 95, 96, 97, 99, 100, 101, 102, 104, 105]	0.6635
YGR211W	1	0.8931	0.9664	85.8164	230	131	0.0167	0.0169	0.0008	0.0036	0.0008	[8, 9, 10, 13, 16, 17, 18, 19, 24, 25, 27, 31, 36, 43, 45, 49, 52, 53, 54, 55, 78, 80, 93, 96, 97, 100, 101, 103, 104, 108, 119, 128, 130, 135, 143, 155, 170, 176, 194, 195, 196, 200, 207, 209, 214, 222, 234, 239, 247, 248, 249, 253, 264, 265, 266, 267, 269, 278, 279, 280, 281, 283, 305, 313, 318, 319, 322, 323, 325, 327, 331, 336, 338, 340, 341, 364, 375, 401, 405, 406, 408, 409, 413, 414, 425, …	0.1975	[21, 38, 39, 40, 41, 44, 314, 315, 317, 320, 324]	0.0226	[2, 3, 4, 5, 6, 11, 12, 14, 15, 20, 22, 23, 26, 28, 29, 30, 32, 34, 35, 37, 46, 47, 48, 50, 51, 56, 57, 58, 59, 60, 61, 62, 63, 64, 65, 66, 67, 68, 69, 70, 71, 72, 73, 74, 75, 76, 77, 79, 81, 82, 83, 84, 85, 86, 87, 88, 89, 90, 91, 92, 94, 95, 98, 99, 102, 106, 107, 109, 110, 111, 112, 113, 114, 115, 116, 117, 118, 120, 121, 122, 124, 125, 126, 127, 129, 131, 132, 133, 134, 136, 137, 138, 139, 14…	0.7490
YGR214W	1	0.7291	0.9742	75.0527	252	94	0.0179	0.0183	0.0012	0.0021	0.0012	[8, 19, 28, 29, 31, 32, 33, 34, 35, 36, 37, 71, 72, 98, 100, 102, 104, 105, 107, 108, 114, 115, 116, 117, 118, 119, 120, 122, 125, 164, 165, 166, 168, 169, 172, 173, 178, 179, 195, 206, 207, 212, 216, 217, 218, 220, 238, 239, 240, 241]	0.1984	[14, 15, 17, 18, 20, 23, 24, 30, 38, 39, 73, 74, 75, 76, 103, 144, 170, 171, 177, 180, 181, 182, 183, 184, 196, 197, 198, 199, 200, 201, 202, 203, 204, 242, 243]	0.1389	[2, 3, 4, 5, 6, 7, 9, 10, 11, 12, 13, 16, 21, 22, 25, 26, 27, 40, 41, 42, 43, 44, 45, 46, 47, 48, 49, 50, 51, 52, 53, 54, 55, 57, 58, 59, 60, 61, 62, 63, 65, 66, 67, 68, 69, 70, 77, 78, 79, 80, 81, 82, 83, 84, 85, 86, 87, 88, 89, 90, 91, 92, 93, 94, 95, 96, 99, 106, 109, 110, 111, 112, 113, 121, 123, 124, 126, 127, 128, 129, 130, 131, 132, 133, 134, 135, 136, 137, 138, 139, 140, 141, 142, 143, 14…	0.6349
YGR215W	1	0.5797	0.8004	34.1692	110	86	0.0306	0.0303	0.0594	0.4628	0.0594	[62, 64, 65, 68, 74, 78]	0.0545	[7, 8, 9, 10, 11, 12, 13, 14, 15, 16, 17, 18, 19, 20, 21, 22, 23, 24, 25, 26, 27, 28, 29, 30, 31, 32, 33, 34, 35, 36, 37, 39, 40, 41, 42, 43, 44, 45, 46, 47, 49, 50, 51, 52, 53, 54, 55, 58, 59, 60, 61, 63, 66, 67, 69, 70, 72, 73, 75, 76, 79, 80, 81, 82, 84, 85, 87, 88, 90, 91, 92, 95, 98, 99, 100, 101, 106]	0.7000	[2, 3, 4, 5, 6, 38, 48, 56, 57, 71, 77, 83, 86, 89, 93, 94, 96, 97, 102, 103, 104, 105, 107, 108, 109, 110, 111]	0.2455
YGR218W	1	0.8619	0.9888	129.0507	60	178	0.0110	0.0113	0.0051	0.0058	0.0051	[10, 11, 12, 14, 15, 16, 17, 18, 19, 20, 22, 25, 27, 30, 35, 36, 57, 66, 69, 70, 71, 72, 73, 74, 75, 76, 77, 78, 79, 80, 82, 83, 123, 154, 179, 182, 206, 210, 240, 244, 245, 246, 248, 257, 280, 281, 282, 283, 284, 292, 321, 326, 328, 329, 330, 333, 352, 364, 370, 379, 380, 381, 382, 399, 416, 418, 419, 420, 422, 424, 431, 435, 436, 441, 459, 461, 483, 486, 487, 488, 489, 490, 515, 529, 531, 532, …	0.1522	[7, 8, 9, 13, 42, 44, 51, 52, 53, 54, 55, 56, 58, 59, 60, 61, 62, 63, 64, 65, 67, 68]	0.0203	[2, 3, 4, 6, 21, 23, 24, 26, 28, 29, 31, 32, 33, 34, 37, 38, 39, 40, 41, 43, 45, 46, 47, 48, 49, 50, 81, 84, 85, 86, 87, 88, 89, 90, 91, 92, 93, 95, 97, 98, 99, 100, 101, 102, 103, 104, 105, 106, 107, 108, 109, 110, 112, 113, 114, 115, 116, 117, 118, 119, 120, 121, 125, 126, 127, 128, 129, 130, 131, 132, 133, 134, 136, 137, 138, 139, 140, 141, 142, 143, 144, 145, 146, 147, 149, 150, 151, 152, 153…	0.7149
YGR229C	1	0.7494	0.9664	93.9558	249	91	0.0149	0.0146	0.0026	0.0043	0.0026	[5, 7, 8, 10, 11, 12, 13, 14, 15, 16, 17, 21, 23, 24, 25, 26, 27, 28, 29, 30, 31, 32, 34, 35, 37, 39, 40, 45, 48, 49, 50, 54, 57, 58, 60, 61, 65, 69, 70, 72, 73, 74, 75, 77, 79, 80, 83, 84, 86, 88, 89, 90, 93, 94, 95, 96, 98, 99, 102, 105, 106, 110, 112, 113, 114, 115, 116, 117, 119, 121, 122, 123, 124, 125, 127, 131, 132, 134, 135, 136, 137, 143, 146, 147, 148, 150, 152, 153, 157, 159, 160, 165,…	0.4376	[4, 19, 20, 52, 374, 484]	0.0119	[2, 3, 6, 9, 18, 22, 33, 36, 38, 41, 42, 43, 44, 46, 47, 51, 53, 55, 56, 59, 62, 63, 64, 66, 67, 68, 71, 76, 78, 81, 82, 87, 91, 97, 100, 101, 103, 104, 107, 108, 109, 111, 120, 126, 128, 129, 133, 138, 139, 140, 141, 142, 144, 145, 149, 151, 154, 158, 162, 163, 164, 166, 167, 169, 171, 172, 173, 177, 179, 180, 183, 184, 186, 187, 188, 196, 197, 198, 199, 201, 202, 203, 207, 210, 213, 214, 215, 2…	0.4396
YGR231C	1	0.6215	0.9863	70.4758	54	55	0.0158	0.0158	0.0006	0.0008	0.0006	[13, 14, 15, 18, 30, 51, 56, 74, 92, 123, 135, 136, 169, 173, 175, 199, 224, 233]	0.0581	[12, 16, 22, 35, 36, 38, 41, 42, 43, 50, 69, 85, 86, 93, 94, 95, 105, 106, 137, 174, 205, 218, 225, 227, 228, 232, 281, 290, 291, 294, 296, 300, 301]	0.1065	[2, 3, 4, 5, 6, 7, 8, 9, 10, 11, 17, 19, 20, 21, 23, 24, 25, 26, 27, 28, 29, 31, 32, 33, 34, 37, 39, 40, 44, 45, 46, 47, 48, 49, 52, 53, 54, 55, 57, 58, 59, 60, 61, 62, 63, 64, 65, 66, 67, 68, 70, 71, 72, 73, 75, 76, 77, 78, 79, 80, 81, 82, 83, 84, 87, 88, 89, 90, 91, 96, 97, 98, 100, 101, 102, 103, 104, 108, 109, 111, 112, 113, 114, 115, 116, 117, 118, 119, 120, 124, 125, 126, 127, 128, 129, 130…	0.7581
YGR234W	1	0.7735	0.9306	70.4924	143	251	0.0217	0.0217	0.0461	0.1733	0.0461	[2, 3, 4, 5, 6, 8, 11, 12, 13, 15, 16, 17, 22, 23, 24, 28, 32, 33, 35, 37, 46, 52, 68, 73, 93, 95, 98, 99, 100, 101, 102, 103, 104, 105, 107, 108, 109, 110, 112, 113, 114, 115, 117, 118, 119, 121, 122, 123, 124, 125, 126, 127, 128, 130, 132, 134, 135, 137, 138, 139, 141, 143, 144, 145, 146, 147, 148, 149, 150, 151, 152, 153, 154, 155, 156, 157, 159, 160, 161, 162, 163, 164, 168, 169, 170, 171, 17…	0.7018	[7, 9, 10, 18, 19, 20, 25, 26, 27, 30, 31, 34, 36, 39, 40, 41, 43, 44, 51, 53, 54, 56, 57, 58, 59, 60, 61, 62, 63, 64, 66, 67, 69, 70, 71, 72, 74, 75, 76, 77, 78, 79, 80, 81, 82, 83, 84, 85, 86, 87, 88, 89, 90, 91, 92, 94, 97, 106, 116, 182, 243, 270, 323]	0.1579	[14, 21, 29, 38, 42, 45, 47, 48, 49, 50, 55, 65, 96, 111, 120, 129, 131, 133, 136, 140, 142, 158, 166, 167, 178, 179, 186, 187, 196, 204, 209, 214, 217, 220, 221, 232, 244, 255, 261, 262, 275, 276, 280, 314, 317, 320, 330, 332, 337, 342, 363, 369]	0.1303
YGR240C	0	0.8948	0.9665	136.3914	219	161	0.0112	0.0117	0.0454	0.0454	0.0540	[8, 23, 24, 26, 27, 29, 30, 31, 32, 33, 34, 35, 37, 38, 40, 42, 47, 53, 54, 55, 57, 58, 59, 60, 62, 65, 68, 93, 118, 120, 123, 129, 130, 131, 132, 135, 136, 139, 141, 143, 145, 147, 158, 164, 168, 170, 182, 201, 202, 203, 204, 206, 208, 209, 212, 233, 234, 236, 237, 241, 245, 246, 249, 251, 253, 255, 256, 257, 258, 259, 262, 263, 267, 268, 273, 274, 275, 276, 320, 367, 370, 372, 412, 413, 414, 41…	0.1601	[19, 20, 28, 119, 124, 149, 159, 161, 162, 165, 166, 167, 169, 171, 172, 174, 175, 176, 177, 178, 179, 180, 181, 183, 184, 185, 186, 187, 188, 189, 190, 191, 192, 193, 194, 195, 196, 197, 198, 199, 238, 239, 248, 252, 635, 781]	0.0466	[2, 3, 5, 6, 7, 10, 11, 12, 13, 14, 15, 16, 17, 18, 21, 22, 25, 36, 39, 41, 43, 44, 45, 46, 48, 49, 50, 51, 52, 56, 61, 63, 64, 66, 67, 69, 70, 71, 72, 73, 74, 75, 76, 77, 78, 79, 80, 81, 82, 85, 86, 87, 88, 89, 90, 91, 92, 94, 95, 96, 97, 98, 99, 100, 102, 103, 104, 105, 106, 107, 108, 109, 111, 112, 113, 114, 115, 116, 121, 122, 125, 126, 127, 128, 133, 134, 137, 138, 140, 142, 144, 146, 148, 1…	0.7376
YGR253C	1	0.7575	0.9735	86.0689	4	57	0.0182	0.0182	0.0026	0.0084	0.0026	[4, 5, 6, 7, 24, 27, 28, 29, 30, 31, 32, 33, 35, 36, 39, 42, 50, 56, 57, 58, 67, 72, 79, 96, 97, 101, 104, 111, 122, 131, 162, 174, 182, 196, 199, 200, 209, 212, 221, 234, 240, 242, 243]	0.1654	[13, 14, 15, 16, 17, 19, 21, 23, 34, 117, 201, 232, 233, 237]	0.0538	[2, 3, 8, 9, 10, 11, 12, 18, 20, 22, 25, 26, 37, 38, 40, 41, 43, 44, 45, 46, 47, 48, 49, 51, 52, 53, 54, 59, 60, 61, 62, 63, 64, 65, 66, 68, 69, 70, 71, 73, 74, 75, 76, 77, 78, 80, 81, 82, 83, 84, 85, 86, 87, 88, 89, 90, 91, 92, 93, 94, 95, 98, 99, 100, 102, 103, 105, 106, 107, 108, 109, 110, 112, 113, 114, 115, 116, 118, 119, 120, 121, 123, 124, 125, 126, 127, 128, 129, 130, 132, 133, 134, 135, …	0.7577
YGR264C	0	0.8866	0.9850	114.6118	239	161	0.0151	0.0154	0.0065	0.0065	0.0068	[4, 5, 6, 8, 10, 11, 12, 13, 14, 16, 17, 18, 20, 21, 27, 29, 31, 32, 33, 34, 35, 36, 42, 44, 45, 47, 49, 53, 57, 61, 71, 78, 113, 116, 117, 149, 164, 176, 182, 184, 185, 187, 208, 218, 226, 227, 229, 233, 234, 235, 236, 237, 238, 239, 240, 241, 242, 243, 244, 245, 246, 247, 251, 252, 257, 261, 267, 268, 272, 280, 281, 283, 296, 299, 300, 303, 315, 320, 326, 337, 338, 344, 349, 350, 363, 364, 386,…	0.2157	[9, 19, 205, 213, 221, 222, 223, 224, 225, 228, 230, 231, 232, 355, 719]	0.0200	[2, 3, 7, 15, 22, 23, 24, 25, 26, 28, 30, 37, 38, 39, 40, 41, 43, 46, 48, 50, 51, 52, 54, 55, 56, 58, 59, 60, 62, 63, 64, 65, 66, 67, 68, 69, 70, 72, 73, 74, 75, 76, 77, 79, 80, 81, 82, 83, 84, 85, 87, 89, 90, 91, 92, 93, 94, 95, 96, 97, 98, 99, 100, 103, 104, 105, 106, 107, 108, 109, 110, 111, 112, 114, 115, 118, 119, 120, 121, 122, 123, 124, 125, 126, 127, 128, 129, 130, 131, 132, 133, 134, 135…	0.7111
YGR267C	1	0.8982	0.9744	105.0033	243	60	0.0131	0.0135	0.0023	0.0035	0.0023	[6, 13, 15, 18, 21, 27, 33, 42, 46, 47, 53, 54, 57, 58, 64, 65, 66, 67, 70, 71, 75, 82, 86, 91, 93, 96, 97, 100, 101, 102, 104, 105, 108, 109, 123, 126, 148, 176, 201]	0.1605	[61, 62, 63, 73, 83, 92]	0.0247	[2, 4, 7, 8, 9, 10, 11, 12, 14, 16, 17, 19, 20, 22, 23, 24, 25, 26, 29, 30, 31, 32, 34, 35, 37, 38, 39, 40, 41, 43, 44, 45, 48, 49, 50, 51, 52, 55, 56, 59, 60, 68, 69, 72, 74, 76, 77, 78, 79, 80, 81, 84, 85, 87, 88, 89, 90, 94, 95, 98, 99, 103, 106, 107, 110, 111, 112, 113, 114, 115, 116, 117, 118, 119, 120, 121, 122, 124, 125, 127, 128, 129, 130, 132, 133, 135, 136, 137, 138, 139, 140, 141, 142,…	0.7325
YGR275W	1	0.8331	0.9810	101.1090	157	49	0.0136	0.0138	0.0009	0.0013	0.0009	[3, 10, 11, 13, 14, 15, 16, 17, 18, 20, 21, 22, 25, 26, 29, 40, 41, 53, 57, 58, 65, 84, 89, 109, 110, 123, 129, 130, 134, 135, 136, 137, 140, 141, 142, 147, 148]	0.2357	[37, 108, 118, 128, 133]	0.0318	[2, 4, 5, 6, 7, 8, 9, 19, 23, 24, 27, 28, 30, 31, 32, 33, 34, 35, 36, 38, 39, 42, 43, 44, 45, 46, 47, 48, 49, 50, 51, 52, 54, 55, 56, 59, 60, 61, 62, 63, 64, 66, 67, 68, 69, 70, 71, 72, 73, 74, 75, 76, 77, 78, 79, 80, 81, 82, 83, 85, 86, 87, 88, 90, 91, 92, 93, 94, 95, 96, 97, 98, 99, 102, 104, 106, 107, 111, 112, 113, 114, 115, 116, 117, 119, 120, 121, 124, 125, 127, 131, 132, 138, 139, 143, 144…	0.6879
YGR279C	1	0.8049	0.9666	90.8296	130	134	0.0181	0.0184	0.0026	0.0050	0.0026	[13, 15, 16, 17, 19, 33, 36, 37, 38, 39, 40, 42, 45, 83, 107, 112, 115, 131, 132, 133, 135, 138, 140, 152, 154, 155, 156, 162, 184, 187, 191, 192, 205, 206, 207, 208, 217, 218, 219, 220, 227, 234, 238, 246, 249, 250, 256, 257, 261, 262, 263, 264, 265, 266, 267, 268, 269, 270, 271, 278, 285, 287, 289, 295, 299, 301, 304, 307, 309, 311, 313, 321, 322, 324, 325, 328, 350, 353, 354, 358, 360, 361, 36…	0.2202	[134, 203, 233, 245, 251, 252, 253, 254, 258, 286, 302, 303, 356]	0.0337	[2, 3, 4, 5, 6, 7, 8, 10, 12, 14, 18, 20, 21, 22, 23, 24, 25, 26, 27, 28, 29, 30, 31, 32, 34, 41, 43, 44, 46, 47, 48, 49, 50, 51, 52, 53, 54, 55, 56, 57, 58, 59, 60, 61, 62, 63, 64, 65, 66, 67, 68, 69, 70, 71, 72, 73, 74, 76, 77, 78, 79, 80, 81, 82, 84, 85, 86, 87, 88, 89, 90, 91, 92, 93, 94, 95, 96, 97, 98, 99, 100, 101, 102, 103, 104, 105, 106, 108, 109, 110, 111, 113, 114, 116, 117, 118, 119, …	0.7202
YGR280C	1	0.8164	0.9633	111.0344	15	67	0.0155	0.0159	0.0155	0.0199	0.0155	[3, 5, 8, 15, 17, 19, 22, 23, 25, 26, 27, 30, 31, 32, 33, 35, 36, 37, 43, 46, 49, 52, 56, 57, 60, 66, 67, 68, 69, 74, 83, 86, 87, 88, 90, 92, 93, 94, 98, 101, 106, 108, 116, 120, 121, 122, 124, 133, 134, 140, 141, 142, 143, 144, 145, 147, 148, 149, 152, 153, 154, 155, 156, 158, 162, 165, 167, 169, 171, 172, 173, 180, 184, 189, 190, 196, 200, 204, 205, 206, 207, 209, 210, 212, 213, 216, 219, 223, …	0.3948	[12, 13, 14, 103, 113, 114, 115, 123, 129, 132]	0.0369	[2, 4, 6, 7, 9, 10, 11, 16, 18, 20, 21, 24, 28, 29, 34, 38, 39, 40, 41, 42, 47, 48, 50, 51, 53, 54, 55, 58, 59, 61, 62, 63, 64, 65, 70, 71, 72, 73, 75, 76, 77, 78, 79, 80, 81, 82, 84, 85, 89, 91, 96, 97, 99, 100, 102, 104, 105, 107, 109, 110, 111, 112, 117, 118, 119, 125, 126, 127, 130, 131, 135, 136, 137, 138, 139, 146, 150, 151, 157, 159, 160, 161, 163, 164, 166, 168, 175, 176, 179, 181, 182, 1…	0.4908
YGR282C	1	0.8198	0.9093	96.5229	57	74	0.0179	0.0173	0.0065	0.0124	0.0065	[2, 3, 4, 5, 6, 7, 8, 9, 10, 20, 22, 23, 24, 27, 28, 30, 31, 32, 33, 34, 35, 36, 37, 38, 39, 40, 41, 42, 43, 44, 45, 46, 47, 48, 49, 50, 51, 52, 53, 54, 55, 56, 58, 59, 62, 63, 64, 65, 66, 67, 69, 70, 71, 72, 73, 74, 75, 76, 77, 78, 79, 80, 81, 82, 83, 84, 85, 86, 87, 88, 89, 90, 91, 92, 93, 94, 95, 96, 97, 98, 99, 100, 101, 102, 103, 104, 105, 106, 107, 108, 109, 110, 112, 113, 114, 115, 116, 11…	0.8466	[11, 12, 13, 14, 15, 16, 18, 21, 25, 57]	0.0319	[17, 19, 26, 29, 60, 61, 68, 111, 121, 148, 160, 166, 181, 183, 187, 193, 198, 201, 207, 208, 209, 213, 217, 222, 223, 227, 231, 232, 233, 241, 249, 252, 253, 264, 265, 272]	0.1150
YGR284C	1	0.6827	0.9695	79.3689	54	73	0.0179	0.0181	0.0002	0.0010	0.0002	[11, 12, 16, 17, 23, 24, 30, 32, 40, 41, 42, 43, 45, 47, 49, 55, 56, 65, 66, 77, 79, 88, 93, 94, 132, 148, 151, 157, 162, 164, 191, 192, 193, 239, 255, 271, 274, 282, 287, 299]	0.1290	[19, 36, 37, 50, 54, 62, 73, 87, 89, 144, 145, 149, 182, 190, 195, 237, 259]	0.0548	[2, 3, 4, 5, 6, 7, 8, 9, 10, 13, 14, 15, 18, 20, 21, 22, 25, 26, 27, 28, 29, 31, 33, 34, 38, 39, 44, 46, 48, 51, 52, 53, 57, 58, 59, 60, 61, 63, 64, 67, 68, 69, 70, 71, 72, 74, 75, 76, 78, 80, 81, 82, 83, 84, 85, 86, 90, 91, 92, 95, 96, 97, 98, 99, 100, 101, 102, 103, 104, 105, 106, 107, 108, 109, 110, 111, 112, 113, 114, 115, 116, 117, 118, 119, 120, 121, 122, 123, 124, 125, 126, 127, 128, 129, …	0.7742
YGR285C	1	0.8883	0.9697	84.2867	177	172	0.0185	0.0189	0.0025	0.0056	0.0025	[13, 15, 16, 18, 19, 20, 26, 27, 29, 36, 38, 39, 41, 43, 44, 45, 48, 50, 52, 60, 62, 63, 64, 67, 74, 75, 88, 89, 90, 91, 93, 97, 117, 121, 128, 141, 145, 148, 149, 150, 153, 154, 156, 166, 167, 169, 172, 173, 180, 217, 221, 225, 237, 240, 241, 242, 243, 245, 286, 288, 289, 290, 291, 312, 316, 319, 326, 331, 333, 335, 336, 337, 340, 343, 344, 345, 346, 347, 348, 350, 351, 357, 359, 360, 362, 368, …	0.2471	[31, 32, 33, 40, 47, 313, 315, 318, 320, 322, 323, 324, 325, 332]	0.0323	[2, 3, 5, 6, 7, 8, 11, 12, 14, 21, 22, 23, 24, 25, 28, 30, 34, 35, 37, 42, 46, 49, 51, 53, 54, 55, 56, 57, 58, 59, 61, 65, 66, 68, 69, 70, 71, 72, 73, 76, 77, 78, 79, 80, 81, 82, 83, 84, 85, 86, 87, 92, 94, 95, 96, 98, 99, 100, 101, 102, 103, 104, 105, 106, 107, 108, 109, 110, 111, 112, 113, 114, 115, 116, 118, 119, 120, 122, 123, 124, 125, 126, 127, 129, 130, 131, 132, 133, 134, 135, 136, 137, 1…	0.7090
YHL011C	1	0.8690	0.9679	125.1807	64	59	0.0122	0.0122	0.0001	0.0004	0.0001	[6, 7, 8, 10, 21, 28, 46, 57, 58, 100, 108, 109, 113, 143, 146, 187, 228, 232, 279, 283, 303]	0.0656	[193]	0.0031	[2, 3, 4, 9, 11, 12, 13, 14, 16, 17, 18, 19, 20, 23, 24, 25, 26, 27, 29, 30, 31, 32, 33, 34, 35, 36, 37, 38, 39, 40, 41, 42, 43, 44, 45, 47, 48, 49, 50, 51, 52, 53, 54, 55, 56, 59, 60, 61, 62, 63, 64, 65, 66, 67, 68, 69, 70, 71, 72, 73, 74, 75, 76, 77, 78, 79, 80, 81, 82, 83, 84, 85, 86, 87, 88, 89, 91, 92, 93, 94, 95, 96, 97, 98, 99, 101, 102, 103, 104, 105, 106, 107, 110, 111, 112, 114, 115, 11…	0.8406
YHL015W	1	0.7635	0.9483	61.2740	121	67	0.0248	0.0260	0.0068	0.0142	0.0068	[4, 5, 9, 11, 12, 18, 19, 20, 28, 31, 32, 35, 36, 37, 43, 46, 51, 52, 53, 56, 58, 59, 60, 61, 62, 63, 64, 67, 68, 69, 70, 72, 73, 74, 75, 78, 80, 82, 85, 88, 89, 90, 101, 102, 103, 104, 105, 106, 107, 110, 111, 112, 116, 119, 120]	0.4545	[14, 15, 17, 21, 24, 25, 30, 34, 39, 42, 44, 45, 47, 48, 49, 92, 93]	0.1405	[2, 3, 6, 7, 8, 10, 13, 22, 23, 26, 27, 29, 33, 38, 40, 41, 50, 54, 55, 57, 65, 66, 71, 76, 77, 79, 81, 83, 84, 86, 87, 91, 94, 95, 96, 97, 98, 99, 100, 108, 109, 113, 114, 115, 117, 118, 121, 122]	0.3967
YHL034C	1	0.6921	0.9538	60.4723	38	75	0.0222	0.0221	0.0004	0.0015	0.0004	[9, 14, 15, 17, 20, 23, 28, 38, 41, 46, 47, 49, 59, 84, 85, 110, 129, 130, 144, 145, 146, 149, 154, 155, 163, 187, 188, 212, 225, 229, 231, 238, 240, 243, 250, 251, 252, 257]	0.1293	[18, 26, 29, 39, 40, 42, 50, 67, 95, 116, 137, 138, 147, 245, 265, 271, 273]	0.0578	[2, 3, 4, 5, 6, 7, 8, 11, 12, 13, 16, 19, 21, 22, 24, 25, 27, 30, 31, 32, 33, 34, 35, 36, 37, 43, 44, 45, 48, 51, 52, 53, 54, 55, 56, 57, 58, 60, 61, 62, 63, 64, 65, 66, 68, 69, 70, 71, 72, 73, 74, 75, 76, 77, 78, 79, 80, 81, 82, 83, 86, 87, 88, 89, 90, 91, 92, 93, 94, 96, 97, 98, 99, 100, 101, 102, 103, 104, 105, 106, 107, 108, 109, 111, 112, 113, 114, 115, 117, 118, 119, 120, 121, 122, 123, 124…	0.8061
YHR007C	1	0.7060	0.9742	87.6443	18	108	0.0161	0.0163	0.0008	0.0026	0.0008	[13, 19, 35, 36, 39, 40, 41, 44, 45, 46, 49, 53, 57, 68, 69, 92, 109, 110, 121, 122, 130, 131, 132, 133, 136, 137, 139, 140, 143, 159, 163, 178, 179, 187, 208, 262, 263, 264, 284, 285, 287, 288, 289, 294, 328, 329, 348, 394, 409, 430, 434, 435, 450, 457, 472, 474, 503, 508, 509, 510, 516]	0.1151	[12, 21, 29, 34, 38, 51, 55, 125, 126, 127, 128, 135, 142, 164, 172, 225, 283, 293, 297, 305, 429, 458]	0.0415	[2, 3, 4, 5, 6, 7, 8, 9, 10, 11, 14, 15, 17, 18, 20, 22, 23, 24, 25, 26, 27, 28, 30, 31, 32, 33, 37, 42, 43, 47, 48, 50, 52, 54, 56, 58, 59, 60, 61, 62, 63, 64, 65, 66, 67, 70, 71, 72, 73, 74, 75, 76, 77, 78, 79, 80, 81, 82, 83, 84, 85, 86, 87, 88, 89, 90, 91, 93, 94, 95, 96, 97, 98, 99, 100, 101, 102, 103, 104, 105, 106, 107, 108, 111, 112, 113, 114, 115, 116, 117, 118, 119, 120, 123, 124, 129, …	0.8208
YHR008C	1	0.6530	0.9094	81.7505	233	55	0.0195	0.0187	0.0126	0.0189	0.0126	[2, 12, 13, 14, 15, 22, 23, 26, 30, 68, 88, 90, 92, 105, 106, 109, 111, 113, 126, 132, 139, 140, 146, 159, 160, 161, 194, 197, 200, 212, 213]	0.1330	[4, 7, 8, 9, 11, 16, 17, 18, 19, 20, 21, 24, 25, 28, 29, 40, 53, 60, 78, 93, 107, 108, 120, 155, 156, 204, 222, 224]	0.1202	[3, 5, 6, 10, 27, 31, 32, 33, 34, 35, 36, 37, 38, 39, 41, 42, 43, 44, 45, 46, 47, 48, 49, 50, 51, 52, 54, 55, 56, 57, 58, 59, 61, 62, 63, 64, 65, 66, 67, 69, 70, 71, 72, 73, 74, 75, 76, 77, 79, 80, 81, 82, 83, 85, 86, 87, 89, 91, 94, 95, 96, 97, 98, 99, 100, 101, 102, 103, 104, 110, 112, 114, 115, 116, 117, 118, 119, 121, 122, 123, 127, 128, 129, 130, 131, 133, 134, 135, 136, 137, 138, 141, 142, …	0.7253
YHR010W	1	0.8208	0.9618	83.8469	136	49	0.0147	0.0150	0.0001	0.0002	0.0001	[8, 9, 10, 12, 14, 16, 26, 42, 43, 44, 57, 60, 63, 73, 81, 82, 98, 116, 119]	0.1397	[11, 13, 15, 17, 25, 45, 46, 58, 59, 61, 80, 95]	0.0882	[2, 3, 4, 5, 6, 7, 18, 19, 20, 21, 22, 23, 24, 27, 28, 29, 30, 31, 32, 33, 34, 35, 36, 37, 38, 39, 40, 41, 47, 48, 49, 50, 51, 52, 53, 54, 55, 56, 64, 65, 66, 67, 68, 69, 70, 71, 72, 74, 75, 77, 78, 83, 84, 85, 86, 87, 88, 89, 90, 91, 92, 93, 94, 96, 99, 100, 101, 102, 104, 105, 106, 108, 109, 110, 111, 112, 113, 114, 117, 118, 120, 121, 123, 124, 125, 126, 129, 130, 133, 134, 135, 136, 137]	0.6838
YHR013C	1	0.7582	0.9482	70.4192	238	101	0.0219	0.0217	0.0043	0.0092	0.0043	[2, 9, 10, 11, 14, 15, 18, 22, 44, 48, 57, 58, 60, 67, 70, 80, 88, 89, 92, 93, 95, 103, 111, 114, 115, 116, 117, 118, 119, 120, 121, 123, 124, 129, 133, 149, 160, 161, 163, 167, 168, 171, 178, 179, 183, 185, 186, 189, 190, 195, 197, 203, 206, 211, 213, 217, 218, 222, 223]	0.2479	[35, 45, 65, 75, 81, 101, 102, 122, 152, 154, 155, 156]	0.0504	[3, 4, 5, 6, 7, 8, 12, 13, 16, 17, 19, 20, 21, 23, 24, 25, 26, 27, 28, 29, 30, 31, 32, 33, 34, 36, 37, 38, 39, 40, 41, 42, 43, 46, 47, 49, 50, 51, 52, 53, 54, 55, 56, 59, 61, 62, 63, 64, 66, 68, 69, 71, 72, 73, 74, 76, 77, 78, 79, 82, 83, 84, 85, 86, 90, 91, 94, 96, 97, 98, 99, 100, 104, 105, 106, 107, 108, 109, 110, 112, 113, 125, 126, 127, 128, 130, 131, 132, 134, 135, 137, 138, 139, 140, 142, …	0.6681
YHR018C	1	0.8769	0.9642	87.8671	207	127	0.0187	0.0186	0.0011	0.0053	0.0011	[3, 4, 5, 13, 16, 19, 22, 26, 30, 32, 42, 46, 47, 48, 49, 58, 68, 73, 74, 79, 80, 81, 82, 85, 86, 88, 89, 92, 102, 122, 135, 137, 138, 139, 141, 142, 143, 144, 145, 146, 149, 157, 158, 159, 165, 166, 174, 176, 177, 201, 215, 217, 233, 264, 265, 268, 281, 282, 284, 295, 302, 303, 324, 338, 341, 348, 353, 354, 357, 363, 375, 396, 404, 425, 428, 430, 431, 433, 435, 438, 448, 453]	0.1771	[6, 9, 10, 11, 15, 17, 20, 21, 23, 24, 25, 27, 28, 29, 31, 128, 130, 131, 132]	0.0410	[2, 7, 8, 12, 14, 18, 33, 34, 35, 36, 37, 38, 39, 40, 41, 43, 44, 45, 50, 51, 52, 53, 54, 55, 56, 57, 59, 60, 61, 62, 63, 64, 65, 66, 67, 69, 70, 71, 72, 75, 76, 77, 78, 83, 84, 87, 90, 91, 93, 94, 95, 96, 97, 98, 99, 100, 101, 103, 104, 105, 106, 107, 108, 109, 110, 111, 112, 113, 114, 115, 116, 117, 118, 119, 120, 121, 123, 124, 125, 126, 127, 129, 133, 134, 136, 140, 147, 148, 150, 151, 152, 1…	0.7300
YHR019C	1	0.8739	0.9783	108.3676	42	121	0.0147	0.0148	0.0018	0.0036	0.0018	[3, 11, 13, 14, 16, 21, 22, 24, 26, 27, 30, 32, 33, 34, 35, 37, 39, 40, 42, 46, 47, 48, 50, 52, 57, 60, 61, 62, 64, 65, 67, 68, 69, 72, 73, 74, 75, 76, 95, 120, 152, 155, 156, 173, 175, 180, 181, 182, 183, 184, 185, 186, 189, 190, 191, 192, 207, 233, 239, 250, 252, 254, 255, 266, 267, 269, 271, 274, 278, 279, 284, 287, 321, 322, 323, 382, 390, 395, 438, 439, 443, 465, 466, 467, 468, 479, 483, 484…	0.1751	[15, 17, 18, 19, 23, 53, 59]	0.0126	[2, 4, 5, 7, 8, 9, 10, 12, 20, 25, 28, 29, 31, 36, 38, 41, 43, 44, 45, 49, 51, 54, 55, 56, 58, 63, 66, 70, 71, 77, 78, 79, 80, 81, 82, 83, 84, 85, 86, 87, 88, 89, 90, 91, 92, 93, 94, 96, 98, 99, 100, 101, 102, 105, 106, 107, 108, 109, 110, 111, 112, 113, 114, 115, 116, 117, 118, 119, 121, 122, 123, 124, 125, 127, 128, 129, 130, 131, 132, 133, 134, 135, 136, 137, 138, 140, 141, 142, 143, 144, 145,…	0.7744
YHR020W	1	0.7981	0.9849	121.4512	176	161	0.0145	0.0160	0.0941	0.1008	0.0941	[4, 5, 6, 7, 8, 9, 24, 44, 49, 51, 52, 53, 56, 57, 58, 59, 60, 93, 96, 98, 99, 100, 104, 105, 107, 112, 118, 121, 126, 129, 131, 132, 141, 143, 145, 154, 155, 166, 179, 183, 187, 188, 189, 190, 191, 192, 193, 194, 195, 196, 200, 201, 202, 204, 214, 219, 220, 221, 223, 227, 228, 246, 249, 250, 251, 252, 253, 270, 296, 298, 302, 304, 311, 317, 330, 345, 357, 359, 361, 370, 371, 375, 377, 433, 476, …	0.1468	[30, 31, 39, 82, 94, 95, 97, 117, 127, 128, 130, 137, 138, 142, 146, 147, 150, 156, 157, 158, 160, 162, 163, 165, 167, 168, 169, 170, 171, 172, 173, 174, 175, 176, 177, 178, 180, 181, 182, 185, 186, 346, 347, 356, 365, 366, 376, 409, 631, 632]	0.0727	[2, 3, 10, 11, 12, 14, 15, 16, 17, 18, 19, 20, 22, 23, 25, 26, 27, 28, 29, 32, 33, 34, 35, 36, 37, 38, 40, 41, 42, 43, 45, 46, 47, 48, 50, 54, 55, 61, 62, 63, 64, 65, 66, 67, 68, 69, 70, 71, 72, 73, 74, 75, 76, 77, 78, 79, 80, 81, 83, 84, 85, 86, 87, 88, 89, 90, 91, 92, 101, 102, 103, 106, 108, 109, 110, 111, 113, 114, 115, 116, 119, 120, 122, 123, 124, 125, 133, 134, 135, 136, 139, 140, 144, 148…	0.7326
YHR021C	1	0.8659	0.9472	87.1001	82	56	0.0243	0.0252	0.0043	0.0065	0.0043	[5, 10, 11, 12, 13, 14, 15, 16, 17, 22, 23, 24, 25, 26, 28, 30, 33, 34, 35, 36, 37, 38, 39, 40, 41, 43, 46, 47, 48, 51, 52, 54, 55, 57, 58, 61, 62, 63, 65, 67, 68, 69, 71, 72, 74, 76, 77, 78, 82]	0.5976	[2, 3, 4, 6, 7, 8, 9, 18, 19, 21, 45, 56]	0.1463	[20, 27, 29, 31, 32, 42, 44, 49, 50, 53, 59, 60, 64, 66, 70, 73, 75, 79, 80, 81, 83]	0.2561
YHR025W	1	0.6863	0.9754	84.3789	101	64	0.0154	0.0152	0.0001	0.0003	0.0001	[12, 13, 15, 18, 35, 37, 41, 46, 48, 53, 72, 107, 129, 130, 131, 133, 165, 168, 176, 205, 211, 212, 216, 218, 219, 237, 252, 275, 281, 296, 302, 303, 326, 327, 340, 343, 344]	0.1036	[14, 128, 136, 137, 146, 147, 164, 179, 251, 319, 345]	0.0308	[2, 3, 4, 5, 6, 7, 8, 9, 10, 11, 16, 17, 19, 20, 21, 22, 23, 24, 25, 26, 27, 28, 29, 30, 31, 32, 33, 34, 38, 39, 40, 42, 43, 44, 45, 47, 49, 50, 51, 52, 54, 55, 56, 57, 58, 59, 60, 61, 62, 63, 64, 65, 66, 67, 68, 69, 70, 71, 73, 74, 75, 76, 78, 79, 80, 81, 82, 83, 84, 85, 86, 88, 89, 90, 91, 92, 93, 94, 95, 96, 97, 98, 99, 100, 101, 102, 103, 104, 105, 108, 109, 110, 111, 112, 113, 114, 115, 116,…	0.8263
YHR026W	1	0.8303	0.9835	152.1083	213	22	0.0100	0.0100	0.0002	0.0003	0.0002	[8, 9, 10, 16, 17, 18, 19, 20, 21, 22, 64]	0.0516	[]	0.0000	[2, 3, 4, 5, 6, 7, 11, 13, 14, 15, 23, 24, 25, 26, 27, 28, 29, 30, 31, 32, 33, 34, 35, 36, 37, 38, 39, 40, 41, 42, 43, 44, 45, 46, 47, 48, 49, 50, 51, 54, 55, 56, 57, 58, 59, 61, 62, 63, 65, 66, 68, 69, 70, 71, 72, 73, 74, 75, 76, 77, 78, 79, 80, 81, 82, 83, 84, 85, 86, 87, 88, 89, 90, 91, 92, 94, 95, 96, 97, 98, 99, 100, 101, 102, 103, 104, 105, 106, 107, 108, 109, 110, 111, 112, 113, 114, 115, …	0.8498
YHR027C	1	0.7577	0.9868	108.3807	225	145	0.0123	0.0123	0.0015	0.0017	0.0015	[12, 13, 15, 17, 19, 20, 34, 36, 37, 38, 39, 40, 42, 43, 44, 45, 47, 48, 49, 53, 56, 59, 65, 67, 84, 86, 116, 120, 121, 123, 124, 125, 137, 138, 139, 141, 142, 155, 156, 157, 165, 167, 168, 170, 173, 180, 207, 231, 243, 247, 250, 251, 267, 275, 276, 278, 282, 283, 298, 309, 310, 312, 313, 314, 315, 316, 317, 318, 339, 340, 353, 355, 370, 389, 390, 391, 395, 396, 399, 401, 402, 403, 430, 436, 437,…	0.1309	[11, 64, 99, 179]	0.0040	[2, 3, 4, 5, 6, 7, 8, 9, 10, 14, 16, 18, 21, 22, 23, 24, 25, 26, 27, 28, 29, 30, 31, 32, 33, 35, 41, 46, 50, 51, 52, 54, 55, 57, 58, 60, 61, 62, 63, 66, 68, 69, 70, 71, 72, 73, 74, 75, 76, 77, 78, 79, 80, 81, 82, 83, 85, 87, 89, 90, 91, 92, 93, 94, 95, 96, 97, 98, 100, 101, 102, 103, 104, 105, 106, 107, 108, 109, 110, 111, 112, 113, 114, 115, 117, 118, 119, 122, 126, 127, 129, 130, 131, 132, 133,…	0.7996
YHR042W	1	0.8627	0.9872	116.5711	179	102	0.0123	0.0126	0.0011	0.0017	0.0011	[5, 7, 12, 13, 14, 16, 17, 18, 20, 21, 22, 25, 26, 30, 39, 40, 41, 42, 43, 44, 45, 46, 48, 68, 86, 87, 89, 110, 113, 114, 140, 142, 143, 144, 145, 173, 174, 178, 182, 185, 186, 187, 188, 258, 259, 326, 335, 375, 404, 405, 406, 407, 408, 409, 410, 411, 412, 447, 457, 458, 459, 460, 461, 463, 464, 465, 466, 468, 497, 545, 558, 559, 566, 568, 571, 574, 577, 584, 586, 590, 591, 592, 594, 612, 640, 64…	0.1346	[8, 9, 10, 11, 15, 19, 28, 29, 455]	0.0130	[2, 3, 4, 6, 23, 24, 27, 31, 32, 33, 34, 35, 36, 37, 38, 47, 49, 50, 51, 52, 53, 54, 55, 56, 57, 58, 59, 60, 61, 62, 63, 64, 65, 66, 67, 69, 70, 71, 72, 73, 74, 75, 76, 77, 78, 79, 80, 81, 82, 83, 84, 85, 88, 90, 91, 92, 93, 94, 95, 96, 97, 98, 99, 100, 101, 102, 103, 104, 105, 106, 107, 108, 109, 111, 112, 115, 116, 117, 118, 119, 120, 121, 122, 123, 124, 125, 128, 130, 131, 133, 134, 136, 137, …	0.7496
YHR049W	1	0.7113	0.9613	80.9590	243	64	0.0192	0.0187	0.0016	0.0026	0.0016	[5, 8, 9, 10, 16, 22, 23, 27, 29, 40, 44, 45, 50, 55, 61, 64, 68, 105, 106, 107, 110, 111, 112, 113, 115, 119, 122, 127, 129, 140, 146, 147, 150, 153, 166, 167, 172, 176, 188, 193, 196, 207, 209, 217, 219, 222, 227, 233]	0.1975	[13, 51, 56, 66, 109, 120, 130, 133, 138, 143, 144]	0.0453	[2, 3, 4, 6, 7, 11, 12, 14, 15, 17, 18, 19, 20, 21, 24, 25, 26, 28, 30, 31, 32, 33, 34, 35, 36, 37, 38, 39, 41, 42, 43, 46, 47, 48, 49, 52, 53, 54, 57, 58, 59, 60, 62, 63, 65, 67, 69, 70, 71, 72, 73, 74, 75, 76, 77, 78, 79, 80, 81, 82, 83, 84, 85, 86, 87, 88, 89, 90, 91, 93, 94, 95, 97, 98, 100, 101, 102, 103, 108, 114, 116, 117, 118, 121, 123, 124, 125, 126, 128, 131, 132, 134, 135, 136, 137, 13…	0.7160
YHR051W	1	0.7534	0.9628	82.5067	148	30	0.0187	0.0188	0.0001	0.0003	0.0001	[4, 5, 6, 7, 8, 10, 16, 62, 86, 94, 103, 117]	0.0811	[9, 13, 38, 83, 109]	0.0338	[2, 3, 11, 12, 14, 15, 17, 18, 19, 20, 21, 22, 23, 24, 25, 26, 27, 28, 29, 30, 31, 32, 33, 34, 35, 36, 37, 39, 40, 41, 42, 43, 44, 45, 46, 47, 48, 49, 50, 51, 52, 54, 55, 56, 57, 58, 59, 60, 61, 63, 64, 65, 66, 67, 68, 69, 70, 71, 72, 73, 74, 75, 76, 77, 78, 79, 80, 81, 82, 84, 85, 87, 88, 89, 90, 91, 92, 93, 95, 96, 97, 98, 99, 100, 101, 102, 104, 105, 106, 107, 108, 110, 111, 112, 113, 114, 115…	0.8243
YHR052W	1	0.7483	0.9625	78.8991	120	95	0.0180	0.0177	0.0014	0.0024	0.0014	[3, 7, 9, 10, 11, 12, 15, 17, 22, 24, 26, 29, 44, 45, 49, 60, 70, 72, 83, 84, 95, 96, 97, 99, 102, 104, 106, 116, 122, 123, 135, 137, 138, 140, 143, 144, 145, 156, 158, 184, 188, 189, 197, 214, 217, 218, 220, 223, 224, 232, 234, 235, 240, 241, 247, 264, 269, 275, 282, 284, 287, 288, 292, 300, 312, 318, 320, 326, 328, 330, 346, 350, 351, 352, 353, 354, 359]	0.2048	[46, 48, 125, 319, 321, 322, 329]	0.0186	[2, 4, 5, 6, 8, 13, 14, 16, 19, 20, 21, 23, 25, 27, 30, 31, 32, 33, 34, 36, 37, 38, 39, 40, 41, 42, 43, 47, 50, 51, 52, 53, 54, 55, 56, 57, 58, 59, 61, 62, 63, 64, 65, 66, 67, 68, 69, 73, 74, 75, 76, 80, 81, 82, 85, 86, 87, 88, 89, 90, 91, 92, 93, 94, 98, 100, 101, 103, 105, 107, 108, 109, 110, 111, 112, 113, 114, 115, 117, 118, 119, 120, 121, 124, 126, 127, 128, 129, 130, 131, 132, 133, 134, 136…	0.7261
YHR064C	0	0.6462	0.9731	91.1714	26	142	0.0162	0.0162	0.0066	0.0066	0.0067	[12, 13, 14, 15, 16, 17, 18, 19, 22, 23, 24, 40, 42, 68, 69, 75, 76, 78, 89, 104, 117, 119, 120, 124, 139, 143, 144, 145, 146, 195, 215, 216, 220, 221, 222, 223, 229, 233, 238, 242, 264, 293, 297, 318, 353, 354, 355, 356, 357, 359, 361, 379, 403, 404, 407, 408, 410, 432, 434, 435, 439, 447, 455, 464, 473, 475, 480, 481, 491, 492, 495, 496, 525, 527]	0.1375	[2, 3, 8, 10, 11, 32, 37, 38, 52, 82, 90, 96, 97, 100, 101, 106, 109, 111, 114, 122, 123, 129, 133, 137, 138, 142, 151, 159, 160, 169, 174, 197, 203, 214, 219, 231, 237, 257, 258, 286, 299, 303, 323, 352, 365, 387, 391, 396, 399, 402, 405, 444, 456, 460, 466, 477, 482, 484, 486, 487, 488, 489, 493, 494, 499, 500, 501, 508, 509, 515, 517, 518, 519, 520, 522, 523, 524]	0.1431	[4, 5, 6, 7, 9, 20, 21, 25, 26, 27, 28, 29, 30, 31, 33, 34, 35, 36, 39, 41, 43, 44, 45, 46, 47, 48, 49, 50, 51, 53, 54, 55, 56, 57, 58, 59, 60, 61, 62, 63, 64, 65, 66, 67, 70, 71, 72, 73, 74, 77, 79, 80, 81, 83, 84, 85, 86, 87, 88, 91, 92, 93, 94, 95, 98, 99, 102, 103, 105, 107, 108, 110, 112, 113, 115, 116, 118, 121, 125, 126, 127, 128, 130, 131, 132, 134, 135, 136, 140, 141, 147, 148, 149, 150,…	0.6877
YHR068W	1	0.8165	0.9650	101.9018	131	103	0.0160	0.0164	0.0015	0.0033	0.0015	[12, 13, 15, 16, 17, 18, 24, 27, 28, 31, 36, 42, 43, 51, 56, 59, 69, 72, 73, 75, 79, 82, 83, 84, 85, 86, 87, 108, 113, 151, 174, 176, 182, 222, 237, 269, 271, 272, 285, 302, 310, 313, 322, 328, 329, 330, 339, 357, 358, 365]	0.1292	[9, 20, 57, 58, 61, 63, 66, 70, 71, 89, 116, 309, 312, 378]	0.0362	[2, 4, 5, 6, 7, 8, 10, 11, 14, 19, 21, 22, 23, 25, 26, 29, 30, 32, 33, 34, 35, 37, 38, 39, 40, 41, 44, 45, 46, 47, 48, 49, 50, 52, 53, 54, 55, 60, 62, 64, 65, 67, 68, 74, 76, 77, 78, 80, 81, 88, 90, 91, 92, 93, 94, 95, 96, 97, 98, 99, 100, 101, 102, 103, 104, 105, 106, 107, 109, 110, 111, 112, 114, 115, 117, 118, 119, 120, 121, 122, 123, 124, 125, 126, 127, 128, 129, 130, 131, 132, 133, 134, 135,…	0.8062
YHR088W	1	0.8322	0.8837	95.2069	39	93	0.0190	0.0185	0.0099	0.0149	0.0099	[2, 3, 4, 5, 6, 7, 9, 10, 12, 21, 22, 23, 24, 25, 28, 29, 30, 31, 32, 33, 34, 35, 36, 37, 38, 39, 40, 41, 42, 43, 44, 45, 46, 47, 48, 49, 50, 51, 52, 53, 55, 56, 57, 58, 59, 60, 62, 63, 64, 65, 66, 67, 68, 69, 70, 71, 73, 74, 75, 76, 77, 78, 79, 80, 81, 82, 83, 84, 86, 87, 88, 89, 90, 91, 92, 93, 94, 95, 96, 97, 98, 99, 100, 101, 102, 104, 105, 106, 107, 108, 109, 110, 111, 112, 113, 114, 115, 11…	0.8508	[8, 11, 13, 14, 15, 16, 17, 18, 19, 20, 262, 265]	0.0407	[26, 27, 61, 72, 85, 103, 119, 123, 125, 178, 201, 202, 203, 214, 217, 220, 227, 230, 232, 243, 244, 245, 249, 258, 263, 269, 274]	0.0915
YHR089C	1	0.7784	0.9536	85.1238	205	37	0.0162	0.0161	0.0000	0.0002	0.0000	[15, 31, 60, 85, 89, 93, 116, 131, 176]	0.0439	[128, 132, 133]	0.0146	[2, 3, 4, 5, 6, 7, 8, 9, 10, 11, 12, 13, 16, 17, 18, 19, 20, 21, 22, 23, 24, 25, 26, 27, 28, 29, 30, 32, 33, 34, 35, 36, 37, 38, 39, 40, 41, 42, 43, 44, 45, 46, 47, 48, 50, 51, 52, 53, 54, 56, 57, 58, 59, 61, 62, 63, 64, 65, 66, 67, 68, 69, 70, 71, 72, 73, 74, 75, 76, 77, 78, 79, 80, 81, 82, 83, 84, 86, 87, 88, 90, 91, 92, 94, 95, 96, 97, 98, 99, 100, 101, 102, 103, 104, 105, 106, 107, 108, 109, …	0.9024
YHR094C	0	0.7178	0.7667	181.9000	58	43	0.0183	0.0210	1.0778	1.0778	1.0851	[20, 21, 22, 29, 48, 49, 58, 60, 61]	0.0158	[2, 3, 4, 5, 6, 7, 8, 9, 10, 11, 12, 13, 14, 15, 16, 17, 18, 19, 23, 24, 25, 26, 27, 28, 30, 31, 32, 33, 34, 35, 36, 37, 38, 40, 41, 42, 44, 45, 46, 47, 51, 52, 53, 54, 55, 56, 57, 59, 62, 63, 64, 65, 66, 67, 68, 69, 70, 71, 72, 73, 74, 75, 76, 77, 78, 79, 80, 81, 82, 83, 84, 85, 86, 87, 88, 89, 90, 91, 92, 93, 94, 95, 96, 97, 98, 99, 100, 101, 102, 103, 106, 107, 108, 109, 110, 111, 112, 113, 11…	0.9561	[39, 43, 50, 104, 105, 133, 188, 248, 293, 455, 484]	0.0193
YHR104W	1	0.8082	0.9704	92.0561	71	88	0.0170	0.0168	0.0026	0.0060	0.0026	[4, 5, 6, 8, 10, 11, 12, 13, 16, 17, 18, 21, 22, 24, 26, 28, 29, 30, 32, 33, 37, 38, 42, 43, 44, 45, 46, 47, 49, 52, 55, 57, 58, 62, 63, 65, 71, 77, 81, 83, 84, 85, 87, 94, 95, 97, 98, 109, 110, 115, 118, 123, 136, 140, 141, 144, 145, 147, 148, 152, 154, 156, 158, 159, 161, 162, 165, 172, 174, 175, 181, 184, 189, 196, 203, 212, 215, 217, 220, 222, 223, 224, 232, 234, 235, 237, 239, 242, 245, 249,…	0.3333	[34, 116, 142, 204, 210, 214, 287]	0.0214	[2, 3, 14, 15, 19, 20, 23, 25, 27, 31, 35, 36, 39, 40, 41, 48, 50, 51, 53, 54, 56, 59, 60, 61, 64, 67, 68, 69, 70, 72, 73, 75, 76, 78, 79, 82, 86, 89, 90, 91, 92, 96, 99, 100, 101, 102, 103, 104, 107, 108, 112, 113, 114, 117, 119, 120, 122, 124, 125, 126, 127, 128, 129, 130, 131, 132, 133, 134, 135, 137, 138, 139, 143, 146, 149, 150, 151, 153, 155, 157, 163, 164, 167, 168, 169, 171, 173, 176, 177…	0.5413
YHR107C	1	0.8952	0.9580	99.7183	151	106	0.0155	0.0157	0.0006	0.0024	0.0006	[4, 5, 7, 9, 14, 15, 16, 17, 18, 19, 20, 21, 22, 28, 52, 54, 91, 94, 98, 99, 100, 132, 143, 149, 158, 166, 169, 172, 173, 174, 177, 178, 179, 183, 185, 186, 187, 209, 226, 227, 230, 231, 233, 241, 245, 263, 265, 276, 277, 284, 293, 298, 302, 304, 307, 313, 334, 335, 338, 347, 354, 355, 366, 367, 369, 370, 372, 373, 375, 386]	0.1720	[6, 8, 10, 11, 12, 228, 262, 283, 296, 297, 300, 301, 303]	0.0319	[2, 13, 23, 24, 25, 26, 27, 29, 30, 31, 32, 33, 34, 35, 36, 37, 38, 39, 40, 41, 42, 43, 44, 45, 46, 47, 48, 49, 50, 51, 53, 55, 56, 57, 58, 60, 61, 62, 63, 64, 65, 66, 67, 68, 69, 70, 71, 73, 74, 75, 76, 77, 78, 79, 80, 81, 82, 83, 84, 85, 86, 87, 88, 89, 90, 92, 93, 95, 96, 97, 101, 102, 103, 104, 105, 106, 107, 108, 109, 110, 111, 112, 113, 114, 115, 116, 117, 118, 119, 120, 121, 122, 123, 124,…	0.7641
YHR108W	1	0.9349	0.9847	130.8834	73	117	0.0100	0.0101	0.0002	0.0004	0.0002	[5, 6, 7, 8, 9, 10, 12, 22, 24, 25, 27, 30, 31, 33, 34, 36, 45, 47, 49, 50, 63, 66, 82, 83, 84, 86, 98, 99, 100, 101, 103, 104, 105, 123, 127, 143, 144, 167, 170, 172, 195, 196, 197, 198, 199, 200, 203, 204, 209, 210, 212, 216, 238, 244, 251, 259, 260, 267, 272, 281, 282, 284, 285, 286, 287, 288, 289, 312, 314, 315, 316, 331, 336, 337, 339, 354, 360, 364, 365, 366, 367, 395, 396, 399, 400, 402, 4…	0.1897	[193]	0.0017	[2, 4, 11, 13, 14, 15, 16, 17, 18, 19, 23, 26, 28, 29, 32, 35, 37, 38, 39, 40, 41, 42, 43, 44, 46, 51, 52, 53, 54, 55, 56, 57, 58, 59, 60, 61, 67, 68, 70, 71, 72, 73, 74, 75, 76, 77, 79, 80, 81, 85, 87, 88, 89, 90, 91, 92, 93, 94, 95, 96, 97, 102, 106, 107, 108, 109, 110, 111, 112, 113, 114, 115, 116, 117, 118, 119, 120, 121, 122, 124, 125, 126, 128, 129, 130, 131, 132, 133, 134, 136, 137, 138, 1…	0.7231
YHR121W	1	0.9111	0.9567	99.4736	187	59	0.0162	0.0162	0.0006	0.0011	0.0006	[4, 5, 6, 8, 9, 11, 39, 45, 84, 85, 94, 96, 97, 98, 100, 101, 102, 106, 110, 119, 120, 122, 123, 125, 126, 134, 136, 149, 150, 162, 163, 164, 166, 168, 169]	0.1872	[7, 74, 77, 78, 83]	0.0267	[2, 3, 10, 12, 13, 14, 15, 16, 17, 18, 19, 21, 22, 23, 24, 25, 26, 27, 28, 29, 30, 31, 32, 33, 34, 35, 36, 37, 38, 40, 41, 42, 43, 44, 46, 47, 48, 49, 50, 51, 52, 53, 54, 55, 56, 57, 58, 59, 60, 62, 63, 64, 65, 67, 68, 69, 70, 72, 73, 75, 76, 79, 80, 81, 82, 86, 87, 88, 89, 90, 91, 92, 93, 95, 103, 104, 105, 107, 108, 109, 111, 112, 113, 114, 115, 116, 117, 118, 124, 127, 128, 129, 130, 131, 132,…	0.7380
YHR128W	1	0.8816	0.9685	112.4588	216	49	0.0132	0.0134	0.0001	0.0006	0.0001	[11, 35, 36, 38, 39, 40, 57, 69, 70, 103, 132, 146, 166, 167, 168, 189, 197]	0.0787	[20, 25, 26]	0.0139	[2, 5, 6, 7, 8, 9, 12, 13, 14, 15, 16, 17, 18, 19, 21, 22, 23, 27, 28, 29, 30, 31, 32, 33, 34, 41, 42, 43, 44, 45, 46, 47, 48, 49, 50, 51, 52, 53, 54, 55, 56, 58, 59, 60, 61, 62, 63, 64, 65, 66, 67, 68, 71, 72, 73, 74, 75, 76, 77, 78, 79, 80, 81, 82, 83, 84, 85, 86, 87, 88, 89, 90, 91, 92, 93, 94, 95, 96, 98, 99, 100, 101, 102, 104, 105, 106, 107, 108, 109, 110, 111, 112, 113, 114, 115, 116, 117,…	0.8704
YHR132C	1	0.7028	0.9599	100.6954	174	107	0.0204	0.0199	0.0010	0.0025	0.0010	[4, 6, 7, 8, 10, 12, 17, 18, 25, 26, 30, 34, 39, 42, 43, 49, 50, 51, 55, 65, 67, 68, 69, 83, 86, 89, 90, 92, 102, 120, 123, 129, 131, 132, 135, 138, 139, 148, 154, 155, 157, 158, 159, 173, 177, 188, 189, 194, 196, 203, 213, 220, 226, 235, 251, 265, 267, 271, 277, 280, 287, 288, 345, 346, 367, 371, 373, 374, 380, 381, 382, 383, 394, 397, 418]	0.1744	[9, 22, 74, 193, 195, 201, 270, 291, 318, 326, 343, 350, 377, 378, 385, 395]	0.0372	[2, 3, 5, 11, 13, 14, 15, 16, 19, 20, 21, 23, 24, 27, 28, 29, 31, 32, 33, 35, 36, 37, 38, 40, 41, 44, 45, 46, 47, 48, 52, 53, 54, 56, 57, 58, 59, 60, 61, 62, 63, 64, 66, 70, 71, 72, 73, 75, 76, 77, 78, 79, 80, 81, 82, 84, 85, 87, 88, 91, 93, 94, 95, 96, 97, 98, 99, 100, 101, 103, 104, 105, 106, 107, 108, 109, 110, 111, 112, 113, 114, 115, 116, 117, 118, 119, 121, 122, 124, 125, 126, 127, 128, 130…	0.7814
YHR133C	1	0.6519	0.9928	96.9281	35	30	0.0120	0.0121	0.0001	0.0001	0.0001	[12, 51, 52, 78, 117, 118, 135, 138, 139, 179, 199, 200, 206, 207, 212, 221, 227, 229, 230, 233, 245, 260, 271, 273, 276, 280]	0.0893	[22, 24, 56, 57, 81, 194, 204, 215, 226]	0.0309	[2, 3, 4, 5, 6, 7, 8, 9, 10, 11, 13, 14, 15, 16, 17, 18, 19, 21, 23, 25, 26, 27, 28, 29, 30, 31, 32, 33, 34, 35, 36, 37, 38, 39, 40, 41, 42, 43, 44, 45, 46, 47, 48, 49, 50, 53, 54, 55, 58, 59, 60, 61, 62, 63, 64, 65, 66, 67, 68, 69, 70, 71, 72, 74, 75, 77, 79, 80, 82, 83, 84, 85, 86, 87, 88, 89, 90, 91, 93, 94, 96, 97, 98, 99, 100, 101, 103, 104, 105, 106, 107, 108, 109, 110, 111, 112, 113, 115, …	0.7835
YHR143W	1	0.7013	0.9423	92.5436	69	223	0.0190	0.0181	0.0104	0.0218	0.0104	[2, 3, 4, 5, 7, 8, 10, 11, 15, 16, 17, 18, 19, 20, 21, 22, 23, 24, 25, 26, 27, 28, 29, 30, 31, 32, 34, 36, 37, 39, 41, 43, 44, 45, 47, 48, 49, 50, 51, 52, 53, 54, 55, 57, 58, 59, 61, 62, 64, 65, 66, 67, 68, 70, 72, 75, 76, 79, 80, 82, 83, 84, 85, 87, 89, 90, 91, 92, 95, 96, 97, 98, 99, 100, 101, 102, 105, 106, 107, 108, 110, 111, 112, 113, 114, 115, 116, 122, 123, 124, 125, 129, 130, 131, 133, 13…	0.7446	[6, 9, 12, 13, 14, 103, 104, 132, 138, 266, 272, 273, 274, 275, 276, 283, 301]	0.0523	[33, 35, 38, 40, 42, 46, 56, 60, 63, 71, 73, 74, 77, 78, 81, 86, 88, 93, 94, 117, 118, 119, 120, 121, 126, 127, 128, 153, 156, 159, 161, 170, 179, 194, 200, 205, 212, 247, 250, 253, 256, 259, 260, 264, 265, 267, 268, 277, 281, 287, 291, 304, 305, 307, 310, 311, 313, 317]	0.1785
YHR146W	1	0.9584	0.9553	106.5779	209	129	0.0143	0.0144	0.0004	0.0020	0.0004	[4, 5, 6, 7, 8, 9, 10, 11, 14, 19, 22, 34, 46, 49, 55, 65, 87, 89, 92, 93, 114, 115, 120, 122, 137, 138, 139, 141, 164, 166, 167, 171, 175, 187, 200, 201, 202, 204, 205, 207, 211, 232, 234, 240, 241, 248, 272, 274, 289, 301, 302, 316, 319, 320, 321, 332, 333, 335, 337, 367, 373, 386, 387, 388, 396, 398, 399, 400, 401, 404, 407, 408, 427, 433, 449]	0.1613	[366, 368, 369, 371, 372, 374, 379, 382, 383]	0.0194	[2, 12, 13, 15, 16, 17, 18, 20, 21, 23, 24, 25, 26, 27, 28, 29, 30, 31, 32, 37, 38, 39, 40, 41, 42, 43, 44, 47, 48, 50, 51, 52, 53, 54, 56, 57, 58, 59, 60, 61, 62, 63, 64, 66, 67, 68, 69, 70, 71, 72, 73, 74, 75, 76, 77, 78, 79, 80, 81, 82, 83, 84, 85, 86, 88, 91, 94, 95, 96, 97, 98, 99, 100, 101, 102, 103, 104, 105, 106, 107, 108, 109, 110, 111, 112, 113, 116, 117, 118, 123, 124, 125, 126, 128, 1…	0.7699
YHR162W	1	0.7941	0.9755	92.2422	129	29	0.0155	0.0155	0.0002	0.0005	0.0002	[3, 4, 5, 6, 8, 9, 10, 11, 19, 25, 41, 42, 52, 81, 82, 111]	0.1240	[]	0.0000	[2, 12, 13, 14, 15, 16, 17, 18, 20, 21, 22, 23, 24, 26, 27, 28, 29, 30, 31, 32, 33, 34, 35, 36, 37, 38, 39, 40, 43, 44, 45, 46, 47, 48, 49, 50, 51, 53, 54, 55, 56, 57, 58, 59, 60, 61, 62, 63, 64, 65, 66, 67, 70, 71, 72, 73, 74, 75, 79, 83, 84, 85, 86, 87, 88, 90, 91, 92, 93, 94, 95, 96, 97, 98, 99, 100, 101, 102, 103, 104, 105, 106, 107, 108, 110, 112, 113, 114, 115, 116, 117, 118, 119, 120, 121,…	0.7984
YHR163W	1	0.9674	0.9631	143.4294	249	66	0.0104	0.0106	0.0003	0.0007	0.0003	[4, 5, 8, 11, 13, 16, 17, 18, 19, 20, 21, 22, 23, 26, 94, 118, 131, 153, 222, 224, 230, 237]	0.0884	[12, 40, 157]	0.0120	[2, 6, 7, 9, 15, 24, 25, 27, 28, 29, 30, 31, 32, 34, 35, 36, 37, 38, 39, 41, 42, 43, 44, 46, 47, 48, 49, 50, 51, 52, 53, 54, 55, 56, 57, 58, 59, 61, 62, 63, 64, 65, 66, 67, 68, 69, 70, 71, 72, 73, 74, 75, 76, 77, 78, 79, 80, 81, 82, 83, 84, 86, 87, 88, 90, 91, 92, 93, 96, 97, 98, 99, 100, 101, 102, 103, 104, 105, 106, 107, 108, 109, 110, 111, 112, 113, 115, 120, 122, 126, 127, 128, 130, 133, 134,…	0.7510
YHR170W	1	0.8726	0.9825	121.9342	6	109	0.0125	0.0125	0.0055	0.0077	0.0055	[9, 11, 12, 13, 15, 16, 19, 21, 26, 27, 28, 30, 34, 35, 38, 42, 49, 52, 53, 57, 58, 59, 60, 66, 75, 81, 82, 84, 85, 86, 88, 89, 90, 106, 121, 138, 139, 140, 141, 143, 149, 154, 155, 156, 158, 160, 163, 169, 178, 184, 186, 190, 197, 201, 204, 205, 206, 303, 304, 307, 309, 310, 322, 335, 336, 355, 373, 374, 384, 385, 386, 389, 390, 402, 403, 404, 405, 406, 428, 434, 439, 467, 468, 469, 472, 494, 50…	0.1680	[29, 39, 47, 65, 71, 375]	0.0116	[2, 3, 4, 5, 6, 8, 10, 14, 17, 18, 20, 22, 23, 24, 25, 31, 32, 33, 36, 37, 40, 41, 43, 44, 45, 46, 48, 50, 51, 54, 55, 56, 61, 62, 63, 64, 67, 68, 69, 70, 72, 73, 74, 76, 77, 78, 79, 80, 83, 87, 91, 92, 93, 94, 95, 96, 97, 98, 99, 100, 101, 102, 103, 104, 105, 107, 108, 109, 110, 112, 114, 115, 116, 117, 118, 119, 120, 122, 123, 124, 125, 126, 127, 130, 131, 132, 133, 134, 135, 136, 137, 142, 144…	0.7239
YHR179W	1	0.7232	0.9561	59.6692	144	125	0.0213	0.0214	0.0007	0.0024	0.0007	[15, 18, 24, 29, 30, 31, 32, 39, 40, 79, 81, 85, 91, 92, 99, 106, 107, 131, 137, 139, 144, 172, 177, 183, 203, 208, 233, 235, 252, 255, 263, 265, 266, 270, 286, 288, 292, 293, 294, 295, 296, 297, 298, 325, 326, 327, 328, 331, 333, 335, 336, 351, 352, 353, 358, 359, 365, 367, 368, 369, 370, 371, 373, 374, 378, 379, 380, 384, 386]	0.1725	[22, 25, 80, 287, 291, 301, 346]	0.0175	[2, 3, 4, 5, 6, 7, 8, 9, 10, 12, 13, 14, 16, 17, 19, 20, 21, 23, 26, 27, 28, 33, 34, 35, 36, 37, 38, 41, 42, 43, 44, 45, 46, 47, 48, 49, 50, 51, 52, 53, 54, 55, 56, 57, 58, 59, 60, 61, 62, 63, 64, 65, 66, 67, 68, 69, 70, 71, 72, 73, 74, 75, 76, 77, 78, 82, 83, 84, 86, 87, 88, 89, 90, 93, 94, 95, 96, 97, 98, 100, 101, 102, 103, 104, 105, 108, 109, 110, 111, 112, 113, 114, 115, 116, 117, 118, 119, …	0.8050
YHR183W	1	0.7485	0.9678	77.3245	233	129	0.0192	0.0193	0.0028	0.0072	0.0028	[7, 10, 14, 15, 16, 19, 23, 24, 29, 31, 38, 40, 47, 53, 58, 65, 71, 80, 89, 100, 104, 129, 130, 133, 135, 138, 142, 148, 152, 154, 156, 171, 172, 174, 176, 180, 181, 183, 184, 193, 194, 197, 201, 211, 216, 218, 251, 253, 259, 285, 286, 287, 288, 290, 293, 329, 349, 350, 352, 364, 365, 366, 367, 368, 370, 374, 375, 376, 377, 378, 379, 380, 408, 423, 424, 425, 455, 464, 472]	0.1616	[48, 60, 64, 86, 108, 124, 157, 158, 160, 175, 177, 178, 179, 203, 215, 284, 369, 371, 372, 373]	0.0409	[2, 3, 4, 5, 6, 8, 9, 11, 12, 13, 17, 18, 20, 21, 22, 25, 26, 27, 28, 30, 32, 33, 34, 35, 36, 37, 39, 41, 42, 44, 45, 46, 49, 50, 51, 52, 54, 55, 56, 57, 59, 61, 62, 63, 66, 67, 68, 69, 70, 72, 73, 74, 75, 76, 77, 78, 79, 81, 82, 83, 84, 85, 87, 88, 90, 91, 92, 93, 94, 95, 96, 97, 98, 99, 101, 102, 103, 105, 106, 107, 109, 110, 111, 112, 113, 114, 115, 116, 117, 118, 119, 120, 121, 122, 123, 125,…	0.7873
YHR190W	1	0.7597	0.9553	87.5683	188	91	0.0187	0.0184	0.0004	0.0017	0.0004	[3, 4, 5, 6, 7, 9, 10, 13, 17, 19, 20, 21, 22, 25, 28, 37, 52, 82, 88, 91, 99, 100, 103, 130, 134, 141, 148, 149, 155, 162, 168, 207, 218, 219, 221, 222, 225, 267, 271, 302, 305, 307, 308, 309, 317, 332, 337, 340, 345, 351, 352, 360, 365, 366, 368, 369, 370, 378, 393, 400, 401, 402, 407]	0.1419	[46, 144, 145, 220, 239, 245, 364, 373]	0.0180	[2, 8, 11, 12, 14, 15, 16, 18, 23, 24, 26, 27, 29, 30, 31, 32, 33, 34, 35, 36, 38, 39, 40, 41, 42, 43, 44, 45, 47, 48, 49, 50, 51, 53, 54, 55, 56, 57, 58, 59, 60, 61, 62, 63, 64, 65, 66, 67, 68, 69, 70, 71, 72, 73, 74, 75, 76, 77, 78, 79, 81, 83, 84, 85, 86, 87, 89, 90, 92, 93, 94, 95, 96, 97, 98, 101, 102, 104, 105, 106, 107, 108, 109, 110, 111, 112, 113, 114, 115, 116, 117, 118, 119, 120, 121, …	0.8108
YHR200W	1	0.8458	0.9663	98.4396	12	67	0.0156	0.0159	0.0013	0.0021	0.0013	[12, 13, 19, 22, 23, 26, 27, 29, 35, 36, 37, 38, 39, 41, 42, 43, 54, 55, 58, 73, 91, 102, 115, 128, 141, 172, 173, 186, 190, 194, 210, 211, 212, 224, 232, 238, 250, 253]	0.1418	[16, 17, 18, 20, 21, 40]	0.0224	[2, 3, 5, 6, 7, 8, 9, 10, 11, 14, 15, 24, 25, 28, 30, 31, 32, 33, 34, 44, 45, 46, 47, 48, 49, 50, 51, 52, 53, 56, 57, 59, 60, 61, 62, 63, 64, 65, 66, 67, 68, 69, 70, 71, 72, 74, 75, 76, 77, 78, 79, 80, 81, 82, 83, 84, 85, 87, 88, 89, 90, 92, 93, 94, 95, 96, 97, 98, 99, 101, 103, 104, 105, 106, 107, 108, 109, 110, 111, 112, 113, 114, 116, 117, 118, 119, 120, 121, 122, 123, 124, 125, 126, 127, 129,…	0.8022
YHR208W	1	0.7686	0.8933	120.7891	137	102	0.0155	0.0151	0.0084	0.0152	0.0084	[2, 3, 4, 5, 6, 7, 8, 9, 10, 11, 12, 17, 18, 20, 21, 22, 26, 28, 31, 35, 37, 38, 39, 41, 42, 45, 46, 47, 49, 50, 51, 52, 54, 55, 57, 58, 59, 61, 62, 63, 64, 65, 66, 67, 68, 69, 70, 71, 72, 73, 74, 75, 76, 77, 78, 79, 80, 81, 82, 83, 84, 85, 86, 87, 89, 92, 93, 95, 96, 97, 98, 99, 100, 101, 102, 104, 105, 106, 107, 108, 109, 110, 111, 112, 113, 114, 115, 116, 117, 119, 120, 122, 123, 124, 125, 126…	0.8601	[13, 14, 15, 19, 23, 24, 30, 33, 34, 44, 53, 90, 121, 280]	0.0356	[16, 25, 27, 29, 32, 36, 40, 43, 48, 56, 60, 88, 91, 94, 103, 118, 154, 166, 195, 202, 203, 207, 210, 211, 219, 233, 234, 237, 250, 282, 293, 316, 338, 339, 350, 354, 357, 383]	0.0967
YIL008W	0	0.1905	0.9203	6.2289	99	83	0.0489	0.0578	0.0815	0.0815	0.4087	[]	0.0000	[3, 6, 8, 9, 10, 11, 12, 13, 14, 15, 16, 17, 18, 19, 20, 21, 22, 23, 24, 25, 26, 28, 31, 32, 33, 34, 35, 37, 38, 39, 40, 41, 43, 45, 46, 47, 51, 52, 54, 55, 56, 57, 58, 59, 60, 61, 62, 63, 64, 65, 67, 68, 69, 70, 71, 72, 73, 74, 75, 76, 77, 78, 79, 80, 81, 82, 83, 84, 85, 86, 87, 88, 89, 90, 91, 93, 94, 95, 96, 97, 98, 99, 100]	0.8384	[2, 4, 5, 7, 27, 29, 30, 36, 42, 44, 48, 49, 50, 53, 66, 92]	0.1616
YIL015W	1	0.7998	0.9502	92.0465	75	169	0.0195	0.0194	0.0212	0.0322	0.0212	[2, 3, 4, 8, 9, 11, 15, 16, 17, 18, 19, 20, 21, 22, 23, 24, 26, 28, 29, 30, 31, 32, 33, 34, 35, 39, 40, 41, 42, 43, 45, 46, 47, 48, 51, 52, 55, 56, 57, 59, 60, 61, 63, 64, 65, 66, 67, 68, 69, 70, 71, 72, 73, 74, 77, 78, 79, 81, 82, 83, 85, 86, 87, 89, 90, 91, 93, 94, 95, 96, 98, 99, 100, 101, 103, 104, 105, 107, 108, 109, 110, 111, 114, 115, 116, 117, 118, 120, 121, 125, 126, 129, 131, 132, 133, …	0.6627	[14, 239, 240, 241, 242, 243, 245, 246, 248, 249, 250, 251, 253, 254, 258, 259, 260, 261, 262, 263, 265, 270, 271, 272, 392, 406]	0.0443	[10, 12, 13, 25, 27, 36, 37, 38, 44, 49, 50, 53, 54, 62, 75, 84, 88, 92, 97, 102, 112, 119, 124, 127, 128, 130, 134, 137, 140, 152, 154, 156, 157, 165, 170, 171, 172, 181, 184, 188, 192, 196, 197, 203, 204, 205, 207, 208, 210, 211, 216, 218, 219, 222, 229, 232, 233, 236, 238, 244, 247, 257, 264, 267, 273, 278, 282, 287, 288, 289, 292, 307, 308, 309, 314, 319, 323, 340, 341, 343, 350, 351, 353, 35…	0.2504
YIL016W	1	0.6499	0.8974	68.6305	159	137	0.0336	0.0324	0.0182	0.0397	0.0182	[3, 4, 11, 12, 13, 18, 28, 33, 37, 39, 51, 53, 58, 76, 84, 110, 116, 117, 121, 132, 141, 150]	0.1384	[2, 7, 9, 10, 15, 16, 19, 20, 24, 26, 27, 29, 30, 31, 32, 34, 35, 36, 38, 41, 42, 43, 44, 45, 46, 48, 49, 50, 52, 55, 56, 59, 60, 61, 62, 63, 64, 65, 66, 67, 68, 69, 70, 71, 72, 73, 74, 75, 77, 78, 79, 80, 81, 82, 83, 85, 86, 87, 88, 90, 91, 93, 95, 97, 99, 100, 101, 102, 103, 104, 105, 106, 111, 112, 113, 114, 115, 118, 119, 122, 124, 125, 127, 130, 131, 133, 134, 135, 136, 137, 139, 140, 143, 1…	0.6730	[5, 6, 8, 14, 17, 21, 22, 23, 25, 40, 47, 54, 57, 89, 92, 94, 96, 98, 107, 108, 109, 120, 123, 126, 128, 129, 138, 142, 144, 155]	0.1887
YIL021W	1	0.6018	0.9862	83.3130	62	52	0.0168	0.0168	0.0008	0.0020	0.0008	[95, 110, 128, 132, 169, 205, 219, 225, 281, 305]	0.0314	[32, 33, 60, 61, 62, 71, 73, 77, 88, 96, 104, 148, 156, 167, 170, 172, 183, 184, 185, 186, 190, 193, 194, 195, 196, 197, 198, 203, 220, 223, 248, 250, 278, 279, 280, 293, 303, 304, 308]	0.1226	[2, 3, 4, 5, 6, 7, 8, 9, 10, 11, 12, 13, 14, 15, 16, 17, 18, 19, 20, 21, 22, 23, 24, 25, 26, 27, 28, 29, 30, 31, 34, 35, 36, 37, 38, 39, 40, 41, 42, 43, 44, 45, 46, 47, 48, 49, 50, 51, 52, 53, 54, 55, 56, 57, 58, 59, 63, 64, 65, 66, 67, 68, 69, 70, 72, 74, 75, 76, 78, 79, 80, 81, 82, 83, 84, 85, 86, 87, 89, 90, 91, 92, 93, 94, 97, 98, 99, 100, 101, 102, 103, 105, 106, 107, 108, 109, 111, 112, 113…	0.8428
YIL027C	1	0.6620	0.8799	72.7424	141	87	0.0329	0.0315	0.0067	0.0219	0.0067	[3, 4, 7, 8, 9, 10, 11, 13, 15, 17, 18, 19, 26, 33, 38, 43, 44, 45, 46, 47, 48, 50, 52, 53, 55, 56, 57, 58, 59, 60, 64, 65, 66, 67, 68, 72, 74, 77, 79, 81, 82, 83, 84, 85, 87, 92, 103, 104, 105, 107, 108, 112, 114, 117, 118, 119, 120, 121, 122, 124, 125, 127, 128, 129, 130, 131, 133, 136, 138, 142]	0.4965	[5, 6, 12, 14, 20, 23, 24, 27, 28, 29, 30, 31, 32, 35, 39, 40, 41, 42, 51, 54, 71, 75, 78, 80, 91, 99, 100, 110, 111, 113, 115, 132, 134, 135]	0.2411	[2, 16, 21, 22, 25, 34, 36, 37, 49, 61, 62, 63, 69, 70, 73, 76, 86, 88, 89, 90, 93, 94, 95, 96, 97, 98, 101, 102, 106, 109, 116, 123, 126, 137, 139, 140, 141]	0.2624
YIL033C	1	0.7276	0.9684	97.8301	160	111	0.0174	0.0175	0.0013	0.0019	0.0013	[9, 10, 12, 13, 14, 15, 37, 55, 56, 57, 58, 72, 87, 103, 107, 108, 118, 124, 139, 140, 141, 143, 145, 148, 151, 156, 157, 164, 173, 178, 180, 183, 185, 187, 195, 197, 201, 206, 210, 217, 233, 236, 261, 262, 273, 274, 275, 276, 282, 287, 295, 299, 304, 306, 307, 311, 316, 317, 336, 342, 343, 347, 396]	0.1514	[33, 34, 101, 142, 144, 152, 181, 188, 224, 225, 232, 234, 283, 303, 319, 320, 324, 346, 404]	0.0457	[2, 3, 4, 5, 6, 7, 8, 11, 16, 17, 18, 19, 20, 21, 22, 23, 24, 25, 26, 27, 28, 29, 30, 31, 32, 35, 36, 38, 39, 40, 41, 42, 43, 44, 45, 46, 47, 48, 49, 50, 51, 52, 53, 59, 60, 61, 62, 63, 64, 65, 66, 67, 68, 69, 71, 73, 74, 75, 76, 77, 78, 79, 80, 81, 82, 83, 84, 85, 86, 88, 89, 90, 91, 92, 93, 94, 95, 96, 97, 98, 99, 100, 102, 104, 105, 106, 109, 110, 111, 112, 113, 114, 115, 116, 117, 119, 120, 1…	0.7981
YIL041W	1	0.8130	0.9503	65.3381	70	114	0.0235	0.0235	0.0021	0.0103	0.0021	[4, 7, 9, 10, 11, 29, 44, 51, 53, 54, 57, 63, 70, 73, 78, 87, 88, 89, 90, 92, 95, 96, 100, 110, 116, 123, 124, 162, 164, 169, 183, 186, 187, 189, 190, 201, 202, 209, 218, 232, 243, 244, 251, 252, 253, 256, 265, 286, 299, 302, 306, 308]	0.1595	[15, 16, 18, 19, 20, 22, 26, 31, 32, 36, 49, 50, 67, 68, 69, 74, 77, 264]	0.0552	[2, 3, 5, 6, 8, 12, 13, 14, 17, 21, 23, 24, 25, 27, 28, 30, 34, 35, 37, 38, 39, 40, 41, 42, 43, 45, 46, 47, 48, 52, 55, 56, 58, 59, 60, 61, 62, 64, 65, 66, 71, 72, 75, 76, 79, 80, 81, 82, 83, 84, 85, 86, 91, 93, 94, 97, 98, 99, 101, 102, 103, 104, 105, 106, 107, 108, 109, 111, 112, 113, 114, 115, 117, 118, 119, 120, 121, 122, 125, 126, 127, 128, 129, 130, 131, 132, 133, 134, 135, 136, 137, 138, 1…	0.7577
YIL043C	1	0.8666	0.9829	185.0036	28	29	0.0072	0.0072	0.0000	0.0001	0.0000	[20, 26, 51, 87, 89, 92, 94, 120, 178, 188]	0.0352	[118]	0.0035	[2, 3, 4, 6, 7, 8, 9, 10, 12, 13, 14, 15, 16, 17, 18, 19, 21, 22, 23, 24, 25, 27, 28, 29, 30, 31, 32, 33, 34, 35, 36, 37, 38, 39, 40, 41, 42, 43, 44, 45, 49, 53, 54, 55, 56, 57, 58, 59, 60, 61, 63, 66, 67, 68, 69, 70, 71, 72, 73, 74, 75, 76, 77, 78, 80, 81, 82, 83, 84, 85, 86, 93, 95, 96, 97, 99, 100, 101, 102, 103, 104, 106, 107, 108, 110, 112, 113, 114, 115, 116, 117, 119, 121, 122, 123, 124, 1…	0.7993
YIL051C	1	0.8519	0.9569	51.2003	145	59	0.0234	0.0242	0.0007	0.0055	0.0007	[3, 4, 5, 6, 7, 8, 9, 20, 22, 28, 34, 35, 36, 38, 40, 42, 47, 49, 51, 55, 60, 62, 63, 64, 80, 84, 86, 92, 93, 97, 100, 102, 110, 111, 119, 124, 126, 127, 135]	0.2690	[21, 26, 66, 91, 105, 106, 108, 113, 114, 115, 116, 117, 125]	0.0897	[2, 10, 11, 12, 13, 14, 15, 16, 17, 18, 19, 23, 24, 25, 27, 29, 30, 31, 32, 33, 37, 41, 43, 44, 45, 46, 48, 50, 52, 53, 54, 56, 57, 58, 59, 61, 65, 67, 68, 69, 70, 71, 72, 73, 74, 75, 76, 77, 79, 81, 82, 83, 85, 87, 88, 89, 90, 94, 95, 96, 98, 99, 101, 103, 104, 107, 109, 112, 118, 120, 121, 122, 123, 128, 129, 130, 131, 132, 133, 134, 136, 137, 138, 139, 140, 141, 142, 143, 144, 145, 146]	0.6276
YIL053W	1	0.8201	0.9547	77.8151	250	95	0.0240	0.0247	0.0064	0.0224	0.0064	[3, 5, 6, 7, 8, 11, 13, 20, 47, 56, 62, 63, 69, 71, 76, 77, 79, 80, 81, 86, 87, 88, 95, 97, 116, 117, 119, 143, 148, 149, 150, 162, 166, 167, 185, 189, 197, 198, 200, 202, 203, 217, 222, 223, 239]	0.1800	[9, 10, 12, 14, 15, 19, 22, 23, 24, 25, 26, 27, 28, 29, 30, 31, 32, 33, 34, 35, 37, 38, 39, 44, 45, 48, 49, 50, 51, 54, 55, 58, 65, 66, 67, 72, 74, 75, 115, 215]	0.1600	[2, 4, 16, 17, 18, 21, 36, 40, 41, 42, 43, 46, 52, 53, 57, 59, 60, 61, 64, 68, 70, 73, 78, 82, 83, 84, 85, 89, 90, 91, 92, 93, 94, 96, 98, 99, 100, 101, 102, 103, 104, 105, 106, 107, 108, 109, 110, 111, 112, 113, 114, 118, 120, 121, 122, 123, 124, 125, 126, 127, 128, 129, 130, 131, 132, 133, 134, 135, 136, 137, 138, 139, 140, 141, 142, 144, 145, 146, 147, 151, 152, 153, 154, 155, 156, 157, 158, 1…	0.6520
YIL062C	0	0.5563	0.9465	47.6514	154	61	0.0306	0.0327	0.0046	0.0046	0.0070	[32, 47, 60, 61, 62, 63, 73, 85, 91, 92, 98, 111, 112, 124, 131]	0.0974	[6, 8, 23, 45, 48, 58, 59, 64, 72, 74, 75, 76, 78, 79, 80, 81, 82, 83, 84, 87, 90, 93, 94, 95, 97, 101, 102, 103, 105, 106, 107, 110, 113, 114, 128, 129, 132, 142]	0.2468	[2, 3, 4, 5, 7, 9, 10, 11, 12, 13, 14, 15, 16, 17, 18, 19, 20, 21, 22, 24, 25, 26, 27, 28, 29, 30, 31, 33, 34, 35, 36, 37, 38, 39, 40, 41, 42, 43, 44, 46, 49, 50, 51, 52, 53, 54, 55, 56, 57, 65, 66, 67, 68, 69, 70, 71, 77, 86, 88, 89, 96, 99, 100, 104, 108, 109, 115, 116, 117, 118, 119, 120, 121, 122, 123, 125, 126, 127, 130, 133, 134, 135, 136, 137, 138, 139, 140, 141, 143, 144, 145, 146, 147, 1…	0.6558
YIL063C	1	0.8838	0.9633	104.0369	71	94	0.0147	0.0146	0.0013	0.0022	0.0013	[8, 9, 14, 15, 18, 21, 22, 28, 29, 31, 50, 53, 54, 65, 67, 68, 69, 70, 95, 100, 104, 106, 108, 155, 165, 167, 199, 203, 207, 214, 219, 220, 224, 225, 226, 228, 247, 254, 263, 266, 272, 289, 291, 292, 293, 294, 297, 298, 302, 318]	0.1529	[89, 93, 282]	0.0092	[2, 3, 5, 6, 7, 10, 11, 13, 16, 17, 19, 20, 23, 24, 25, 26, 30, 32, 33, 34, 35, 36, 37, 38, 39, 40, 41, 42, 44, 45, 46, 47, 48, 49, 51, 52, 55, 56, 57, 58, 59, 60, 61, 62, 63, 64, 66, 71, 72, 74, 75, 76, 77, 78, 79, 80, 81, 82, 83, 84, 85, 86, 87, 88, 90, 91, 92, 94, 96, 97, 98, 99, 101, 102, 103, 105, 107, 109, 110, 111, 112, 113, 114, 115, 116, 117, 118, 119, 120, 121, 122, 123, 124, 125, 127, …	0.7706
YIL070C	1	0.8409	0.9478	103.3262	10	99	0.0210	0.0210	0.0039	0.0095	0.0039	[2, 4, 7, 8, 9, 15, 16, 19, 28, 32, 34, 37, 43, 48, 50, 52, 54, 56, 57, 58, 59, 60, 68, 83, 84, 85, 86, 87, 88, 89, 92, 96, 100, 102, 108, 111, 113, 114, 119, 122, 130, 131, 132, 135, 143, 154, 156, 160, 175, 178, 179, 192, 195, 200, 203, 209, 210, 215, 217, 218, 222, 229, 232, 240, 245, 255]	0.2481	[20, 22, 26, 27, 30, 31, 36, 39, 40, 41, 42, 44, 46, 53, 63, 73, 76, 77, 78, 80, 158, 207]	0.0827	[3, 5, 6, 10, 11, 12, 13, 14, 17, 18, 21, 23, 24, 25, 29, 33, 35, 38, 45, 47, 49, 51, 55, 61, 62, 64, 65, 66, 67, 69, 70, 71, 72, 75, 79, 81, 82, 90, 91, 93, 94, 95, 97, 98, 99, 101, 103, 104, 105, 106, 107, 109, 110, 112, 115, 116, 117, 118, 120, 121, 123, 124, 125, 126, 127, 128, 129, 133, 134, 136, 137, 138, 139, 140, 141, 142, 144, 145, 146, 147, 148, 149, 150, 151, 152, 153, 155, 157, 159, 1…	0.6654
YIL074C	1	0.8567	0.8876	90.6029	213	121	0.0159	0.0154	0.0060	0.0132	0.0060	[2, 3, 5, 6, 7, 8, 9, 10, 15, 16, 18, 19, 20, 21, 22, 23, 24, 25, 26, 27, 28, 29, 32, 33, 41, 42, 44, 45, 47, 48, 50, 51, 52, 54, 55, 56, 57, 59, 61, 62, 63, 64, 65, 66, 67, 68, 69, 70, 71, 72, 73, 74, 75, 76, 77, 78, 79, 80, 81, 82, 83, 85, 86, 87, 88, 90, 91, 92, 93, 94, 96, 97, 98, 101, 102, 105, 108, 110, 112, 113, 114, 115, 117, 118, 119, 120, 121, 122, 123, 124, 126, 127, 128, 129, 132, 134…	0.8358	[4, 11, 13, 14, 31, 34, 36, 39, 125, 131, 168, 174, 175, 179]	0.0299	[17, 30, 35, 37, 38, 40, 43, 46, 49, 53, 58, 60, 84, 89, 95, 99, 100, 103, 104, 106, 107, 109, 111, 116, 133, 136, 137, 146, 150, 152, 155, 156, 176, 178, 181, 183, 184, 185, 186, 188, 191, 197, 200, 233, 327, 344, 347, 351, 357, 363, 386, 394, 434, 453, 468]	0.1173
YIL075C	0	0.8335	0.9926	117.3147	177	175	0.0124	0.0126	0.0010	0.0010	0.0011	[5, 7, 8, 10, 13, 19, 21, 22, 24, 25, 27, 32, 34, 35, 36, 37, 38, 39, 40, 45, 47, 66, 71, 99, 103, 107, 133, 135, 136, 139, 146, 147, 151, 152, 190, 191, 193, 194, 211, 212, 215, 216, 227, 229, 237, 238, 239, 240, 241, 284, 285, 286, 287, 288, 335, 363, 364, 367, 368, 375, 382, 387, 388, 396, 414, 419, 420, 421, 422, 423, 443, 454, 458, 459, 460, 463, 466, 467, 498, 499, 502, 503, 506, 516, 517, …	0.1630	[228, 768]	0.0021	[2, 3, 4, 6, 9, 11, 12, 14, 15, 16, 17, 18, 20, 23, 26, 28, 29, 30, 31, 33, 41, 42, 43, 44, 46, 48, 49, 50, 51, 52, 53, 54, 55, 56, 57, 59, 60, 61, 62, 63, 64, 67, 68, 69, 70, 72, 73, 74, 76, 77, 78, 79, 80, 81, 82, 83, 85, 86, 87, 88, 89, 90, 91, 93, 94, 95, 96, 97, 98, 101, 102, 104, 105, 108, 109, 111, 112, 113, 114, 115, 116, 117, 119, 120, 121, 122, 123, 124, 125, 126, 127, 128, 129, 130, 13…	0.7757
YIL076W	1	0.7593	0.9680	105.2205	40	58	0.0145	0.0144	0.0001	0.0002	0.0001	[3, 4, 5, 6, 7, 18, 20, 49, 51, 64, 99, 152, 196, 223, 224, 232, 274, 278, 279, 287]	0.0676	[50, 277, 282]	0.0101	[2, 8, 9, 10, 11, 12, 13, 14, 15, 16, 17, 19, 21, 22, 23, 24, 25, 26, 27, 28, 29, 30, 31, 32, 33, 34, 35, 36, 37, 38, 39, 40, 41, 42, 43, 44, 45, 46, 47, 48, 52, 53, 54, 55, 56, 57, 58, 59, 60, 61, 62, 63, 65, 66, 67, 68, 69, 70, 71, 72, 73, 74, 75, 76, 77, 78, 79, 80, 81, 82, 83, 84, 85, 86, 87, 88, 89, 90, 91, 92, 93, 94, 95, 96, 97, 100, 101, 102, 103, 104, 105, 106, 107, 108, 109, 110, 111, 1…	0.8750
YIL078W	1	0.8397	0.9792	137.5746	222	173	0.0118	0.0118	0.0008	0.0015	0.0008	[16, 17, 18, 19, 21, 22, 28, 30, 32, 34, 36, 37, 42, 43, 46, 67, 68, 69, 72, 73, 74, 76, 77, 80, 90, 93, 98, 114, 126, 131, 132, 135, 155, 165, 166, 167, 168, 169, 170, 172, 187, 196, 201, 213, 214, 217, 218, 220, 233, 234, 237, 239, 240, 241, 242, 244, 248, 279, 282, 289, 290, 302, 303, 305, 306, 307, 310, 311, 322, 323, 326, 327, 328, 339, 340, 341, 351, 356, 368, 381, 389, 398, 399, 400, 401, …	0.1485	[60, 70, 490, 567, 625]	0.0068	[2, 3, 4, 5, 7, 10, 12, 14, 15, 20, 23, 24, 25, 26, 27, 29, 31, 33, 35, 38, 39, 40, 41, 44, 45, 47, 48, 49, 50, 51, 52, 53, 54, 55, 56, 57, 58, 59, 61, 62, 63, 64, 65, 66, 71, 75, 78, 79, 81, 82, 83, 84, 85, 86, 87, 88, 89, 91, 92, 94, 95, 96, 97, 99, 100, 101, 102, 103, 104, 105, 106, 107, 108, 109, 110, 111, 112, 113, 115, 116, 117, 118, 119, 120, 121, 122, 123, 124, 125, 127, 128, 129, 130, 13…	0.7888
YIL094C	1	0.8853	0.9636	114.9085	115	98	0.0145	0.0143	0.0003	0.0010	0.0003	[4, 6, 11, 17, 18, 21, 25, 27, 41, 42, 49, 54, 59, 66, 67, 76, 77, 89, 90, 92, 93, 107, 109, 113, 117, 121, 122, 125, 126, 134, 139, 140, 141, 153, 154, 155, 183, 190, 196, 204, 205, 208, 209, 213, 214, 246, 267, 299, 301, 318, 336]	0.1375	[53, 203, 333]	0.0081	[2, 3, 5, 7, 8, 9, 10, 12, 13, 14, 15, 16, 19, 22, 23, 24, 26, 28, 29, 30, 31, 32, 33, 34, 35, 36, 37, 38, 39, 40, 43, 44, 45, 46, 47, 48, 50, 51, 52, 55, 56, 57, 58, 60, 61, 62, 63, 64, 65, 68, 69, 70, 71, 72, 73, 74, 75, 78, 79, 80, 81, 82, 83, 84, 85, 86, 87, 88, 91, 94, 95, 96, 97, 98, 99, 100, 101, 102, 103, 104, 105, 106, 108, 110, 111, 112, 114, 115, 116, 118, 119, 123, 124, 127, 128, 129,…	0.7871
YIL109C	0	0.8821	0.9936	126.5474	158	153	0.0104	0.0107	0.0011	0.0011	0.0018	[6, 7, 12, 13, 15, 20, 21, 22, 24, 25, 26, 27, 28, 29, 30, 31, 33, 36, 37, 38, 39, 40, 66, 84, 85, 87, 90, 91, 105, 107, 108, 110, 127, 129, 130, 131, 132, 133, 134, 136, 137, 164, 169, 170, 171, 192, 202, 207, 209, 210, 211, 212, 213, 216, 217, 247, 259, 262, 263, 264, 265, 268, 276, 277, 278, 281, 283, 298, 305, 310, 334, 340, 363, 370, 378, 379, 392, 430, 431, 432, 446, 453, 454, 455, 496, 524…	0.1415	[19, 203]	0.0022	[2, 4, 5, 8, 9, 10, 11, 14, 16, 17, 18, 23, 32, 34, 35, 41, 42, 43, 44, 45, 46, 47, 48, 49, 50, 52, 53, 60, 61, 62, 63, 64, 65, 67, 68, 69, 70, 71, 72, 73, 74, 75, 76, 77, 78, 79, 80, 81, 82, 83, 88, 89, 92, 93, 94, 95, 97, 98, 99, 100, 101, 102, 103, 104, 106, 109, 111, 112, 113, 114, 115, 116, 117, 118, 120, 121, 122, 123, 124, 125, 126, 128, 135, 138, 139, 140, 141, 142, 143, 144, 145, 146, 14…	0.7117
YIL116W	1	0.8976	0.9692	110.5552	129	73	0.0136	0.0133	0.0008	0.0029	0.0008	[3, 4, 5, 7, 8, 9, 10, 11, 15, 16, 18, 23, 32, 58, 93, 95, 102, 104, 105, 115, 138, 160, 161, 177, 185, 186, 187, 188, 193, 208, 228, 229, 263, 274, 284, 297, 299, 300, 302, 303, 312, 314, 315, 318, 319]	0.1169	[52, 59, 84, 163, 183, 301]	0.0156	[2, 6, 12, 13, 14, 17, 19, 20, 21, 22, 24, 25, 26, 27, 28, 29, 30, 31, 33, 34, 35, 36, 37, 38, 40, 41, 42, 43, 44, 45, 47, 48, 50, 51, 53, 54, 55, 56, 57, 60, 61, 63, 65, 66, 67, 68, 69, 70, 71, 72, 73, 74, 75, 76, 77, 78, 79, 80, 81, 82, 83, 85, 86, 87, 88, 89, 90, 91, 92, 94, 96, 97, 98, 99, 101, 103, 106, 107, 108, 109, 110, 111, 112, 113, 114, 116, 118, 119, 120, 121, 122, 124, 125, 126, 127,…	0.7636
YIL118W	1	0.6158	0.9813	77.5212	231	42	0.0168	0.0169	0.0004	0.0007	0.0004	[11, 12, 39, 41, 54, 55, 62, 63, 67, 100, 103, 107, 196]	0.0563	[3, 5, 9, 16, 21, 42, 51, 56, 57, 58, 59, 60, 64, 66, 79, 99, 178, 191, 192, 200]	0.0866	[2, 4, 6, 8, 10, 13, 14, 15, 17, 18, 19, 20, 22, 23, 24, 25, 26, 27, 28, 29, 30, 31, 32, 33, 34, 35, 36, 37, 38, 40, 43, 44, 45, 46, 47, 48, 49, 50, 52, 53, 61, 65, 68, 69, 70, 71, 72, 73, 74, 75, 76, 77, 78, 80, 81, 82, 83, 84, 85, 86, 87, 88, 89, 90, 91, 92, 93, 94, 95, 96, 101, 104, 105, 106, 108, 109, 110, 111, 113, 114, 115, 116, 117, 118, 119, 120, 121, 122, 123, 124, 125, 126, 127, 129, 13…	0.7835
YIL123W	1	0.9411	0.9608	102.7848	220	124	0.0159	0.0162	0.0009	0.0042	0.0009	[6, 7, 9, 10, 11, 12, 13, 14, 16, 20, 26, 28, 29, 30, 31, 33, 34, 36, 45, 46, 47, 48, 50, 51, 69, 70, 90, 92, 93, 94, 105, 118, 143, 186, 190, 193, 195, 196, 197, 198, 219, 224, 227, 229, 230, 232, 233, 234, 236, 237, 238, 249, 251, 252, 253, 266, 268, 272, 277, 278, 283, 286, 289, 302, 305, 306, 307, 314, 365, 366, 372, 374, 377, 379, 385, 393, 405, 406, 412, 413, 414, 419, 420, 434, 444, 449]	0.1807	[8, 15, 25, 27, 35, 194, 209, 210, 211, 212, 213, 214, 215, 220, 221, 222, 223, 225, 226]	0.0399	[2, 17, 18, 19, 21, 22, 23, 24, 32, 37, 38, 39, 40, 41, 42, 43, 44, 49, 52, 53, 54, 55, 56, 57, 58, 59, 60, 61, 62, 63, 64, 65, 66, 67, 72, 73, 74, 75, 76, 77, 78, 79, 80, 87, 88, 91, 95, 96, 97, 98, 99, 100, 101, 102, 103, 104, 106, 107, 108, 109, 111, 112, 113, 114, 115, 119, 120, 121, 123, 124, 125, 127, 128, 129, 130, 131, 132, 134, 135, 137, 138, 139, 140, 144, 145, 146, 147, 148, 149, 150, …	0.6975
YIL124W	1	0.7471	0.9756	81.6720	41	68	0.0164	0.0162	0.0016	0.0030	0.0016	[7, 11, 12, 13, 14, 17, 18, 19, 26, 34, 35, 51, 71, 80, 82, 89, 136, 163, 168, 169, 170, 171, 174, 175, 181, 197, 198, 212, 227, 238, 245, 261, 267, 269, 273, 277, 279, 283, 284, 286]	0.1347	[8, 236, 244, 263, 275, 276, 281, 282, 285]	0.0303	[2, 3, 4, 5, 6, 9, 10, 15, 16, 20, 21, 22, 23, 24, 25, 27, 28, 29, 30, 31, 32, 33, 36, 37, 38, 39, 40, 41, 42, 43, 44, 45, 46, 47, 49, 50, 53, 54, 55, 56, 57, 58, 59, 60, 61, 62, 63, 64, 65, 66, 67, 68, 69, 70, 72, 74, 75, 76, 77, 78, 79, 81, 83, 84, 85, 86, 87, 88, 90, 91, 92, 93, 94, 95, 96, 97, 98, 99, 100, 101, 102, 103, 104, 105, 106, 107, 108, 109, 110, 111, 112, 113, 114, 115, 116, 117, 11…	0.7778
YIL127C	1	0.9228	0.9508	90.7722	206	64	0.0173	0.0175	0.0003	0.0025	0.0003	[6, 7, 9, 10, 11, 15, 20, 32, 38, 44, 45, 46, 47, 60, 63, 64, 65, 68, 69, 91, 98, 116, 121, 125, 130, 147, 148, 150, 185, 190, 191]	0.1505	[17, 18, 22, 25, 26, 30, 33, 34, 35, 37, 40, 41, 42, 50]	0.0680	[2, 8, 12, 13, 16, 19, 21, 23, 24, 27, 28, 29, 31, 36, 39, 43, 48, 49, 51, 52, 53, 54, 55, 56, 57, 58, 59, 61, 62, 66, 67, 70, 71, 72, 73, 74, 75, 76, 77, 78, 79, 80, 81, 82, 83, 84, 85, 86, 87, 88, 89, 90, 92, 93, 94, 95, 97, 99, 100, 101, 102, 104, 105, 108, 109, 111, 112, 113, 114, 115, 117, 118, 119, 120, 122, 123, 124, 126, 127, 128, 129, 131, 132, 133, 134, 135, 136, 137, 138, 139, 140, 141…	0.7136
YIL133C	1	0.8369	0.9617	110.5658	199	51	0.0130	0.0130	0.0000	0.0003	0.0000	[11, 24, 32, 33, 35, 69, 70, 72, 73, 74, 75, 76, 90, 131, 132, 133, 139, 144, 146, 147, 148, 149, 150, 162, 177, 178, 181, 185]	0.1407	[10, 12, 13, 14, 15, 16, 23, 71, 145, 151]	0.0503	[2, 3, 4, 5, 6, 7, 8, 17, 19, 20, 21, 22, 25, 26, 27, 28, 29, 30, 34, 36, 37, 38, 39, 40, 41, 42, 43, 44, 45, 46, 47, 48, 49, 50, 51, 52, 53, 54, 55, 56, 57, 58, 59, 60, 61, 62, 63, 64, 65, 66, 67, 68, 77, 78, 79, 80, 81, 82, 83, 84, 85, 86, 87, 88, 91, 92, 93, 94, 95, 96, 97, 98, 99, 100, 101, 103, 104, 105, 106, 107, 108, 109, 110, 111, 112, 113, 114, 115, 116, 117, 118, 119, 120, 121, 122, 123…	0.7688
YIL138C	1	0.6766	0.9535	66.2645	161	45	0.0217	0.0217	0.0004	0.0016	0.0004	[10, 12, 13, 15, 20, 34, 43, 45, 50, 62, 65, 107, 110, 113, 114, 115, 122, 124, 125]	0.1180	[11, 32, 48, 74, 77, 95, 109, 116, 118, 119, 126]	0.0683	[2, 3, 4, 5, 6, 7, 9, 14, 16, 18, 19, 21, 22, 23, 24, 25, 27, 29, 30, 31, 33, 35, 36, 38, 39, 40, 41, 42, 44, 46, 47, 49, 51, 52, 53, 54, 55, 56, 57, 58, 59, 60, 61, 63, 64, 66, 67, 68, 69, 70, 71, 72, 73, 75, 76, 78, 79, 80, 81, 82, 83, 84, 85, 86, 87, 88, 89, 90, 91, 92, 93, 94, 96, 97, 98, 99, 100, 101, 102, 103, 104, 105, 106, 108, 111, 112, 117, 120, 121, 123, 127, 128, 129, 130, 131, 132, 1…	0.7826
YIL142W	1	0.6814	0.9705	82.6536	15	130	0.0171	0.0173	0.0004	0.0031	0.0004	[15, 19, 20, 21, 22, 27, 28, 33, 44, 46, 51, 56, 58, 59, 62, 71, 75, 81, 82, 97, 100, 116, 120, 121, 122, 132, 133, 160, 172, 178, 190, 191, 193, 194, 195, 301, 306, 322, 328, 342, 343, 364, 365, 366, 369, 373, 389, 392, 403, 404, 407, 408, 409, 411, 412, 417, 445, 453, 467, 474, 475, 476, 480, 497, 500, 501, 502, 517]	0.1290	[23, 42, 43, 50, 55, 57, 69, 70, 79, 99, 117, 127, 176, 188, 192, 196, 197, 464, 498, 504, 514]	0.0398	[2, 3, 4, 5, 6, 7, 8, 9, 10, 11, 12, 13, 14, 16, 17, 18, 24, 25, 26, 29, 30, 31, 32, 34, 35, 36, 37, 38, 39, 40, 41, 45, 47, 48, 49, 52, 53, 54, 60, 61, 63, 64, 65, 66, 67, 68, 72, 73, 74, 76, 77, 78, 80, 83, 84, 85, 86, 87, 88, 89, 90, 91, 92, 93, 94, 95, 96, 98, 101, 102, 103, 104, 105, 106, 107, 108, 109, 110, 111, 112, 113, 114, 115, 118, 119, 123, 124, 125, 126, 128, 129, 130, 131, 134, 135,…	0.8121
YIR012W	1	0.8701	0.9616	102.5151	175	105	0.0163	0.0162	0.0003	0.0014	0.0003	[6, 9, 11, 12, 23, 25, 26, 27, 28, 31, 32, 55, 70, 74, 75, 90, 95, 101, 102, 111, 115, 119, 126, 127, 136, 160, 161, 164, 166, 172, 178, 237, 238, 241, 242, 259, 260, 261, 262, 267, 279, 296, 298, 368, 375, 377, 380, 388, 395, 396, 400, 406, 407, 408, 409, 413, 414, 415, 421]	0.1369	[10, 17, 402]	0.0070	[2, 3, 4, 5, 8, 13, 14, 15, 16, 18, 19, 20, 21, 22, 24, 29, 30, 33, 34, 35, 36, 37, 38, 39, 40, 41, 42, 43, 44, 45, 46, 47, 48, 49, 50, 51, 52, 53, 54, 56, 57, 58, 59, 60, 61, 62, 63, 64, 65, 66, 67, 68, 69, 71, 72, 76, 77, 78, 79, 80, 81, 82, 83, 84, 85, 86, 87, 88, 89, 91, 92, 93, 94, 96, 97, 98, 99, 100, 103, 104, 105, 106, 107, 108, 109, 110, 112, 113, 114, 116, 117, 118, 120, 121, 122, 123, …	0.8260
YIR022W	1	0.7559	0.9728	95.4365	167	33	0.0144	0.0145	0.0001	0.0001	0.0001	[4, 6, 7, 8, 116, 147, 149, 152]	0.0479	[30, 114, 115, 117, 120]	0.0299	[2, 3, 5, 9, 10, 11, 12, 13, 14, 15, 16, 17, 18, 20, 21, 22, 23, 24, 25, 26, 27, 28, 32, 33, 34, 35, 36, 37, 38, 39, 40, 41, 42, 43, 44, 45, 46, 47, 48, 49, 50, 51, 52, 53, 54, 55, 56, 57, 58, 59, 60, 61, 62, 63, 64, 65, 66, 67, 68, 69, 70, 71, 72, 73, 74, 75, 76, 77, 78, 79, 82, 83, 84, 85, 86, 87, 88, 89, 90, 91, 92, 93, 95, 96, 97, 98, 99, 100, 101, 102, 103, 104, 105, 106, 108, 109, 110, 111,…	0.8623
YIR037W	1	0.8402	0.9501	86.8553	163	47	0.0209	0.0205	0.0017	0.0041	0.0017	[2, 3, 5, 6, 7, 9, 10, 15, 16, 17, 18, 19, 20, 21, 22, 24, 25, 26, 27, 33, 34, 35, 36, 39, 40, 41, 42, 50, 51, 53, 56, 60, 64, 65, 68, 69, 73, 76, 78, 85, 90, 91, 92, 93, 94, 96, 98, 100, 101, 102, 103, 104, 108, 112, 114, 119, 120, 122, 123, 124, 125, 126, 127, 128, 134, 135, 138, 139, 140, 141, 146, 162]	0.4417	[4, 14, 143]	0.0184	[8, 11, 12, 13, 23, 28, 29, 30, 31, 32, 37, 38, 43, 44, 45, 46, 47, 48, 49, 52, 54, 55, 57, 58, 59, 61, 62, 63, 66, 67, 70, 71, 72, 74, 75, 77, 79, 80, 81, 82, 83, 84, 86, 87, 88, 89, 95, 97, 99, 105, 106, 107, 109, 110, 111, 113, 115, 116, 117, 118, 121, 129, 130, 131, 132, 133, 136, 137, 142, 144, 145, 147, 148, 149, 150, 151, 152, 153, 154, 155, 156, 157, 158, 159, 160, 161, 163, 164]	0.5399
YJL001W	1	0.8402	0.9596	96.0730	215	64	0.0185	0.0186	0.0003	0.0014	0.0003	[6, 20, 29, 36, 37, 41, 42, 43, 44, 48, 49, 57, 75, 77, 78, 82, 84, 90, 98, 110, 117, 118, 139, 158, 176, 184, 185]	0.1256	[19, 21, 22, 23, 24, 25, 26, 27, 39, 40]	0.0465	[2, 3, 4, 5, 7, 8, 9, 10, 11, 12, 13, 14, 15, 16, 17, 28, 30, 31, 32, 33, 34, 35, 38, 45, 46, 47, 50, 51, 52, 53, 54, 55, 56, 58, 59, 60, 61, 62, 63, 64, 65, 66, 67, 68, 69, 70, 71, 72, 73, 74, 76, 79, 80, 81, 83, 85, 86, 87, 88, 89, 91, 92, 93, 94, 95, 96, 97, 99, 100, 101, 102, 103, 104, 105, 106, 107, 108, 109, 111, 112, 113, 114, 115, 116, 119, 120, 121, 122, 123, 124, 125, 126, 127, 128, 129…	0.8000
YJL002C	1	0.6058	0.9928	104.7480	220	68	0.0130	0.0133	0.0008	0.0009	0.0008	[88, 93, 150]	0.0063	[9, 10, 16, 18, 19, 20, 21, 22, 24, 32, 33, 87, 89, 95, 96, 97, 98, 99, 100, 101, 102, 142, 152, 155, 158, 163, 172, 180, 185, 187, 194, 196, 254, 258, 265, 270, 271, 273, 293, 296, 298, 299, 300, 301, 325, 327, 361, 362, 363, 379, 380, 399, 416, 423, 432, 434, 436, 441, 457, 467]	0.1261	[2, 3, 4, 5, 6, 7, 8, 11, 12, 13, 14, 15, 17, 23, 25, 26, 27, 28, 29, 30, 31, 34, 35, 36, 37, 38, 39, 40, 41, 42, 43, 44, 45, 46, 47, 48, 49, 50, 51, 53, 54, 55, 56, 58, 59, 60, 62, 63, 65, 66, 67, 68, 69, 70, 71, 72, 73, 74, 75, 76, 77, 78, 79, 81, 82, 83, 84, 85, 86, 90, 91, 92, 94, 103, 104, 105, 106, 107, 108, 109, 110, 111, 112, 113, 114, 115, 116, 117, 118, 119, 120, 121, 122, 123, 124, 125…	0.8130
YJL008C	1	0.8242	0.9687	98.1760	56	133	0.0158	0.0158	0.0004	0.0020	0.0004	[13, 14, 22, 23, 27, 31, 34, 35, 36, 40, 41, 42, 64, 65, 71, 73, 75, 76, 77, 79, 84, 86, 88, 89, 91, 108, 111, 112, 125, 129, 133, 139, 140, 160, 203, 206, 229, 242, 252, 255, 256, 267, 271, 274, 297, 315, 317, 320, 338, 340, 346, 354, 380, 382, 383, 384, 386, 419, 420, 431, 432, 433, 434, 436, 440, 442, 466, 468, 479, 494, 514, 557]	0.1268	[63, 413]	0.0035	[2, 4, 5, 6, 7, 8, 9, 10, 11, 15, 16, 17, 18, 19, 20, 21, 24, 25, 26, 28, 29, 30, 32, 33, 37, 38, 39, 43, 44, 45, 46, 47, 48, 49, 50, 51, 52, 53, 54, 55, 56, 57, 58, 59, 60, 61, 62, 66, 67, 68, 69, 70, 72, 74, 78, 80, 81, 82, 83, 85, 87, 90, 92, 93, 94, 95, 96, 97, 98, 99, 100, 101, 102, 103, 104, 105, 106, 107, 109, 110, 113, 114, 115, 116, 117, 118, 119, 120, 121, 122, 123, 124, 126, 127, 128, …	0.8327
YJL012C	1	0.6284	0.9148	91.3610	209	144	0.0158	0.0152	0.0221	0.0275	0.0221	[10, 11, 17, 33, 83, 131, 150, 183, 188, 191, 204, 205, 207, 236, 237, 238, 243, 252, 257, 258, 260, 316, 324, 346, 358, 366, 369, 382, 398, 402, 429, 498, 499, 500, 501, 503, 504, 507, 524, 525, 527, 544, 545, 546, 550, 570, 573, 576, 582, 588, 600, 607]	0.0721	[6, 7, 8, 9, 12, 13, 15, 16, 18, 22, 24, 25, 34, 67, 87, 90, 91, 114, 134, 182, 189, 202, 203, 209, 239, 240, 241, 242, 244, 245, 246, 247, 248, 249, 250, 251, 253, 254, 255, 256, 259, 274, 275, 292, 308, 362, 373, 374, 399, 478, 491, 492, 493, 494, 495, 496, 502, 533, 543, 547, 549, 562, 571, 580, 581, 584, 585, 587, 589, 590, 591, 592, 593, 594, 595, 596, 599, 601, 602, 606, 682, 684]	0.1137	[2, 3, 4, 5, 14, 19, 20, 21, 23, 26, 27, 28, 29, 30, 31, 32, 35, 36, 37, 38, 39, 40, 41, 42, 43, 44, 45, 46, 47, 48, 49, 50, 51, 52, 53, 54, 55, 56, 57, 58, 59, 60, 61, 62, 63, 64, 65, 66, 68, 69, 70, 71, 72, 73, 74, 75, 76, 77, 78, 79, 80, 81, 82, 84, 85, 86, 88, 89, 92, 93, 94, 95, 96, 97, 98, 99, 100, 101, 102, 103, 104, 105, 106, 107, 108, 109, 110, 111, 112, 113, 115, 116, 117, 118, 119, 120…	0.7656
YJL014W	1	0.7630	0.9686	79.6671	22	151	0.0177	0.0178	0.0014	0.0059	0.0014	[4, 11, 16, 17, 18, 19, 20, 22, 28, 29, 31, 32, 40, 58, 59, 61, 70, 77, 78, 79, 81, 83, 84, 92, 100, 118, 119, 121, 122, 123, 127, 133, 138, 154, 185, 198, 199, 200, 217, 229, 231, 232, 245, 254, 256, 257, 258, 259, 260, 293, 294, 302, 306, 314, 317, 329, 332, 348, 370, 376, 378, 392, 402, 439, 441, 443, 446, 450, 453, 454, 459, 464, 467, 475, 478, 479, 482, 494, 515, 518, 520]	0.1517	[21, 23, 24, 27, 34, 66, 72, 295, 307, 449, 455, 469, 470, 471, 480, 481, 483]	0.0318	[2, 3, 5, 6, 7, 8, 9, 10, 12, 13, 14, 15, 25, 26, 30, 33, 35, 36, 37, 38, 39, 41, 42, 43, 44, 45, 46, 47, 48, 49, 50, 51, 52, 53, 54, 55, 56, 57, 60, 62, 63, 64, 65, 67, 68, 69, 71, 73, 74, 75, 76, 80, 82, 85, 86, 87, 88, 89, 90, 91, 93, 94, 95, 96, 97, 98, 99, 101, 102, 103, 104, 105, 106, 107, 108, 109, 110, 111, 112, 114, 116, 120, 124, 125, 126, 128, 129, 130, 131, 132, 134, 135, 136, 137, 13…	0.7884
[truncated: 543 more rows]
