# Supplementary material for: Inferring efficiency of translation initiation and elongation from ribosome profiling
Source: Nucleic Acids Res. 2020 Aug 21;48(17):9478–90. doi: 10.1093/nar/gkaa678 (PMC7515720; doi:10.1093/nar/gkaa678)
Supplement: gkaa678_Supplemental_Files [file gkaa678_supplemental_files.zip › SupplementaryFile3.tsv]

############################################################
# Supplementary Table for the Guydosh dataset.
############################################################
	optimised	TIE	mean TEE	mean kappa	gene length	N	Mean experimental density	Mean th. density	S	S_MF	S_opt	codons kappa=-1	fraction codons kappa=-1	codons kappa=-2	fraction codons kappa=-2	codons passing QC	fraction codons passing QC
YAL003W	1	0.8066	0.9422	50.9591	206	103	0.0250	0.0258	0.0031	0.0098	0.0031	[7, 10, 11, 14, 15, 16, 17, 19, 20, 24, 36, 40, 44, 45, 46, 52, 53, 59, 62, 64, 71, 75, 86, 93, 94, 107, 110, 114, 119, 120, 121, 123, 124, 125, 131, 132, 135, 143, 144, 146, 149, 158, 167, 169, 182]	0.2184	[12, 13, 18, 21, 22, 23, 25, 26, 27, 28, 29, 30, 31, 32, 33, 34, 37, 54, 58, 95, 96, 97, 98, 99, 100, 101, 102, 103, 104, 105, 106, 109, 112, 113, 115, 116, 117, 118, 138, 155, 171, 176]	0.2039	[2, 4, 6, 8, 9, 35, 38, 39, 41, 42, 43, 47, 48, 49, 50, 51, 55, 56, 57, 60, 61, 63, 65, 66, 67, 68, 69, 70, 72, 73, 74, 76, 77, 78, 79, 80, 81, 82, 83, 84, 85, 87, 88, 89, 90, 91, 92, 108, 111, 122, 126, 127, 128, 129, 130, 133, 134, 136, 137, 139, 140, 141, 142, 145, 147, 148, 150, 151, 152, 153, 154, 156, 157, 159, 160, 161, 162, 163, 164, 165, 166, 168, 170, 172, 173, 174, 175, 177, 178, 179, …	0.5534
YAL012W	1	0.8614	0.8766	90.4959	138	148	0.0212	0.0210	0.0178	0.0302	0.0178	[2, 3, 4, 5, 6, 7, 8, 9, 10, 11, 12, 13, 14, 17, 20, 21, 22, 24, 35, 38, 39, 40, 42, 44, 45, 46, 47, 48, 49, 51, 55, 56, 57, 58, 59, 60, 61, 66, 67, 69, 74, 80, 84, 86, 87, 89, 90, 93, 94, 95, 96, 99, 101, 102, 104, 105, 106, 109, 110, 111, 112, 113, 115, 116, 118, 119, 120, 122, 123, 124, 125, 126, 127, 129, 130, 131, 132, 133, 135, 136, 137, 138, 139, 140, 141, 142, 144, 145, 146, 147, 149, 150…	0.7335	[15, 16, 18, 23, 25, 26, 27, 28, 29, 33, 34, 36, 52, 53, 54, 62, 63, 64, 65, 68, 70, 71, 72, 73, 75, 76, 81, 82, 83, 85, 88, 97, 148, 153, 272, 338, 339, 345, 365, 366, 371, 372, 375]	0.1091	[19, 30, 31, 32, 37, 41, 43, 50, 77, 78, 79, 91, 92, 98, 100, 103, 107, 108, 114, 117, 121, 128, 134, 143, 152, 154, 156, 158, 159, 161, 163, 164, 182, 196, 198, 216, 217, 225, 231, 236, 239, 242, 276, 279, 283, 285, 292, 308, 322, 325, 337, 340, 355, 376, 380]	0.1396
YAL038W	1	0.7922	0.9213	93.9303	244	112	0.0160	0.0155	0.0108	0.0182	0.0108	[2, 3, 5, 6, 9, 10, 11, 12, 13, 14, 15, 16, 18, 20, 21, 22, 23, 24, 25, 26, 27, 28, 29, 31, 34, 35, 38, 39, 40, 41, 42, 43, 44, 45, 46, 47, 48, 49, 51, 53, 54, 56, 57, 59, 61, 62, 63, 65, 66, 67, 68, 69, 71, 72, 73, 76, 78, 81, 82, 83, 85, 86, 87, 88, 89, 90, 91, 92, 97, 98, 99, 100, 104, 105, 107, 108, 109, 110, 112, 113, 114, 115, 116, 117, 118, 119, 120, 121, 122, 123, 124, 125, 126, 127, 128,…	0.8760	[4, 7, 8, 19, 36, 55, 60, 64, 70, 74]	0.0200	[17, 30, 50, 52, 58, 75, 77, 79, 80, 84, 93, 94, 95, 96, 101, 102, 103, 106, 111, 140, 141, 148, 153, 175, 179, 183, 196, 198, 214, 258, 268, 300, 301, 306, 357, 365, 418, 420, 425, 426, 448, 451, 458, 477]	0.0880
YAL044C	1	0.8011	0.9316	36.1051	170	89	0.0243	0.0247	0.0101	0.0266	0.0101	[2, 4, 5, 6, 7, 8, 9, 10, 11, 19, 20, 24, 35, 36, 37, 41, 42, 43, 46, 47, 48, 49, 51, 52, 53, 54, 55, 56, 58, 59, 60, 61, 62, 64, 65, 66, 67, 69, 70, 71, 72, 73, 74, 75, 77, 78, 79, 80, 81, 82, 84, 87, 89, 90, 91, 93, 94, 97, 98, 99, 100, 101, 102, 103, 105, 107, 108, 109, 110, 111, 112, 113, 115, 117, 118, 119, 121, 122, 123, 124, 125, 126, 128, 129, 130, 132, 134, 135, 136, 137, 138, 139, 140, …	0.7235	[3, 13, 14, 15, 16, 17, 18, 21, 22, 23, 25, 26, 27, 28, 29, 30, 31, 33, 34, 38, 39, 40, 45, 63, 95]	0.1471	[12, 32, 44, 50, 57, 76, 83, 85, 86, 92, 96, 104, 106, 114, 116, 120, 127, 131, 133, 147]	0.1176
YBL002W	1	0.6570	0.8582	55.4921	131	87	0.0236	0.0251	0.0653	0.1258	0.0653	[18, 19, 25, 29, 32, 35, 40, 45, 51, 56, 60, 62, 63, 66, 83, 87, 90, 105]	0.1374	[3, 5, 11, 13, 17, 20, 22, 26, 27, 28, 33, 38, 41, 42, 43, 46, 48, 49, 50, 52, 53, 54, 55, 57, 59, 65, 67, 69, 70, 71, 72, 73, 74, 75, 76, 77, 79, 80, 81, 82, 84, 85, 86, 89, 91, 92, 93, 94, 95, 96, 99, 102, 107, 108, 112, 113, 114, 119, 121, 122]	0.4580	[2, 4, 6, 7, 8, 9, 10, 12, 14, 15, 16, 21, 23, 24, 30, 31, 36, 37, 39, 44, 47, 58, 61, 64, 78, 88, 97, 98, 100, 101, 103, 104, 106, 109, 110, 111, 115, 116, 117, 118, 120, 123, 124, 125, 126, 127, 128, 129, 130, 131, 132]	0.3893
YBL030C	1	0.8496	0.9611	105.3415	62	92	0.0187	0.0186	0.0053	0.0114	0.0053	[3, 5, 7, 8, 9, 10, 16, 25, 30, 33, 34, 35, 36, 42, 43, 50, 51, 53, 58, 62, 64, 68, 69, 71, 74, 75, 76, 78, 81, 87, 91, 94, 95, 98, 99, 103, 106, 108, 110, 114, 122, 123, 124, 125, 126, 128, 129, 130, 135, 136, 137, 139, 140, 141, 142, 143, 145, 154, 155, 159, 163, 170, 173, 174, 176, 179, 180, 182, 184, 186, 188, 190, 191, 192, 194, 195, 196, 197, 198, 201, 202, 206, 207, 208, 209, 210, 213, 214…	0.3868	[4, 11, 13, 14, 17, 19, 20, 21, 22, 23, 24, 26, 27, 146, 148]	0.0472	[2, 6, 12, 15, 18, 28, 29, 31, 32, 37, 38, 39, 40, 41, 44, 45, 46, 47, 48, 52, 54, 55, 56, 57, 59, 60, 61, 63, 65, 66, 67, 70, 72, 73, 77, 79, 80, 83, 84, 85, 86, 88, 89, 90, 92, 93, 96, 97, 100, 101, 102, 104, 105, 107, 109, 112, 113, 115, 116, 117, 118, 119, 120, 121, 127, 131, 132, 133, 138, 147, 149, 151, 152, 153, 156, 157, 158, 160, 161, 162, 164, 165, 166, 167, 168, 169, 171, 172, 175, 177…	0.5283
YBL041W	1	0.7948	0.8281	159.0339	241	84	0.0199	0.0194	0.0104	0.0153	0.0104	[2, 3, 4, 5, 6, 7, 8, 10, 11, 15, 18, 19, 20, 21, 22, 23, 24, 25, 26, 27, 28, 29, 30, 31, 32, 33, 34, 35, 36, 37, 38, 39, 40, 41, 43, 44, 45, 46, 47, 53, 54, 55, 57, 60, 61, 62, 63, 64, 65, 66, 67, 68, 70, 71, 72, 73, 74, 75, 76, 77, 78, 79, 80, 81, 82, 83, 84, 86, 88, 89, 90, 91, 93, 94, 95, 97, 98, 99, 100, 101, 102, 104, 105, 106, 108, 109, 110, 111, 112, 113, 114, 115, 116, 117, 118, 121, 122…	0.8797	[9, 12, 13, 14, 16, 17, 42, 48, 49, 50, 51, 52, 119]	0.0539	[56, 58, 59, 69, 85, 87, 92, 96, 107, 120, 123, 124, 125, 126, 165]	0.0622
YBL099W	1	0.9419	0.9708	104.6887	33	159	0.0140	0.0140	0.0050	0.0114	0.0050	[4, 5, 6, 7, 10, 11, 12, 13, 14, 15, 16, 17, 18, 19, 21, 25, 27, 31, 32, 33, 35, 42, 43, 44, 49, 52, 57, 63, 64, 65, 66, 70, 73, 77, 78, 81, 82, 86, 87, 88, 89, 91, 94, 96, 97, 99, 100, 101, 102, 103, 104, 111, 120, 126, 127, 128, 129, 131, 133, 135, 137, 139, 142, 143, 144, 145, 146, 147, 152, 155, 157, 159, 160, 161, 162, 165, 166, 168, 169, 172, 173, 174, 175, 176, 177, 178, 179, 181, 182, 184…	0.4349	[50, 56, 59, 60, 61, 62, 67, 69, 72, 75, 79, 80, 83, 84, 85, 105, 113, 114, 116, 121, 124, 125, 130, 287, 297, 306]	0.0477	[20, 22, 23, 24, 26, 29, 30, 34, 36, 37, 38, 39, 40, 41, 45, 46, 48, 53, 54, 55, 58, 68, 71, 74, 76, 90, 92, 93, 95, 98, 106, 107, 108, 109, 110, 112, 115, 117, 118, 122, 123, 132, 134, 136, 138, 140, 141, 149, 150, 151, 153, 154, 156, 163, 164, 170, 171, 180, 183, 187, 189, 190, 191, 192, 193, 204, 205, 207, 208, 209, 210, 211, 213, 215, 217, 221, 222, 226, 227, 228, 230, 235, 236, 239, 241, 243…	0.3615
YBR011C	1	0.6088	0.7738	91.4222	31	112	0.0204	0.0176	0.0652	0.2103	0.0652	[47, 48, 64, 76, 77, 83, 85, 114, 157, 188, 191, 243]	0.0418	[4, 5, 9, 10, 11, 13, 14, 15, 16, 17, 19, 20, 21, 22, 23, 24, 26, 28, 29, 30, 31, 32, 34, 38, 39, 42, 45, 46, 49, 50, 51, 52, 53, 54, 55, 56, 57, 58, 59, 60, 61, 62, 63, 65, 66, 67, 68, 69, 70, 71, 73, 75, 78, 80, 81, 82, 84, 86, 87, 88, 89, 90, 94, 99, 100, 101, 102, 103, 104, 105, 106, 107, 109, 110, 118, 156, 158, 159, 162, 174, 177, 180, 181, 182, 184, 185, 187, 189, 190, 201, 227, 244, 258, …	0.3449	[2, 3, 6, 7, 8, 12, 18, 25, 27, 33, 35, 36, 37, 40, 41, 43, 44, 72, 74, 79, 91, 92, 93, 95, 96, 97, 98, 108, 111, 112, 113, 115, 116, 117, 119, 120, 121, 122, 123, 124, 125, 126, 127, 128, 129, 130, 131, 132, 133, 134, 136, 137, 138, 139, 140, 141, 142, 143, 144, 145, 146, 148, 149, 150, 151, 152, 153, 154, 155, 160, 161, 163, 164, 165, 166, 167, 168, 169, 170, 171, 172, 173, 175, 176, 178, 179, …	0.5889
YBR016W	1	0.9082	0.9389	117.2549	128	62	0.0219	0.0227	0.0012	0.0049	0.0012	[4, 6, 8, 10, 26, 27, 29, 30, 33, 34, 40, 41, 51, 52, 54, 55, 56, 63, 69, 71, 72, 73, 87, 91]	0.1875	[7, 11, 12, 13, 14, 15, 16, 17, 18, 19, 21, 22, 25, 28, 39, 59, 62, 65, 66, 67, 68, 70]	0.1719	[2, 3, 5, 9, 20, 23, 24, 31, 32, 35, 36, 37, 38, 42, 43, 44, 45, 46, 47, 48, 49, 50, 53, 57, 58, 60, 61, 64, 74, 75, 76, 77, 78, 79, 80, 81, 82, 83, 84, 85, 86, 88, 89, 90, 92, 93, 94, 95, 96, 97, 98, 99, 100, 101, 102, 103, 104, 105, 106, 107, 108, 109, 110, 111, 112, 113, 114, 115, 117, 118, 119, 120, 121, 122, 123, 124, 125, 126, 127, 128, 129]	0.6328
YBR025C	1	0.8243	0.9720	89.3238	138	116	0.0170	0.0173	0.0044	0.0119	0.0044	[8, 11, 15, 20, 29, 30, 34, 43, 44, 48, 50, 53, 54, 58, 59, 61, 62, 63, 64, 65, 66, 67, 68, 69, 70, 72, 83, 91, 97, 98, 103, 108, 129, 131, 157, 159, 191, 194, 195, 218, 237, 241, 246, 251, 252, 259, 269, 270, 272, 279, 286, 287, 291, 293, 298, 300, 302, 307, 308, 314, 315, 318, 319, 322, 323, 340, 345, 346, 347, 354, 356, 368, 378, 380, 382, 383, 385]	0.1954	[9, 13, 14, 19, 22, 23, 25, 26, 28, 32, 35, 36, 37, 38, 41, 42, 49, 51, 52, 343, 355]	0.0533	[2, 3, 4, 5, 6, 7, 10, 12, 16, 17, 18, 21, 24, 27, 31, 33, 39, 40, 45, 46, 47, 55, 56, 57, 60, 71, 73, 74, 75, 76, 77, 78, 79, 80, 81, 82, 84, 85, 86, 87, 88, 89, 90, 92, 93, 94, 95, 96, 99, 100, 101, 102, 104, 105, 106, 107, 109, 110, 111, 112, 113, 114, 115, 116, 117, 118, 119, 120, 121, 122, 123, 124, 125, 126, 127, 128, 130, 132, 133, 134, 135, 136, 137, 138, 139, 140, 141, 142, 143, 144, 146…	0.6650
YBR078W	1	0.9344	0.9513	115.3907	173	126	0.0152	0.0154	0.0005	0.0017	0.0005	[5, 7, 21, 22, 23, 24, 25, 28, 29, 31, 32, 55, 60, 74, 94, 95, 98, 101, 105, 119, 120, 129, 139, 140, 143, 146, 163, 166, 169, 170, 174, 181, 182, 187, 189, 192, 196, 197, 212, 213, 214, 233, 236, 237, 243, 244, 248, 254, 256, 257, 258, 260, 278, 279, 280, 291, 295, 296, 298, 301, 302, 307, 308, 310, 313, 314, 335, 336, 337, 346, 353, 358, 359, 372, 375, 379, 399, 400, 402, 406, 411, 412, 414]	0.1935	[14, 18, 19, 20, 26, 48, 49, 50, 51, 52, 56, 165, 168, 245, 247, 251, 393, 395]	0.0420	[2, 3, 4, 6, 8, 9, 11, 12, 13, 15, 16, 17, 27, 30, 33, 34, 35, 36, 37, 38, 39, 40, 41, 42, 43, 44, 45, 46, 47, 53, 54, 57, 58, 59, 61, 62, 63, 64, 65, 66, 67, 68, 69, 70, 71, 72, 73, 75, 76, 77, 78, 79, 80, 81, 82, 83, 84, 85, 86, 87, 88, 89, 90, 91, 92, 93, 96, 97, 99, 100, 102, 103, 104, 106, 107, 108, 109, 110, 111, 112, 113, 114, 115, 116, 117, 118, 121, 122, 123, 124, 125, 126, 127, 128, 130…	0.7086
YBR082C	1	0.9164	0.9272	76.9074	148	79	0.0241	0.0251	0.0034	0.0132	0.0034	[6, 7, 8, 10, 11, 27, 36, 38, 40, 44, 47, 48, 54, 55, 56, 63, 65, 66, 70, 71, 74, 78, 83, 86, 88, 99, 110, 116, 120, 121, 122, 123, 125, 126, 127, 132, 134, 135, 137, 138, 139]	0.2770	[12, 13, 14, 15, 16, 17, 18, 19, 20, 21, 22, 23, 25, 26, 28, 29, 31, 32, 33, 34, 35, 37, 39, 41, 106, 107, 108, 109, 111, 112, 113, 124, 128, 129]	0.2297	[2, 5, 9, 24, 30, 42, 43, 45, 46, 49, 50, 51, 52, 53, 57, 58, 59, 60, 61, 62, 64, 67, 68, 69, 72, 73, 75, 76, 77, 79, 80, 81, 82, 84, 85, 87, 89, 90, 91, 92, 93, 94, 95, 96, 97, 98, 100, 101, 102, 103, 104, 105, 114, 115, 117, 118, 119, 131, 133, 136, 140, 141, 142, 143, 144, 145, 146, 147, 148, 149]	0.4730
YBR106W	1	0.7893	0.9660	76.7380	188	145	0.0187	0.0188	0.0006	0.0025	0.0006	[2, 4, 9, 16, 17, 18, 19, 20, 22, 23, 24, 26, 28, 29, 30, 32, 36, 39, 40, 43, 46, 49, 50, 56, 58, 59, 60, 64, 67, 71, 72, 73, 74, 76, 78, 79, 80, 89, 90, 96, 99, 101, 107, 112, 113, 114, 115, 116, 120, 125, 128, 130, 134, 135, 137, 147, 150, 153, 156, 170, 174, 175, 178, 179, 180, 184, 186]	0.3564	[5, 6, 7, 8, 10, 11, 13, 14, 155, 171, 177]	0.0585	[3, 12, 15, 21, 25, 27, 33, 34, 35, 37, 38, 41, 42, 44, 45, 47, 48, 51, 52, 53, 54, 55, 57, 61, 62, 63, 66, 68, 69, 70, 75, 77, 81, 82, 83, 84, 85, 86, 87, 91, 92, 93, 94, 95, 97, 98, 100, 103, 104, 105, 106, 108, 109, 110, 111, 117, 118, 119, 122, 123, 124, 126, 127, 129, 131, 132, 133, 136, 138, 139, 140, 141, 142, 143, 144, 145, 146, 148, 149, 151, 152, 157, 158, 159, 160, 161, 162, 163, 164, …	0.5479
YBR109C	1	0.9259	0.9150	64.0028	147	102	0.0255	0.0272	0.0032	0.0249	0.0032	[3, 4, 5, 6, 7, 8, 9, 10, 13, 14, 16, 28, 31, 32, 36, 37, 38, 39, 43, 44, 46, 55, 72, 87, 88, 103, 105, 106, 111, 117, 118, 121, 122, 123, 125, 126, 127, 128, 129, 135, 136, 138, 146]	0.2925	[12, 18, 21, 27, 29, 30, 45, 52, 53, 61, 62, 63, 65, 66, 67, 68, 69, 70, 71, 74, 75, 76, 77, 78, 79, 80, 81, 82, 83, 84, 85, 86, 91, 92, 93, 94, 95, 100, 101, 104, 107, 108, 110, 112, 114, 115]	0.3129	[2, 11, 15, 17, 19, 20, 22, 23, 24, 25, 26, 33, 34, 35, 40, 41, 42, 47, 48, 49, 50, 51, 54, 56, 57, 58, 59, 60, 64, 73, 89, 90, 96, 97, 98, 99, 102, 109, 113, 116, 119, 120, 124, 130, 131, 132, 133, 134, 137, 139, 140, 141, 142, 144, 145, 147, 148]	0.3878
YBR127C	1	0.8497	0.9101	95.0909	5	164	0.0179	0.0176	0.0105	0.0125	0.0105	[2, 7, 8, 9, 11, 13, 14, 15, 16, 17, 20, 21, 23, 24, 25, 26, 28, 29, 30, 33, 34, 35, 36, 37, 38, 39, 40, 41, 45, 47, 52, 53, 57, 59, 60, 61, 62, 63, 64, 65, 67, 69, 72, 74, 75, 76, 77, 78, 79, 80, 81, 82, 84, 89, 92, 95, 96, 98, 99, 100, 101, 102, 103, 104, 106, 107, 109, 110, 111, 112, 113, 114, 115, 116, 119, 120, 121, 123, 124, 125, 126, 127, 129, 131, 133, 136, 139, 140, 141, 142, 143, 145, 1…	0.8008	[3, 4, 5, 6, 10, 12, 18, 19, 22, 32, 42, 46, 49, 68, 87, 97, 108, 135, 241, 488, 498]	0.0406	[27, 31, 43, 44, 48, 50, 51, 54, 55, 56, 58, 66, 70, 71, 73, 83, 85, 86, 88, 90, 91, 93, 94, 105, 117, 118, 122, 128, 130, 132, 134, 137, 138, 144, 147, 148, 149, 161, 170, 173, 182, 183, 185, 189, 191, 194, 195, 208, 212, 214, 216, 219, 220, 225, 229, 234, 251, 253, 256, 259, 260, 261, 268, 279, 329, 373, 379, 461]	0.1315
YBR154C	1	0.9218	0.9386	65.7571	215	86	0.0201	0.0204	0.0011	0.0037	0.0011	[5, 7, 8, 9, 10, 11, 12, 14, 25, 36, 37, 43, 49, 51, 56, 58, 63, 68, 70, 72, 75, 76, 77, 78, 79, 80, 82, 83, 99, 106, 114, 119, 121, 122, 127, 132, 137, 146, 162, 165, 166, 168, 169, 171, 172, 173, 176, 187, 188, 199, 201, 202]	0.2419	[16, 22, 26, 30, 31, 32, 35, 41, 57, 67, 117, 159]	0.0558	[2, 4, 6, 15, 17, 18, 19, 20, 21, 23, 24, 27, 28, 34, 38, 39, 40, 42, 44, 45, 46, 47, 48, 50, 52, 53, 54, 55, 59, 60, 61, 62, 64, 65, 66, 69, 71, 73, 74, 81, 84, 85, 86, 87, 88, 89, 90, 92, 93, 98, 105, 109, 110, 111, 115, 116, 118, 120, 123, 124, 125, 126, 128, 129, 130, 131, 133, 134, 135, 136, 138, 140, 141, 142, 143, 144, 145, 147, 148, 149, 150, 151, 152, 153, 154, 155, 156, 157, 158, 160, 1…	0.5767
YBR162C	1	0.9085	0.9692	100.6526	199	156	0.0158	0.0162	0.0131	0.0180	0.0131	[8, 9, 10, 11, 13, 22, 23, 27, 28, 29, 31, 35, 38, 40, 42, 43, 44, 46, 49, 53, 54, 61, 62, 63, 64, 74, 75, 77, 78, 79, 80, 81, 82, 89, 95, 97, 99, 113, 115, 116, 118, 122, 124, 128, 129, 130, 131, 141, 144, 146, 147, 150, 152, 153, 154, 159, 166, 168, 173, 174, 177, 181, 182, 187, 188, 193, 208, 211, 212, 213, 214, 215, 216, 217, 219, 220, 222, 223, 228, 230, 231, 234, 235, 237, 238, 240, 242, 24…	0.3209	[4, 5, 12, 15, 16, 17, 21, 26, 30, 257, 275, 281, 285, 286, 288, 289, 290, 291, 294, 295, 296, 297, 302, 303, 304, 305, 306, 309, 312, 314, 315, 322, 352, 358, 365, 368, 375, 377, 378, 379]	0.0879	[3, 6, 7, 14, 18, 19, 20, 24, 25, 32, 33, 34, 36, 37, 39, 41, 45, 47, 48, 50, 51, 52, 55, 56, 57, 59, 60, 65, 67, 68, 69, 71, 72, 73, 83, 84, 85, 86, 87, 88, 90, 91, 92, 94, 96, 100, 105, 106, 107, 109, 117, 119, 120, 121, 123, 125, 126, 127, 132, 133, 134, 135, 136, 137, 138, 139, 140, 145, 148, 149, 151, 155, 156, 157, 158, 160, 161, 162, 163, 164, 167, 169, 171, 172, 176, 179, 180, 183, 184, 1…	0.4769
YBR173C	1	0.7525	0.8813	63.3381	148	89	0.0278	0.0288	0.0115	0.0321	0.0115	[2, 3, 4, 5, 6, 7, 8, 9, 10, 11, 13, 21, 41, 42, 51, 53, 54, 55, 56, 57, 58, 59, 60, 61, 62, 63, 64, 65, 67, 68, 69, 70, 71, 72, 73, 74, 75, 76, 78, 79, 80, 81, 82, 84, 85, 86, 87, 88, 91, 92, 93, 96, 97, 101, 103, 104, 105, 106, 107, 108, 111, 112, 113, 114, 116, 117, 118, 119, 120, 121, 122, 124, 125, 126, 127, 128, 129, 130, 131, 132, 133, 134, 135, 136, 137, 138, 139, 140, 141, 142, 143, 144,…	0.6554	[12, 14, 16, 17, 18, 20, 22, 23, 24, 25, 26, 29, 30, 31, 32, 33, 34, 35, 37, 38, 39, 43, 44, 45, 46, 47, 48, 50, 52, 90, 94, 95, 99, 100, 123]	0.2365	[15, 19, 27, 28, 36, 40, 49, 66, 77, 83, 89, 98, 102, 109, 110, 115]	0.1081
YBR189W	1	0.8798	0.7934	79.5238	195	95	0.0210	0.0219	0.0138	0.0356	0.0138	[4, 6, 8, 10, 11, 14, 41, 43, 44, 45, 46, 47, 48, 49, 50, 51, 53, 54, 55, 56, 58, 59, 60, 61, 63, 64, 73, 77, 78, 79, 80, 81, 82, 83, 84, 86, 87, 88, 89, 90, 91, 93, 94, 95, 96, 97, 98, 99, 100, 101, 102, 103, 104, 105, 106, 107, 108, 109, 110, 111, 112, 114, 116, 117, 118, 119, 120, 121, 122, 123, 124, 125, 126, 127, 128, 129, 130, 131, 132, 133, 134, 135, 136, 137, 138, 139, 141, 142, 143, 144,…	0.7077	[2, 3, 5, 7, 9, 12, 13, 15, 16, 17, 18, 19, 20, 21, 22, 23, 24, 25, 26, 27, 28, 29, 30, 31, 32, 33, 34, 35, 36, 37, 38, 40, 65, 66, 67, 68, 69, 70, 71, 72, 140]	0.2103	[39, 42, 52, 57, 62, 74, 75, 76, 85, 92, 113, 115, 179, 180, 181]	0.0769
YBR196C	1	0.7470	0.8377	169.4458	42	176	0.0185	0.0171	0.1116	0.1776	0.1116	[2, 3, 4, 5, 6, 9, 10, 11, 12, 15, 20, 21, 22, 24, 27, 28, 29, 30, 31, 32, 33, 37, 38, 41, 42, 43, 44, 45, 46, 47, 48, 49, 51, 52, 53, 54, 55, 56, 57, 58, 59, 60, 61, 62, 63, 64, 66, 67, 68, 69, 70, 71, 72, 73, 74, 75, 76, 77, 78, 79, 80, 81, 82, 83, 84, 86, 87, 88, 90, 91, 92, 94, 95, 97, 98, 99, 100, 101, 102, 103, 104, 105, 106, 107, 108, 109, 110, 111, 112, 113, 114, 115, 116, 117, 118, 119, …	0.8953	[7, 8, 13, 14, 16, 17, 18, 19, 34, 35, 36, 50, 85, 96, 159, 162, 163, 164, 179, 273, 350, 352, 353, 377, 475, 485, 495, 502, 505, 515, 517, 522, 524, 525, 526, 532, 534, 535, 545]	0.0704	[23, 25, 26, 39, 40, 65, 89, 93, 125, 132, 178, 237, 274, 476, 496, 501]	0.0289
YBR221C	1	0.7467	0.9727	95.3672	110	101	0.0146	0.0148	0.0018	0.0058	0.0018	[3, 10, 11, 15, 18, 23, 30, 32, 33, 37, 48, 60, 66, 72, 76, 88, 96, 104, 105, 111, 118, 123, 124, 127, 133, 140, 143, 157, 169, 173, 189, 190, 208, 216, 219, 251, 252, 254, 256, 258, 293, 298, 300, 311, 316, 324, 325, 328, 330, 331, 332, 340, 344, 345, 346, 347]	0.1530	[31, 35, 53, 57, 58, 59, 61, 62, 63, 64, 68, 77, 103, 112, 113, 114, 115, 121, 122, 135, 141, 167, 207, 282, 348]	0.0683	[2, 4, 6, 7, 12, 13, 14, 16, 17, 19, 20, 21, 22, 24, 25, 26, 27, 28, 29, 34, 36, 38, 39, 40, 41, 42, 43, 44, 45, 46, 47, 49, 50, 51, 52, 54, 55, 65, 67, 69, 70, 71, 73, 74, 75, 78, 79, 80, 81, 82, 83, 84, 85, 86, 87, 91, 93, 94, 97, 98, 99, 100, 101, 102, 106, 107, 108, 109, 110, 116, 117, 119, 120, 125, 126, 128, 129, 130, 131, 132, 134, 136, 137, 138, 139, 142, 144, 145, 146, 147, 148, 149, 150…	0.6366
YBR249C	1	0.8078	0.8594	86.3642	114	134	0.0180	0.0173	0.0220	0.0958	0.0220	[2, 3, 4, 5, 6, 7, 8, 9, 10, 11, 12, 14, 15, 23, 24, 26, 29, 30, 31, 32, 33, 34, 35, 37, 38, 41, 42, 43, 44, 46, 47, 48, 49, 50, 52, 53, 54, 61, 62, 64, 65, 67, 68, 71, 72, 73, 75, 76, 77, 81, 82, 83, 84, 85, 87, 90, 92, 93, 94, 96, 97, 99, 102, 103, 104, 106, 109, 110, 111, 112, 113, 114, 115, 116, 118, 119, 120, 121, 122, 124, 125, 126, 127, 128, 129, 130, 132, 133, 134, 135, 136, 137, 138, 139…	0.8622	[16, 17, 18, 19, 20, 21, 25, 28, 51, 56, 58, 59, 60, 69, 70, 78, 79, 80, 88, 89, 91, 95, 98, 101, 105, 107, 108, 117]	0.0757	[27, 36, 39, 40, 45, 55, 57, 63, 66, 74, 86, 100, 131, 184, 201, 233, 283, 313]	0.0486
YBR286W	1	0.8678	0.9758	95.3771	25	213	0.0166	0.0169	0.0141	0.0292	0.0141	[3, 8, 9, 10, 11, 14, 15, 16, 19, 20, 21, 22, 23, 24, 25, 27, 28, 31, 33, 34, 35, 37, 42, 43, 46, 47, 50, 51, 62, 75, 76, 82, 83, 92, 94, 95, 96, 110, 111, 116, 117, 118, 119, 120, 123, 124, 125, 131, 132, 137, 142, 144, 146, 150, 151, 158, 161, 162, 164, 168, 169, 172, 173, 179, 181, 182, 185, 187, 192, 195, 200, 203, 204, 206, 214, 222, 225, 227, 229, 232, 233, 234, 235, 236, 239, 241, 242, 245…	0.3426	[7, 13, 17, 70, 71, 73, 74, 77, 79, 84, 261, 265, 275, 276, 277, 280, 281, 282, 283, 290, 291, 292, 293, 294, 295, 297, 300, 301, 302, 303, 304, 305, 309, 310]	0.0633	[6, 12, 18, 26, 29, 30, 32, 36, 38, 39, 40, 41, 45, 48, 49, 52, 53, 54, 56, 57, 58, 59, 60, 61, 63, 64, 65, 66, 67, 68, 69, 72, 78, 80, 81, 85, 86, 87, 88, 89, 90, 91, 93, 97, 98, 99, 100, 101, 102, 103, 104, 105, 106, 108, 109, 112, 113, 114, 115, 121, 122, 126, 127, 128, 129, 130, 133, 134, 135, 138, 140, 141, 143, 145, 147, 152, 153, 154, 155, 156, 157, 159, 160, 165, 166, 167, 170, 171, 174, …	0.5009
YCL009C	1	0.9564	0.9726	148.7595	53	60	0.0088	0.0089	0.0000	0.0002	0.0000	[4, 5, 8, 11, 14, 19, 20, 30, 31, 46, 64, 65, 66, 68, 123, 135, 136, 137, 156, 161, 175, 199, 226, 243, 248, 251, 260]	0.0874	[12, 13, 17, 49, 80]	0.0162	[3, 7, 9, 15, 21, 22, 23, 24, 25, 26, 27, 28, 29, 32, 33, 34, 35, 36, 37, 39, 40, 41, 42, 43, 44, 45, 47, 50, 51, 52, 53, 55, 56, 57, 58, 59, 60, 62, 63, 67, 69, 70, 71, 72, 73, 74, 76, 77, 78, 79, 81, 82, 83, 84, 85, 86, 87, 88, 89, 90, 91, 93, 94, 96, 97, 98, 100, 101, 102, 103, 105, 106, 107, 108, 109, 110, 111, 112, 113, 114, 116, 118, 120, 121, 122, 124, 126, 127, 128, 129, 130, 131, 133, 13…	0.6926
YCL035C	1	0.8623	0.9568	65.5696	110	41	0.0219	0.0220	0.0003	0.0024	0.0003	[2, 3, 7, 23, 25, 27, 31, 36, 38, 50, 69, 70, 74, 76, 78, 82, 84]	0.1545	[4, 6, 9, 12, 13, 15, 16, 17, 18, 19, 26]	0.1000	[5, 8, 10, 11, 14, 20, 22, 24, 28, 29, 30, 32, 33, 34, 35, 37, 39, 40, 41, 42, 43, 44, 45, 46, 48, 51, 52, 53, 54, 55, 56, 57, 58, 59, 60, 61, 62, 65, 67, 68, 71, 72, 73, 75, 77, 79, 80, 85, 86, 87, 88, 89, 90, 92, 93, 94, 95, 96, 97, 98, 99, 100, 101, 102, 103, 105, 107, 109, 110, 111]	0.6364
YCL037C	1	0.9399	0.9671	84.3877	178	133	0.0154	0.0157	0.0027	0.0066	0.0027	[3, 4, 5, 7, 8, 10, 11, 30, 32, 34, 35, 36, 37, 38, 39, 40, 41, 44, 45, 51, 52, 60, 66, 67, 69, 71, 73, 82, 84, 97, 98, 108, 109, 110, 113, 114, 115, 116, 122, 134, 137, 139, 163, 165, 171, 190, 196, 206, 207, 217, 229, 232, 235, 238, 263, 272, 275, 279, 281, 295, 297, 299, 300, 301, 302, 303, 340, 354, 359, 387, 390, 391, 392, 399, 413, 415]	0.1751	[9, 12, 13, 16, 17, 18, 19, 20, 21, 22, 23, 24, 25, 26, 27, 28, 29, 31, 53, 96, 99, 159, 161, 162, 164, 168, 169, 170, 174, 175, 176, 177, 178, 179, 180, 181, 182, 183, 184, 185, 186, 187, 188, 194, 195, 197]	0.1060	[2, 6, 14, 15, 33, 42, 43, 46, 47, 48, 49, 50, 54, 55, 56, 57, 58, 59, 61, 62, 63, 64, 65, 68, 70, 72, 74, 75, 76, 77, 78, 79, 80, 81, 83, 85, 86, 87, 88, 89, 90, 91, 92, 93, 94, 100, 101, 102, 103, 104, 105, 106, 107, 111, 112, 117, 118, 119, 120, 123, 124, 125, 126, 128, 129, 131, 132, 135, 138, 141, 142, 143, 144, 145, 146, 147, 148, 149, 150, 151, 152, 153, 156, 160, 167, 172, 173, 189, 191, …	0.5714
YCL043C	1	0.6707	0.9704	82.5973	10	123	0.0164	0.0163	0.0005	0.0011	0.0005	[11, 12, 14, 15, 38, 48, 53, 79, 81, 88, 114, 122, 123, 129, 151, 157, 178, 180, 198, 199, 206, 225, 229, 237, 248, 253, 254, 279, 297, 304, 305, 307, 312, 315, 316, 332, 347, 348, 349, 362, 368, 369, 388, 390, 394, 399, 400, 403, 406, 416, 417, 418, 440, 441, 443, 445, 448, 459, 465, 467, 471, 472, 473, 474, 476, 479, 480, 493, 501, 512, 513]	0.1360	[10, 16, 40, 43, 52, 84, 85, 94, 174, 195, 205, 220, 226, 236, 303, 308, 309, 310, 311, 319, 342, 355, 370, 382, 393, 395, 396, 402, 404, 405, 411, 412]	0.0613	[2, 3, 5, 6, 7, 8, 13, 17, 18, 19, 20, 21, 22, 24, 25, 26, 27, 28, 29, 30, 31, 32, 34, 35, 36, 37, 41, 42, 44, 45, 46, 47, 49, 50, 51, 54, 55, 56, 57, 58, 59, 60, 61, 62, 63, 64, 65, 66, 67, 68, 69, 70, 71, 73, 74, 75, 76, 77, 78, 80, 82, 83, 86, 87, 89, 90, 91, 92, 93, 95, 96, 97, 98, 99, 100, 101, 102, 104, 105, 106, 107, 108, 110, 112, 115, 116, 117, 119, 120, 121, 124, 125, 126, 127, 128, 130…	0.7375
YCL050C	1	0.8327	0.9308	73.1098	65	131	0.0223	0.0225	0.0065	0.0162	0.0065	[3, 5, 6, 7, 8, 33, 34, 36, 38, 39, 40, 42, 43, 44, 45, 47, 48, 49, 50, 52, 53, 55, 56, 57, 58, 60, 61, 63, 64, 65, 66, 67, 68, 70, 75, 78, 79, 82, 83, 84, 85, 94, 111, 115, 117, 118, 119, 120, 121, 123, 124, 125, 126, 127, 128, 132, 133, 134, 135, 139, 140, 144, 145, 146, 148, 150, 151, 152, 153, 157, 160, 164, 165, 166, 170, 171, 172, 174, 175, 177, 181, 182, 183, 188, 189, 190, 192, 193, 196, …	0.5202	[9, 10, 12, 13, 17, 18, 19, 20, 21, 22, 23, 24, 25, 26, 27, 28, 29, 30, 31, 35, 41, 71, 76, 81, 89, 90, 91, 92, 95, 100, 101, 102, 103, 104, 105, 106, 107, 108, 109, 110, 113, 114, 116, 141, 143, 312]	0.1433	[2, 4, 11, 14, 15, 16, 32, 37, 46, 51, 54, 59, 62, 69, 72, 77, 80, 86, 87, 88, 93, 96, 97, 98, 99, 112, 122, 129, 130, 131, 136, 137, 138, 142, 147, 149, 156, 158, 159, 163, 167, 168, 169, 173, 176, 178, 179, 180, 184, 185, 186, 187, 191, 194, 195, 197, 198, 201, 206, 209, 211, 212, 213, 216, 220, 221, 222, 230, 235, 236, 238, 244, 247, 249, 250, 253, 256, 257, 258, 259, 263, 282, 290, 293, 301, …	0.2804
YCL064C	1	0.7057	0.8377	104.5820	104	86	0.0170	0.0161	0.0136	0.0266	0.0136	[2, 3, 4, 5, 6, 7, 9, 10, 11, 12, 13, 14, 15, 16, 17, 18, 19, 21, 23, 24, 29, 30, 31, 33, 34, 35, 36, 37, 39, 40, 43, 44, 49, 50, 51, 52, 53, 56, 57, 60, 61, 62, 64, 66, 67, 68, 69, 70, 71, 72, 73, 74, 75, 76, 77, 78, 79, 80, 81, 83, 84, 86, 88, 89, 90, 91, 92, 93, 94, 95, 96, 98, 99, 100, 101, 102, 103, 104, 105, 106, 107, 108, 109, 110, 111, 112, 113, 114, 115, 116, 117, 118, 119, 120, 121, 122…	0.8861	[8, 22, 27, 28, 38, 41, 42, 45, 46, 47, 48, 54, 55, 58, 59, 97, 124, 126, 128, 136, 174, 193, 215, 272, 274, 351]	0.0722	[20, 25, 26, 32, 63, 65, 82, 245, 278]	0.0250
YCR012W	1	0.9423	0.9623	139.0303	160	127	0.0110	0.0110	0.0001	0.0004	0.0001	[3, 5, 7, 11, 12, 13, 14, 16, 18, 20, 35, 38, 59, 72, 80, 84, 145, 151, 152, 156, 157, 159, 196, 202, 205, 211, 227, 228, 229, 233, 236, 245, 246, 248, 261, 267, 282, 283, 287, 288, 292, 315, 320, 322, 332, 335, 369, 370, 373, 374, 380, 388]	0.1250	[4, 31, 183, 251, 316]	0.0120	[6, 8, 9, 15, 17, 21, 22, 23, 24, 25, 26, 27, 32, 33, 34, 39, 40, 41, 42, 43, 44, 45, 46, 48, 49, 50, 51, 52, 53, 54, 55, 56, 57, 60, 61, 62, 63, 64, 66, 67, 68, 69, 70, 71, 73, 75, 76, 77, 78, 79, 81, 82, 85, 86, 87, 88, 89, 90, 91, 92, 93, 94, 95, 96, 97, 98, 99, 100, 101, 102, 103, 104, 105, 106, 107, 111, 113, 115, 116, 117, 120, 121, 123, 124, 125, 126, 128, 129, 130, 131, 132, 133, 134, 135…	0.7644
YCR053W	1	0.7571	0.9778	77.8738	2	172	0.0163	0.0166	0.0050	0.0067	0.0050	[8, 14, 20, 21, 24, 29, 37, 38, 39, 40, 43, 45, 46, 47, 52, 53, 63, 64, 65, 66, 69, 83, 87, 97, 99, 100, 111, 112, 113, 124, 128, 129, 140, 142, 144, 147, 148, 150, 151, 153, 155, 156, 157, 177, 182, 183, 191, 195, 196, 198, 208, 209, 210, 211, 213, 219, 220, 231, 233, 236, 249, 251, 252, 256, 258, 264, 272, 279, 283, 285, 286, 290, 306, 319, 320, 323, 334, 335, 336, 337, 338, 339, 340, 354, 358,…	0.2198	[25, 26, 28, 31, 33, 34, 35, 36, 48, 49, 51, 135, 136, 138, 139, 141, 143, 154, 192, 193, 217, 218, 257, 377, 445, 456, 461, 468, 472]	0.0564	[2, 3, 4, 5, 6, 7, 9, 11, 12, 13, 15, 16, 17, 18, 19, 27, 30, 32, 41, 42, 44, 50, 54, 55, 56, 57, 58, 59, 60, 61, 62, 67, 68, 70, 71, 72, 73, 74, 75, 76, 77, 78, 79, 80, 81, 82, 84, 85, 86, 88, 89, 90, 91, 92, 93, 94, 95, 96, 98, 101, 102, 103, 104, 105, 106, 107, 108, 109, 110, 114, 115, 116, 117, 118, 119, 120, 121, 122, 123, 125, 126, 130, 131, 134, 145, 146, 149, 152, 158, 159, 160, 161, 163,…	0.6167
YCR088W	1	0.8416	0.9587	87.6967	80	244	0.0182	0.0185	0.0229	0.0334	0.0229	[2, 3, 4, 5, 7, 9, 11, 12, 14, 16, 17, 18, 19, 20, 23, 25, 29, 31, 32, 35, 36, 37, 39, 41, 42, 45, 46, 47, 48, 50, 51, 52, 53, 55, 56, 57, 58, 60, 61, 63, 64, 65, 67, 73, 74, 75, 77, 78, 79, 80, 81, 83, 84, 86, 87, 88, 89, 90, 91, 92, 93, 96, 98, 99, 100, 101, 102, 103, 105, 106, 107, 109, 110, 112, 113, 116, 120, 121, 122, 123, 126, 128, 129, 133, 135, 136, 140, 141, 142, 143, 144, 145, 146, 147…	0.5912	[43, 44, 68, 69, 134, 288, 292, 295, 298, 299, 301, 305, 307, 308, 310, 311, 316, 317, 318, 319, 320, 322, 323, 324, 325, 326, 327, 543, 544, 553, 554, 556, 557, 562, 563, 564, 573]	0.0625	[6, 8, 10, 13, 21, 22, 26, 28, 30, 33, 38, 40, 49, 54, 59, 62, 70, 71, 72, 76, 82, 85, 94, 97, 104, 108, 111, 114, 117, 119, 124, 125, 127, 130, 131, 132, 137, 138, 139, 148, 149, 154, 155, 161, 167, 168, 170, 176, 182, 188, 189, 191, 196, 199, 200, 204, 205, 211, 212, 222, 229, 233, 236, 238, 241, 244, 245, 246, 248, 250, 251, 253, 255, 259, 263, 278, 281, 282, 287, 293, 302, 313, 314, 315, 321,…	0.2669
YDL004W	1	0.8918	0.9730	106.1102	160	51	0.0139	0.0141	0.0022	0.0028	0.0022	[4, 6, 7, 8, 9, 11, 14, 15, 18, 22, 23, 25, 29, 41, 45, 46, 50, 51, 54, 59, 60, 61, 67, 69, 71, 73, 74, 78, 88, 89, 90, 91, 93, 95, 101, 102, 104, 107, 122, 123, 124, 125, 127, 138, 154]	0.2812	[39, 43, 44, 53, 86, 87]	0.0375	[5, 12, 16, 17, 19, 21, 24, 26, 27, 28, 32, 33, 34, 35, 42, 48, 49, 52, 55, 56, 62, 63, 64, 65, 66, 68, 70, 75, 76, 77, 79, 80, 81, 82, 83, 84, 92, 94, 96, 97, 98, 99, 100, 103, 105, 106, 110, 111, 112, 113, 114, 117, 119, 128, 130, 131, 132, 133, 134, 135, 136, 137, 140, 141, 142, 143, 144, 145, 146, 148, 149, 150, 151, 156, 157, 158, 159, 161]	0.4875
YDL014W	1	0.7896	0.9627	87.7204	71	96	0.0158	0.0156	0.0004	0.0020	0.0004	[21, 22, 23, 24, 25, 44, 82, 83, 84, 86, 87, 101, 104, 106, 107, 122, 124, 126, 134, 138, 140, 145, 151, 152, 155, 156, 157, 166, 169, 170, 172, 173, 181, 183, 184, 185, 186, 196, 197, 209, 210, 223, 227, 229, 232, 234, 244, 247, 256, 258, 261, 270, 272, 274, 292, 298, 303, 307]	0.1774	[20, 130, 131, 132, 137, 141, 167, 168, 187, 218, 219, 221, 228]	0.0398	[2, 3, 4, 5, 6, 7, 8, 9, 10, 11, 12, 13, 15, 17, 18, 26, 27, 28, 29, 30, 31, 32, 33, 34, 35, 48, 50, 51, 52, 53, 54, 66, 69, 70, 71, 73, 74, 75, 77, 78, 79, 80, 81, 85, 88, 89, 90, 91, 92, 93, 94, 95, 96, 97, 98, 100, 102, 103, 105, 108, 111, 112, 113, 114, 115, 116, 117, 118, 121, 123, 125, 127, 128, 133, 135, 136, 139, 142, 144, 146, 147, 148, 149, 150, 153, 154, 158, 159, 160, 161, 162, 163, 1…	0.6391
YDL051W	1	0.9365	0.9719	93.7157	19	103	0.0152	0.0154	0.0019	0.0065	0.0019	[3, 4, 6, 7, 8, 9, 10, 11, 20, 27, 30, 35, 38, 42, 43, 44, 45, 46, 47, 48, 50, 51, 53, 59, 61, 62, 78, 92, 93, 101, 106, 107, 108, 110, 135, 136, 137, 138, 153, 154, 169, 188, 193, 195, 197, 198, 199, 202, 203, 210, 211, 214, 215, 219, 228, 236, 237, 239, 243, 244, 256, 261, 262, 263, 264]	0.2364	[13, 14, 15, 16, 17, 18, 19, 21, 22, 23, 24, 25, 26, 29, 31, 33, 34, 36, 37, 39, 40, 251]	0.0800	[2, 5, 12, 28, 32, 41, 49, 52, 54, 55, 56, 57, 58, 60, 63, 64, 65, 67, 68, 69, 70, 71, 72, 73, 74, 75, 77, 79, 80, 83, 84, 85, 86, 87, 88, 89, 90, 91, 96, 97, 98, 99, 100, 102, 103, 104, 109, 111, 112, 113, 114, 115, 116, 117, 118, 119, 120, 121, 122, 123, 124, 126, 127, 130, 131, 139, 140, 141, 142, 144, 146, 147, 148, 149, 150, 152, 155, 156, 157, 158, 159, 160, 161, 162, 163, 164, 165, 166, 16…	0.5927
YDL055C	1	0.8685	0.9621	109.4437	105	90	0.0153	0.0156	0.0005	0.0024	0.0005	[2, 3, 4, 8, 10, 16, 19, 32, 38, 51, 52, 53, 56, 79, 80, 81, 105, 109, 114, 116, 119, 121, 128, 136, 141, 144, 155, 167, 174, 176, 192, 198, 201, 202, 203, 205, 210, 211, 212, 213, 214, 215, 235, 236, 239, 244, 249, 253, 254, 269, 282, 303, 329, 341]	0.1496	[18, 34, 118, 197, 243, 333]	0.0166	[5, 6, 7, 9, 11, 12, 13, 14, 15, 17, 20, 21, 22, 23, 24, 25, 26, 27, 28, 29, 31, 33, 35, 36, 37, 39, 40, 41, 42, 43, 44, 45, 46, 47, 48, 49, 50, 54, 55, 57, 58, 59, 60, 61, 62, 63, 64, 65, 66, 68, 69, 70, 71, 72, 73, 75, 76, 77, 78, 82, 83, 84, 85, 86, 87, 88, 89, 90, 91, 92, 93, 95, 96, 97, 98, 99, 100, 101, 102, 103, 106, 107, 108, 110, 111, 112, 113, 115, 117, 120, 122, 123, 124, 125, 126, 127…	0.7479
YDL066W	1	0.8015	0.9413	169.9272	172	81	0.0199	0.0198	0.0260	0.0457	0.0260	[2, 3, 4, 6, 9, 10, 11, 12, 13, 14, 15, 16, 17, 18, 19, 21, 22, 24, 25, 26, 27, 29, 31, 32, 34, 37, 38, 40, 42, 43, 44, 45, 46, 47, 48, 49, 50, 51, 53, 55, 57, 58, 60, 61, 62, 65, 67, 71, 73, 75, 78, 80, 81, 82, 83, 84, 85, 86, 87, 88, 89, 90, 91, 92, 93, 94, 95, 97, 98, 99, 100, 101, 102, 103, 104, 105, 107, 108, 109, 111, 112, 114, 115, 121, 122, 127, 128, 132, 135, 138, 139, 140, 141, 142, 143…	0.7033	[5, 8, 20, 23, 30, 33, 35, 39, 52, 64, 110, 113, 116, 117, 118, 119, 120, 123, 124, 125, 126, 129, 130, 133, 134, 136, 146, 264, 369, 389, 397]	0.0724	[7, 28, 36, 41, 54, 56, 59, 63, 66, 68, 69, 70, 72, 74, 76, 77, 79, 96, 106, 131, 137, 145, 148, 150, 174, 177, 178, 180, 182, 183, 188, 192, 205, 211, 212, 219, 221, 223, 225, 227, 234, 235, 236, 237, 239, 252, 255, 256, 259, 260, 261, 263, 266, 268, 269, 270, 272, 274, 279, 280, 281, 285, 287, 288, 289, 298, 302, 304, 309, 329, 338, 340, 344, 345, 352, 357, 361, 362, 363, 365, 367, 371, 375, 37…	0.2243
YDL067C	1	0.6238	0.7763	13.0958	59	52	0.0476	0.0465	0.0254	0.0504	0.0254	[4, 9, 16, 17, 20, 22, 23, 24, 28, 30, 45]	0.1864	[2, 6, 7, 8, 10, 11, 12, 13, 15, 19, 21, 25, 26, 27, 29, 31, 33, 34, 35, 36, 37, 38, 39, 40, 41, 42, 44, 46, 47, 48, 49, 50, 51, 52, 53, 54, 55, 56, 57, 58, 59, 60]	0.7119	[3, 5, 14, 18, 32, 43]	0.1017
YDL075W	1	0.9392	0.9618	39.9962	113	70	0.0177	0.0197	0.0036	0.0061	0.0036	[11, 27, 29, 31, 32, 33, 34, 36, 39, 43, 54, 55, 56, 57, 59, 60, 64, 67, 68, 70, 73, 76, 91, 92, 93, 97, 100, 104]	0.2478	[4, 6, 8, 9, 10, 12, 13, 14, 15, 16, 17, 18, 19, 20, 21, 22, 23, 24, 58, 71, 74, 75, 77, 78, 79, 80, 81, 82, 83, 84, 85, 86, 89, 90, 94]	0.3097	[2, 5, 25, 26, 28, 30, 35, 37, 38, 40, 41, 42, 44, 45, 46, 49, 50, 51, 52, 53, 61, 62, 63, 65, 66, 69, 72, 87, 88, 95, 96, 98, 99, 101, 102, 103, 105, 106, 107, 108, 109, 110, 111, 112, 113, 114]	0.4071
YDL081C	1	0.9091	0.9511	88.6227	106	46	0.0191	0.0195	0.0003	0.0020	0.0003	[7, 9, 11, 20, 21, 23, 26, 28, 39, 42, 51, 52, 53, 59, 66, 67, 68, 72, 95]	0.1792	[8, 12, 13, 14, 15, 16, 17, 22, 24, 25, 32, 40, 43]	0.1226	[2, 3, 4, 5, 6, 10, 18, 19, 27, 29, 30, 31, 33, 34, 35, 36, 37, 38, 41, 44, 45, 46, 47, 48, 49, 50, 55, 56, 57, 58, 60, 61, 62, 63, 64, 65, 69, 70, 71, 73, 74, 75, 76, 77, 78, 80, 81, 82, 83, 84, 85, 86, 87, 88, 89, 90, 91, 92, 93, 94, 96, 97, 98, 100, 103, 104, 105, 106, 107]	0.6509
YDL084W	1	0.9429	0.9733	122.4061	190	122	0.0122	0.0123	0.0005	0.0021	0.0005	[10, 12, 13, 14, 15, 16, 17, 23, 24, 32, 37, 38, 39, 50, 65, 66, 72, 79, 81, 82, 83, 88, 90, 91, 92, 93, 94, 95, 103, 116, 117, 120, 150, 151, 157, 173, 175, 179, 180, 181, 204, 221, 226, 229, 230, 244, 245, 255, 258, 266, 267, 294, 297, 307, 308, 310, 312, 313, 314, 322, 330, 338, 341, 343, 352, 355, 356, 359, 360, 377, 381, 392, 409, 430]	0.1659	[28, 35, 40, 44, 45, 46, 47, 48, 61, 62, 63, 64, 68, 70, 71, 74, 75, 77, 80, 149, 155, 264]	0.0493	[2, 3, 4, 5, 18, 19, 20, 22, 25, 26, 27, 29, 30, 31, 33, 34, 36, 41, 42, 43, 49, 51, 52, 53, 54, 55, 56, 57, 58, 59, 60, 67, 69, 73, 76, 78, 84, 85, 86, 87, 89, 96, 97, 98, 99, 100, 101, 102, 104, 105, 106, 107, 108, 109, 110, 111, 113, 115, 118, 119, 121, 122, 123, 124, 125, 126, 127, 128, 129, 130, 131, 133, 134, 135, 136, 137, 138, 139, 140, 141, 142, 143, 144, 145, 146, 147, 148, 152, 153, 15…	0.6771
YDL100C	1	0.9001	0.9558	115.7984	98	144	0.0158	0.0162	0.0198	0.0707	0.0198	[2, 3, 4, 6, 7, 22, 23, 24, 27, 47, 48, 49, 50, 51, 52, 53, 54, 55, 56, 57, 58, 60, 61, 63, 64, 65, 66, 69, 70, 75, 77, 78, 79, 81, 82, 83, 84, 86, 87, 88, 89, 90, 91, 93, 94, 96, 97, 100, 101, 102, 105, 107, 108, 112, 115, 116, 117, 118, 119, 120, 121, 122, 123, 124, 126, 129, 130, 132, 134, 135, 136, 137, 139, 144, 148, 149, 150, 151, 152, 154, 156, 157, 159, 162, 163, 165, 167, 168, 169, 172, …	0.5650	[8, 9, 10, 11, 12, 13, 14, 15, 16, 17, 18, 19, 20, 21, 25, 26, 28, 29, 30, 32, 33, 34, 35, 36, 37, 38, 39, 40, 41, 42, 43, 44, 45, 46, 217]	0.0989	[5, 31, 59, 67, 68, 71, 72, 73, 74, 80, 92, 99, 103, 106, 109, 110, 111, 113, 114, 125, 127, 128, 131, 138, 141, 147, 153, 155, 158, 171, 181, 183, 190, 192, 200, 212, 214, 215, 218, 221, 224, 228, 229, 230, 235, 246, 262, 270, 275, 276, 277, 278, 279, 281, 283, 284, 288, 292, 293, 294, 299, 303, 308, 310, 312, 314, 315, 317, 318, 319, 325, 331, 332, 334, 337, 338, 345, 346, 347, 351, 355]	0.2288
YDL125C	1	0.9079	0.9783	46.3618	158	151	0.0217	0.0235	0.0234	0.0801	0.0234	[2, 3, 5, 9, 10, 11, 16, 17, 19, 43, 48, 50, 51, 52, 53, 54, 55, 56, 57, 58, 59, 60, 61, 62, 63, 64, 65, 66, 67, 68, 69, 70, 71, 72, 73, 74, 76, 79, 80, 81, 82, 87, 89, 91, 93, 100, 101, 106, 111, 115, 116, 117, 120, 123, 124, 125, 126, 127, 128, 131, 132, 137, 140, 143, 144, 149, 150, 151, 152, 153, 154, 155, 156, 157, 158]	0.4747	[4, 6, 7, 8, 12, 13, 14, 15, 20, 21, 22, 23, 24, 25, 26, 27, 28, 29, 30, 31, 32, 33, 34, 35, 36, 37, 38, 39, 40, 41, 42, 44, 45, 46, 47, 49]	0.2278	[18, 75, 77, 78, 83, 84, 85, 86, 88, 90, 92, 94, 96, 97, 98, 99, 102, 103, 104, 105, 107, 108, 109, 110, 112, 113, 114, 118, 119, 121, 122, 129, 133, 134, 135, 136, 138, 139, 141, 142, 145, 146, 147, 148, 159]	0.2848
YDL126C	0	0.9249	0.9778	108.6924	67	9	0.0145	0.0170	0.2547	0.2547	0.2860	[4, 10, 16, 26, 27, 29, 30, 31, 32, 33, 34, 35, 36, 44, 46, 53, 56, 59, 61, 63, 74, 81, 83, 85, 86, 95, 97, 100, 102, 103, 105, 112, 130, 132, 150, 151, 166, 180, 181, 183, 184, 188, 189, 190, 192, 195, 203, 205, 207, 208, 209, 210, 211, 212, 216, 223, 229, 233, 236, 238, 241, 244, 245, 246, 247, 248, 252, 254, 256, 257, 259, 260, 265, 272, 273, 280, 302, 303, 315, 316, 336, 337, 338, 341, 345, 3…	0.2084	[5, 6, 7, 8, 9, 11, 12, 15, 17, 18, 19, 20, 21, 22, 23, 24, 25, 28, 38, 47, 48, 49, 50, 51, 52, 54, 55, 57, 58, 65, 68, 70, 72, 73, 76, 77, 78, 79, 80, 82, 84, 87, 88, 90, 91, 93, 94, 96, 98, 99, 104, 106, 107, 108, 109, 111, 113, 118, 119, 120, 121, 122, 123, 124, 125, 126, 127, 128, 129, 133, 134, 135, 136, 137, 138, 139, 140, 141, 142, 143, 144, 145, 146, 147, 148, 149, 153, 158, 159, 160, 161…	0.1389	[2, 3, 13, 14, 37, 39, 40, 41, 42, 43, 45, 60, 62, 64, 66, 67, 69, 71, 75, 89, 92, 101, 110, 114, 115, 116, 117, 131, 152, 154, 155, 156, 157, 167, 176, 182, 185, 186, 187, 191, 193, 194, 198, 199, 200, 201, 202, 206, 213, 214, 215, 217, 218, 219, 220, 221, 222, 224, 225, 226, 227, 228, 230, 231, 232, 234, 235, 239, 240, 242, 243, 249, 250, 251, 253, 255, 258, 261, 262, 264, 266, 267, 268, 269, 2…	0.5066
YDL185W	1	0.9100	0.9863	119.7327	47	252	0.0125	0.0130	0.0123	0.0137	0.0123	[2, 4, 12, 18, 25, 27, 30, 31, 32, 35, 36, 37, 39, 41, 42, 43, 44, 45, 58, 65, 69, 70, 71, 72, 74, 75, 88, 90, 91, 110, 112, 126, 127, 128, 129, 130, 134, 135, 138, 147, 150, 164, 165, 166, 167, 168, 171, 179, 214, 219, 221, 230, 234, 238, 239, 240, 241, 242, 243, 244, 245, 247, 248, 249, 250, 251, 264, 265, 266, 267, 268, 269, 270, 274, 275, 276, 282, 288, 316, 320, 322, 324, 325, 331, 332, 346,…	0.1727	[3, 7, 8, 9, 10, 11, 13, 14, 15, 16, 17, 19, 20, 21, 22, 23, 24, 26, 38, 48, 107, 108, 111, 113, 115, 116, 117, 119, 120, 121, 122, 123, 124, 222, 227, 228, 231, 232, 235, 236, 237, 256, 868]	0.0401	[5, 6, 28, 29, 33, 34, 40, 46, 47, 49, 50, 51, 52, 53, 54, 55, 56, 57, 59, 60, 61, 62, 63, 64, 66, 67, 68, 73, 76, 77, 78, 79, 80, 81, 82, 83, 84, 85, 86, 87, 89, 92, 93, 94, 95, 96, 97, 98, 99, 100, 101, 102, 103, 104, 105, 106, 109, 114, 118, 125, 131, 132, 133, 136, 137, 139, 140, 141, 142, 143, 144, 145, 146, 148, 149, 151, 152, 153, 154, 155, 156, 157, 158, 159, 160, 161, 162, 163, 169, 172,…	0.6368
YDL192W	1	0.7607	0.9348	109.7346	181	56	0.0154	0.0151	0.0063	0.0082	0.0063	[2, 3, 4, 5, 6, 7, 8, 10, 11, 13, 14, 15, 16, 18, 19, 20, 21, 22, 23, 24, 25, 26, 27, 28, 29, 30, 31, 32, 33, 34, 35, 36, 37, 38, 39, 40, 41, 43, 44, 45, 47, 48, 49, 50, 51, 52, 54, 56, 58, 59, 60, 61, 62, 63, 64, 65, 66, 67, 68, 69, 70, 71, 72, 73, 74, 75, 76, 77, 78, 79, 80, 81, 82, 83, 85, 86, 87, 88, 89, 90, 91, 92, 93, 94, 95, 96, 97, 100, 101, 102, 103, 104, 105, 106, 107, 110, 111, 112, 11…	0.8840	[9, 147, 148]	0.0166	[12, 17, 42, 53, 57, 108, 109, 158, 160, 167, 177]	0.0608
YDL208W	1	0.8674	0.9250	61.3104	156	95	0.0194	0.0192	0.0067	0.0104	0.0067	[2, 3, 4, 5, 6, 7, 8, 9, 10, 11, 12, 13, 14, 16, 17, 18, 19, 20, 21, 22, 23, 24, 26, 27, 28, 29, 30, 31, 32, 33, 34, 35, 36, 37, 38, 42, 43, 44, 46, 47, 48, 49, 50, 51, 56, 57, 58, 61, 63, 64, 65, 67, 68, 69, 71, 74, 75, 76, 78, 80, 81, 83, 86, 89, 90, 91, 93, 94, 95, 97, 98, 99, 100, 101, 102, 103, 104, 106, 107, 108, 110, 112, 113, 114, 116, 117, 119, 121, 123, 124, 125, 127, 130, 132, 133, 134…	0.7308	[15, 52, 53, 122, 143]	0.0321	[25, 39, 40, 41, 54, 55, 59, 60, 62, 66, 70, 72, 73, 77, 82, 85, 87, 88, 92, 96, 105, 109, 111, 115, 118, 120, 126, 128, 129, 131, 146, 147, 154]	0.2115
YDR002W	1	0.7740	0.9652	76.5518	201	84	0.0222	0.0234	0.0051	0.0101	0.0051	[5, 11, 15, 16, 19, 20, 36, 39, 40, 41, 51, 55, 59, 61, 68, 78, 85, 87, 88, 89, 91, 92, 93, 97, 100, 101, 113, 120, 121, 122, 125, 126, 132, 134, 140, 141, 145, 147, 155, 158, 159]	0.2040	[18, 23, 24, 42, 43, 44, 45, 46, 47, 48, 49, 50, 52, 53, 56, 62, 63, 64, 67, 69, 70, 71, 72, 73, 74, 75, 77, 79, 80, 81, 82, 90, 146, 171, 172, 176, 182, 190, 192]	0.1940	[2, 4, 6, 7, 8, 9, 10, 12, 14, 17, 21, 22, 25, 26, 27, 28, 29, 30, 31, 32, 33, 34, 35, 37, 38, 54, 57, 58, 60, 65, 66, 76, 83, 84, 86, 94, 95, 96, 98, 99, 102, 103, 104, 105, 106, 107, 108, 109, 110, 111, 112, 114, 115, 116, 118, 119, 123, 124, 127, 128, 129, 130, 131, 133, 135, 136, 137, 138, 139, 142, 143, 144, 148, 149, 150, 151, 152, 153, 154, 156, 157, 160, 161, 162, 163, 164, 165, 166, 167,…	0.5522
YDR023W	1	0.8464	0.9753	93.5315	206	164	0.0176	0.0183	0.0052	0.0132	0.0052	[3, 4, 5, 6, 7, 9, 10, 13, 14, 15, 18, 22, 33, 35, 36, 37, 38, 42, 43, 50, 51, 56, 57, 62, 71, 73, 74, 75, 78, 83, 84, 87, 89, 90, 109, 111, 114, 116, 124, 140, 141, 148, 153, 154, 157, 158, 159, 160, 162, 163, 166, 167, 169, 175, 186, 191, 192, 193, 194, 195, 196, 198, 200, 212, 216, 218, 229, 230, 234, 241, 243, 244, 257, 280, 282, 285, 291, 301, 302, 303, 305, 307, 330, 338, 340, 341, 346, 347…	0.2165	[17, 20, 21, 55, 60, 72, 86, 101, 105, 108, 110, 112, 115, 117, 119, 126, 130, 133, 134, 135, 136, 137, 138, 139, 142, 143, 145, 146, 149, 150, 152, 155, 156, 164, 171, 173, 174, 181, 182, 183, 184, 187, 188, 189, 217, 337]	0.0996	[8, 11, 16, 19, 23, 24, 25, 26, 27, 28, 29, 30, 31, 32, 39, 40, 41, 44, 45, 46, 47, 48, 52, 53, 54, 58, 59, 61, 65, 66, 67, 68, 70, 76, 77, 79, 80, 81, 82, 85, 88, 91, 92, 93, 94, 95, 96, 97, 98, 99, 100, 102, 103, 104, 106, 107, 113, 118, 120, 121, 122, 123, 125, 127, 128, 129, 131, 132, 144, 147, 151, 161, 165, 168, 170, 172, 176, 177, 178, 179, 180, 185, 190, 197, 199, 201, 202, 203, 204, 205,…	0.5758
YDR032C	1	0.6745	0.9122	96.5030	198	73	0.0272	0.0267	0.0037	0.0086	0.0037	[2, 3, 4, 5, 6, 7, 8, 9, 10, 11, 12, 13, 15, 16, 17, 18, 19, 20, 29, 31, 32, 33, 36, 39, 41, 42, 44, 47, 48, 51, 53, 54, 55, 58, 59, 63, 65, 66, 67, 68, 69, 70, 71, 72, 74, 75, 78, 79, 80, 85, 88, 90, 92, 96, 97, 98, 99, 100, 103, 104, 105, 106, 107, 108, 109, 110, 113, 114, 115, 116, 119, 121, 127, 129, 130, 132, 133, 134, 135, 136, 137, 138, 139, 141, 142, 143, 146, 147, 148, 152, 153, 154, 158…	0.6111	[21, 22, 24, 25, 30, 34, 37, 38, 43, 50, 60, 62, 86, 118, 120, 122, 123, 145, 150, 161, 165, 179, 189]	0.1162	[14, 23, 26, 27, 28, 35, 40, 45, 46, 49, 52, 56, 57, 61, 64, 73, 76, 77, 81, 82, 83, 84, 87, 89, 91, 93, 94, 95, 101, 102, 111, 112, 117, 124, 125, 126, 128, 131, 140, 144, 149, 151, 155, 156, 157, 162, 163, 169, 175, 180, 181, 182, 190, 195]	0.2727
YDR033W	1	0.9345	0.9494	83.2463	64	127	0.0197	0.0204	0.0037	0.0081	0.0037	[2, 3, 5, 6, 17, 22, 23, 24, 25, 29, 30, 33, 35, 39, 45, 46, 49, 50, 52, 53, 54, 55, 56, 62, 63, 75, 76, 87, 89, 98, 100, 103, 104, 106, 116, 117, 121, 145, 148, 151, 155, 167, 168, 169, 170, 187, 193, 194, 199, 206, 207, 213, 214, 218, 220, 223, 225, 228, 250, 257, 269, 271, 272, 274, 276, 280, 281, 282, 285, 287, 288, 297, 311]	0.2281	[4, 8, 10, 11, 12, 14, 15, 16, 18, 19, 27, 28, 37, 41, 42, 47, 48, 81, 82, 83, 84, 85, 141, 142, 143, 150, 191, 208, 210, 211, 247, 248, 249, 254, 255, 301]	0.1125	[7, 9, 13, 20, 21, 26, 31, 32, 34, 36, 38, 40, 43, 44, 51, 57, 58, 59, 60, 61, 64, 65, 66, 67, 69, 71, 72, 73, 74, 77, 78, 79, 80, 86, 88, 90, 91, 92, 93, 94, 95, 96, 97, 99, 101, 102, 105, 107, 108, 109, 110, 111, 112, 113, 114, 115, 118, 119, 120, 122, 123, 124, 126, 127, 128, 129, 130, 131, 132, 133, 134, 135, 137, 140, 144, 146, 147, 149, 152, 153, 154, 156, 157, 158, 159, 160, 161, 162, 163,…	0.6125
YDR037W	0	0.9038	0.9876	104.8927	79	214	0.0166	0.0187	0.0338	0.0338	0.0351	[5, 12, 13, 16, 17, 26, 28, 29, 30, 31, 32, 34, 38, 39, 43, 44, 47, 51, 57, 58, 59, 60, 62, 76, 87, 93, 97, 102, 145, 147, 148, 149, 154, 156, 157, 158, 159, 171, 172, 174, 175, 176, 177, 188, 193, 199, 200, 201, 202, 205, 208, 209, 211, 215, 227, 233, 246, 255, 256, 261, 264, 269, 270, 271, 275, 277, 282, 284, 285, 286, 293, 296, 300, 301, 302, 304, 305, 308, 319, 322, 327, 328, 329, 336, 338, 3…	0.2234	[14, 20, 24, 25, 27, 33, 35, 36, 40, 41, 48, 49, 50, 55, 56, 64, 65, 71, 73, 74, 75, 77, 81, 82, 83, 84, 85, 86, 88, 89, 90, 91, 92, 94, 95, 98, 99, 100, 101, 103, 104, 105, 107, 109, 110, 111, 112, 113, 114, 115, 116, 117, 118, 119, 120, 121, 122, 123, 124, 125, 126, 127, 128, 129, 130, 131, 132, 133, 134, 135, 136, 137, 138, 139, 140, 141, 142, 143, 144, 146, 189, 192, 260]	0.1404	[2, 3, 7, 8, 9, 11, 15, 18, 19, 21, 22, 23, 37, 42, 45, 46, 52, 53, 54, 61, 63, 66, 67, 68, 69, 70, 72, 78, 79, 80, 96, 106, 108, 150, 151, 152, 153, 155, 160, 161, 162, 163, 164, 165, 166, 167, 168, 169, 170, 173, 178, 179, 180, 181, 182, 183, 184, 185, 186, 187, 190, 191, 194, 195, 196, 197, 198, 203, 204, 206, 207, 210, 212, 213, 216, 217, 218, 219, 220, 221, 222, 223, 224, 225, 228, 229, 230,…	0.5601
YDR050C	1	0.7655	0.8395	67.3828	248	72	0.0198	0.0191	0.0082	0.0163	0.0082	[2, 3, 4, 5, 6, 7, 8, 9, 10, 11, 12, 15, 28, 29, 30, 31, 34, 35, 36, 37, 38, 39, 41, 42, 43, 44, 45, 46, 47, 48, 49, 50, 51, 52, 53, 54, 55, 56, 58, 59, 60, 61, 62, 63, 64, 67, 68, 70, 71, 72, 73, 74, 76, 78, 79, 80, 82, 83, 85, 86, 87, 88, 89, 90, 91, 92, 93, 94, 95, 96, 97, 98, 99, 100, 101, 102, 103, 104, 105, 106, 107, 108, 109, 110, 111, 112, 113, 114, 115, 116, 117, 118, 119, 120, 121, 122,…	0.8831	[14, 16, 17, 20, 21, 22, 23, 24, 25, 26, 27, 65, 75, 221]	0.0565	[13, 18, 19, 32, 33, 40, 57, 66, 69, 77, 81, 84, 167, 202, 218]	0.0605
YDR064W	1	0.9623	0.9477	100.9286	151	62	0.0141	0.0144	0.0001	0.0007	0.0001	[5, 6, 8, 9, 10, 11, 12, 13, 14, 16, 17, 19, 21, 28, 30, 35, 36, 37, 49, 50, 51, 55, 56, 57, 62, 68, 69, 73, 75, 79, 84, 108, 111, 115, 117, 119, 126, 132]	0.2517	[7, 25, 46, 74, 118]	0.0331	[2, 4, 15, 18, 20, 22, 23, 24, 26, 27, 29, 31, 32, 33, 34, 38, 39, 40, 41, 42, 43, 44, 45, 47, 48, 52, 53, 54, 58, 59, 60, 61, 63, 64, 65, 66, 67, 70, 71, 72, 76, 77, 78, 81, 82, 83, 85, 86, 87, 89, 90, 91, 93, 94, 95, 96, 97, 98, 99, 101, 102, 104, 105, 106, 107, 109, 110, 112, 113, 114, 116, 120, 121, 122, 123, 124, 125, 127, 128, 129, 130, 131, 133, 134, 135, 136, 137, 138, 139, 140, 141, 142,…	0.6623
YDR086C	1	0.8695	0.9080	51.5995	80	52	0.0249	0.0260	0.0013	0.0060	0.0013	[3, 5, 7, 8, 10, 11, 22, 26, 30, 36, 47, 53, 56, 58, 61, 62, 64, 66, 67, 70, 74, 77, 80]	0.2875	[14, 15, 16, 19, 20, 21, 23, 24, 25, 27, 28, 29, 34, 37, 44, 45, 48, 51, 52]	0.2375	[2, 4, 6, 9, 12, 13, 17, 18, 32, 33, 35, 38, 39, 40, 41, 42, 43, 46, 49, 50, 54, 55, 57, 59, 60, 63, 65, 69, 71, 72, 73, 75, 76, 78, 79, 81]	0.4500
YDR155C	1	0.7793	0.9466	81.2631	162	61	0.0216	0.0220	0.0033	0.0071	0.0033	[5, 6, 7, 10, 11, 13, 21, 22, 26, 32, 36, 41, 44, 46, 47, 48, 49, 52, 53, 58, 59, 61, 63, 64, 68, 70, 82, 88, 93, 94, 96, 100, 104, 115, 116, 117, 118, 119, 122, 124, 126, 129, 130, 132, 135, 136, 138, 142, 147, 148, 151, 157, 159]	0.3272	[16, 17, 19, 23, 24, 27, 29, 30, 31, 33, 34, 37, 55, 65, 71, 75, 85, 123, 143, 153]	0.1235	[2, 3, 4, 8, 9, 12, 14, 15, 18, 20, 25, 28, 35, 38, 39, 40, 42, 43, 45, 50, 51, 54, 56, 57, 60, 62, 66, 67, 69, 72, 73, 74, 76, 77, 78, 79, 80, 81, 83, 84, 86, 87, 89, 90, 91, 92, 95, 97, 98, 99, 101, 103, 105, 106, 107, 109, 110, 111, 113, 114, 125, 127, 128, 131, 133, 134, 137, 139, 140, 141, 144, 145, 146, 149, 150, 152, 154, 155, 156, 158, 160, 161, 162, 163]	0.5185
YDR158W	1	0.8588	0.9607	126.2045	109	128	0.0149	0.0156	0.0225	0.0350	0.0225	[2, 4, 6, 7, 8, 9, 11, 12, 14, 15, 17, 18, 19, 20, 23, 24, 27, 28, 29, 30, 31, 32, 33, 34, 35, 36, 38, 39, 40, 41, 43, 44, 45, 46, 50, 51, 52, 53, 55, 56, 58, 59, 60, 61, 62, 63, 64, 65, 66, 67, 68, 70, 73, 74, 75, 76, 77, 78, 79, 80, 81, 82, 84, 85, 86, 88, 89, 93, 95, 96, 98, 100, 101, 103, 105, 107, 108, 109, 110, 112, 113, 114, 115, 116, 118, 119, 122, 124, 126, 127, 132, 133, 134, 139, 140, …	0.6904	[10, 97, 106, 117, 129, 131, 135, 137, 138, 142, 143, 146, 147, 148, 150, 152, 153, 154, 156, 157, 158, 162, 164, 165, 167, 169, 170, 171, 172, 173, 175, 176]	0.0877	[3, 5, 13, 16, 21, 25, 26, 37, 42, 48, 49, 54, 71, 83, 90, 91, 92, 94, 99, 102, 104, 111, 120, 121, 123, 125, 128, 130, 136, 144, 145, 149, 151, 160, 161, 168, 174, 190, 192, 205, 212, 229, 239, 240, 246, 256, 258, 261, 262, 271, 277, 280, 294, 303, 307, 317, 320, 322, 325, 327, 333, 336, 341, 346, 349, 356]	0.1808
YDR172W	0	0.8394	0.9645	83.8331	173	156	0.0154	0.0159	0.0102	0.0102	0.0147	[3, 5, 10, 16, 24, 38, 41, 49, 51, 52, 53, 55, 56, 57, 60, 65, 69, 73, 74, 77, 78, 79, 83, 84, 85, 89, 90, 91, 92, 103, 104, 105, 106, 107, 109, 110, 111, 112, 113, 118, 137, 160, 187, 189, 191, 196, 204, 216, 217, 218, 220, 221, 222, 223, 224, 225, 226, 227, 228, 229, 240, 246, 247, 249, 250, 253, 262, 263, 264, 266, 269, 271, 272, 277, 278, 295, 314, 315, 316, 319, 321, 337, 350, 351, 353, 355,…	0.1898	[6, 8, 9, 11, 12, 13, 14, 15, 17, 18, 21, 25, 26, 27, 30, 31, 32, 33, 35, 36, 37, 42, 43, 44, 45, 46, 47, 48, 50, 54, 59, 64]	0.0467	[2, 4, 7, 19, 20, 22, 23, 28, 29, 34, 39, 40, 58, 61, 62, 63, 66, 67, 68, 70, 71, 72, 75, 76, 80, 81, 82, 86, 87, 88, 93, 94, 95, 96, 97, 99, 100, 101, 102, 108, 114, 115, 116, 117, 119, 120, 121, 122, 123, 124, 125, 126, 127, 128, 131, 132, 133, 134, 135, 136, 138, 139, 141, 142, 143, 144, 147, 148, 149, 151, 152, 153, 155, 157, 158, 159, 161, 162, 164, 165, 167, 168, 169, 170, 173, 178, 180, 18…	0.5620
YDR210W	1	0.8478	0.9448	40.7514	75	73	0.0333	0.0314	0.0194	0.0539	0.0194	[2, 4, 16, 17, 18, 22, 26, 27, 28, 33, 34, 35, 36, 37, 38, 39, 40, 41, 42, 46, 47, 49, 50, 53, 54, 55, 57, 58, 59, 61, 63, 65, 68, 69, 72, 74, 75, 76]	0.5067	[3, 5, 6, 7, 9, 10, 11, 12, 14, 19, 20, 21, 23, 24, 25, 29, 30, 31, 32, 62, 64, 66]	0.2933	[8, 13, 15, 43, 44, 45, 48, 51, 52, 56, 60, 67, 70, 71, 73]	0.2000
YDR224C	0	0.5159	0.9816	57.2768	131	58	0.0234	0.0255	0.0058	0.0058	0.0082	[21, 57, 70, 78, 82, 83, 99, 122]	0.0611	[2, 3, 4, 20, 25, 27, 30, 36, 43, 44, 48, 49, 50, 51, 52, 53, 54, 55, 56, 68, 71, 72, 73, 74, 75, 76, 77, 79, 80, 81, 84, 85, 86, 88, 89, 90, 91, 92, 94, 95, 96, 97, 98, 100, 101, 102, 103, 107, 108, 110]	0.3817	[5, 6, 7, 8, 9, 10, 11, 12, 13, 14, 15, 16, 17, 19, 22, 23, 24, 26, 28, 29, 31, 32, 33, 34, 35, 37, 38, 39, 40, 45, 46, 47, 58, 59, 60, 61, 62, 63, 64, 65, 66, 67, 87, 93, 104, 105, 106, 109, 111, 112, 113, 114, 115, 116, 117, 118, 120, 121, 123, 124, 125, 126, 127, 128, 129, 130, 131, 132]	0.5191
YDR226W	1	0.8458	0.9204	84.6890	222	87	0.0191	0.0187	0.0042	0.0075	0.0042	[3, 4, 5, 6, 7, 8, 9, 10, 11, 15, 18, 19, 21, 25, 26, 27, 28, 29, 31, 32, 36, 37, 39, 41, 42, 43, 44, 45, 46, 47, 48, 49, 50, 51, 52, 53, 54, 55, 56, 57, 58, 59, 61, 62, 63, 64, 65, 66, 67, 68, 69, 71, 72, 73, 74, 75, 77, 79, 81, 82, 84, 85, 86, 87, 88, 89, 90, 91, 93, 94, 96, 97, 98, 99, 100, 101, 102, 103, 104, 105, 106, 107, 109, 111, 112, 113, 116, 119, 125, 126, 127, 128, 129, 130, 131, 133,…	0.7162	[12, 23, 33, 34, 35, 38, 80, 196]	0.0360	[2, 13, 14, 16, 20, 22, 24, 30, 40, 60, 70, 76, 78, 83, 92, 95, 108, 110, 114, 115, 117, 118, 120, 121, 122, 123, 124, 132, 140, 143, 148, 150, 151, 152, 155, 156, 163, 164, 169, 171, 172, 173, 178, 190, 192, 194, 198, 199, 201, 204, 205, 213, 218, 219]	0.2432
YDR233C	1	0.7612	0.9526	85.0262	39	10	0.0210	0.0212	0.0278	0.0919	0.0278	[2, 3, 4, 5, 6, 10, 25, 28, 38, 41, 42, 43, 44, 45, 46, 47, 50, 52, 53, 55, 56, 57, 58, 59, 60, 62, 63, 64, 65, 66, 67, 68, 70, 71, 72, 73, 74, 76, 77, 78, 79, 80, 82, 85, 86, 88, 89, 90, 92, 93, 94, 95, 97, 98, 99, 100, 102, 103, 104, 105, 106, 108, 109, 110, 112, 115, 117, 118, 119, 120, 121, 122, 123, 124, 125, 126, 127, 128, 129, 130, 131, 132, 134, 135, 136, 137, 138, 139, 140, 142, 143, 144…	0.6983	[7, 9, 11, 12, 13, 14, 15, 16, 17, 18, 19, 20, 21, 22, 23, 24, 26, 29, 30, 31, 32, 33, 34, 35, 36, 37, 40, 48, 49, 51, 61, 75]	0.1085	[8, 27, 39, 54, 69, 81, 83, 84, 87, 91, 111, 113, 114, 133, 141, 148, 149, 154, 157, 165, 166, 182, 184, 188, 203, 205, 211, 212, 213, 223, 224, 225, 235, 238, 239, 240, 241, 245, 247, 249, 253, 255, 257, 259, 260, 262, 277, 283, 292]	0.1661
YDR276C	1	0.6132	0.6347	53.3162	55	51	0.0360	0.0320	0.1550	0.4746	0.1550	[10, 33]	0.0364	[3, 4, 5, 6, 7, 8, 9, 11, 12, 13, 15, 17, 18, 19, 20, 22, 23, 25, 26, 27, 28, 29, 30, 31, 32, 34, 35, 36, 37, 38, 39, 40, 41, 42, 43, 44, 45, 46, 47, 48, 49, 50, 51, 52, 53, 54, 55, 56]	0.8727	[2, 14, 16, 21, 24]	0.0909
YDR304C	1	0.8672	0.9658	63.9940	225	127	0.0172	0.0172	0.0046	0.0057	0.0046	[3, 4, 5, 6, 7, 8, 9, 13, 16, 17, 18, 19, 21, 23, 25, 26, 28, 31, 32, 33, 35, 36, 37, 38, 39, 40, 42, 43, 44, 45, 46, 47, 48, 49, 50, 51, 52, 53, 54, 55, 56, 58, 63, 66, 67, 68, 69, 71, 75, 77, 78, 79, 80, 81, 83, 84, 87, 88, 89, 90, 91, 94, 95, 96, 97, 98, 99, 100, 101, 102, 103, 104, 110, 112, 114, 118, 119, 120, 121, 122, 123, 127, 130, 132, 133, 134, 136, 139, 140, 141, 142, 143, 145, 146, 14…	0.5956	[10, 11, 12, 14, 22, 24, 34, 86, 116, 125]	0.0444	[2, 15, 20, 27, 29, 30, 41, 57, 59, 60, 61, 62, 64, 65, 70, 72, 73, 74, 76, 82, 85, 92, 93, 105, 106, 107, 108, 109, 111, 113, 115, 117, 124, 126, 128, 131, 135, 144, 148, 158, 161, 166, 167, 168, 169, 172, 173, 180, 181, 182, 187, 190, 194, 196, 197, 198, 203, 206, 207, 209, 217, 218, 224, 226]	0.2844
YDR321W	1	0.9539	0.9793	92.9577	125	108	0.0137	0.0142	0.0014	0.0024	0.0014	[6, 7, 8, 10, 13, 15, 18, 23, 24, 25, 31, 34, 35, 37, 43, 51, 52, 57, 59, 60, 62, 67, 68, 69, 70, 71, 72, 73, 76, 84, 88, 91, 96, 99, 102, 110, 117, 118, 120, 121, 122, 123, 124, 125, 127, 129, 132, 134, 138, 149, 159, 160, 163, 164, 168, 188, 189, 202, 209, 229, 235, 236, 237, 238, 239, 240, 243, 244, 250, 251, 265, 266, 272, 279, 280, 281, 283, 285, 292, 298, 307, 308, 309, 310, 313, 314, 315, …	0.2493	[12, 36, 44, 45, 46, 47, 48, 49, 50, 53, 54, 58, 63, 64, 65, 114, 115, 116, 296, 306]	0.0525	[2, 3, 5, 11, 16, 17, 20, 21, 22, 26, 27, 28, 29, 30, 32, 33, 38, 39, 40, 41, 55, 56, 61, 66, 74, 75, 77, 78, 79, 80, 81, 82, 83, 85, 86, 89, 90, 92, 93, 94, 95, 97, 98, 100, 101, 103, 104, 105, 106, 107, 108, 109, 111, 112, 113, 119, 126, 128, 130, 131, 133, 135, 137, 139, 140, 141, 142, 143, 144, 146, 147, 148, 150, 152, 153, 154, 155, 156, 157, 158, 162, 165, 166, 167, 169, 170, 172, 173, 174,…	0.5879
YDR328C	1	0.8984	0.9442	102.5103	194	101	0.0226	0.0235	0.0041	0.0146	0.0041	[3, 4, 5, 7, 8, 9, 10, 11, 12, 15, 16, 24, 25, 27, 31, 33, 34, 35, 36, 37, 39, 40, 79, 84, 86, 87, 88, 89, 94, 95, 98, 99, 100, 103, 105, 106, 107, 111, 118, 119, 134, 135, 140, 141, 145, 147, 149, 157, 159, 165, 166, 167, 168, 173, 180, 181, 182, 185]	0.2990	[17, 18, 19, 20, 21, 22, 26, 46, 51, 52, 53, 54, 55, 56, 57, 58, 59, 60, 61, 62, 63, 64, 65, 66, 68, 69, 70, 71, 72, 73, 74, 75, 76, 78, 131]	0.1804	[2, 6, 13, 14, 28, 29, 30, 32, 38, 41, 42, 43, 44, 45, 47, 48, 49, 50, 67, 77, 80, 81, 82, 83, 85, 90, 91, 92, 93, 96, 97, 101, 102, 104, 108, 109, 110, 112, 113, 114, 115, 116, 117, 120, 121, 122, 123, 124, 125, 126, 127, 128, 129, 130, 132, 133, 136, 137, 138, 139, 142, 143, 144, 146, 148, 150, 151, 152, 153, 154, 155, 156, 158, 160, 162, 163, 164, 169, 170, 171, 172, 174, 175, 176, 177, 178, 1…	0.5103
YDR341C	1	0.8712	0.9857	83.2832	95	184	0.0151	0.0165	0.0515	0.0566	0.0515	[3, 8, 10, 14, 36, 45, 49, 61, 64, 67, 72, 73, 75, 85, 86, 91, 92, 97, 103, 112, 116, 118, 119, 120, 138, 139, 142, 144, 146, 147, 148, 149, 161, 168, 175, 178, 179, 180, 181, 183, 184, 190, 191, 192, 193, 209, 213, 228, 240, 255, 272, 275, 276, 283, 284, 286, 287, 289, 290, 299, 302, 304, 308, 311, 313, 332, 333, 337, 349, 350, 363, 367, 368, 369, 370, 371, 374, 376, 377, 381, 382, 383, 384, 385…	0.2076	[5, 6, 7, 9, 11, 12, 13, 15, 16, 17, 18, 19, 22, 23, 24, 25, 26, 27, 28, 30, 31, 33, 34, 35, 37, 38, 39, 40, 41, 42, 43, 44, 46, 50, 51, 52, 53, 54, 55, 56, 58, 59, 60, 62, 63, 69, 71, 141, 143, 164, 169, 173, 174, 281, 465]	0.0906	[2, 4, 20, 21, 29, 32, 47, 48, 57, 65, 66, 68, 70, 74, 76, 77, 78, 79, 81, 82, 83, 87, 88, 89, 90, 94, 95, 96, 98, 99, 100, 101, 102, 104, 105, 107, 108, 109, 111, 113, 114, 117, 121, 122, 123, 124, 126, 127, 128, 129, 130, 132, 133, 135, 136, 137, 145, 150, 151, 152, 153, 154, 155, 156, 157, 158, 159, 162, 163, 167, 170, 171, 176, 177, 182, 185, 186, 187, 188, 189, 194, 197, 199, 200, 201, 202, …	0.5470
YDR353W	1	0.8091	0.9431	110.8984	63	90	0.0180	0.0177	0.0044	0.0098	0.0044	[2, 3, 4, 5, 6, 7, 8, 9, 10, 11, 19, 20, 21, 22, 23, 24, 25, 26, 27, 28, 29, 30, 33, 34, 35, 37, 39, 41, 42, 46, 47, 48, 50, 51, 52, 53, 54, 56, 57, 58, 59, 60, 62, 63, 64, 65, 66, 67, 68, 69, 71, 72, 73, 74, 75, 76, 77, 78, 79, 80, 82, 83, 84, 86, 88, 89, 90, 91, 93, 94, 95, 96, 97, 100, 102, 105, 106, 107, 109, 110, 112, 120, 123, 124, 131, 132, 133, 135, 136, 137, 138, 140, 142, 143, 144, 146,…	0.6583	[12, 13, 14, 15, 16, 17, 18, 31]	0.0251	[32, 36, 38, 40, 43, 44, 45, 49, 55, 61, 70, 81, 85, 87, 92, 98, 99, 101, 103, 111, 113, 114, 115, 116, 117, 118, 119, 121, 122, 125, 126, 127, 128, 129, 130, 134, 145, 149, 162, 165, 167, 169, 172, 173, 179, 180, 181, 184, 188, 189, 195, 196, 199, 209, 210, 215, 217, 218, 221, 227, 236, 238, 245, 246, 248, 249, 253, 258, 263, 266, 274, 275, 278, 281, 283, 284, 290, 291, 293, 296, 297, 298, 310, …	0.2727
YDR381W	1	0.9242	0.9532	54.5579	226	116	0.0217	0.0224	0.0020	0.0070	0.0020	[4, 5, 6, 8, 9, 10, 12, 14, 30, 33, 38, 39, 44, 46, 50, 52, 57, 58, 59, 70, 71, 72, 77, 81, 83, 86, 104, 105, 106, 107, 108, 109, 112, 121, 130, 137, 141, 152, 153, 154, 155, 156, 157, 159, 164, 182, 187, 188, 199, 201]	0.2212	[13, 15, 16, 17, 18, 19, 20, 23, 24, 26, 27, 28, 32, 35, 36, 37, 42, 43, 93, 94, 95, 96, 97, 98, 99, 100, 101, 102, 103, 120, 128, 135, 136, 138, 139, 140, 145, 146, 147, 186, 202]	0.1814	[2, 3, 7, 11, 21, 22, 25, 29, 34, 40, 45, 47, 48, 49, 53, 54, 55, 56, 60, 61, 62, 63, 64, 65, 66, 67, 68, 69, 73, 74, 76, 78, 79, 80, 82, 84, 85, 87, 88, 89, 90, 91, 92, 110, 111, 113, 114, 115, 116, 117, 118, 119, 122, 123, 125, 126, 129, 131, 132, 133, 134, 142, 143, 144, 148, 149, 150, 151, 158, 160, 161, 162, 163, 165, 166, 167, 168, 169, 170, 171, 172, 173, 174, 175, 177, 178, 179, 180, 181,…	0.5442
YDR382W	1	0.6978	0.9707	81.9543	110	25	0.0182	0.0182	0.0002	0.0004	0.0002	[4, 8, 25, 30, 53, 56, 60, 62, 67, 80, 84, 92, 93, 94, 95, 96, 99]	0.1545	[29, 91, 101]	0.0273	[2, 3, 5, 6, 7, 9, 10, 11, 12, 13, 14, 15, 16, 17, 18, 19, 21, 22, 23, 24, 26, 27, 28, 31, 32, 33, 34, 35, 36, 37, 38, 39, 40, 41, 42, 44, 45, 46, 47, 48, 49, 50, 51, 52, 54, 55, 57, 58, 59, 61, 63, 64, 65, 66, 68, 69, 70, 71, 72, 73, 74, 75, 76, 77, 78, 79, 81, 82, 83, 85, 86, 87, 88, 89, 90, 97, 98, 100, 102, 103, 104, 105, 106, 107, 108, 109, 110, 111]	0.8000
YDR429C	1	0.9000	0.9754	92.9039	18	114	0.0169	0.0178	0.0046	0.0090	0.0046	[5, 8, 9, 10, 11, 12, 16, 17, 18, 19, 20, 21, 22, 23, 41, 45, 50, 52, 54, 56, 60, 61, 62, 63, 65, 68, 69, 71, 73, 97, 98, 102, 103, 109, 111, 115, 117, 123, 124, 128, 162, 163, 164, 165, 167, 171, 172, 173, 179, 190, 196, 198, 206, 207, 209, 212, 213, 215, 227, 230, 233, 241, 244, 250, 251, 259, 261, 262, 263, 265]	0.2555	[118, 120, 126, 127, 129, 143, 144, 145, 146, 147, 148, 149, 150, 152, 153, 154, 155, 156, 157, 226, 228, 229, 234, 235, 237, 238, 239, 242, 243, 245, 249, 253, 254, 255, 260]	0.1277	[2, 3, 4, 6, 7, 13, 14, 15, 24, 25, 26, 27, 28, 29, 30, 31, 32, 33, 34, 35, 36, 37, 38, 40, 42, 43, 46, 47, 48, 49, 51, 53, 55, 57, 58, 59, 64, 66, 67, 70, 72, 74, 75, 76, 77, 78, 79, 80, 83, 84, 85, 86, 87, 88, 89, 92, 94, 99, 100, 101, 105, 106, 107, 108, 110, 112, 113, 116, 119, 121, 122, 125, 130, 131, 132, 133, 134, 135, 136, 137, 138, 139, 140, 141, 142, 151, 158, 159, 160, 161, 166, 168, 1…	0.5584
YDR432W	1	0.9764	0.9644	110.6948	158	121	0.0157	0.0163	0.0014	0.0048	0.0014	[3, 6, 8, 9, 10, 21, 22, 27, 28, 32, 33, 34, 35, 40, 43, 49, 50, 54, 55, 61, 67, 71, 77, 78, 79, 85, 86, 93, 95, 96, 97, 98, 99, 100, 104, 118, 149, 150, 151, 166, 189, 190, 193, 206, 226, 229, 230, 231, 234, 235, 259, 260, 261, 263, 264, 265, 268, 270, 271, 272, 314, 317, 327, 360, 364, 366, 367, 373, 374, 387, 388, 392, 395, 404, 405]	0.1812	[5, 7, 11, 12, 14, 15, 17, 18, 19, 24, 25, 26, 36, 45, 62, 64, 68, 69, 72, 73, 74, 75, 76, 80, 81, 82, 84, 91, 92, 94, 110, 349, 350, 356, 357, 358]	0.0870	[13, 16, 20, 23, 29, 30, 31, 37, 38, 39, 41, 42, 44, 46, 47, 48, 51, 52, 53, 56, 57, 58, 59, 60, 63, 65, 66, 70, 83, 87, 88, 89, 90, 101, 102, 103, 105, 106, 107, 108, 109, 111, 112, 113, 114, 116, 117, 119, 120, 121, 122, 123, 125, 128, 129, 130, 131, 132, 133, 134, 135, 136, 137, 138, 139, 140, 142, 143, 145, 146, 153, 154, 155, 156, 157, 158, 159, 160, 161, 163, 164, 165, 167, 168, 170, 171, 1…	0.6473
YDR454C	1	0.7455	0.8924	133.8213	187	71	0.0218	0.0213	0.0179	0.0387	0.0179	[2, 3, 4, 5, 6, 7, 8, 9, 10, 11, 12, 13, 15, 18, 19, 20, 21, 22, 24, 25, 26, 27, 28, 29, 30, 32, 33, 34, 35, 40, 41, 42, 43, 44, 45, 46, 47, 49, 50, 55, 58, 59, 60, 61, 62, 63, 64, 65, 66, 67, 69, 70, 71, 72, 73, 74, 75, 76, 77, 78, 79, 80, 81, 82, 83, 84, 85, 86, 87, 88, 89, 90, 91, 92, 93, 94, 95, 96, 97, 99, 100, 101, 102, 103, 104, 105, 106, 107, 108, 109, 110, 111, 112, 113, 114, 115, 116, 1…	0.8930	[16, 17, 31, 36, 38, 48, 51, 52, 53, 56, 57, 68, 98]	0.0695	[14, 23, 37, 39, 54, 167, 168]	0.0374
YDR461W	1	0.5494	0.8520	96.8147	36	34	0.0546	0.0446	0.0356	0.0935	0.0356	[2, 7]	0.0556	[3, 4, 5, 6, 8, 9, 10, 12, 13, 14, 15, 16, 17, 19, 20, 21, 22, 23, 24, 25, 26, 27, 28, 29, 30, 31, 32, 33, 34, 35, 36, 37]	0.8889	[11, 18]	0.0556
YDR471W	1	0.9369	0.9498	100.8944	136	65	0.0147	0.0153	0.0009	0.0035	0.0009	[4, 5, 7, 8, 9, 10, 11, 13, 14, 15, 16, 19, 20, 22, 67, 74, 75, 76, 77, 79, 80, 81, 82, 86, 89, 91, 94, 99, 114, 118, 127]	0.2279	[12, 34, 35, 40, 43, 44, 45, 46, 47, 48, 51, 52, 53, 54, 55, 56, 57, 58, 59, 60, 61, 62, 63, 64, 68, 115, 117]	0.1985	[2, 3, 6, 17, 18, 21, 24, 25, 26, 27, 28, 29, 30, 31, 32, 33, 36, 37, 38, 39, 41, 49, 50, 65, 66, 69, 70, 71, 72, 73, 78, 83, 84, 85, 87, 88, 90, 92, 93, 95, 96, 97, 98, 100, 101, 102, 103, 104, 105, 106, 107, 108, 109, 110, 111, 112, 113, 116, 119, 120, 121, 122, 123, 124, 125, 126, 128, 129, 130, 132, 133, 135, 136, 137]	0.5441
YDR500C	1	0.9435	0.9397	60.7990	88	80	0.0227	0.0250	0.0200	0.0630	0.0200	[2, 11, 21, 34, 35, 36, 39, 40, 41, 42, 43, 44, 45, 46, 47, 48, 49, 50, 51, 52, 53, 54, 55, 56, 57, 58, 59, 61, 62, 68, 77, 79, 80, 81, 88]	0.3977	[3, 4, 5, 6, 7, 8, 9, 10, 12, 13, 14, 15, 16, 17, 18, 19, 20, 22, 23, 24, 25, 26, 27, 28, 29, 30, 31, 32, 33, 60]	0.3409	[37, 38, 63, 64, 65, 66, 67, 70, 71, 72, 73, 74, 75, 76, 78, 82, 83, 84, 85, 86, 87, 89]	0.2500
YDR510W	1	0.9167	0.9299	100.5633	101	68	0.0198	0.0200	0.0048	0.0060	0.0048	[2, 3, 4, 7, 8, 9, 10, 15, 16, 18, 19, 20, 21, 22, 23, 27, 28, 29, 30, 31, 33, 34, 37, 39, 41, 42, 47, 49, 50, 51, 52, 54, 56, 58, 60, 62, 63, 64, 66, 67, 69, 70, 74, 76, 80, 82, 83, 84, 87, 89, 92, 93, 95, 97, 98, 101, 102]	0.5644	[11]	0.0099	[5, 6, 12, 13, 14, 17, 24, 25, 32, 35, 38, 40, 43, 44, 46, 48, 53, 55, 57, 59, 61, 65, 68, 71, 72, 73, 75, 77, 78, 79, 81, 86, 88, 90, 91, 94, 96, 100]	0.3762
YEL026W	1	0.7928	0.9554	87.3399	126	34	0.0177	0.0179	0.0001	0.0003	0.0001	[11, 12, 15, 16, 17, 18, 19, 20, 27, 48, 52, 53, 71]	0.1032	[13, 29, 33, 45]	0.0317	[2, 3, 4, 5, 6, 10, 14, 21, 22, 23, 24, 25, 26, 28, 30, 31, 32, 34, 35, 36, 37, 38, 39, 40, 41, 42, 43, 44, 46, 49, 50, 51, 54, 55, 56, 57, 58, 59, 60, 61, 62, 63, 64, 65, 66, 67, 68, 69, 70, 72, 73, 74, 75, 76, 77, 78, 79, 80, 81, 82, 83, 84, 85, 86, 87, 88, 89, 90, 91, 92, 93, 94, 95, 96, 97, 98, 100, 101, 102, 103, 105, 106, 107, 108, 109, 110, 111, 112, 113, 115, 116, 117, 118, 119, 120, 121,…	0.7857
YEL027W	1	0.7914	0.9695	92.9987	160	40	0.0174	0.0173	0.0008	0.0024	0.0008	[3, 4, 11, 19, 22, 23, 24, 25, 26, 27, 28, 35, 36, 37, 39, 67, 70, 75, 83, 85, 86, 87, 88, 91, 114, 138, 143, 145, 146]	0.1812	[5, 9, 10, 12, 14, 72, 74]	0.0437	[2, 6, 7, 8, 13, 15, 16, 17, 18, 20, 21, 29, 30, 31, 32, 33, 34, 38, 40, 41, 42, 43, 44, 45, 46, 47, 48, 49, 50, 51, 52, 53, 54, 56, 57, 58, 60, 61, 64, 68, 69, 71, 73, 76, 77, 78, 79, 80, 81, 82, 84, 89, 90, 92, 93, 94, 95, 96, 97, 98, 99, 100, 101, 102, 103, 104, 105, 106, 107, 108, 109, 110, 111, 112, 113, 115, 116, 117, 118, 119, 124, 125, 126, 128, 129, 130, 131, 132, 133, 134, 135, 136, 137…	0.7000
YEL034W	1	0.9154	0.9458	54.2418	157	87	0.0235	0.0250	0.0075	0.0272	0.0075	[3, 4, 8, 10, 13, 15, 25, 41, 45, 46, 48, 49, 51, 52, 53, 54, 55, 56, 64, 65, 81, 91, 92, 95, 96, 97, 98, 99, 100, 101, 104, 109, 110, 112, 113, 114, 116, 118, 121, 122, 123, 125, 126, 127, 132, 134, 135, 136, 140, 142, 143, 144, 145, 146, 148, 152, 154, 155, 156]	0.3758	[6, 7, 9, 12, 14, 16, 17, 18, 19, 20, 21, 22, 23, 24, 26, 27, 28, 29, 30, 31, 33, 34, 35, 36, 37, 38, 42, 43, 44, 60, 67, 68, 69, 70, 71, 72, 73, 74, 75, 76, 77, 78, 79, 82, 83, 85, 86, 87, 88, 89, 90, 138]	0.3312	[2, 5, 11, 32, 39, 40, 47, 50, 57, 58, 59, 61, 62, 63, 66, 80, 84, 93, 94, 102, 103, 105, 106, 107, 108, 111, 115, 117, 120, 124, 128, 129, 130, 131, 133, 139, 141, 147, 150, 153, 157, 158]	0.2675
YEL040W	1	0.8694	0.9686	75.3482	211	177	0.0157	0.0160	0.0018	0.0051	0.0018	[5, 6, 7, 8, 10, 11, 12, 13, 14, 16, 29, 30, 34, 35, 40, 41, 42, 51, 52, 59, 62, 68, 74, 80, 88, 89, 95, 96, 105, 121, 126, 127, 130, 133, 134, 135, 139, 140, 143, 144, 151, 152, 160, 161, 167, 168, 172, 179, 180, 182, 184, 186, 189, 191, 192, 193, 204, 206, 209, 210, 214, 215, 216, 217, 218, 219, 222, 237, 242, 247, 250, 251, 255, 256, 257, 258, 259, 264, 281, 288, 293, 295, 296, 297, 298, 299, …	0.2570	[17, 23, 24, 33, 178, 185, 195, 205, 207, 208, 230, 239, 240, 243, 253, 349, 350, 356, 357]	0.0407	[2, 3, 4, 9, 15, 18, 19, 20, 21, 22, 25, 26, 27, 28, 31, 32, 36, 37, 38, 39, 43, 44, 45, 46, 47, 48, 49, 50, 53, 56, 58, 60, 61, 63, 64, 65, 69, 70, 71, 72, 73, 75, 78, 79, 81, 83, 84, 85, 86, 90, 92, 93, 94, 97, 98, 99, 101, 102, 103, 104, 106, 107, 108, 110, 111, 112, 113, 114, 115, 116, 118, 120, 122, 123, 124, 125, 128, 129, 131, 132, 136, 137, 138, 141, 142, 145, 146, 147, 149, 150, 153, 154…	0.5696
YEL046C	1	0.8431	0.8847	81.9173	131	132	0.0195	0.0198	0.0215	0.0383	0.0215	[2, 3, 4, 5, 6, 7, 8, 9, 10, 12, 13, 14, 16, 17, 20, 22, 23, 25, 26, 27, 28, 29, 30, 31, 32, 33, 39, 47, 54, 55, 57, 58, 59, 62, 63, 64, 69, 70, 71, 72, 73, 80, 81, 82, 83, 84, 85, 87, 88, 90, 91, 92, 95, 97, 98, 99, 100, 101, 102, 103, 104, 106, 107, 108, 109, 110, 112, 113, 114, 115, 116, 117, 118, 119, 120, 121, 123, 124, 125, 126, 128, 129, 130, 131, 132, 133, 134, 135, 136, 137, 138, 139, 14…	0.8501	[11, 21, 24, 34, 35, 36, 37, 38, 40, 41, 44, 45, 46, 48, 49, 50, 51, 52, 53, 60, 61, 66, 67, 68, 74, 75, 76, 77, 79, 86, 96, 348, 358, 368]	0.0879	[15, 18, 19, 42, 43, 56, 65, 78, 89, 93, 94, 105, 111, 122, 127, 236, 351, 352, 360]	0.0491
YEL051W	1	0.8346	0.9664	120.2560	0	57	0.0135	0.0136	0.0013	0.0021	0.0013	[3, 4, 8, 10, 14, 15, 17, 19, 26, 28, 31, 36, 42, 43, 44, 45, 46, 47, 56, 58, 61, 62, 68, 69, 70, 73, 76, 89, 103, 106, 146, 148, 159, 160, 225, 229, 230, 232]	0.1484	[20, 25, 29, 30, 33, 50, 63, 237]	0.0312	[2, 5, 6, 7, 9, 11, 12, 13, 16, 18, 21, 22, 23, 24, 27, 32, 34, 35, 37, 38, 39, 40, 41, 48, 49, 51, 52, 53, 54, 55, 57, 59, 60, 64, 65, 66, 67, 71, 72, 74, 75, 77, 78, 79, 80, 81, 83, 84, 85, 86, 87, 91, 92, 93, 94, 95, 97, 99, 100, 101, 102, 104, 105, 107, 108, 109, 111, 112, 113, 114, 115, 116, 117, 121, 123, 124, 125, 126, 127, 128, 129, 130, 131, 132, 133, 134, 135, 136, 137, 138, 139, 140, 1…	0.6641
YEL071W	1	0.8287	0.9794	78.1688	240	161	0.0166	0.0175	0.0057	0.0136	0.0057	[12, 13, 15, 16, 17, 18, 19, 20, 21, 22, 23, 42, 47, 50, 59, 61, 62, 65, 66, 67, 74, 87, 92, 99, 102, 104, 106, 108, 112, 113, 115, 117, 120, 125, 142, 144, 146, 147, 148, 149, 150, 151, 152, 153, 159, 162, 170, 175, 180, 182, 183, 184, 189, 190, 191, 192, 193, 194, 195, 198, 212, 214, 216, 219, 221, 223, 224, 225, 249, 284, 286, 287, 288, 302, 308, 310, 314, 319, 321, 322, 326, 327, 346, 350, 35…	0.2198	[9, 10, 36, 37, 38, 40, 43, 44, 45, 46, 48, 52, 53, 54, 55, 56, 57, 118, 119, 121, 122, 124, 126, 127, 128, 130, 131, 133, 135, 137, 139, 140, 141, 145, 169, 177, 179, 206, 207]	0.0786	[2, 3, 4, 6, 7, 8, 11, 14, 24, 25, 26, 27, 28, 29, 30, 31, 32, 33, 34, 35, 39, 49, 58, 60, 63, 64, 68, 69, 70, 71, 72, 73, 75, 76, 77, 78, 79, 80, 82, 83, 84, 85, 86, 88, 89, 93, 94, 95, 96, 97, 98, 101, 103, 105, 107, 109, 110, 111, 114, 116, 123, 129, 132, 134, 136, 138, 143, 154, 155, 156, 157, 158, 160, 161, 163, 164, 165, 166, 167, 168, 171, 172, 173, 174, 176, 178, 181, 185, 186, 187, 188, …	0.5605
YER003C	1	0.7559	0.9652	104.2688	173	94	0.0179	0.0179	0.0112	0.0144	0.0112	[5, 6, 8, 10, 12, 13, 14, 16, 19, 20, 21, 22, 24, 26, 27, 28, 37, 39, 42, 43, 44, 45, 46, 47, 48, 49, 50, 53, 54, 57, 59, 60, 69, 70, 71, 72, 73, 78, 79, 80, 81, 82, 83, 84, 85, 87, 88, 89, 90, 91, 92, 93, 95, 96, 98, 102, 106, 107, 108, 109, 110, 116, 123, 124, 126, 127, 128, 129, 130, 131, 132, 133, 134, 135, 136, 139, 140, 141, 142, 144, 147, 150, 151, 152, 153, 154, 155, 157, 158, 159, 160, 1…	0.5221	[2, 9, 11, 15, 17, 25, 31, 32, 40, 41, 62, 65, 67, 74, 104, 113, 118, 245]	0.0420	[4, 7, 18, 23, 29, 30, 33, 34, 35, 36, 38, 51, 52, 55, 56, 58, 61, 63, 64, 66, 68, 75, 76, 77, 86, 94, 99, 100, 101, 103, 105, 111, 112, 114, 117, 119, 120, 121, 122, 125, 137, 138, 143, 145, 146, 148, 149, 156, 161, 164, 166, 167, 168, 171, 173, 179, 180, 183, 184, 192, 193, 197, 198, 204, 213, 214, 215, 220, 223, 227, 232, 234, 247, 248, 254, 261, 264, 265, 266, 267, 270, 276, 278, 279, 283, 28…	0.3473
YER009W	1	0.9654	0.9498	84.9605	125	53	0.0188	0.0191	0.0012	0.0026	0.0012	[3, 6, 7, 8, 9, 10, 11, 13, 14, 16, 17, 18, 19, 21, 22, 25, 28, 30, 33, 39, 40, 41, 49, 54, 56, 61, 62, 63, 64, 69, 73, 81, 88, 102, 103, 108, 116]	0.2960	[2, 4, 5, 20, 38, 47, 51, 52, 55, 78]	0.0800	[12, 23, 24, 26, 27, 29, 31, 32, 34, 35, 36, 37, 42, 43, 44, 45, 46, 48, 50, 53, 57, 58, 59, 60, 65, 66, 67, 68, 70, 71, 72, 74, 75, 76, 77, 79, 80, 82, 83, 84, 85, 86, 87, 89, 90, 91, 92, 94, 95, 96, 97, 98, 99, 100, 101, 104, 105, 106, 107, 109, 111, 112, 113, 114, 115, 117, 118, 119, 121, 123, 124, 125, 126]	0.5840
YER023W	1	0.7883	0.9750	69.5839	30	93	0.0189	0.0192	0.0038	0.0064	0.0038	[6, 16, 18, 20, 22, 24, 28, 29, 30, 31, 32, 33, 36, 37, 38, 39, 40, 42, 45, 46, 47, 51, 55, 60, 63, 76, 77, 82, 87, 90, 92, 93, 94, 95, 96, 108, 109, 112, 117, 120, 123, 124, 129, 141, 145, 146, 147, 154, 157, 158, 165, 167, 172, 173, 175, 176, 191, 193, 195, 225, 230, 237, 240, 242, 243, 263, 270, 276, 277]	0.2413	[19, 21, 23, 35, 44, 56, 85, 116, 125, 126, 130, 131, 132, 134, 135, 144, 159, 166, 174, 216, 267]	0.0734	[2, 4, 7, 8, 9, 10, 12, 13, 15, 17, 26, 27, 34, 41, 43, 48, 49, 50, 52, 53, 54, 57, 58, 59, 61, 62, 64, 65, 66, 67, 68, 70, 71, 72, 73, 74, 75, 78, 79, 80, 81, 83, 84, 86, 88, 89, 91, 97, 98, 99, 100, 102, 103, 104, 105, 106, 107, 110, 111, 114, 118, 119, 121, 122, 127, 128, 133, 136, 137, 138, 139, 140, 142, 143, 148, 149, 150, 151, 152, 153, 155, 156, 160, 161, 162, 163, 164, 168, 169, 170, 171…	0.5979
YER025W	1	0.9333	0.9813	132.5158	15	12	0.0159	0.0168	0.4346	2.0518	0.4346	[2, 3, 9, 12, 41, 49, 50, 51, 55, 58, 59, 60, 61, 64, 65, 66, 67, 68, 69, 70, 71, 73, 74, 75, 76, 77, 80, 83, 84, 99, 100, 103, 104, 106, 108, 110, 111, 113, 114, 115, 116, 117, 118, 123, 124, 125, 126, 132, 134, 136, 140, 141, 142, 143, 144, 145, 146, 147, 148, 149, 150, 154, 155, 156, 159, 163, 165, 168, 178, 182, 184, 190, 194, 199, 206, 207, 209, 211, 212, 213, 214, 217, 221, 223, 226, 227, 2…	0.2827	[4, 5, 6, 7, 8, 10, 13, 14, 15, 16, 17, 18, 21, 22, 23, 24, 25, 26, 28, 29, 30, 31, 32, 33, 34, 35, 36, 37, 38, 40, 43, 44, 45, 46, 52, 53, 54, 56, 62, 63, 86, 87, 93, 94, 95, 96, 97, 98, 129, 131, 139]	0.0968	[11, 19, 20, 27, 39, 42, 47, 48, 57, 72, 78, 79, 81, 85, 88, 89, 90, 91, 92, 101, 102, 105, 107, 109, 112, 119, 120, 121, 122, 127, 128, 133, 135, 137, 138, 151, 152, 153, 157, 158, 160, 161, 162, 164, 167, 169, 170, 171, 172, 173, 174, 175, 176, 177, 179, 180, 181, 183, 185, 187, 188, 189, 191, 192, 193, 195, 200, 201, 202, 204, 205, 208, 210, 216, 218, 219, 220, 222, 224, 225, 228, 230, 231, 23…	0.4744
YER043C	1	0.8358	0.8789	133.0981	193	143	0.0184	0.0181	0.0237	0.0360	0.0237	[2, 3, 4, 5, 7, 8, 9, 10, 11, 13, 14, 15, 17, 18, 19, 20, 22, 23, 25, 26, 28, 29, 30, 32, 33, 34, 35, 36, 37, 38, 39, 41, 43, 44, 45, 46, 47, 48, 49, 50, 52, 53, 54, 55, 56, 58, 59, 62, 65, 66, 67, 68, 69, 70, 71, 73, 74, 75, 76, 77, 78, 79, 81, 82, 83, 84, 85, 87, 89, 90, 91, 92, 93, 94, 95, 96, 97, 98, 99, 100, 101, 102, 103, 107, 108, 109, 110, 111, 112, 113, 114, 115, 117, 118, 119, 120, 121,…	0.8552	[6, 12, 16, 61, 123, 133, 260, 292, 390, 420, 427, 428, 429, 430, 439]	0.0334	[21, 24, 27, 31, 40, 42, 51, 57, 60, 63, 64, 72, 80, 86, 88, 105, 106, 116, 176, 194, 205, 213, 216, 217, 218, 224, 273, 274, 280, 293, 296, 298, 330, 334, 348, 351, 385, 387, 391, 392, 417, 421]	0.0935
YER055C	1	0.9384	0.9758	107.8569	41	86	0.0136	0.0134	0.0007	0.0013	0.0007	[4, 5, 6, 7, 8, 10, 12, 13, 18, 19, 20, 23, 24, 25, 26, 28, 32, 33, 34, 42, 45, 46, 52, 54, 60, 61, 66, 67, 68, 71, 74, 79, 81, 85, 92, 94, 105, 118, 124, 130, 135, 139, 141, 146, 148, 151, 154, 159, 160, 161, 162, 170, 180, 181, 184, 185, 187, 192, 207, 209, 211, 221, 223, 226, 227, 232, 248, 249, 250, 253, 255, 261, 262, 264, 266, 267, 272, 273, 274, 279, 284, 286]	0.2761	[2, 3, 9, 11, 22, 83, 87, 153, 178]	0.0303	[14, 15, 16, 17, 21, 27, 29, 30, 31, 35, 37, 38, 39, 40, 41, 44, 47, 48, 49, 50, 51, 53, 55, 56, 57, 58, 59, 62, 63, 64, 69, 70, 73, 75, 76, 77, 80, 82, 84, 86, 90, 91, 93, 95, 96, 97, 99, 100, 103, 106, 107, 109, 110, 111, 115, 117, 119, 120, 122, 125, 126, 127, 128, 129, 132, 133, 134, 136, 138, 140, 142, 143, 144, 145, 149, 150, 152, 155, 156, 157, 158, 163, 164, 165, 166, 167, 168, 169, 171, …	0.5556
YER057C	1	0.5350	0.6153	14.2499	129	128	0.0607	0.0495	0.2964	0.6695	0.2964	[8, 63, 64, 97]	0.0310	[2, 3, 4, 5, 6, 7, 9, 10, 11, 12, 13, 14, 15, 16, 17, 18, 19, 20, 21, 22, 23, 24, 25, 27, 28, 29, 30, 31, 32, 33, 34, 35, 36, 37, 38, 39, 40, 41, 42, 44, 45, 46, 47, 48, 49, 50, 51, 52, 53, 54, 56, 57, 58, 59, 60, 61, 62, 65, 66, 67, 68, 69, 70, 71, 72, 73, 74, 75, 76, 77, 78, 79, 80, 81, 82, 83, 84, 85, 86, 87, 88, 89, 90, 91, 92, 93, 94, 95, 96, 98, 99, 100, 101, 102, 103, 104, 105, 106, 107, 1…	0.9457	[26, 43]	0.0155
YER072W	1	0.8798	0.9546	116.5955	129	40	0.0166	0.0170	0.0030	0.0074	0.0030	[2, 3, 4, 5, 9, 11, 14, 22, 24, 27, 28, 29, 30, 31, 32, 34, 35, 36, 37, 38, 39, 40, 41, 42, 43, 44, 46, 47, 50, 52, 53, 55, 56, 58, 59, 60, 68, 69, 70, 71, 72, 73, 74, 75, 76, 78, 79, 80, 84, 85, 86, 88, 89, 93, 94, 95, 97, 99, 100, 101, 103, 105, 107, 108, 109, 111, 112, 114, 116, 117, 118, 119, 120, 121, 122, 126, 127, 130]	0.6047	[6, 7, 10, 12, 15, 16, 17, 18, 19, 20, 21]	0.0853	[8, 13, 23, 25, 26, 33, 45, 48, 49, 51, 54, 57, 61, 62, 63, 64, 65, 66, 67, 77, 81, 82, 83, 87, 90, 91, 92, 96, 102, 106, 123, 125]	0.2481
YER110C	1	0.9501	0.9855	124.1037	89	232	0.0116	0.0118	0.0086	0.0098	0.0086	[6, 22, 23, 24, 25, 26, 27, 28, 29, 30, 32, 35, 36, 38, 39, 40, 41, 54, 64, 68, 70, 71, 72, 84, 85, 91, 96, 99, 100, 102, 103, 104, 105, 106, 108, 112, 116, 124, 128, 132, 133, 137, 141, 149, 150, 159, 164, 167, 171, 176, 178, 182, 183, 188, 192, 199, 210, 219, 224, 229, 231, 232, 258, 259, 262, 263, 265, 266, 270, 276, 277, 278, 279, 280, 281, 282, 283, 284, 285, 289, 291, 294, 296, 297, 299, 30…	0.2013	[2, 3, 7, 8, 9, 10, 11, 12, 13, 14, 15, 16, 17, 18, 19, 20, 21, 31, 86, 93, 671]	0.0189	[5, 33, 34, 37, 42, 43, 44, 45, 46, 48, 49, 50, 51, 52, 53, 55, 56, 57, 58, 59, 60, 61, 63, 65, 66, 67, 69, 73, 74, 75, 77, 78, 79, 80, 81, 82, 83, 87, 89, 90, 92, 94, 95, 97, 98, 101, 107, 109, 110, 111, 113, 114, 115, 117, 118, 119, 120, 121, 122, 123, 125, 126, 127, 129, 130, 131, 134, 135, 136, 138, 140, 142, 143, 145, 146, 147, 148, 151, 152, 154, 155, 156, 157, 158, 160, 161, 162, 165, 166,…	0.5768
YER120W	1	0.9403	0.9486	99.4762	244	84	0.0168	0.0170	0.0010	0.0019	0.0010	[4, 6, 9, 11, 27, 29, 31, 36, 37, 38, 39, 44, 48, 50, 67, 69, 70, 71, 73, 85, 88, 120, 121, 124, 143, 146, 147, 162, 188, 189, 196, 197, 198, 199, 200, 201, 224, 225]	0.1557	[12, 15, 17, 18, 19, 20, 21, 22, 23, 25, 26, 28, 30, 32, 51, 62, 63, 64, 66, 140, 141, 184]	0.0902	[2, 3, 5, 8, 10, 13, 14, 16, 24, 33, 34, 35, 40, 41, 42, 43, 45, 46, 47, 49, 52, 53, 54, 55, 56, 57, 58, 59, 60, 61, 65, 68, 72, 74, 75, 76, 77, 78, 79, 80, 81, 82, 83, 84, 86, 87, 89, 90, 91, 92, 93, 94, 95, 96, 97, 98, 99, 100, 101, 102, 104, 105, 106, 107, 109, 110, 111, 112, 113, 115, 116, 117, 118, 119, 123, 125, 126, 127, 128, 129, 130, 131, 132, 133, 134, 135, 137, 138, 139, 144, 145, 149,…	0.7090
YER131W	1	0.9360	0.9380	78.6316	119	82	0.0168	0.0184	0.0127	0.0256	0.0127	[2, 3, 4, 5, 7, 8, 9, 10, 11, 12, 14, 15, 16, 17, 21, 22, 26, 27, 28, 29, 30, 34, 48, 64, 71, 73, 75, 77, 83, 84, 88, 89, 91, 92, 93, 94, 96, 97, 98, 99, 100, 101, 102, 103, 105, 107, 110, 111, 112, 113, 114, 116, 117, 118, 119]	0.4622	[6, 32, 33, 35, 36, 38, 39, 40, 42, 43, 49, 50, 52, 53, 54, 55, 56, 57, 58, 59, 62, 66, 67, 68, 69, 70, 72, 74, 76, 78, 79, 80, 81, 82, 85, 86, 87]	0.3109	[13, 18, 19, 20, 24, 25, 44, 45, 46, 47, 60, 61, 63, 65, 90, 95, 104, 106, 108, 109, 115, 120]	0.1849
YER146W	1	0.8332	0.9553	99.2997	93	38	0.0250	0.0254	0.0021	0.0036	0.0021	[2, 3, 5, 8, 10, 11, 15, 17, 18, 25, 26, 28, 29, 39, 40, 45, 46, 48, 57, 59, 61, 76]	0.2366	[13, 16, 19, 37, 43, 52, 74, 84]	0.0860	[4, 6, 7, 9, 12, 14, 20, 21, 22, 23, 24, 27, 30, 31, 32, 33, 34, 35, 36, 38, 41, 42, 44, 47, 49, 50, 51, 53, 54, 55, 56, 58, 60, 62, 63, 64, 65, 66, 67, 68, 69, 70, 71, 72, 73, 75, 79, 80, 81, 82, 83, 85, 86, 87, 88, 89, 90, 91, 92, 93, 94]	0.6559
YER165W	1	0.9612	0.9689	118.6856	65	182	0.0111	0.0111	0.0002	0.0005	0.0002	[13, 14, 16, 17, 18, 19, 20, 21, 25, 26, 34, 38, 50, 53, 54, 55, 57, 58, 61, 63, 65, 67, 69, 70, 74, 81, 85, 115, 116, 119, 127, 129, 131, 132, 133, 135, 142, 156, 162, 168, 169, 170, 175, 198, 205, 221, 225, 226, 227, 237, 238, 239, 242, 243, 267, 284, 286, 288, 297, 304, 305, 308, 309, 322, 323, 326, 327, 330, 331, 339, 364, 365, 366, 369, 370, 373, 387, 388, 392, 393, 396, 404, 407, 411, 412, …	0.1941	[12, 31, 32, 36, 37, 39, 42, 51, 56, 108, 547]	0.0191	[2, 4, 7, 8, 22, 23, 24, 27, 28, 29, 30, 33, 35, 40, 41, 43, 44, 46, 47, 48, 49, 52, 59, 60, 62, 64, 66, 68, 71, 72, 73, 75, 76, 77, 78, 79, 80, 82, 83, 84, 86, 87, 88, 89, 90, 91, 92, 93, 94, 95, 96, 97, 100, 101, 102, 103, 104, 106, 107, 109, 110, 111, 112, 113, 114, 118, 120, 121, 123, 124, 125, 126, 128, 130, 134, 136, 137, 138, 139, 140, 141, 143, 144, 145, 147, 148, 149, 150, 151, 152, 153,…	0.7002
YER177W	1	0.8676	0.9405	73.0558	11	115	0.0222	0.0225	0.0049	0.0179	0.0049	[2, 3, 4, 5, 6, 7, 8, 26, 30, 33, 35, 38, 41, 45, 46, 48, 49, 50, 58, 67, 69, 70, 76, 79, 80, 81, 82, 85, 87, 89, 90, 91, 92, 95, 96, 97, 98, 99, 100, 101, 103, 105, 106, 110, 113, 115, 117, 119, 125, 126, 129, 133, 135, 136, 140, 143, 144, 149, 150, 154, 155, 156, 157, 158, 159, 165, 166, 173, 176, 177, 178, 180, 181, 183, 184, 185, 186, 188, 189, 192, 193, 195, 196, 197, 198, 199, 204, 206, 207…	0.4532	[9, 11, 12, 13, 14, 16, 17, 18, 19, 20, 21, 22, 23, 24, 25, 27, 28, 31, 37, 42, 47, 51, 52, 59, 60, 61, 64, 65, 66, 162, 248]	0.1161	[10, 15, 29, 32, 34, 36, 39, 40, 43, 44, 53, 54, 55, 56, 57, 62, 63, 68, 71, 72, 73, 74, 75, 77, 78, 83, 84, 86, 88, 94, 102, 104, 107, 108, 109, 111, 112, 114, 116, 118, 120, 121, 122, 123, 124, 127, 131, 137, 138, 139, 142, 145, 146, 147, 151, 152, 153, 160, 161, 163, 164, 167, 168, 169, 170, 171, 172, 175, 182, 187, 190, 191, 194, 200, 201, 202, 203, 205, 208, 209, 212, 221, 222, 227, 228, 229…	0.3708
YER178W	1	0.7834	0.9553	132.4609	164	103	0.0125	0.0123	0.0056	0.0106	0.0056	[4, 5, 6, 7, 8, 10, 11, 12, 13, 14, 16, 18, 19, 20, 21, 22, 23, 25, 26, 27, 28, 31, 32, 36, 37, 38, 45, 54, 56, 57, 60, 61, 62, 63, 64, 65, 66, 67, 68, 69, 70, 71, 76, 78, 81, 82, 84, 86, 87, 88, 89, 93, 94, 96, 97, 99, 100, 101, 102, 103, 104, 107, 108, 110, 111, 112, 113, 114, 115, 116, 117, 118, 119, 122, 123, 124, 127, 128, 129, 130, 131, 132, 133, 136, 137, 140, 141, 143, 144, 146, 149, 150,…	0.6357	[9, 17, 29, 33, 35, 39, 40, 44, 47, 48, 49, 50, 51, 73, 105, 269, 289, 291, 299, 300, 304, 306, 401]	0.0548	[2, 3, 15, 24, 30, 34, 41, 42, 43, 46, 52, 53, 55, 58, 59, 72, 74, 75, 77, 79, 80, 83, 85, 90, 91, 92, 95, 98, 106, 109, 120, 121, 125, 139, 142, 145, 159, 160, 168, 170, 173, 176, 181, 182, 183, 185, 186, 187, 203, 206, 211, 212, 229, 230, 232, 236, 237, 240, 248, 249, 251, 252, 254, 258, 272, 273, 275, 292, 293, 294, 295, 296, 301, 307, 314, 315, 316, 320, 324, 329, 334, 336, 337, 346, 354, 359…	0.2333
YFL010C	1	0.8953	0.9754	104.9085	211	59	0.0162	0.0163	0.0011	0.0039	0.0011	[3, 4, 7, 9, 11, 18, 29, 30, 31, 32, 33, 39, 40, 41, 42, 44, 45, 46, 58, 59, 71, 74, 75, 77, 89, 90, 92, 93, 95, 102, 116, 121, 123, 126, 127, 149, 150, 164, 177, 186, 194, 198, 199, 201, 202]	0.2133	[13, 14, 15, 16, 17, 19, 20, 21, 22, 24, 25, 26, 27, 28, 35]	0.0711	[2, 5, 8, 10, 12, 23, 34, 36, 37, 38, 43, 47, 48, 49, 50, 51, 52, 53, 54, 55, 56, 60, 61, 62, 63, 64, 65, 66, 67, 68, 69, 70, 72, 73, 76, 78, 79, 80, 81, 82, 83, 84, 85, 86, 87, 88, 91, 94, 96, 97, 98, 99, 100, 101, 103, 104, 105, 106, 107, 108, 109, 110, 111, 112, 113, 114, 115, 117, 118, 119, 120, 122, 124, 125, 128, 129, 130, 131, 133, 135, 136, 137, 139, 140, 141, 142, 143, 144, 147, 148, 151…	0.6540
YFL022C	1	0.9426	0.9710	78.0637	247	174	0.0180	0.0184	0.0031	0.0093	0.0031	[6, 9, 10, 11, 12, 16, 18, 19, 20, 21, 22, 23, 33, 34, 37, 39, 43, 51, 55, 57, 58, 59, 69, 75, 81, 82, 83, 84, 85, 86, 89, 98, 99, 100, 106, 107, 109, 110, 111, 126, 127, 128, 129, 130, 141, 142, 147, 149, 155, 161, 162, 165, 167, 168, 169, 171, 174, 180, 188, 192, 193, 197, 198, 201, 202, 205, 214, 216, 219, 221, 235, 246, 247, 260, 261, 262, 263, 264, 265, 266, 276, 282, 284, 323, 325, 344, 380…	0.2028	[5, 7, 8, 14, 15, 24, 41, 72, 73, 74, 76, 194, 204, 209, 210, 211, 212, 213, 217, 227, 228, 233, 234, 236, 237, 239, 240, 241, 242, 243, 244, 245, 248, 250, 254, 255, 256]	0.0736	[2, 3, 4, 13, 17, 25, 26, 27, 28, 29, 30, 31, 32, 35, 36, 38, 40, 42, 44, 45, 46, 47, 48, 49, 50, 52, 53, 54, 56, 60, 61, 62, 63, 64, 65, 66, 67, 68, 70, 71, 77, 78, 79, 80, 87, 90, 91, 92, 93, 94, 95, 96, 97, 101, 102, 103, 105, 108, 112, 113, 114, 116, 117, 118, 119, 120, 121, 123, 132, 133, 134, 136, 137, 138, 139, 140, 143, 144, 145, 146, 148, 150, 151, 152, 153, 154, 156, 157, 158, 159, 163,…	0.6143
YFL038C	1	0.7333	0.9623	64.3020	206	189	0.0220	0.0226	0.0067	0.0122	0.0067	[2, 3, 4, 5, 6, 7, 8, 10, 11, 14, 15, 16, 17, 18, 21, 27, 29, 30, 31, 32, 33, 34, 35, 36, 37, 38, 39, 40, 41, 45, 46, 47, 48, 50, 53, 54, 55, 58, 61, 72, 76, 77, 82, 84, 85, 94, 96, 107, 109, 110, 112, 114, 116, 132, 135, 136, 139, 144, 151, 159, 160, 165, 166, 172, 173, 175, 177, 181, 184, 186, 190, 191, 192, 194, 195, 198]	0.3689	[9, 12, 13, 19, 20, 25, 28, 42, 43, 49, 98, 187]	0.0583	[22, 23, 24, 26, 51, 52, 56, 57, 59, 60, 62, 63, 64, 65, 66, 67, 68, 69, 70, 71, 74, 75, 78, 79, 80, 81, 83, 86, 87, 88, 89, 90, 91, 92, 93, 95, 97, 99, 100, 101, 102, 103, 104, 105, 106, 108, 111, 113, 115, 117, 118, 119, 120, 121, 122, 123, 124, 125, 126, 127, 128, 129, 130, 131, 133, 134, 137, 138, 140, 141, 142, 143, 146, 148, 149, 150, 152, 153, 154, 155, 156, 157, 158, 161, 162, 163, 164, 1…	0.5437
YFL039C	1	0.9180	0.9074	163.2272	119	115	0.0143	0.0150	0.0332	0.0619	0.0332	[2, 9, 10, 27, 32, 36, 37, 39, 40, 42, 43, 44, 45, 46, 47, 49, 50, 51, 53, 54, 55, 56, 57, 58, 59, 60, 61, 62, 63, 64, 65, 67, 68, 70, 71, 72, 73, 75, 76, 77, 78, 79, 80, 82, 83, 84, 85, 86, 87, 88, 89, 90, 91, 93, 94, 95, 96, 98, 99, 100, 101, 102, 103, 104, 105, 106, 108, 109, 110, 111, 112, 113, 114, 115, 116, 117, 118, 119, 120, 121, 122, 123, 124, 125, 127, 128, 129, 130, 131, 132, 133, 134,…	0.8187	[3, 4, 5, 6, 7, 8, 11, 12, 13, 14, 15, 16, 17, 18, 19, 20, 21, 22, 23, 24, 25, 28, 29, 30, 31, 33, 34, 35, 38, 48, 294]	0.0827	[26, 41, 52, 66, 69, 74, 81, 92, 97, 107, 154, 171, 179, 195, 230, 231, 239, 247, 286, 303, 315, 325, 332, 366]	0.0640
YFL045C	1	0.7923	0.9513	78.2190	254	230	0.0229	0.0223	0.0079	0.0127	0.0079	[2, 3, 5, 6, 7, 8, 9, 11, 13, 15, 18, 19, 20, 21, 22, 23, 24, 25, 26, 28, 29, 30, 31, 32, 33, 37, 38, 39, 40, 42, 44, 45, 46, 47, 48, 49, 50, 52, 53, 55, 60, 61, 63, 64, 66, 68, 74, 76, 78, 85, 87, 88, 89, 90, 91, 92, 93, 94, 96, 97, 98, 99, 100, 101, 102, 103, 106, 111, 112, 114, 115, 116, 117, 118, 123, 129, 134, 137, 138, 142, 144, 145, 147, 154, 158, 163, 168, 169, 173, 176, 181, 183, 184, 18…	0.4921	[4, 10, 12, 14, 16, 51, 54, 77, 80, 86, 229]	0.0433	[17, 27, 34, 35, 36, 41, 43, 56, 57, 58, 59, 62, 65, 67, 69, 70, 71, 72, 75, 79, 81, 82, 83, 84, 104, 105, 107, 108, 109, 110, 113, 120, 121, 122, 124, 125, 127, 128, 130, 131, 132, 133, 135, 136, 139, 140, 141, 143, 146, 148, 149, 150, 151, 152, 153, 155, 156, 157, 159, 160, 161, 162, 164, 165, 166, 167, 170, 171, 172, 174, 175, 177, 178, 179, 180, 182, 185, 189, 190, 191, 193, 197, 198, 200, 20…	0.4370
YGL008C	0	0.9656	0.9843	103.2838	150	254	0.0153	0.0162	0.0179	0.0179	0.1035	[2, 3, 10, 12, 20, 28, 30, 50, 52, 53, 55, 56, 57, 60, 61, 62, 63, 74, 90, 98, 99, 100, 103, 105, 111, 112, 113, 114, 115, 116, 117, 118, 121, 122, 123, 130, 131, 134, 136, 137, 138, 139, 145, 149, 150, 156, 179, 180, 187, 188, 189, 190, 191, 192, 193, 196, 197, 198, 199, 201, 202, 205, 206, 207, 227, 234, 241, 252, 263, 264, 299, 300, 301, 302, 303, 304, 307, 308, 325, 327, 328, 329, 333, 336, 3…	0.2233	[5, 6, 7, 8, 9, 11, 14, 15, 16, 17, 18, 19, 21, 23, 24, 25, 26, 27, 29, 31, 32, 33, 34, 35, 36, 37, 38, 39, 40, 41, 42, 43, 44, 45, 46, 47, 48, 49, 51, 54, 64, 81, 89, 93, 95, 97, 135, 265, 320, 323, 324, 326, 377, 433, 515, 516, 517, 518, 808]	0.0643	[4, 13, 22, 58, 59, 65, 66, 67, 68, 69, 70, 71, 72, 73, 75, 76, 77, 78, 79, 80, 82, 83, 84, 85, 86, 87, 88, 91, 92, 94, 96, 101, 102, 104, 106, 107, 108, 109, 110, 119, 120, 124, 125, 126, 127, 128, 129, 132, 133, 140, 141, 142, 143, 144, 146, 147, 148, 151, 152, 153, 154, 155, 157, 158, 159, 160, 161, 162, 163, 164, 165, 166, 167, 168, 169, 170, 171, 172, 173, 174, 175, 176, 177, 178, 181, 182, …	0.6122
YGL009C	1	0.8460	0.9814	104.8664	11	192	0.0139	0.0141	0.0105	0.0111	0.0105	[3, 9, 10, 14, 15, 20, 21, 22, 26, 27, 29, 30, 31, 32, 36, 37, 42, 46, 49, 53, 55, 57, 58, 62, 64, 66, 68, 75, 92, 102, 103, 104, 105, 106, 107, 108, 112, 113, 116, 118, 119, 120, 126, 127, 128, 132, 135, 138, 140, 145, 150, 151, 152, 153, 157, 160, 162, 174, 177, 181, 194, 195, 196, 197, 198, 199, 200, 201, 202, 205, 209, 212, 218, 221, 222, 224, 230, 232, 239, 262, 265, 272, 275, 276, 279, 283,…	0.2670	[6, 11, 12, 16, 18, 19, 23, 35, 52, 80, 81, 82, 83, 84, 86, 87, 90, 91, 95, 96, 99, 100, 101, 139, 303, 381, 428, 687, 697, 707, 760]	0.0398	[2, 5, 7, 8, 13, 17, 24, 25, 28, 33, 34, 38, 39, 40, 41, 44, 45, 47, 48, 50, 51, 54, 56, 59, 60, 61, 63, 65, 67, 69, 70, 71, 72, 73, 76, 77, 78, 85, 88, 89, 93, 94, 97, 98, 109, 110, 111, 114, 115, 117, 121, 122, 123, 124, 125, 129, 130, 136, 137, 141, 142, 143, 144, 146, 148, 149, 154, 155, 156, 158, 159, 161, 164, 165, 166, 167, 169, 170, 171, 172, 173, 176, 182, 183, 184, 185, 186, 187, 189, 1…	0.5674
YGL026C	1	0.8889	0.9739	90.7501	195	179	0.0162	0.0162	0.0068	0.0101	0.0068	[2, 4, 6, 9, 12, 17, 18, 19, 20, 21, 23, 25, 26, 27, 32, 36, 37, 40, 41, 49, 50, 53, 54, 55, 56, 60, 61, 64, 68, 71, 73, 74, 78, 82, 84, 87, 88, 90, 94, 95, 101, 104, 111, 112, 115, 116, 117, 118, 119, 120, 122, 123, 124, 125, 127, 131, 132, 134, 135, 137, 139, 142, 146, 149, 159, 163, 164, 168, 170, 171, 172, 176, 177, 178, 182, 183, 184, 185, 186, 187, 188, 192, 194, 200, 201, 203, 205, 208, 21…	0.3267	[7, 8, 10, 11, 13, 16, 24, 34, 38, 43, 100, 103, 105, 106, 107, 306, 307, 312, 315, 669]	0.0283	[3, 5, 14, 22, 28, 29, 30, 31, 33, 35, 39, 42, 44, 45, 46, 47, 48, 51, 52, 58, 59, 62, 63, 65, 66, 69, 70, 72, 75, 76, 77, 79, 80, 81, 83, 85, 86, 89, 92, 93, 96, 97, 98, 99, 102, 108, 109, 110, 113, 114, 121, 126, 128, 129, 133, 136, 138, 141, 143, 144, 145, 147, 148, 150, 151, 152, 155, 156, 160, 162, 165, 166, 167, 169, 173, 174, 175, 179, 180, 181, 189, 190, 191, 193, 195, 196, 197, 198, 199,…	0.5149
YGL030W	1	0.9633	0.9324	70.4883	105	74	0.0190	0.0196	0.0008	0.0038	0.0008	[2, 3, 6, 7, 8, 9, 10, 11, 15, 18, 21, 22, 24, 25, 27, 36, 38, 39, 42, 51, 53, 54, 57, 58, 60, 61, 62, 72, 73, 75, 78, 84, 87, 88, 89, 90, 91, 92, 96]	0.3714	[4, 5, 14, 16, 20, 26, 56, 59, 69, 77]	0.0952	[12, 13, 17, 19, 23, 28, 29, 30, 31, 32, 33, 34, 35, 37, 40, 41, 43, 44, 45, 46, 47, 48, 49, 50, 52, 55, 63, 64, 65, 66, 67, 68, 70, 71, 74, 76, 79, 80, 81, 82, 83, 85, 86, 93, 94, 95, 97, 98, 99, 100, 101, 102, 103, 104, 105, 106]	0.5333
YGL054C	1	0.7388	0.9508	173.8065	138	54	0.0195	0.0193	0.0014	0.0026	0.0014	[7, 9, 12, 13, 14, 15, 16, 17, 19, 21, 22, 23, 25, 26, 27, 28, 29, 30, 31, 35, 37, 38, 42, 45, 46, 49, 50, 55, 56, 57, 61, 68, 69, 71, 74, 85, 87, 89, 92, 93, 96, 97, 98, 100, 102, 108, 113, 114, 116, 120, 122, 123, 125]	0.3841	[4, 5, 8, 109, 119, 129]	0.0435	[2, 3, 6, 10, 11, 18, 20, 24, 32, 33, 34, 36, 39, 40, 43, 44, 47, 48, 51, 52, 53, 54, 58, 59, 60, 62, 63, 64, 65, 66, 67, 70, 72, 73, 75, 76, 77, 78, 79, 80, 81, 82, 83, 84, 86, 88, 90, 91, 94, 95, 99, 101, 103, 104, 105, 106, 107, 110, 111, 112, 115, 117, 118, 121, 124, 126, 127, 128, 130, 131, 132, 133, 134, 135, 136, 137, 138, 139]	0.5652
YGL103W	1	0.8756	0.9560	115.7028	149	42	0.0135	0.0137	0.0001	0.0002	0.0001	[2, 14, 15, 16, 17, 18, 20, 21, 25, 26, 27, 41, 47, 49, 60, 61, 62, 64, 76, 81, 104, 140]	0.1477	[23, 40]	0.0134	[3, 4, 5, 7, 9, 10, 12, 13, 19, 22, 24, 28, 29, 30, 31, 32, 33, 34, 35, 36, 37, 38, 42, 43, 44, 45, 46, 48, 50, 51, 52, 53, 54, 55, 56, 57, 58, 59, 63, 65, 66, 67, 68, 69, 70, 71, 72, 73, 77, 78, 79, 80, 82, 83, 84, 85, 86, 87, 88, 89, 90, 91, 92, 93, 95, 96, 97, 98, 99, 100, 101, 102, 105, 106, 107, 110, 111, 112, 113, 114, 115, 117, 118, 119, 120, 121, 122, 123, 124, 125, 126, 127, 128, 129, 13…	0.7651
YGL105W	1	0.9667	0.9687	92.6724	120	139	0.0171	0.0181	0.0036	0.0123	0.0036	[8, 9, 10, 11, 12, 14, 15, 21, 22, 30, 33, 36, 41, 43, 44, 48, 58, 59, 62, 66, 67, 69, 71, 72, 73, 76, 81, 84, 86, 87, 89, 90, 92, 93, 94, 96, 102, 117, 122, 125, 143, 151, 155, 158, 160, 169, 171, 175, 177, 178, 198, 202, 203, 218, 220, 222, 227, 228, 229, 230, 231, 232, 248, 249, 250, 251, 262, 267, 268, 271, 276, 279, 280, 290, 293, 301, 314, 319, 320, 321, 332, 333, 336, 337, 360, 361, 364, 3…	0.2367	[7, 16, 40, 49, 52, 53, 54, 56, 57, 75, 78, 80, 137, 142, 144, 146, 147, 152, 153, 156, 157, 159, 174, 176, 180, 182, 184, 186, 187, 188, 189, 190, 191, 192, 193, 194, 195, 196, 197, 199, 200, 201, 204, 205, 207, 211, 213, 215, 217, 226, 266, 274, 331]	0.1410	[2, 5, 6, 13, 17, 18, 19, 20, 23, 24, 25, 26, 27, 28, 29, 31, 32, 34, 35, 37, 38, 39, 42, 45, 46, 47, 50, 51, 55, 60, 61, 63, 64, 65, 68, 70, 74, 77, 79, 82, 83, 85, 88, 91, 95, 97, 98, 99, 100, 101, 103, 104, 105, 106, 107, 108, 109, 110, 111, 112, 115, 116, 118, 119, 120, 121, 123, 124, 126, 127, 128, 129, 130, 132, 134, 135, 136, 139, 140, 145, 148, 149, 150, 154, 161, 162, 163, 164, 165, 166,…	0.5665
YGL106W	1	0.8537	0.9404	61.6353	149	57	0.0229	0.0231	0.0008	0.0019	0.0008	[2, 4, 9, 15, 23, 25, 26, 27, 28, 29, 31, 33, 36, 37, 40, 42, 53, 56, 57, 73, 74, 75, 79, 90, 97, 98, 99, 112, 126]	0.1946	[11, 12, 13, 14, 16, 17, 18, 19, 50, 78, 110]	0.0738	[5, 6, 8, 10, 20, 21, 22, 24, 32, 34, 35, 38, 39, 41, 43, 44, 45, 46, 47, 48, 49, 51, 52, 54, 55, 58, 59, 60, 62, 63, 64, 65, 66, 67, 68, 69, 70, 71, 72, 77, 80, 81, 82, 83, 84, 85, 86, 87, 88, 89, 91, 92, 93, 94, 95, 96, 100, 101, 102, 103, 104, 105, 106, 107, 108, 109, 111, 113, 114, 115, 116, 118, 119, 120, 121, 122, 123, 124, 125, 127, 128, 129, 130, 131, 132, 133, 134, 135, 136, 137, 138, 13…	0.6846
YGL123W	1	0.9124	0.9617	85.8803	254	98	0.0184	0.0190	0.0028	0.0048	0.0028	[6, 8, 13, 16, 17, 18, 19, 20, 21, 24, 25, 26, 30, 35, 39, 51, 56, 67, 68, 71, 75, 76, 78, 80, 82, 85, 86, 87, 95, 97, 98, 104, 105, 111, 114, 119, 127, 128, 129, 131, 133, 142, 147, 149, 161, 162, 163, 175, 196, 208, 218, 219, 220, 223, 224, 228, 231, 239, 240, 243, 244, 245]	0.2441	[7, 44, 59, 64, 100, 110, 150, 185, 207, 213, 215, 221, 225, 235]	0.0551	[2, 3, 4, 5, 10, 11, 12, 14, 15, 22, 23, 27, 28, 31, 32, 33, 34, 36, 37, 38, 40, 41, 43, 45, 46, 48, 49, 50, 52, 53, 54, 55, 57, 58, 60, 61, 63, 65, 66, 69, 70, 72, 73, 74, 77, 79, 81, 83, 84, 88, 89, 90, 91, 92, 93, 94, 96, 99, 101, 102, 103, 106, 107, 108, 109, 112, 113, 115, 116, 118, 120, 121, 122, 123, 124, 125, 126, 130, 132, 134, 135, 136, 137, 138, 139, 140, 141, 143, 144, 145, 146, 148, …	0.6417
YGL148W	1	0.9158	0.9674	80.6140	120	101	0.0144	0.0147	0.0014	0.0029	0.0014	[8, 9, 11, 12, 13, 15, 19, 20, 25, 26, 34, 36, 39, 41, 42, 47, 51, 53, 54, 58, 59, 82, 83, 87, 89, 90, 91, 99, 100, 112, 113, 119, 127, 133, 142, 144, 146, 149, 157, 160, 161, 163, 172, 175, 176, 180, 188, 190, 193, 205, 206, 207, 212, 214, 225, 245, 257, 259, 279, 280, 281, 283, 284, 285, 326, 332, 343, 344]	0.1809	[17, 27, 32, 33, 43, 65, 73, 74, 75, 76, 79, 80, 81, 85, 88, 187, 197, 200, 357]	0.0505	[2, 3, 6, 10, 16, 18, 21, 22, 23, 28, 29, 30, 35, 37, 40, 44, 45, 46, 49, 50, 52, 55, 56, 57, 60, 61, 62, 63, 66, 67, 68, 69, 70, 71, 72, 77, 78, 84, 86, 92, 93, 94, 95, 96, 97, 98, 101, 102, 103, 104, 105, 106, 107, 109, 110, 114, 115, 116, 117, 118, 120, 121, 122, 123, 124, 125, 128, 129, 130, 131, 132, 134, 135, 136, 137, 138, 139, 140, 141, 143, 145, 147, 148, 150, 151, 152, 153, 154, 155, 15…	0.5718
YGL200C	1	0.8442	0.9556	78.7886	203	59	0.0172	0.0171	0.0008	0.0025	0.0008	[3, 5, 10, 11, 12, 16, 17, 19, 22, 23, 24, 25, 30, 31, 46, 60, 61, 62, 73, 108, 117, 128, 154, 156, 159, 161, 162, 163, 179]	0.1429	[6, 18, 28, 34, 184]	0.0246	[2, 4, 7, 9, 13, 15, 20, 21, 26, 27, 29, 32, 33, 35, 36, 37, 38, 39, 40, 41, 42, 43, 44, 45, 47, 48, 49, 50, 51, 52, 53, 54, 55, 56, 57, 58, 59, 63, 64, 65, 67, 68, 69, 70, 71, 72, 74, 77, 78, 79, 81, 82, 83, 84, 86, 87, 88, 89, 90, 91, 96, 97, 98, 100, 101, 106, 107, 110, 112, 113, 114, 115, 116, 118, 119, 120, 122, 123, 125, 126, 127, 129, 130, 131, 132, 133, 135, 136, 138, 139, 141, 143, 144, …	0.6749
YGL202W	1	0.8898	0.9690	111.3925	244	174	0.0173	0.0167	0.0270	0.0662	0.0270	[8, 9, 22, 25, 34, 35, 36, 37, 40, 42, 43, 44, 45, 46, 47, 48, 49, 50, 51, 52, 53, 54, 55, 58, 59, 60, 61, 62, 63, 64, 66, 67, 69, 70, 71, 73, 77, 79, 80, 81, 82, 83, 84, 87, 88, 89, 90, 91, 92, 93, 94, 96, 97, 100, 102, 105, 107, 109, 111, 112, 114, 115, 117, 120, 121, 122, 123, 124, 126, 128, 129, 130, 134, 135, 136, 138, 140, 141, 142, 143, 144, 147, 149, 150, 151, 153, 158, 162, 168, 170, 172…	0.5560	[3, 4, 5, 6, 7, 10, 11, 12, 13, 15, 16, 17, 18, 20, 21, 23, 24, 29, 32, 33, 39, 103, 167, 355, 461, 471, 481, 491]	0.0560	[2, 14, 19, 26, 27, 28, 30, 31, 38, 41, 56, 65, 68, 72, 74, 75, 76, 78, 85, 86, 95, 99, 104, 106, 108, 110, 113, 118, 125, 127, 131, 133, 137, 139, 145, 146, 148, 152, 154, 155, 156, 157, 159, 160, 164, 165, 169, 171, 174, 176, 188, 197, 199, 201, 206, 209, 211, 221, 222, 223, 229, 230, 233, 238, 243, 245, 250, 251, 253, 263, 266, 275, 277, 283, 287, 295, 299, 303, 304, 306, 307, 309, 311, 316, 3…	0.2720
YGL225W	1	0.6188	0.7480	126.5806	81	34	0.0183	0.0158	0.0701	0.0990	0.0701	[16, 23, 60, 65, 80, 98, 124, 138, 139, 146, 153, 222, 230, 258, 278, 292, 294, 309, 313]	0.0564	[3, 5, 6, 7, 8, 9, 10, 11, 12, 13, 14, 15, 17, 18, 19, 20, 21, 22, 24, 25, 26, 27, 28, 29, 30, 32, 33, 34, 35, 36, 37, 38, 39, 40, 41, 42, 43, 44, 45, 46, 47, 48, 49, 50, 51, 53, 54, 55, 56, 57, 59, 61, 62, 66, 67, 68, 69, 70, 71, 72, 73, 74, 75, 77, 78, 79, 83, 84, 85, 86, 87, 88, 89, 90, 91, 92, 93, 94, 95, 97, 99, 100, 101, 102, 103, 105, 106, 107, 108, 110, 111, 112, 113, 114, 115, 116, 117, …	0.7834	[2, 81, 82, 131, 143, 149, 228, 229, 248, 252, 265, 266, 268, 276, 277, 287, 291, 302, 303, 321]	0.0593
YGL234W	0	0.9321	0.9824	105.5329	34	234	0.0141	0.0149	0.0444	0.0444	0.0485	[2, 3, 4, 5, 9, 11, 14, 15, 16, 18, 20, 21, 22, 23, 29, 30, 33, 35, 36, 37, 42, 44, 47, 48, 51, 52, 53, 54, 56, 58, 59, 60, 64, 65, 72, 75, 76, 97, 104, 105, 110, 111, 112, 113, 115, 116, 117, 119, 120, 121, 122, 123, 138, 158, 160, 176, 177, 179, 185, 188, 189, 199, 210, 211, 213, 215, 216, 217, 218, 219, 220, 221, 240, 245, 251, 252, 253, 254, 255, 258, 259, 260, 262, 263, 266, 271, 277, 295, 2…	0.2282	[8, 10, 27, 28, 141, 142, 147, 149, 150, 152, 153, 159, 162, 163, 166, 170, 171, 172, 175, 178, 180, 181, 182, 183, 184, 190, 191, 192, 194, 196, 197, 198, 200, 201, 202, 203, 204, 205, 206, 207, 208, 209, 241, 242, 246, 466, 467, 476, 486, 520, 525, 527, 528, 537]	0.0673	[6, 7, 12, 13, 17, 19, 24, 25, 26, 31, 32, 34, 38, 39, 40, 41, 43, 45, 46, 49, 50, 57, 61, 62, 63, 66, 67, 68, 69, 70, 71, 73, 74, 77, 78, 79, 80, 81, 82, 83, 84, 85, 86, 88, 89, 90, 91, 92, 95, 96, 98, 99, 100, 101, 102, 103, 106, 107, 108, 109, 114, 124, 125, 126, 127, 129, 130, 131, 132, 133, 135, 136, 140, 143, 144, 145, 146, 148, 151, 154, 155, 156, 157, 161, 167, 168, 169, 173, 186, 187, 19…	0.5374
YGL245W	1	0.8792	0.9805	109.4756	196	200	0.0144	0.0145	0.0134	0.0148	0.0134	[5, 9, 18, 19, 21, 22, 23, 24, 26, 27, 28, 30, 32, 33, 34, 35, 36, 37, 43, 46, 51, 57, 58, 60, 62, 63, 64, 69, 75, 76, 81, 85, 91, 93, 104, 105, 110, 112, 113, 116, 118, 119, 122, 123, 124, 129, 133, 141, 142, 147, 148, 151, 154, 161, 163, 167, 173, 177, 181, 185, 186, 187, 188, 189, 190, 191, 192, 199, 201, 203, 209, 210, 211, 213, 217, 220, 221, 224, 227, 230, 232, 233, 235, 236, 239, 242, 243,…	0.3503	[4, 8, 13, 14, 15, 16, 17, 20, 98, 263, 271, 272, 399, 402, 403, 409, 412, 419, 421, 422, 425, 426, 428, 429, 430]	0.0353	[2, 7, 10, 11, 25, 29, 31, 38, 39, 40, 41, 42, 44, 45, 47, 48, 49, 50, 52, 53, 54, 55, 59, 61, 65, 66, 67, 68, 70, 71, 72, 73, 74, 77, 79, 80, 86, 87, 89, 90, 95, 99, 100, 101, 102, 103, 106, 108, 109, 111, 114, 115, 120, 121, 126, 127, 128, 130, 131, 132, 134, 135, 136, 137, 138, 139, 140, 143, 144, 145, 146, 149, 150, 152, 153, 155, 156, 157, 158, 159, 160, 162, 164, 168, 169, 171, 174, 175, 17…	0.5198
YGL253W	1	0.7449	0.8950	141.0596	230	156	0.0176	0.0171	0.0214	0.0354	0.0214	[2, 3, 4, 5, 6, 7, 8, 9, 10, 11, 12, 13, 18, 21, 22, 23, 24, 25, 26, 27, 28, 30, 36, 37, 43, 46, 51, 55, 56, 57, 58, 60, 61, 66, 68, 69, 70, 71, 75, 76, 77, 78, 80, 83, 84, 85, 86, 87, 88, 89, 90, 91, 92, 93, 94, 95, 96, 97, 98, 99, 100, 101, 102, 103, 104, 105, 106, 107, 108, 109, 110, 111, 112, 113, 115, 116, 117, 118, 119, 120, 121, 122, 124, 125, 126, 127, 129, 130, 131, 132, 133, 134, 135, 1…	0.8663	[15, 17, 19, 20, 29, 31, 32, 33, 34, 35, 38, 39, 41, 42, 44, 45, 48, 49, 52, 53, 54, 59, 62, 63, 64, 65, 67, 72, 73, 74, 79, 81, 82, 114, 123, 140, 325, 330, 379, 438, 447, 467, 477]	0.0885	[16, 40, 47, 50, 128, 142, 236, 279, 317, 341, 367, 368, 409, 417, 435, 469]	0.0329
YGR020C	1	0.8624	0.9531	88.0883	118	40	0.0170	0.0180	0.0025	0.0045	0.0025	[6, 7, 10, 11, 13, 14, 17, 20, 21, 22, 24, 25, 33, 38, 43, 50, 69, 70, 78, 81, 84, 87, 90, 91, 92, 93, 95]	0.2288	[15, 42, 59, 62, 65, 71, 72, 73, 74, 75, 76, 77]	0.1017	[2, 3, 4, 5, 8, 16, 18, 23, 26, 27, 30, 31, 34, 35, 36, 39, 45, 46, 47, 48, 49, 52, 53, 56, 57, 58, 60, 61, 63, 66, 67, 68, 79, 80, 82, 83, 85, 86, 88, 89, 94, 96, 97, 99, 100, 101, 102, 103, 104, 105, 107, 109, 113, 114, 115, 118]	0.4746
YGR027C	1	0.7789	0.9255	85.1871	108	74	0.0185	0.0219	0.0246	0.0551	0.0246	[2, 3, 4, 5, 6, 8, 9, 13, 16, 17, 18, 21, 41, 44, 46, 47, 49, 53, 56, 57, 58, 59, 60, 61, 62, 63, 64, 66, 67, 68, 69, 70, 71, 72, 73, 74, 75, 76, 77, 78, 79, 80, 81, 82, 83, 84, 86, 87, 90, 91, 92, 93, 94, 95, 96, 97, 98, 100, 101, 102, 103, 104, 105, 106, 107, 108, 109]	0.6204	[7, 10, 11, 14, 15, 19, 20, 22, 23, 24, 25, 26, 27, 28, 29, 30, 31, 32, 33, 34, 35, 36, 37, 38, 39, 40, 43, 45, 48, 50, 52, 54, 55, 65, 85, 88, 89, 99]	0.3519	[12, 42, 51]	0.0278
YGR034W	1	0.9229	0.9274	89.0433	127	67	0.0155	0.0160	0.0002	0.0008	0.0002	[5, 6, 8, 9, 10, 12, 17, 18, 20, 21, 32, 43, 63, 67, 68, 69, 70, 71, 72, 73, 74, 75, 87, 96, 97, 98, 99, 100, 101, 102, 111, 116, 117, 118]	0.2677	[4, 7, 11, 13, 64, 66, 88, 90, 91, 92, 93, 94, 95]	0.1024	[2, 3, 14, 15, 16, 22, 23, 24, 25, 26, 27, 28, 29, 31, 33, 34, 35, 36, 37, 38, 39, 40, 41, 42, 44, 45, 46, 47, 48, 49, 50, 51, 52, 53, 54, 55, 56, 57, 58, 76, 77, 78, 79, 80, 81, 82, 83, 84, 85, 89, 103, 105, 107, 108, 109, 110, 112, 113, 114, 115, 119, 120, 121, 122, 123, 124, 125, 126, 127, 128]	0.5512
YGR037C	1	0.8560	0.8143	53.8502	87	66	0.0309	0.0334	0.0116	0.0330	0.0116	[2, 3, 4, 5, 6, 7, 8, 11, 12, 29, 31, 32, 33, 34, 35, 36, 37, 38, 39, 41, 43, 44, 45, 46, 47, 48, 49, 52, 53, 54, 55, 56, 58, 59, 60, 61, 62, 69, 70, 71, 72, 73, 74, 75, 76, 77, 78, 79, 80, 81, 82, 83, 84, 85, 86, 87, 88]	0.6552	[9, 10, 13, 14, 15, 16, 17, 18, 19, 20, 21, 22, 23, 25, 26, 27, 28, 50, 51, 57, 63, 64, 65, 67, 68]	0.2874	[24, 30, 40, 42, 66]	0.0575
YGR060W	1	0.8324	0.9191	78.9382	53	116	0.0218	0.0217	0.0056	0.0120	0.0056	[2, 3, 4, 14, 21, 25, 26, 27, 28, 30, 31, 36, 37, 38, 39, 41, 42, 43, 45, 49, 55, 62, 63, 64, 65, 69, 70, 71, 72, 73, 74, 75, 76, 82, 83, 84, 85, 86, 87, 90, 91, 92, 93, 94, 95, 96, 99, 100, 103, 104, 108, 110, 111, 113, 117, 118, 119, 121, 122, 124, 125, 128, 131, 132, 135, 136, 138, 145, 146, 151, 153, 154, 155, 159, 160, 162, 166, 168, 169, 177, 178, 179, 180, 181, 185, 187, 188, 190, 192, 194…	0.5437	[6, 7, 8, 9, 10, 11, 12, 13, 15, 16, 17, 18, 19, 22, 32, 50, 56, 60, 61, 66, 77, 78, 126, 127, 137, 139, 140]	0.0874	[5, 20, 23, 24, 29, 33, 34, 35, 40, 44, 46, 47, 48, 51, 52, 53, 54, 57, 58, 59, 67, 68, 79, 80, 81, 88, 89, 97, 98, 105, 106, 107, 109, 112, 114, 115, 116, 120, 123, 130, 133, 141, 142, 143, 144, 147, 148, 149, 150, 152, 156, 157, 158, 161, 163, 167, 170, 171, 172, 173, 174, 175, 176, 182, 183, 184, 186, 189, 191, 193, 201, 211, 214, 217, 218, 224, 226, 227, 231, 235, 237, 244, 245, 256, 260, 262…	0.3172
YGR086C	1	0.8435	0.9458	87.6544	83	193	0.0181	0.0178	0.0048	0.0079	0.0048	[2, 3, 5, 6, 8, 9, 10, 11, 12, 13, 14, 15, 16, 17, 18, 19, 22, 23, 24, 25, 26, 37, 38, 40, 41, 44, 45, 48, 49, 50, 51, 52, 54, 56, 58, 59, 60, 61, 64, 65, 69, 70, 71, 75, 76, 77, 79, 80, 83, 85, 86, 87, 88, 90, 91, 92, 93, 95, 96, 98, 100, 101, 102, 104, 107, 108, 109, 110, 112, 114, 116, 118, 119, 121, 122, 123, 125, 126, 128, 129, 131, 132, 133, 134, 135, 136, 137, 139, 141, 143, 144, 148, 149,…	0.6313	[4, 7, 20, 28, 29, 30, 31, 33, 35, 46, 103, 115]	0.0354	[21, 27, 32, 34, 36, 39, 42, 43, 47, 53, 55, 57, 62, 63, 66, 67, 68, 72, 73, 74, 78, 81, 82, 84, 89, 94, 97, 99, 105, 106, 111, 113, 117, 124, 127, 138, 140, 142, 145, 146, 147, 151, 155, 156, 157, 159, 160, 163, 167, 171, 176, 177, 179, 181, 183, 185, 193, 194, 195, 201, 204, 205, 208, 210, 211, 218, 219, 222, 230, 235, 239, 245, 250, 256, 258, 259, 261, 263, 266, 267, 269, 271, 276, 294, 295, 2…	0.3038
YGR124W	1	0.8560	0.9696	88.0340	60	152	0.0159	0.0162	0.0018	0.0064	0.0018	[3, 8, 10, 11, 26, 29, 32, 33, 35, 36, 37, 42, 43, 45, 47, 49, 50, 51, 52, 53, 58, 65, 66, 70, 71, 78, 79, 80, 102, 103, 104, 110, 117, 126, 128, 129, 130, 131, 132, 133, 140, 141, 167, 168, 169, 170, 182, 185, 189, 191, 202, 205, 209, 220, 224, 225, 226, 253, 263, 265, 270, 277, 278, 336, 337, 340, 341, 348, 349, 361, 376, 378, 379, 381, 383, 384, 399, 400, 401, 402, 404, 424, 427, 445, 452, 455…	0.1871	[12, 14, 15, 16, 17, 18, 20, 21, 22, 23, 25, 30, 39, 40, 41, 44, 46, 72]	0.0315	[2, 4, 5, 6, 7, 9, 13, 19, 24, 27, 28, 31, 34, 38, 48, 54, 55, 56, 57, 59, 60, 61, 62, 63, 64, 67, 68, 69, 73, 74, 75, 76, 77, 81, 82, 83, 85, 86, 87, 88, 89, 90, 91, 92, 93, 95, 96, 97, 98, 99, 100, 105, 106, 107, 108, 109, 112, 113, 114, 115, 116, 118, 120, 122, 123, 124, 125, 127, 134, 135, 136, 137, 138, 139, 142, 143, 144, 145, 146, 147, 148, 149, 150, 151, 152, 154, 156, 157, 158, 159, 160,…	0.6119
YGR155W	1	0.8554	0.9698	95.7655	251	203	0.0184	0.0182	0.0284	0.0693	0.0284	[2, 4, 5, 6, 22, 32, 33, 34, 35, 36, 37, 38, 39, 40, 41, 42, 43, 44, 45, 46, 47, 48, 49, 50, 51, 52, 53, 54, 55, 56, 57, 58, 59, 61, 62, 63, 68, 70, 71, 72, 73, 74, 75, 76, 78, 79, 80, 81, 82, 83, 86, 87, 89, 90, 91, 92, 93, 94, 95, 96, 97, 98, 99, 100, 101, 104, 105, 106, 107, 108, 109, 111, 112, 113, 114, 117, 122, 123, 124, 125, 127, 128, 132, 133, 134, 140, 141, 142, 145, 147, 149, 150, 151, …	0.5917	[7, 8, 9, 10, 11, 12, 13, 14, 15, 16, 17, 18, 19, 20, 21, 23, 24, 25, 27, 30, 31, 60, 77, 88]	0.0473	[3, 26, 28, 29, 64, 65, 66, 69, 84, 85, 102, 103, 110, 115, 116, 118, 119, 120, 121, 126, 129, 130, 131, 136, 137, 138, 139, 143, 144, 146, 148, 152, 153, 156, 159, 161, 164, 167, 168, 171, 174, 177, 178, 184, 188, 189, 193, 196, 198, 199, 210, 218, 226, 228, 230, 234, 238, 239, 242, 243, 247, 249, 255, 257, 260, 264, 269, 270, 272, 274, 275, 278, 285, 293, 294, 295, 297, 298, 300, 303, 304, 305,…	0.2604
YGR159C	1	0.8540	0.9775	79.4304	158	165	0.0163	0.0184	0.0355	0.0576	0.0355	[16, 25, 27, 32, 33, 36, 37, 41, 42, 43, 45, 46, 47, 49, 51, 52, 53, 56, 57, 60, 61, 62, 64, 66, 68, 69, 70, 71, 74, 77, 78, 79, 80, 81, 83, 85, 86, 87, 88, 94, 125, 126, 127, 133, 140, 143, 147, 167, 168, 169, 171, 172, 173, 176, 183, 184, 188, 189, 195, 197, 198, 200, 204, 211, 227, 228, 230, 234, 235, 242, 243, 248, 271, 272, 273, 278, 286, 291, 293, 311, 317, 319, 322, 323, 326, 327, 328, 331…	0.2440	[67, 72, 75, 76, 82, 92, 99, 100, 101, 102, 103, 104, 105, 106, 107, 108, 109, 110, 111, 112, 114, 115, 116, 118, 119, 120, 121, 122, 124, 129, 131, 132, 134, 135, 136, 137, 138, 139, 141, 142, 144, 145, 146, 149, 151, 152, 153, 154, 155, 156, 157, 158, 159, 160, 161, 162, 163, 164, 165, 166, 177, 178, 179, 180, 187, 190]	0.1594	[2, 3, 4, 6, 7, 9, 11, 14, 15, 18, 19, 22, 23, 26, 28, 34, 35, 40, 44, 48, 50, 54, 59, 65, 84, 89, 90, 91, 93, 95, 96, 97, 98, 113, 117, 123, 128, 130, 148, 150, 170, 174, 175, 181, 182, 185, 186, 191, 193, 194, 196, 199, 201, 202, 203, 205, 206, 207, 208, 209, 210, 212, 213, 214, 215, 216, 217, 219, 221, 224, 225, 229, 231, 232, 233, 236, 237, 238, 239, 240, 241, 244, 245, 246, 247, 249, 250, 25…	0.5000
YGR167W	1	0.8803	0.9550	83.4160	233	72	0.0155	0.0158	0.0002	0.0006	0.0002	[9, 10, 11, 24, 29, 30, 33, 41, 42, 45, 65, 66, 79, 89, 91, 120, 139, 142, 164, 165, 166, 167, 197, 198, 200, 203, 204, 205, 220, 221, 224]	0.1330	[47, 56, 78, 80, 183, 184, 186]	0.0300	[4, 5, 6, 7, 14, 15, 16, 17, 19, 20, 21, 23, 26, 28, 32, 34, 35, 36, 37, 38, 39, 40, 43, 44, 46, 48, 49, 50, 51, 52, 53, 54, 55, 57, 59, 60, 61, 62, 63, 64, 67, 68, 69, 70, 71, 72, 73, 75, 76, 77, 81, 82, 83, 85, 86, 87, 88, 90, 93, 95, 96, 97, 98, 99, 100, 101, 102, 103, 104, 105, 106, 107, 108, 109, 110, 111, 112, 113, 114, 115, 117, 119, 121, 122, 123, 125, 128, 129, 130, 132, 133, 134, 135, 1…	0.6824
YGR175C	1	0.9263	0.9716	81.4790	240	157	0.0165	0.0171	0.0016	0.0036	0.0016	[7, 10, 16, 18, 19, 23, 25, 26, 27, 30, 32, 34, 40, 43, 46, 52, 54, 55, 56, 57, 58, 59, 73, 76, 78, 79, 80, 93, 95, 96, 98, 110, 113, 114, 115, 119, 122, 145, 156, 163, 179, 181, 182, 185, 186, 190, 202, 204, 207, 208, 209, 210, 226, 227, 231, 232, 233, 234, 246, 247, 248, 252, 254, 255, 257, 258, 259, 265, 271, 273, 284, 287, 289, 290, 291, 292, 293, 296, 299, 300, 308, 313, 314, 315, 326, 334, …	0.2480	[8, 11, 12, 13, 14, 20, 21, 22, 36, 39, 41, 44, 45, 63, 104, 304]	0.0323	[2, 3, 4, 6, 9, 15, 17, 24, 28, 29, 31, 33, 35, 37, 38, 42, 47, 48, 49, 50, 51, 53, 60, 61, 62, 64, 65, 66, 67, 68, 69, 70, 71, 72, 74, 75, 77, 81, 82, 83, 84, 85, 86, 87, 88, 89, 90, 92, 94, 97, 100, 101, 102, 103, 105, 106, 108, 109, 111, 112, 116, 118, 120, 121, 123, 124, 125, 126, 127, 128, 129, 132, 133, 134, 135, 136, 137, 139, 140, 141, 142, 143, 144, 146, 147, 148, 149, 151, 152, 155, 159…	0.6250
YGR180C	1	0.8049	0.9629	79.2958	89	246	0.0192	0.0197	0.0106	0.0200	0.0106	[2, 3, 5, 6, 9, 15, 20, 25, 28, 29, 30, 34, 35, 36, 37, 38, 40, 42, 43, 45, 46, 50, 52, 58, 64, 65, 66, 68, 69, 71, 72, 73, 74, 75, 76, 79, 81, 82, 83, 84, 85, 86, 87, 92, 94, 95, 97, 98, 100, 101, 103, 105, 106, 107, 110, 114, 115, 117, 118, 122, 123, 127, 128, 129, 130, 134, 136, 137, 139, 144, 145, 147, 148, 149, 154, 157, 160, 161, 165, 167, 171, 173, 174, 176, 177, 181, 182, 185, 188, 189, 1…	0.4522	[4, 7, 8, 10, 11, 12, 13, 14, 16, 17, 18, 19, 21, 22, 24, 26, 27, 47, 54, 179]	0.0580	[23, 31, 32, 33, 39, 41, 44, 48, 49, 51, 53, 55, 56, 57, 59, 60, 61, 62, 63, 67, 70, 77, 78, 80, 89, 90, 91, 93, 96, 99, 104, 108, 109, 111, 112, 113, 116, 119, 120, 121, 124, 126, 131, 132, 133, 135, 138, 140, 141, 142, 143, 146, 150, 151, 152, 153, 155, 156, 158, 159, 162, 164, 168, 169, 170, 172, 178, 180, 183, 184, 186, 187, 190, 191, 192, 196, 199, 200, 202, 203, 207, 208, 212, 213, 214, 215…	0.4406
YGR185C	1	0.7342	0.9659	68.7620	138	123	0.0192	0.0191	0.0062	0.0155	0.0062	[3, 4, 5, 7, 8, 9, 10, 11, 12, 13, 17, 20, 27, 28, 40, 42, 44, 45, 48, 51, 53, 54, 55, 56, 57, 59, 61, 62, 64, 65, 66, 68, 69, 72, 73, 81, 82, 83, 84, 86, 88, 89, 90, 91, 92, 96, 98, 100, 101, 103, 104, 108, 109, 110, 113, 114, 116, 117, 118, 121, 122, 133, 135, 138, 139, 140, 141, 142, 145, 147, 150, 153, 155, 157, 158, 160, 162, 163, 164, 170, 171, 176, 177, 180, 182, 183, 186, 187, 189, 190, 1…	0.4239	[14, 15, 16, 18, 19, 21, 22, 24, 25, 29, 30, 31, 32, 33, 36, 37, 38, 39, 41, 46, 87, 123, 149, 154, 167, 213, 214, 217, 223, 239, 247, 272, 327, 365, 375, 376, 377, 378, 385]	0.0990	[2, 6, 23, 26, 34, 35, 43, 47, 49, 50, 52, 58, 60, 63, 67, 70, 71, 74, 75, 76, 77, 78, 79, 80, 85, 94, 95, 97, 99, 102, 106, 107, 115, 119, 120, 124, 125, 126, 127, 131, 132, 136, 137, 143, 148, 151, 152, 156, 159, 161, 168, 169, 174, 175, 178, 179, 181, 184, 185, 188, 191, 193, 196, 197, 200, 201, 203, 204, 207, 216, 218, 219, 220, 221, 222, 227, 229, 230, 233, 238, 241, 250, 252, 254, 255, 257,…	0.3579
YGR209C	1	0.8052	0.9572	40.0742	104	55	0.0243	0.0258	0.0116	0.0487	0.0116	[2, 3, 4, 6, 7, 8, 10, 11, 27, 28, 35, 37, 41, 42, 43, 44, 45, 46, 47, 51, 52, 53, 54, 55, 56, 58, 59, 60, 61, 62, 63, 64, 65, 69, 70, 72, 73, 74, 75, 76, 78, 79, 81, 82, 84, 85, 86, 87, 88, 89, 90, 91, 92, 93, 95, 97, 98, 99, 100, 101, 102, 103, 104, 105]	0.6154	[5, 9, 12, 13, 14, 15, 16, 17, 18, 19, 20, 21, 22, 23, 24, 25, 26, 29, 30, 31, 32, 33, 34, 36, 38, 39, 48, 49, 50]	0.2788	[40, 57, 66, 67, 68, 77, 80, 83, 94, 96]	0.0962
YGR214W	1	0.6847	0.8695	69.7254	252	92	0.0179	0.0176	0.0085	0.0226	0.0085	[2, 4, 5, 6, 7, 8, 9, 10, 11, 21, 27, 30, 31, 32, 33, 34, 35, 41, 42, 43, 44, 45, 46, 47, 51, 54, 60, 62, 63, 65, 66, 67, 68, 69, 70, 71, 77, 78, 79, 80, 81, 84, 85, 86, 87, 88, 89, 90, 91, 92, 93, 94, 95, 96, 97, 99, 100, 101, 102, 103, 104, 106, 107, 108, 109, 110, 113, 114, 115, 116, 118, 120, 123, 125, 126, 127, 128, 129, 131, 132, 133, 135, 138, 139, 140, 141, 143, 144, 145, 146, 147, 148, 1…	0.7143	[3, 13, 14, 15, 16, 17, 18, 19, 20, 22, 23, 24, 25, 26, 28, 29, 36, 37, 38, 39, 48, 49, 50, 52, 56, 57, 59, 64, 72, 73, 75, 76, 82, 83, 105, 111, 117, 119, 121, 136, 181, 183, 199, 233, 243]	0.1786	[12, 40, 53, 58, 74, 112, 122, 124, 130, 134, 137, 142, 149, 159, 212, 225, 234]	0.0675
YGR234W	1	0.7035	0.8840	82.8470	143	193	0.0217	0.0187	0.0975	0.1695	0.0975	[2, 3, 4, 5, 6, 7, 8, 10, 11, 12, 13, 14, 15, 17, 21, 22, 23, 24, 26, 27, 29, 30, 31, 32, 33, 35, 37, 41, 42, 43, 44, 45, 46, 48, 49, 50, 51, 52, 54, 55, 56, 57, 58, 59, 60, 61, 62, 63, 64, 66, 67, 68, 69, 70, 71, 72, 73, 75, 76, 77, 78, 79, 80, 81, 82, 83, 84, 85, 87, 88, 89, 90, 91, 92, 94, 95, 96, 97, 98, 99, 100, 102, 103, 108, 109, 110, 111, 112, 113, 115, 117, 118, 119, 120, 121, 122, 125, …	0.8722	[9, 18, 19, 20, 28, 34, 38, 39, 40, 86, 93, 104, 105, 106, 114, 340, 344, 350, 360, 362, 364, 366, 367, 369, 370, 380, 385, 387, 390]	0.0727	[16, 25, 36, 47, 53, 65, 74, 101, 107, 116, 123, 124, 237, 277, 330, 345, 354]	0.0426
YGR240C	0	0.9220	0.9718	127.0309	219	191	0.0112	0.0115	0.0120	0.0120	0.0134	[3, 5, 6, 7, 8, 21, 23, 24, 25, 26, 27, 28, 29, 30, 31, 32, 33, 42, 44, 45, 46, 55, 56, 57, 58, 59, 60, 61, 62, 63, 64, 68, 69, 70, 71, 77, 88, 90, 93, 94, 102, 118, 119, 120, 135, 141, 143, 146, 148, 149, 183, 186, 190, 191, 192, 193, 194, 196, 197, 199, 201, 205, 206, 208, 209, 212, 214, 216, 217, 218, 221, 222, 223, 225, 230, 231, 237, 254, 262, 263, 264, 265, 266, 267, 268, 270, 271, 274, 275…	0.2016	[10, 11, 14, 18, 19, 20, 185, 210, 232, 238, 240, 242, 243, 247, 248, 249, 252, 253, 255, 256, 257, 258, 259, 261, 302]	0.0253	[2, 4, 9, 12, 13, 15, 16, 17, 22, 34, 35, 36, 37, 38, 39, 40, 41, 43, 47, 48, 49, 50, 51, 52, 53, 54, 65, 66, 67, 72, 73, 74, 75, 76, 78, 79, 80, 81, 82, 84, 85, 86, 87, 89, 91, 92, 95, 96, 97, 98, 99, 100, 101, 103, 104, 105, 106, 108, 109, 110, 111, 112, 116, 121, 122, 124, 125, 126, 127, 128, 129, 130, 132, 134, 136, 137, 138, 139, 140, 142, 144, 145, 147, 150, 151, 152, 153, 154, 155, 156, 15…	0.6282
YGR279C	1	0.8874	0.9554	86.7899	130	152	0.0181	0.0186	0.0028	0.0051	0.0028	[4, 6, 9, 11, 13, 16, 19, 22, 23, 30, 35, 42, 46, 49, 51, 53, 56, 58, 60, 62, 67, 68, 69, 70, 71, 75, 76, 87, 91, 92, 106, 107, 108, 109, 110, 131, 132, 133, 135, 149, 151, 154, 155, 156, 157, 158, 160, 161, 163, 165, 168, 181, 182, 184, 188, 189, 190, 191, 192, 193, 203, 205, 206, 219, 228, 231, 234, 236, 250, 257, 259, 262, 263, 265, 268, 269, 271, 284, 285, 286, 304, 308, 321, 324, 330, 343, 3…	0.2461	[12, 28, 31, 37, 38, 39, 40, 41, 45, 47, 50, 52, 59, 134, 140, 256, 258, 340, 345, 346, 347, 348, 350, 356, 367]	0.0648	[2, 3, 5, 7, 8, 10, 14, 17, 18, 20, 21, 24, 25, 26, 27, 29, 32, 33, 43, 44, 48, 54, 55, 57, 61, 63, 65, 66, 72, 73, 77, 78, 79, 80, 81, 82, 83, 84, 85, 86, 88, 89, 93, 94, 95, 96, 97, 98, 99, 101, 102, 103, 104, 105, 111, 112, 113, 114, 115, 116, 117, 118, 119, 120, 121, 122, 123, 124, 125, 126, 129, 130, 136, 137, 138, 141, 142, 143, 144, 146, 148, 150, 152, 153, 159, 162, 164, 166, 167, 169, 17…	0.6373
YGR282C	1	0.8811	0.9631	93.0471	57	99	0.0179	0.0179	0.0005	0.0036	0.0005	[5, 7, 10, 11, 12, 13, 14, 15, 16, 18, 19, 54, 56, 57, 58, 59, 60, 65, 66, 72, 81, 86, 109, 117, 122, 123, 154, 176, 178, 184, 188, 189, 193, 201, 203, 210, 219, 232, 233, 240, 245, 256, 260, 262, 265, 268, 273, 274, 280, 285, 295, 303, 304]	0.1693	[43, 44, 46, 47, 48, 49, 50, 53, 55, 80, 180, 185, 186, 187, 190, 195, 196, 202, 222, 226, 261, 302]	0.0703	[2, 3, 6, 8, 9, 17, 20, 21, 22, 24, 25, 26, 27, 28, 29, 30, 31, 32, 33, 34, 35, 36, 37, 38, 39, 40, 41, 42, 51, 52, 61, 62, 63, 64, 67, 68, 69, 70, 73, 74, 75, 76, 77, 78, 79, 82, 83, 84, 85, 88, 90, 91, 92, 93, 94, 95, 96, 97, 98, 99, 101, 103, 104, 105, 106, 107, 110, 112, 113, 114, 115, 118, 119, 120, 121, 124, 125, 126, 127, 128, 130, 131, 132, 133, 134, 135, 136, 137, 138, 139, 140, 141, 142…	0.7029
YGR285C	1	0.7031	0.7866	141.7063	177	51	0.0185	0.0170	0.1567	0.6194	0.1567	[2, 3, 5, 6, 7, 8, 9, 10, 11, 12, 13, 14, 15, 17, 18, 19, 21, 22, 23, 25, 26, 27, 28, 29, 30, 31, 32, 33, 34, 35, 36, 37, 39, 40, 41, 42, 43, 44, 45, 46, 47, 48, 49, 50, 51, 52, 53, 54, 55, 56, 57, 58, 59, 60, 61, 63, 64, 65, 66, 67, 68, 69, 70, 71, 72, 73, 74, 75, 76, 77, 78, 79, 80, 81, 82, 83, 84, 85, 86, 87, 88, 89, 91, 92, 93, 94, 95, 96, 97, 98, 99, 101, 102, 103, 104, 105, 106, 107, 108, 1…	0.8453	[4, 20, 126, 136, 142, 144, 145, 151, 152, 153, 154, 155, 161, 163, 166, 216, 314, 315, 318, 323, 324, 328, 329, 333, 334, 335, 336, 343, 344, 349, 350, 354, 364, 374, 380, 384, 393, 394, 398, 402, 403, 404, 407, 411, 413, 414, 420, 421, 422, 423, 424]	0.1178	[24, 62, 90, 100, 119, 124, 133, 137, 146, 170, 222, 325, 379]	0.0300
YHL015W	1	0.8316	0.9497	74.6363	121	64	0.0248	0.0256	0.0048	0.0113	0.0048	[2, 5, 7, 9, 11, 31, 32, 33, 34, 36, 40, 42, 44, 45, 46, 47, 48, 49, 50, 52, 55, 56, 59, 60, 61, 65, 68, 71, 79, 88, 97, 101, 102, 103, 104, 105, 106, 107, 108, 109, 112]	0.3388	[12, 14, 15, 16, 17, 18, 19, 20, 21, 23, 25, 30, 35, 37, 38, 39, 67, 73, 82]	0.1570	[3, 4, 6, 8, 10, 13, 22, 24, 26, 27, 28, 29, 41, 43, 51, 53, 54, 57, 58, 62, 63, 64, 66, 69, 70, 72, 74, 75, 76, 77, 78, 80, 81, 83, 84, 85, 86, 87, 89, 90, 91, 92, 93, 94, 95, 96, 98, 99, 100, 110, 111, 113, 114, 115, 116, 117, 118, 119, 120, 121, 122]	0.5041
YHL034C	1	0.8634	0.9072	73.4334	38	118	0.0222	0.0223	0.0096	0.0163	0.0096	[2, 4, 6, 7, 8, 9, 10, 11, 16, 17, 18, 19, 20, 22, 24, 26, 29, 31, 32, 35, 36, 37, 39, 40, 41, 42, 44, 46, 47, 48, 49, 51, 54, 59, 66, 69, 70, 71, 72, 73, 74, 75, 77, 78, 79, 80, 81, 82, 83, 84, 85, 86, 88, 89, 90, 91, 92, 93, 95, 97, 98, 99, 100, 104, 105, 106, 107, 108, 109, 110, 111, 112, 113, 114, 115, 116, 117, 118, 119, 120, 124, 125, 127, 128, 129, 130, 131, 132, 133, 134, 135, 137, 138, 1…	0.6599	[13, 14, 15, 21, 23, 43, 50, 53, 56, 57, 58, 60, 61, 63, 65, 67, 102, 123, 207, 209, 213, 215, 240, 245]	0.0816	[3, 5, 12, 25, 27, 28, 30, 33, 34, 38, 45, 52, 55, 62, 64, 68, 76, 87, 94, 96, 103, 121, 122, 126, 136, 140, 142, 144, 147, 150, 151, 156, 166, 167, 175, 176, 179, 191, 193, 195, 198, 205, 211, 216, 217, 219, 220, 222, 223, 225, 229, 232, 233, 234, 236, 246, 248, 250, 255, 257, 260, 263, 264, 266, 276, 278, 284, 285, 286]	0.2347
YHR007C	1	0.8173	0.8890	152.6072	18	1	0.0161	0.0157	0.0808	0.1299	0.0808	[2, 3, 4, 5, 6, 7, 13, 17, 22, 31, 37, 41, 42, 44, 45, 46, 47, 48, 49, 51, 52, 53, 54, 55, 56, 57, 58, 59, 60, 61, 62, 63, 64, 65, 66, 67, 68, 69, 70, 71, 72, 73, 74, 76, 77, 78, 79, 80, 81, 82, 83, 84, 85, 86, 87, 88, 89, 90, 91, 92, 93, 94, 95, 96, 97, 98, 99, 100, 101, 102, 103, 104, 105, 106, 107, 108, 109, 110, 111, 112, 113, 114, 115, 116, 117, 118, 119, 120, 121, 122, 123, 124, 125, 126, 1…	0.8717	[8, 9, 10, 12, 14, 15, 16, 18, 19, 20, 21, 23, 24, 25, 26, 27, 28, 29, 30, 32, 33, 34, 35, 36, 38, 39, 40, 43, 160, 380, 390, 391, 453, 511]	0.0642	[11, 50, 75, 131, 140, 143, 145, 171, 224, 229, 233, 255, 281, 288, 304, 402, 433, 447, 457, 458, 465, 481, 501, 512, 514]	0.0472
YHR010W	1	0.9150	0.9868	105.5489	136	65	0.0147	0.0169	0.0070	0.0115	0.0070	[7, 14, 15, 16, 17, 18, 20, 23, 24, 25, 26, 31, 49, 51, 62, 66, 68, 73, 74, 75, 76, 77, 78, 79, 80, 81, 82, 99, 101, 102, 108, 116, 127]	0.2426	[4, 5, 8, 9, 10, 11, 12, 13, 40, 43, 44, 45, 46, 47, 48, 50, 53, 56, 57, 58, 59, 60, 61, 63, 64, 65, 107, 117]	0.2059	[2, 3, 6, 19, 21, 22, 27, 28, 29, 30, 32, 33, 34, 35, 36, 37, 38, 39, 41, 52, 54, 55, 67, 69, 70, 71, 72, 83, 84, 85, 86, 87, 88, 89, 90, 92, 94, 95, 96, 97, 100, 103, 104, 105, 106, 109, 110, 111, 112, 113, 114, 118, 119, 121, 122, 123, 124, 125, 126, 132, 133, 134, 135, 137]	0.4706
YHR019C	1	0.8832	0.9667	102.3339	42	166	0.0147	0.0149	0.0020	0.0039	0.0020	[2, 3, 4, 11, 12, 14, 17, 25, 26, 29, 30, 32, 33, 34, 35, 37, 38, 39, 40, 50, 56, 59, 72, 74, 75, 95, 96, 102, 103, 107, 108, 110, 129, 134, 146, 147, 148, 152, 155, 158, 160, 162, 163, 164, 167, 169, 171, 175, 178, 179, 180, 183, 184, 185, 186, 197, 223, 225, 228, 229, 230, 231, 232, 234, 236, 239, 240, 241, 253, 254, 256, 266, 268, 269, 272, 277, 278, 280, 304, 308, 309, 310, 322, 324, 390, 391…	0.1986	[13, 15, 16, 18, 19, 21, 22, 23, 24, 27, 46, 133, 138, 170, 173, 174, 246, 258, 265, 267, 437]	0.0379	[5, 7, 8, 9, 20, 28, 31, 36, 41, 42, 43, 44, 45, 47, 48, 49, 51, 52, 53, 54, 55, 57, 58, 60, 61, 62, 63, 64, 65, 66, 67, 68, 69, 70, 71, 73, 76, 77, 79, 80, 81, 82, 83, 84, 85, 86, 87, 89, 91, 92, 93, 94, 98, 99, 100, 101, 104, 105, 106, 109, 111, 112, 113, 114, 115, 116, 117, 118, 119, 120, 121, 122, 123, 124, 125, 126, 127, 128, 130, 131, 132, 135, 136, 139, 140, 141, 142, 143, 144, 145, 149, 1…	0.6390
YHR020W	1	0.8724	0.9769	114.7866	176	187	0.0145	0.0148	0.0145	0.0187	0.0145	[3, 9, 11, 25, 27, 28, 32, 33, 35, 38, 42, 49, 50, 51, 52, 53, 56, 57, 58, 59, 60, 63, 65, 66, 69, 70, 71, 74, 92, 97, 98, 99, 102, 103, 110, 112, 113, 117, 119, 120, 121, 122, 123, 125, 128, 134, 135, 136, 137, 139, 149, 152, 154, 155, 156, 160, 161, 162, 166, 170, 178, 182, 186, 187, 192, 193, 197, 199, 200, 201, 203, 206, 208, 209, 212, 213, 214, 215, 219, 220, 221, 224, 225, 227, 228, 229, 23…	0.3358	[5, 6, 7, 8, 10, 12, 13, 14, 15, 17, 18, 19, 20, 21, 22, 23, 24, 26, 29, 30, 31, 34, 36, 37, 39, 46, 83, 90, 93, 94, 95, 96, 101, 174, 175, 181, 183, 184, 185, 191, 659, 669]	0.0610	[2, 4, 16, 40, 41, 43, 44, 45, 47, 48, 54, 55, 61, 62, 64, 67, 68, 72, 73, 75, 76, 77, 78, 79, 80, 82, 84, 85, 86, 87, 88, 89, 91, 100, 104, 105, 106, 107, 108, 109, 111, 114, 115, 116, 118, 127, 131, 132, 133, 138, 140, 141, 142, 144, 145, 146, 147, 148, 150, 151, 153, 157, 158, 159, 163, 164, 165, 167, 169, 171, 172, 173, 176, 177, 179, 180, 188, 189, 190, 194, 195, 196, 198, 202, 204, 205, 207…	0.4331
YHR021C	1	0.7693	0.8409	87.2204	82	44	0.0243	0.0247	0.0077	0.0158	0.0077	[2, 4, 7, 10, 11, 12, 13, 14, 15, 16, 17, 18, 19, 24, 25, 27, 28, 29, 30, 31, 32, 34, 35, 36, 37, 38, 39, 40, 41, 42, 44, 45, 46, 47, 48, 49, 50, 51, 52, 53, 54, 55, 57, 58, 59, 60, 63, 67, 68, 69, 70, 71, 72, 74, 75, 76, 77, 78, 79, 80, 81, 82, 83]	0.7683	[5, 6, 8, 9, 21, 23]	0.0732	[20, 22, 26, 33, 43, 56, 61, 62, 65, 66, 73]	0.1341
YHR026W	1	0.8947	0.9775	131.5254	213	47	0.0100	0.0100	0.0005	0.0008	0.0005	[3, 4, 5, 7, 8, 9, 11, 16, 17, 18, 19, 20, 22, 23, 30, 31, 40, 44, 47, 48, 52, 66, 89, 91, 106, 117, 118, 119, 140, 147, 194, 196, 198, 200]	0.1596	[12]	0.0047	[2, 6, 10, 13, 14, 15, 21, 24, 25, 26, 27, 28, 29, 32, 33, 35, 36, 37, 39, 41, 45, 46, 50, 51, 54, 55, 56, 57, 58, 59, 61, 62, 65, 68, 71, 72, 74, 75, 76, 77, 79, 80, 81, 84, 85, 86, 87, 88, 90, 92, 93, 94, 96, 97, 98, 99, 100, 101, 102, 103, 104, 108, 109, 110, 111, 112, 113, 115, 116, 120, 121, 123, 124, 125, 126, 127, 128, 129, 130, 131, 132, 135, 136, 139, 143, 144, 145, 146, 148, 150, 151, 1…	0.6056
YHR064C	1	0.7708	0.9385	114.5561	26	147	0.0162	0.0158	0.0054	0.0114	0.0054	[2, 3, 4, 5, 6, 7, 8, 10, 11, 12, 13, 15, 17, 18, 22, 24, 25, 27, 30, 31, 33, 35, 37, 38, 39, 40, 42, 43, 44, 48, 50, 51, 52, 53, 54, 55, 57, 60, 65, 66, 67, 68, 69, 71, 74, 75, 76, 77, 78, 79, 80, 82, 84, 85, 86, 87, 88, 89, 91, 92, 93, 94, 95, 96, 97, 98, 99, 101, 102, 103, 104, 105, 106, 107, 109, 110, 111, 112, 114, 115, 116, 117, 118, 122, 123, 124, 126, 127, 129, 130, 131, 132, 133, 134, 13…	0.7584	[14, 16, 19, 45, 46, 58, 59, 64, 113, 140, 369, 400]	0.0223	[9, 20, 23, 26, 28, 29, 32, 34, 36, 41, 47, 49, 56, 61, 62, 63, 70, 72, 73, 81, 83, 90, 100, 119, 120, 121, 125, 128, 135, 144, 146, 151, 153, 155, 172, 178, 190, 194, 195, 197, 203, 205, 206, 207, 210, 220, 221, 237, 243, 250, 272, 280, 281, 294, 297, 299, 300, 301, 329, 330, 331, 335, 356, 359, 361, 367, 372, 373, 377, 397, 407, 409, 436, 443, 445, 449, 451, 454, 464, 474, 480, 481, 482, 487, 4…	0.1691
YHR068W	1	0.9216	0.9609	99.3799	131	112	0.0160	0.0163	0.0007	0.0029	0.0007	[2, 3, 4, 5, 6, 9, 14, 15, 16, 18, 20, 21, 24, 27, 30, 31, 42, 44, 45, 50, 51, 54, 56, 57, 61, 68, 69, 80, 84, 87, 88, 96, 98, 101, 108, 110, 115, 116, 119, 122, 128, 145, 151, 168, 204, 219, 227, 233, 234, 236, 237, 244, 271, 272, 273, 285, 294, 300, 301, 308, 312, 318, 326, 328, 329, 355, 356, 357, 360, 365, 378]	0.1835	[10, 11, 12, 17, 33, 36, 37, 49, 86, 89, 102, 103, 104]	0.0336	[7, 8, 13, 19, 22, 23, 25, 26, 28, 29, 32, 34, 35, 38, 39, 40, 41, 43, 46, 47, 48, 52, 53, 55, 58, 59, 60, 62, 63, 64, 65, 66, 67, 70, 71, 72, 73, 74, 75, 76, 77, 78, 79, 81, 82, 83, 85, 90, 91, 92, 93, 94, 95, 97, 99, 100, 105, 106, 107, 109, 111, 112, 113, 114, 117, 118, 120, 121, 123, 124, 125, 126, 127, 129, 130, 131, 132, 133, 134, 135, 136, 137, 138, 139, 140, 141, 142, 143, 144, 146, 147, …	0.6253
YHR089C	1	0.9373	0.9548	101.1778	205	72	0.0162	0.0166	0.0010	0.0045	0.0010	[6, 8, 9, 10, 14, 15, 16, 17, 21, 22, 24, 25, 26, 27, 47, 55, 63, 68, 71, 74, 80, 81, 87, 88, 89, 90, 91, 93, 106, 109, 110, 117, 118, 147, 155, 171, 177, 178, 185, 186]	0.1951	[3, 4, 5, 7, 12, 13, 58, 64, 67, 69, 70, 73, 75, 76, 77, 78, 79, 82, 83, 84, 85, 108]	0.1073	[2, 11, 18, 19, 20, 23, 28, 29, 30, 31, 32, 33, 34, 35, 36, 37, 39, 40, 42, 43, 44, 45, 46, 48, 50, 51, 52, 53, 56, 57, 59, 60, 61, 62, 65, 66, 72, 86, 92, 94, 95, 96, 97, 98, 99, 100, 101, 102, 103, 104, 105, 107, 111, 112, 113, 114, 115, 116, 119, 120, 121, 122, 124, 125, 127, 128, 130, 134, 135, 136, 138, 139, 142, 143, 144, 145, 149, 150, 151, 152, 153, 154, 156, 157, 158, 159, 160, 161, 162,…	0.6000
YHR128W	1	0.8963	0.9654	99.7203	216	60	0.0132	0.0132	0.0003	0.0011	0.0003	[3, 4, 7, 8, 11, 38, 39, 40, 45, 48, 51, 52, 53, 54, 56, 59, 65, 69, 70, 78, 91, 131, 132, 151, 154, 164, 170, 171, 178, 181, 182, 184, 187, 193, 201, 203, 204]	0.1713	[19, 27, 28, 185, 189]	0.0231	[2, 5, 6, 10, 12, 13, 14, 15, 16, 17, 18, 20, 21, 22, 23, 24, 25, 26, 29, 30, 31, 32, 33, 34, 35, 36, 37, 41, 42, 43, 44, 46, 47, 49, 50, 55, 57, 58, 60, 61, 62, 63, 64, 66, 67, 71, 72, 73, 74, 75, 76, 77, 79, 80, 83, 84, 85, 86, 87, 88, 89, 90, 92, 93, 95, 96, 98, 100, 101, 102, 105, 106, 111, 112, 113, 115, 117, 123, 126, 128, 129, 130, 134, 136, 137, 138, 139, 140, 141, 142, 143, 144, 145, 147…	0.6111
YHR162W	1	0.8487	0.9671	93.7513	129	115	0.0155	0.0152	0.0018	0.0049	0.0018	[2, 3, 4, 6, 7, 12, 14, 16, 19, 20, 21, 22, 23, 24, 25, 26, 27, 28, 29, 30, 31, 32, 36, 40, 41, 43, 49, 52, 54, 60, 61, 65, 68, 69, 76, 80, 81, 82, 88, 89, 90, 93, 94, 109, 110, 111, 115, 116, 117, 119, 122, 123, 124, 126, 127, 129]	0.4341	[8, 9, 10, 13, 15, 17]	0.0465	[11, 18, 33, 34, 35, 37, 38, 39, 42, 44, 45, 46, 47, 48, 50, 51, 53, 55, 56, 57, 58, 59, 62, 63, 64, 66, 67, 70, 71, 72, 73, 74, 75, 78, 79, 83, 84, 85, 86, 87, 91, 92, 95, 96, 97, 98, 99, 100, 101, 102, 103, 104, 105, 106, 108, 112, 113, 114, 118, 120, 121, 128, 130]	0.4884
YHR179W	0	0.4686	0.9827	56.5203	144	105	0.0213	0.0224	0.0121	0.0121	0.1005	[11, 28, 44, 105, 301, 318, 341, 354, 363, 370]	0.0250	[6, 7, 10, 12, 14, 15, 16, 17, 18, 19, 20, 21, 22, 23, 24, 25, 26, 27, 29, 30, 31, 32, 33, 34, 36, 39, 40, 43, 46, 47, 48, 54, 55, 56, 59, 60, 63, 68, 69, 72, 78, 80, 81, 84, 91, 95, 97, 98, 99, 101, 102, 104, 106, 107, 108, 109, 110, 111, 112, 113, 117, 119, 125, 126, 128, 155, 167, 170, 194, 195, 199, 200, 203, 209, 218, 221, 246, 247, 250, 281, 282, 299, 313, 333, 338, 339, 346, 352, 365, 366,…	0.2375	[2, 3, 4, 5, 8, 9, 13, 35, 37, 38, 41, 42, 45, 49, 50, 51, 52, 53, 57, 58, 61, 62, 64, 65, 66, 67, 70, 71, 73, 74, 75, 76, 77, 79, 82, 83, 85, 86, 87, 88, 89, 90, 92, 93, 94, 96, 100, 103, 114, 115, 116, 118, 120, 121, 122, 123, 124, 127, 129, 130, 132, 133, 134, 135, 136, 137, 138, 139, 140, 141, 142, 143, 144, 145, 146, 147, 148, 149, 150, 151, 152, 153, 154, 156, 158, 159, 160, 161, 162, 163, …	0.6950
YHR183W	1	0.9155	0.9590	89.6268	233	183	0.0192	0.0193	0.0046	0.0079	0.0046	[2, 6, 8, 9, 10, 11, 13, 17, 18, 19, 23, 24, 27, 34, 35, 38, 42, 43, 47, 49, 57, 58, 60, 62, 64, 65, 66, 69, 70, 71, 74, 75, 78, 82, 83, 84, 85, 90, 91, 93, 95, 96, 97, 100, 105, 108, 111, 113, 121, 124, 125, 126, 132, 133, 134, 135, 137, 144, 150, 151, 163, 164, 165, 170, 171, 177, 179, 181, 183, 184, 188, 189, 192, 193, 195, 197, 204, 206, 208, 213, 217, 218, 222, 226, 228, 229, 234, 236, 237, …	0.3497	[7, 14, 15, 16, 30, 31, 40, 45, 46, 48, 114, 115, 116, 120, 142, 146, 148, 149, 152, 155, 156, 158, 159, 160, 166, 167, 178]	0.0552	[3, 5, 12, 20, 21, 22, 25, 26, 28, 29, 32, 33, 36, 37, 39, 41, 44, 50, 51, 52, 53, 54, 55, 56, 59, 61, 63, 67, 68, 72, 73, 76, 77, 79, 80, 81, 87, 88, 89, 92, 94, 98, 99, 101, 102, 103, 104, 106, 107, 110, 112, 117, 118, 122, 123, 127, 128, 130, 131, 136, 138, 139, 140, 141, 143, 145, 147, 153, 154, 157, 161, 162, 168, 169, 172, 173, 174, 175, 176, 180, 182, 185, 186, 187, 190, 191, 194, 196, 198…	0.5419
YHR208W	1	0.8666	0.9629	97.2747	137	126	0.0155	0.0157	0.0009	0.0030	0.0009	[2, 6, 7, 11, 19, 24, 28, 29, 30, 31, 32, 33, 42, 44, 48, 49, 57, 60, 61, 91, 93, 94, 114, 116, 122, 134, 135, 136, 159, 165, 177, 181, 185, 192, 193, 198, 200, 204, 223, 224, 225, 226, 227, 229, 230, 279, 280, 292, 293, 294, 297, 324, 327, 336, 338, 342, 353, 357, 383, 384]	0.1527	[9, 12, 13, 15, 23, 25, 26, 27, 36, 37, 47, 53, 55, 56, 59, 88, 89, 97, 106, 374]	0.0509	[3, 4, 5, 8, 10, 14, 16, 17, 18, 20, 21, 22, 34, 35, 38, 39, 40, 41, 43, 45, 46, 50, 51, 52, 54, 58, 62, 63, 64, 65, 66, 67, 68, 69, 70, 71, 72, 73, 75, 76, 77, 79, 80, 81, 82, 83, 84, 85, 87, 90, 92, 95, 96, 98, 99, 100, 101, 102, 103, 104, 105, 107, 108, 109, 110, 111, 112, 113, 115, 117, 118, 119, 120, 121, 123, 124, 125, 126, 127, 128, 129, 130, 131, 132, 137, 138, 139, 140, 141, 142, 143, 14…	0.6896
YIL041W	1	0.8020	0.9487	107.3623	70	133	0.0235	0.0240	0.0073	0.0180	0.0073	[4, 5, 6, 7, 9, 11, 20, 23, 30, 39, 52, 53, 58, 59, 60, 61, 63, 67, 69, 72, 76, 77, 79, 80, 82, 86, 87, 88, 91, 93, 94, 95, 106, 107, 108, 110, 111, 113, 114, 115, 116, 117, 119, 120, 121, 122, 128, 134, 135, 136, 139, 140, 146, 147, 148, 151, 152, 153, 154, 155, 157, 158, 160, 161, 162, 169, 171, 174, 183, 184, 188, 189, 196, 201, 202, 210, 211, 212, 222, 224, 225, 228, 229, 231, 232, 234, 237, …	0.3528	[14, 15, 16, 19, 21, 22, 25, 26, 27, 28, 29, 31, 32, 33, 34, 35, 36, 38, 41, 42, 43, 48, 50, 51, 54, 99, 103, 105, 144, 168, 190, 192, 272, 274, 283, 284, 294, 296]	0.1166	[2, 3, 8, 10, 12, 13, 17, 18, 24, 37, 40, 44, 45, 46, 47, 49, 55, 56, 57, 62, 64, 65, 66, 68, 70, 71, 73, 74, 75, 78, 81, 83, 84, 85, 89, 90, 92, 96, 97, 98, 100, 101, 102, 104, 109, 112, 118, 123, 124, 125, 126, 127, 129, 130, 131, 132, 133, 137, 138, 141, 142, 143, 145, 149, 150, 156, 159, 163, 164, 165, 166, 167, 170, 172, 173, 175, 176, 177, 178, 179, 180, 181, 182, 185, 186, 187, 191, 193, 1…	0.5307
YIL051C	1	0.8293	0.9474	58.3131	145	70	0.0234	0.0237	0.0014	0.0050	0.0014	[2, 3, 5, 8, 14, 15, 16, 17, 20, 21, 22, 26, 27, 39, 46, 49, 55, 62, 63, 66, 67, 68, 74, 75, 85, 106, 107, 108, 109, 110, 111, 112, 115, 118, 119, 123, 133]	0.2552	[28, 40, 76, 78, 79, 80, 87, 88, 89, 90, 91, 92, 93, 95, 97, 98, 99, 100, 101, 102, 103]	0.1448	[4, 6, 9, 10, 11, 12, 13, 18, 19, 23, 24, 25, 29, 30, 31, 32, 33, 34, 35, 36, 37, 38, 41, 42, 43, 44, 45, 47, 48, 50, 51, 52, 53, 54, 56, 57, 58, 59, 60, 61, 64, 65, 69, 70, 71, 72, 73, 77, 81, 82, 83, 84, 86, 94, 96, 104, 105, 113, 114, 116, 117, 120, 121, 122, 125, 126, 127, 128, 129, 130, 131, 134, 135, 136, 137, 138, 140, 141, 142, 143, 144, 145, 146]	0.5724
YIL053W	1	0.7809	0.9574	71.4781	250	240	0.0240	0.0240	0.0432	0.0918	0.0432	[2, 3, 4, 5, 6, 7, 11, 15, 17, 24, 25, 32, 33, 35, 36, 37, 39, 40, 42, 45, 46, 47, 48, 49, 52, 53, 54, 55, 56, 57, 58, 59, 60, 61, 62, 63, 64, 65, 66, 67, 68, 69, 70, 71, 73, 74, 79, 80, 87, 88, 89, 90, 91, 92, 93, 94, 95, 96, 97, 98, 99, 100, 101, 102, 106, 107, 108, 109, 110, 112, 113, 115, 116, 118, 120, 121, 122, 123, 125, 127, 129, 131, 132, 133, 135, 140, 141, 143, 147, 151, 152, 154, 155, …	0.6840	[8, 9, 10, 12, 13, 14, 16, 18, 19, 20, 22, 23, 26, 28, 29, 30, 31, 34, 38, 41, 50, 51, 78, 81, 85, 86, 104, 221, 222, 230]	0.1200	[21, 27, 43, 44, 72, 75, 76, 77, 82, 83, 84, 103, 105, 111, 114, 117, 119, 124, 126, 128, 130, 134, 136, 138, 139, 142, 144, 145, 146, 148, 149, 150, 153, 159, 162, 163, 169, 170, 177, 179, 183, 184, 203, 206, 208, 218, 225]	0.1880
YIL062C	1	0.5809	0.6265	82.3423	154	144	0.0306	0.0259	0.0924	0.2465	0.0924	[16, 21, 23, 24, 56, 74, 81, 94, 101, 109, 145]	0.0714	[2, 3, 4, 5, 6, 7, 8, 9, 10, 11, 12, 13, 14, 15, 17, 18, 19, 20, 22, 25, 26, 27, 29, 30, 31, 32, 33, 34, 35, 36, 37, 38, 39, 41, 42, 43, 44, 45, 46, 47, 48, 49, 51, 52, 53, 54, 55, 57, 58, 59, 60, 61, 62, 63, 64, 65, 66, 67, 68, 69, 70, 71, 72, 73, 75, 76, 77, 78, 80, 82, 83, 84, 85, 86, 87, 88, 89, 90, 91, 92, 93, 95, 96, 97, 98, 99, 100, 102, 103, 104, 105, 106, 107, 110, 113, 114, 116, 117, 11…	0.8636	[28, 40, 50, 79, 108, 111, 112, 115, 130, 133]	0.0649
YIL078W	1	0.9452	0.9851	122.1900	222	183	0.0118	0.0125	0.0133	0.0206	0.0133	[16, 21, 24, 31, 32, 35, 36, 39, 47, 49, 57, 59, 61, 65, 67, 68, 72, 74, 75, 76, 79, 80, 81, 90, 92, 105, 120, 127, 141, 152, 160, 162, 164, 165, 166, 167, 169, 170, 171, 191, 193, 194, 196, 201, 236, 237, 238, 239, 243, 244, 245, 247, 248, 261, 262, 263, 264, 277, 282, 285, 286, 288, 289, 290, 302, 316, 328, 334, 339, 340, 341, 342, 343, 344, 367, 373, 374, 375, 376, 377, 380, 382, 383, 384, 385…	0.1866	[34, 40, 48, 50, 51, 52, 53, 54, 55, 56, 60, 62, 63, 64, 66, 70, 93, 98, 99, 103, 109, 113, 114, 115, 118, 119, 121, 122, 123, 124, 125, 126, 129, 130, 131, 132, 133, 134, 135, 136, 137, 138, 139, 140, 143, 144, 145, 146, 148, 149, 150, 151, 153, 154, 155, 156, 157, 158, 159, 163, 260, 431, 433, 611]	0.0872	[2, 3, 5, 6, 8, 10, 12, 13, 14, 17, 25, 26, 27, 33, 37, 38, 41, 42, 43, 44, 45, 46, 58, 69, 71, 73, 77, 78, 82, 83, 84, 85, 86, 87, 88, 89, 91, 94, 95, 96, 97, 100, 101, 102, 104, 106, 107, 108, 110, 111, 112, 116, 117, 128, 142, 147, 161, 168, 172, 173, 174, 175, 176, 177, 178, 179, 180, 181, 183, 184, 185, 186, 187, 188, 189, 192, 195, 197, 198, 199, 200, 202, 203, 204, 205, 206, 207, 208, 210,…	0.5654
YIL123W	1	0.8658	0.9662	93.7377	220	228	0.0159	0.0160	0.0140	0.0345	0.0140	[2, 6, 7, 9, 11, 13, 14, 15, 16, 17, 19, 21, 23, 39, 41, 42, 43, 44, 45, 46, 47, 48, 49, 51, 52, 53, 54, 55, 56, 57, 60, 62, 63, 65, 67, 68, 69, 70, 71, 73, 76, 77, 83, 84, 88, 89, 90, 92, 93, 94, 95, 100, 101, 102, 104, 105, 106, 108, 112, 117, 118, 121, 125, 126, 128, 130, 131, 132, 134, 135, 147, 149, 150, 156, 158, 159, 162, 163, 164, 165, 166, 168, 170, 171, 172, 173, 174, 177, 178, 179, 180…	0.4895	[4, 5, 8, 10, 12, 18, 20, 22, 24, 25, 26, 27, 28, 29, 30, 31, 32, 33, 34, 35, 36, 38]	0.0462	[37, 40, 50, 58, 59, 61, 64, 66, 72, 74, 78, 79, 80, 81, 82, 86, 87, 96, 97, 98, 99, 103, 107, 109, 110, 114, 115, 119, 120, 123, 124, 127, 129, 133, 136, 138, 139, 140, 142, 143, 144, 146, 151, 152, 154, 155, 157, 160, 161, 167, 175, 176, 182, 184, 191, 198, 204, 205, 206, 208, 215, 218, 222, 226, 230, 231, 232, 236, 240, 241, 243, 245, 246, 248, 249, 250, 254, 259, 261, 262, 263, 264, 265, 266,…	0.3571
YIL133C	1	0.9149	0.9649	106.0059	199	80	0.0130	0.0132	0.0010	0.0021	0.0010	[10, 12, 14, 15, 16, 36, 43, 44, 47, 48, 49, 50, 51, 52, 55, 56, 69, 72, 73, 74, 75, 81, 82, 83, 84, 85, 93, 102, 112, 139, 140, 144, 146, 147, 148, 151, 159, 165, 167, 171, 175, 177]	0.2111	[23, 24, 25, 30, 31, 32, 33, 68, 70, 71, 145, 150, 152, 157, 160]	0.0754	[2, 3, 5, 6, 7, 8, 13, 17, 19, 20, 21, 22, 26, 27, 29, 34, 35, 37, 38, 39, 40, 41, 42, 45, 46, 53, 54, 57, 58, 59, 60, 61, 62, 63, 64, 65, 66, 67, 76, 77, 78, 79, 80, 86, 87, 88, 89, 90, 91, 92, 94, 95, 96, 97, 98, 99, 100, 101, 103, 104, 105, 106, 107, 108, 109, 110, 111, 113, 114, 116, 117, 119, 120, 121, 122, 123, 124, 125, 126, 127, 131, 132, 134, 135, 141, 153, 154, 155, 156, 158, 161, 162, …	0.6281
YIR037W	1	0.7714	0.9549	66.0952	163	55	0.0209	0.0211	0.0034	0.0041	0.0034	[4, 5, 12, 15, 16, 19, 21, 22, 23, 33, 38, 41, 52, 55, 59, 60, 61, 65, 73, 74, 78, 91, 93, 95, 106, 129, 145]	0.1656	[14, 20, 30, 39, 40, 42, 54, 124, 134, 144, 154]	0.0675	[2, 3, 6, 7, 8, 9, 10, 11, 13, 17, 18, 24, 25, 26, 27, 28, 29, 31, 32, 34, 35, 36, 37, 43, 44, 45, 46, 47, 48, 49, 50, 51, 53, 56, 57, 58, 62, 63, 64, 66, 67, 68, 69, 70, 71, 72, 75, 76, 79, 80, 81, 82, 83, 84, 85, 88, 89, 90, 92, 94, 96, 97, 98, 99, 100, 101, 102, 103, 104, 105, 107, 108, 109, 110, 111, 112, 113, 114, 115, 116, 118, 119, 120, 122, 123, 125, 126, 131, 132, 136, 137, 138, 139, 140…	0.6748
YJL026W	1	0.6420	0.9792	74.3577	143	126	0.0190	0.0193	0.0061	0.0222	0.0061	[10, 17, 29, 34, 43, 44, 47, 48, 51, 55, 64, 66, 70, 71, 75, 77, 80, 91, 92, 95, 96, 98, 101, 102, 103, 136, 147, 163, 187, 233, 246, 248, 259, 267, 270, 279, 305, 351]	0.0952	[9, 14, 16, 18, 21, 22, 24, 25, 27, 28, 30, 31, 32, 35, 37, 38, 39, 40, 41, 45, 46, 50, 52, 56, 57, 58, 59, 67, 68, 69, 72, 73, 76, 78, 79, 81, 82, 83, 85, 87, 88, 89, 93, 94, 97, 100, 104, 107, 110, 119, 129, 132, 144, 151, 155, 159, 185, 186, 201, 202, 230, 235, 239, 265, 266, 296, 306, 308, 323, 326, 339, 356, 371, 383]	0.1855	[2, 3, 4, 6, 7, 8, 11, 12, 13, 15, 19, 20, 23, 26, 33, 36, 42, 49, 53, 54, 60, 61, 62, 63, 65, 74, 84, 86, 90, 99, 105, 106, 108, 109, 111, 112, 113, 114, 115, 116, 117, 118, 120, 121, 122, 123, 124, 125, 126, 127, 128, 130, 131, 133, 134, 135, 137, 138, 139, 140, 141, 142, 143, 146, 148, 149, 150, 152, 153, 154, 156, 157, 158, 160, 161, 162, 164, 165, 166, 167, 168, 169, 170, 171, 172, 173, 174,…	0.6441
YJL034W	1	0.8226	0.9796	94.4350	170	174	0.0136	0.0137	0.0017	0.0032	0.0017	[3, 6, 10, 11, 12, 14, 15, 16, 24, 25, 28, 30, 39, 41, 42, 43, 46, 49, 50, 57, 78, 79, 95, 99, 101, 112, 137, 138, 139, 141, 184, 185, 187, 191, 192, 193, 208, 210, 213, 215, 216, 217, 219, 220, 221, 222, 237, 238, 239, 240, 241, 248, 257, 260, 261, 267, 273, 275, 279, 280, 282, 283, 284, 285, 286, 287, 288, 290, 314, 317, 318, 323, 326, 327, 330, 331, 333, 347, 350, 351, 352, 353, 388, 389, 435,…	0.1965	[4, 18, 23, 33, 262, 268, 269, 270, 272, 342, 346, 519]	0.0176	[2, 5, 7, 8, 9, 13, 19, 20, 21, 22, 26, 29, 31, 32, 34, 35, 36, 37, 38, 40, 44, 45, 47, 48, 51, 52, 53, 54, 55, 56, 58, 59, 60, 61, 62, 63, 64, 66, 67, 68, 70, 72, 75, 81, 82, 83, 84, 86, 88, 89, 90, 92, 93, 94, 96, 97, 98, 102, 103, 105, 106, 107, 108, 109, 111, 114, 115, 117, 118, 119, 120, 121, 122, 126, 127, 128, 129, 130, 131, 132, 133, 134, 136, 142, 143, 144, 145, 146, 147, 148, 149, 150, …	0.6070
YJL080C	0	0.9189	0.9801	108.5915	198	244	0.0106	0.0108	0.0022	0.0022	0.0022	[2, 9, 16, 18, 19, 22, 25, 30, 31, 33, 34, 36, 37, 39, 42, 43, 45, 46, 47, 48, 58, 59, 60, 62, 64, 65, 66, 67, 69, 70, 71, 72, 75, 78, 85, 102, 108, 119, 123, 126, 140, 142, 146, 149, 150, 151, 152, 153, 170, 171, 172, 173, 174, 176, 177, 178, 179, 188, 190, 195, 196, 198, 199, 201, 223, 238, 245, 249, 250, 253, 260, 261, 263, 266, 268, 269, 272, 274, 275, 277, 286, 289, 292, 293, 294, 295, 296, …	0.2152	[23, 26, 27, 38, 636, 639, 640, 641]	0.0065	[3, 8, 11, 12, 24, 28, 29, 32, 35, 40, 41, 44, 49, 51, 52, 53, 54, 55, 56, 57, 61, 68, 74, 76, 77, 79, 80, 81, 82, 83, 84, 86, 87, 88, 89, 90, 91, 92, 93, 94, 95, 96, 97, 98, 99, 101, 103, 104, 106, 107, 109, 111, 112, 114, 116, 117, 118, 121, 122, 124, 127, 128, 129, 130, 131, 133, 134, 135, 136, 137, 141, 143, 144, 145, 148, 154, 155, 156, 158, 159, 160, 161, 162, 163, 166, 169, 175, 180, 181, …	0.5646
YJL121C	1	0.8680	0.9733	87.5280	238	77	0.0171	0.0177	0.0014	0.0050	0.0014	[5, 6, 7, 8, 11, 31, 36, 39, 42, 45, 47, 48, 49, 50, 52, 54, 55, 81, 82, 84, 90, 98, 99, 114, 123, 134, 135, 140, 146, 147, 159, 161, 162, 165, 185, 186, 188, 193, 204, 205, 207, 219, 223]	0.1807	[12, 13, 14, 17, 19, 20, 21, 22, 23, 24, 25, 26, 27, 28, 29, 32, 33, 34, 35, 41, 43, 44, 53, 67, 158]	0.1050	[2, 3, 9, 10, 15, 16, 18, 30, 37, 38, 40, 46, 51, 56, 57, 58, 59, 60, 61, 62, 64, 65, 68, 69, 70, 71, 72, 73, 74, 75, 76, 77, 78, 79, 80, 83, 85, 86, 87, 88, 89, 91, 92, 93, 94, 95, 96, 97, 100, 101, 102, 103, 105, 106, 107, 108, 109, 110, 112, 113, 115, 117, 118, 119, 120, 121, 122, 124, 125, 128, 129, 131, 132, 133, 136, 137, 139, 141, 142, 143, 144, 145, 149, 150, 151, 152, 153, 154, 156, 157,…	0.5882
YJL136C	1	0.8202	0.9200	48.4651	87	59	0.0229	0.0243	0.0180	0.0599	0.0180	[2, 3, 4, 5, 12, 17, 22, 25, 27, 30, 31, 32, 33, 34, 35, 36, 37, 38, 39, 40, 41, 42, 43, 44, 45, 46, 47, 48, 49, 50, 51, 52, 54, 55, 56, 59, 62, 63, 64, 65, 66, 67, 69, 70, 71, 72, 73, 74, 75, 76, 77, 78, 79, 80, 81, 82, 83, 84, 85, 86, 87, 88]	0.7126	[6, 7, 8, 9, 10, 11, 13, 14, 15, 18, 19, 20, 21, 23, 29, 57, 58, 60, 61]	0.2184	[16, 24, 26, 28, 53, 68]	0.0690
YJL151C	1	0.8763	0.8346	47.9781	133	69	0.0257	0.0260	0.0051	0.0167	0.0051	[2, 3, 4, 5, 6, 7, 10, 11, 14, 15, 16, 20, 21, 22, 23, 24, 25, 27, 30, 32, 33, 34, 35, 36, 37, 38, 39, 40, 43, 44, 51, 52, 53, 54, 55, 56, 57, 58, 60, 61, 62, 64, 65, 66, 67, 68, 73, 74, 75, 76, 80, 81, 82, 83, 85, 90, 91, 92, 93, 94, 95, 96, 97, 98, 99, 102, 103, 104, 106, 107, 108, 109, 110, 111, 112, 113, 114, 115, 116, 117, 118, 119, 120, 121, 122, 123, 124, 125, 126, 127, 128, 129, 130, 131,…	0.7293	[8, 9, 12, 29, 45, 71, 78, 79, 84, 86, 87, 88]	0.0902	[13, 17, 18, 19, 26, 28, 31, 41, 42, 46, 47, 48, 49, 50, 59, 63, 69, 70, 72, 77, 89, 101]	0.1654
YJL158C	1	0.7789	0.9555	56.0753	227	110	0.0249	0.0256	0.0034	0.0094	0.0034	[9, 13, 15, 20, 26, 28, 30, 31, 32, 33, 34, 42, 43, 47, 48, 56, 61, 67, 68, 69, 70, 71, 72, 73, 74, 75, 76, 77, 83, 88, 91, 96, 105, 106, 107, 108, 109, 112, 113, 114, 115, 119, 124, 126, 130, 131, 136, 137, 139, 156, 157, 159, 160, 164, 166, 167, 175, 176, 177, 183, 188, 193, 196, 199, 206]	0.2863	[14, 18, 19, 24, 41, 49, 50, 51, 55, 59, 62, 63, 95, 101, 155, 158, 161, 162, 163, 165, 174, 198, 200, 201, 205, 208, 218]	0.1189	[2, 3, 4, 5, 6, 7, 8, 10, 12, 16, 17, 21, 22, 23, 25, 27, 29, 35, 36, 37, 38, 39, 40, 44, 45, 52, 53, 54, 57, 58, 60, 64, 65, 66, 78, 79, 80, 81, 82, 84, 85, 86, 87, 89, 90, 92, 93, 94, 97, 98, 99, 100, 102, 103, 104, 110, 111, 116, 117, 118, 120, 121, 122, 123, 125, 127, 128, 129, 132, 133, 134, 135, 138, 140, 141, 142, 143, 144, 145, 146, 147, 148, 149, 150, 151, 152, 153, 168, 169, 170, 171, 1…	0.5771
YJL167W	1	0.8357	0.9469	76.2509	96	213	0.0221	0.0222	0.0084	0.0192	0.0084	[2, 3, 6, 7, 10, 24, 29, 31, 32, 33, 34, 38, 40, 41, 42, 43, 45, 47, 48, 49, 50, 52, 53, 55, 56, 58, 60, 62, 65, 67, 68, 75, 76, 77, 78, 80, 82, 83, 85, 86, 88, 89, 92, 93, 94, 95, 96, 99, 101, 105, 106, 108, 110, 116, 120, 121, 124, 125, 126, 137, 141, 149, 150, 153, 154, 157, 160, 161, 163, 164, 165, 166, 173, 178, 181, 183, 184, 187, 188, 189, 190, 192, 193, 195, 201, 202, 204, 207, 208, 210, …	0.4801	[5, 8, 9, 11, 12, 13, 14, 15, 16, 17, 18, 19, 20, 21, 22, 23, 28, 30, 63, 70, 73, 148, 219, 220, 221, 222, 223, 224, 227, 228, 230]	0.0881	[4, 25, 26, 27, 35, 36, 37, 39, 44, 46, 51, 54, 57, 59, 64, 66, 69, 71, 72, 74, 79, 81, 84, 87, 90, 91, 97, 100, 102, 103, 104, 107, 109, 111, 112, 113, 114, 115, 117, 119, 122, 123, 127, 128, 129, 130, 131, 132, 133, 134, 135, 136, 140, 142, 143, 144, 145, 146, 151, 152, 155, 156, 158, 159, 162, 167, 168, 169, 170, 171, 172, 174, 175, 176, 177, 179, 180, 182, 185, 186, 194, 197, 198, 199, 203, 2…	0.3778
YJL177W	1	0.8106	0.9731	124.0554	184	52	0.0125	0.0132	0.0011	0.0033	0.0011	[25, 26, 37, 42, 51, 52, 53, 55, 58, 60, 62, 94, 95, 104, 106, 107, 108, 140, 141, 142, 143, 159, 161, 165, 170, 173]	0.1413	[16, 18, 20, 22, 28, 29, 30, 31, 38, 39, 40, 41, 43, 44, 45, 48, 49, 50, 101, 103, 105, 172]	0.1196	[2, 3, 4, 5, 6, 7, 8, 9, 11, 12, 13, 14, 15, 17, 19, 21, 23, 24, 27, 32, 33, 34, 35, 36, 46, 47, 54, 56, 57, 59, 61, 63, 64, 65, 66, 68, 69, 70, 71, 72, 74, 86, 89, 100, 109, 110, 111, 112, 113, 114, 115, 116, 118, 119, 120, 121, 126, 131, 134, 137, 144, 145, 146, 148, 149, 150, 151, 152, 153, 154, 155, 156, 162, 163, 164, 166, 169, 171, 174, 175, 176, 177, 178, 179, 180, 181, 182, 183, 184, 185]	0.4891
YJL190C	1	0.8877	0.9677	91.6201	130	68	0.0174	0.0187	0.0050	0.0103	0.0050	[7, 10, 11, 37, 38, 39, 40, 41, 42, 43, 45, 46, 47, 48, 49, 50, 51, 53, 84, 93, 100, 101, 103, 106, 108, 109, 114, 119, 121]	0.2231	[8, 9, 12, 13, 14, 15, 16, 17, 18, 21, 23, 24, 26, 27, 28, 31, 32, 33, 34, 71, 72, 75, 78, 79, 80, 81, 82, 83, 85, 86, 87, 88, 89, 91, 96, 98, 99]	0.2846	[2, 3, 5, 6, 19, 20, 22, 25, 29, 30, 35, 36, 44, 52, 54, 55, 56, 57, 58, 59, 60, 61, 62, 63, 64, 65, 66, 67, 68, 69, 70, 76, 90, 92, 95, 97, 102, 104, 105, 107, 110, 111, 112, 113, 115, 116, 117, 118, 120, 122, 123, 124, 125, 126, 127, 128, 129, 130, 131]	0.4538
YJL217W	1	0.8623	0.9795	79.5475	198	83	0.0177	0.0194	0.0094	0.0360	0.0094	[8, 10, 16, 22, 25, 29, 36, 37, 55, 59, 61, 63, 64, 65, 72, 76, 78, 84, 85, 86, 87, 89, 91, 92, 93, 94, 96, 97, 98, 99, 108, 110, 115, 160, 161, 166, 167, 180, 189]	0.1970	[12, 14, 15, 17, 18, 19, 20, 23, 24, 28, 30, 31, 32, 33, 34, 38, 39, 40, 41, 42, 43, 46, 47, 50, 51, 52, 53, 54, 56, 57, 60, 62, 66, 67, 69, 70, 71, 73, 75, 77, 79, 80, 82, 83, 88, 159, 179]	0.2374	[2, 3, 5, 11, 21, 26, 27, 35, 44, 45, 48, 49, 58, 68, 74, 81, 90, 100, 101, 102, 103, 104, 105, 106, 107, 109, 111, 112, 114, 117, 118, 119, 120, 122, 125, 127, 128, 130, 132, 133, 137, 138, 145, 146, 148, 155, 156, 157, 158, 162, 163, 168, 169, 170, 171, 172, 173, 175, 176, 177, 178, 182, 185, 186, 187, 190, 191, 192, 193, 199]	0.3535
YJR007W	1	0.8367	0.9579	147.2016	48	119	0.0180	0.0180	0.0025	0.0050	0.0025	[4, 5, 6, 7, 8, 9, 11, 18, 19, 20, 21, 22, 23, 31, 35, 37, 40, 42, 43, 46, 48, 60, 62, 64, 65, 67, 68, 69, 72, 80, 81, 88, 105, 106, 107, 109, 110, 112, 118, 122, 138, 141, 152, 153, 162, 166, 167, 172, 175, 176, 179, 183, 191, 200, 202, 203, 204, 205, 207, 208, 211, 220, 224, 226, 229, 238, 245, 250, 251, 252, 255, 265, 268, 278, 283, 285, 286, 291, 292, 293, 294, 295]	0.2697	[15, 36, 230, 242, 243, 246, 247]	0.0230	[2, 3, 10, 12, 13, 14, 16, 17, 24, 25, 26, 27, 28, 29, 30, 32, 33, 34, 38, 39, 41, 44, 45, 47, 49, 50, 51, 52, 53, 54, 55, 56, 57, 58, 61, 63, 66, 70, 71, 73, 74, 75, 76, 77, 78, 79, 82, 83, 84, 85, 86, 87, 89, 90, 91, 92, 93, 94, 95, 96, 97, 98, 99, 100, 101, 102, 103, 104, 108, 111, 113, 114, 115, 116, 117, 119, 120, 121, 123, 124, 125, 126, 127, 128, 129, 130, 131, 132, 134, 135, 136, 139, 140…	0.6776
YJR014W	1	0.7004	0.9564	126.3821	198	56	0.0210	0.0207	0.0011	0.0036	0.0011	[5, 6, 7, 9, 12, 18, 20, 21, 27, 33, 34, 36, 37, 38, 39, 43, 44, 61, 103, 110, 114, 117, 120, 125, 134, 142, 148, 149, 151, 155, 163, 178, 180]	0.1667	[23, 24, 35, 45, 104, 128, 133, 146, 147, 152, 164, 183]	0.0606	[2, 3, 4, 8, 10, 11, 13, 14, 15, 16, 17, 19, 22, 25, 26, 28, 29, 30, 31, 32, 40, 41, 42, 46, 47, 48, 49, 50, 51, 52, 53, 54, 55, 56, 57, 58, 59, 60, 62, 63, 64, 65, 66, 67, 68, 69, 70, 71, 72, 73, 74, 75, 76, 77, 78, 79, 80, 81, 82, 83, 84, 85, 86, 87, 88, 89, 90, 91, 92, 93, 94, 95, 96, 97, 98, 99, 100, 101, 102, 105, 106, 107, 108, 109, 111, 112, 113, 115, 116, 118, 119, 121, 122, 123, 124, 126…	0.7727
YJR016C	1	0.8983	0.9770	125.8541	73	123	0.0116	0.0115	0.0009	0.0018	0.0009	[8, 12, 15, 16, 17, 19, 23, 24, 29, 36, 37, 38, 42, 46, 50, 52, 53, 54, 55, 57, 58, 65, 66, 70, 73, 74, 80, 88, 91, 94, 99, 100, 103, 104, 116, 117, 122, 123, 128, 130, 133, 136, 137, 139, 141, 144, 145, 148, 151, 158, 159, 160, 164, 165, 166, 168, 173, 177, 184, 185, 186, 189, 208, 220, 224, 229, 239, 270, 286, 287, 290, 304, 306, 364, 370, 374, 406, 415, 424, 456, 459, 460, 461, 462, 463, 464, …	0.1607	[7, 10, 20, 26, 27, 31, 39, 40, 138, 209]	0.0171	[2, 5, 6, 9, 11, 13, 14, 18, 21, 22, 25, 28, 30, 32, 33, 34, 35, 41, 43, 44, 45, 47, 48, 49, 51, 56, 59, 60, 61, 62, 63, 64, 67, 68, 69, 71, 75, 76, 77, 78, 79, 81, 82, 83, 84, 85, 86, 87, 89, 90, 92, 93, 95, 96, 97, 98, 101, 102, 105, 106, 107, 109, 110, 111, 112, 113, 114, 115, 119, 120, 121, 124, 125, 126, 127, 129, 132, 134, 135, 140, 142, 143, 146, 147, 149, 150, 152, 153, 154, 155, 156, 157…	0.6274
YJR045C	1	0.9547	0.9864	147.4241	142	117	0.0091	0.0093	0.0005	0.0011	0.0005	[3, 5, 6, 8, 9, 11, 12, 13, 14, 15, 16, 17, 18, 19, 20, 21, 37, 39, 43, 50, 51, 52, 55, 56, 57, 59, 60, 61, 66, 67, 73, 74, 76, 77, 78, 80, 81, 82, 85, 93, 97, 100, 105, 106, 108, 109, 111, 112, 113, 114, 115, 118, 119, 122, 127, 128, 137, 143, 144, 145, 146, 150, 151, 159, 165, 171, 173, 175, 176, 177, 178, 182, 184, 190, 191, 196, 197, 198, 213, 217, 224, 228, 229, 232, 233, 245, 247, 252, 265,…	0.2018	[63, 64, 94, 110, 170, 444]	0.0092	[4, 7, 10, 22, 23, 24, 25, 26, 27, 28, 29, 30, 31, 32, 34, 35, 36, 40, 41, 42, 44, 45, 46, 47, 49, 53, 58, 62, 65, 68, 69, 70, 71, 72, 75, 79, 83, 84, 86, 87, 88, 89, 90, 91, 92, 95, 96, 98, 99, 101, 102, 103, 104, 107, 116, 117, 120, 121, 123, 124, 125, 126, 129, 130, 131, 132, 133, 134, 135, 136, 138, 139, 140, 141, 142, 147, 148, 149, 152, 153, 154, 155, 156, 157, 158, 161, 162, 163, 164, 166,…	0.6101
YJR070C	1	0.8655	0.8778	113.7765	69	117	0.0200	0.0196	0.0068	0.0101	0.0068	[2, 3, 4, 5, 6, 7, 8, 9, 10, 11, 13, 14, 17, 18, 19, 20, 21, 22, 23, 24, 25, 26, 27, 28, 29, 30, 31, 32, 33, 34, 35, 36, 37, 38, 39, 40, 42, 43, 45, 50, 51, 52, 56, 57, 58, 59, 60, 61, 62, 64, 65, 66, 68, 69, 71, 72, 73, 75, 76, 77, 78, 79, 80, 81, 82, 83, 84, 85, 86, 87, 88, 90, 91, 92, 93, 94, 95, 96, 98, 99, 104, 105, 107, 108, 109, 111, 112, 113, 114, 115, 116, 117, 118, 123, 124, 127, 129, 1…	0.7723	[12, 63, 101, 103, 159, 283]	0.0185	[16, 41, 44, 46, 47, 48, 49, 53, 54, 55, 67, 70, 74, 97, 102, 106, 110, 119, 120, 121, 122, 125, 126, 128, 148, 156, 157, 158, 160, 161, 164, 166, 167, 171, 173, 178, 180, 185, 192, 193, 194, 202, 216, 221, 223, 224, 225, 232, 234, 237, 240, 243, 244, 259, 260, 261, 266, 267, 270, 289, 310, 316]	0.1908
YJR077C	1	0.6772	0.9214	198.2787	55	72	0.0176	0.0169	0.0060	0.0191	0.0060	[2, 3, 4, 5, 6, 7, 8, 9, 10, 11, 13, 14, 15, 17, 19, 20, 24, 26, 31, 32, 33, 35, 37, 41, 42, 43, 44, 45, 46, 47, 49, 51, 52, 54, 55, 57, 58, 59, 60, 61, 65, 66, 67, 68, 69, 70, 71, 72, 73, 74, 76, 77, 78, 79, 80, 81, 83, 84, 85, 86, 87, 89, 90, 91, 93, 94, 95, 96, 97, 99, 100, 101, 102, 103, 105, 107, 108, 109, 110, 111, 112, 113, 114, 115, 116, 119, 120, 121, 124, 125, 126, 127, 128, 129, 130, 1…	0.7621	[16, 21, 22, 23, 25, 27, 28, 29, 30, 34, 36, 38, 39, 40, 48, 92, 184, 185, 255, 264, 292, 302]	0.0707	[12, 18, 50, 53, 56, 62, 63, 64, 75, 82, 88, 98, 104, 106, 117, 118, 122, 123, 131, 134, 143, 157, 158, 161, 164, 171, 177, 179, 187, 196, 203, 206, 209, 217, 219, 220, 223, 224, 225, 227, 229, 232, 236, 252, 254, 259, 263, 270, 275, 277, 296, 312]	0.1672
YJR085C	1	0.7942	0.9293	191.2683	105	42	0.0225	0.0234	0.0043	0.0110	0.0043	[2, 3, 4, 6, 7, 9, 10, 11, 12, 16, 18, 19, 26, 29, 31, 32, 33, 34, 35, 36, 37, 38, 41, 42, 45, 46, 47, 48, 49, 51, 52, 53, 54, 55, 56, 57, 58, 59, 64, 65, 66, 68, 69, 70, 71, 73, 74, 75, 76, 77, 78, 79, 80, 81, 82, 83, 84, 87, 89, 90, 91, 92, 93, 94, 95, 96, 98, 100, 101, 102, 103, 104, 105, 106]	0.7048	[8, 14, 15, 17, 21, 22, 23, 24, 25, 27, 28, 30, 43, 60]	0.1333	[5, 13, 20, 39, 40, 44, 50, 61, 62, 63, 67, 72, 85, 86, 88, 97, 99]	0.1619
YJR104C	1	0.8889	0.9751	91.6527	154	86	0.0201	0.0220	0.0187	0.0340	0.0187	[8, 11, 12, 13, 16, 20, 27, 41, 42, 43, 45, 46, 47, 53, 57, 58, 59, 62, 66, 69, 72, 79, 82, 88, 96, 98, 99, 100, 101, 107, 108, 109, 115, 116, 122, 141]	0.2338	[15, 21, 22, 23, 24, 25, 26, 30, 32, 33, 34, 35, 36, 39, 49, 50, 51, 55, 60, 61, 65, 68, 70, 71, 80, 81, 84, 85, 86, 89, 90, 91, 102, 103, 104, 105, 112, 113, 114]	0.2532	[2, 3, 4, 5, 6, 7, 9, 10, 14, 17, 18, 19, 28, 29, 31, 37, 38, 40, 44, 48, 52, 54, 56, 63, 64, 67, 73, 74, 75, 76, 77, 78, 83, 87, 92, 93, 94, 95, 97, 106, 110, 111, 117, 118, 119, 120, 121, 123, 124, 125, 126, 127, 128, 129, 130, 131, 132, 133, 134, 135, 136, 137, 138, 139, 142, 143, 144, 145, 147, 148, 150, 151, 152, 153, 155]	0.4870
YJR105W	1	0.8813	0.9516	91.0068	84	109	0.0175	0.0173	0.0006	0.0026	0.0006	[4, 10, 11, 14, 18, 20, 21, 27, 31, 44, 46, 47, 48, 50, 73, 74, 77, 88, 94, 97, 102, 103, 107, 108, 111, 114, 115, 118, 120, 121, 122, 123, 124, 126, 135, 139, 152, 167, 178, 192, 198, 211, 215, 222, 226, 227, 239, 254, 298, 313, 315, 316, 317, 319, 320, 321]	0.1647	[5, 8, 12, 13, 22, 26, 36, 38, 66, 71, 72, 110, 309]	0.0382	[2, 3, 6, 7, 15, 16, 17, 19, 23, 24, 25, 28, 29, 30, 32, 33, 34, 35, 37, 39, 40, 41, 42, 45, 49, 51, 52, 53, 54, 55, 56, 57, 58, 59, 60, 61, 62, 63, 64, 65, 67, 68, 69, 70, 75, 78, 79, 80, 81, 82, 83, 84, 85, 86, 87, 89, 90, 91, 92, 93, 95, 96, 98, 100, 101, 104, 105, 106, 109, 112, 113, 116, 117, 119, 125, 127, 128, 129, 130, 131, 132, 133, 134, 136, 137, 138, 140, 141, 142, 143, 144, 145, 146, …	0.7176
YJR123W	1	0.8635	0.9650	117.5260	225	54	0.0141	0.0142	0.0008	0.0016	0.0008	[13, 18, 21, 37, 49, 70, 89, 91, 92, 93, 99, 112, 116, 117, 121, 123, 132, 133, 137, 150, 173, 174, 192, 193]	0.1067	[109, 110, 113, 114, 115, 122, 149, 151]	0.0356	[2, 3, 4, 5, 6, 7, 8, 9, 10, 11, 12, 14, 16, 17, 19, 20, 22, 23, 24, 25, 26, 27, 28, 29, 30, 31, 32, 33, 34, 35, 36, 38, 39, 40, 41, 42, 43, 44, 45, 46, 47, 48, 50, 51, 52, 53, 54, 55, 56, 57, 58, 59, 60, 61, 62, 63, 64, 65, 66, 67, 68, 69, 71, 72, 73, 74, 75, 76, 77, 78, 80, 81, 82, 83, 84, 85, 86, 87, 88, 90, 94, 95, 96, 97, 98, 100, 101, 102, 103, 104, 105, 106, 107, 108, 111, 118, 119, 120, 1…	0.8222
YJR139C	1	0.8163	0.9713	82.4563	103	119	0.0172	0.0177	0.0046	0.0052	0.0046	[5, 6, 17, 21, 22, 31, 37, 38, 45, 47, 54, 55, 62, 63, 64, 65, 66, 76, 103, 129, 130, 132, 133, 134, 136, 137, 143, 155, 163, 184, 187, 191, 195, 196, 202, 203, 204, 205, 210, 219, 220, 233, 238, 250, 251, 266, 272, 285, 286, 287, 294, 308, 309, 310, 314, 317, 321, 328, 337]	0.1643	[13, 19, 33, 36, 42, 44, 48, 49, 50, 51, 98, 110, 141, 157, 159, 171, 176, 178, 179, 181, 182, 183, 189, 190, 197, 201, 206, 207, 208, 239, 252, 268, 271]	0.0919	[2, 3, 4, 8, 9, 10, 11, 12, 14, 15, 16, 18, 20, 23, 24, 25, 26, 27, 28, 29, 30, 32, 34, 35, 39, 40, 41, 43, 46, 52, 53, 56, 57, 58, 59, 60, 61, 67, 68, 69, 70, 71, 72, 73, 74, 75, 78, 80, 82, 83, 84, 85, 86, 87, 88, 91, 92, 94, 95, 96, 97, 100, 101, 104, 105, 106, 107, 108, 109, 111, 112, 113, 114, 115, 116, 117, 118, 119, 120, 121, 122, 123, 124, 125, 126, 127, 131, 135, 138, 139, 140, 142, 144,…	0.6741
YJR148W	1	0.7981	0.9691	73.3985	120	100	0.0168	0.0169	0.0007	0.0015	0.0007	[7, 8, 9, 15, 16, 17, 19, 20, 25, 27, 28, 32, 38, 46, 55, 68, 70, 72, 73, 79, 80, 82, 91, 93, 105, 108, 135, 139, 142, 149, 151, 153, 154, 158, 171, 176, 178, 184, 187, 188, 189, 201, 214, 255, 280, 282, 283, 295, 300, 303, 307, 308, 312, 313, 330, 331, 352, 353, 363, 367]	0.1596	[13, 14, 26, 36, 69, 78, 86, 95, 123, 143, 147, 321]	0.0319	[2, 4, 5, 10, 11, 12, 18, 21, 22, 23, 24, 29, 30, 31, 33, 34, 35, 37, 39, 40, 41, 42, 43, 44, 45, 47, 48, 49, 50, 51, 52, 53, 54, 56, 57, 60, 61, 62, 63, 64, 65, 66, 67, 71, 74, 75, 76, 77, 81, 83, 84, 85, 87, 88, 89, 90, 92, 94, 96, 97, 98, 99, 100, 101, 102, 103, 104, 106, 107, 109, 110, 111, 112, 113, 114, 115, 117, 118, 119, 120, 121, 122, 124, 126, 127, 128, 129, 130, 131, 132, 133, 134, 136…	0.6755
YKL035W	1	0.8404	0.8879	105.8678	243	163	0.0182	0.0186	0.0422	0.0630	0.0422	[3, 4, 5, 7, 8, 19, 21, 23, 27, 30, 31, 32, 33, 35, 37, 38, 39, 40, 41, 42, 43, 44, 47, 49, 52, 57, 59, 61, 62, 63, 64, 65, 66, 67, 68, 69, 70, 72, 73, 74, 75, 76, 77, 78, 79, 80, 81, 82, 83, 84, 86, 88, 89, 90, 91, 92, 93, 94, 95, 96, 97, 98, 99, 100, 102, 103, 104, 105, 107, 108, 109, 112, 113, 114, 115, 116, 117, 118, 119, 123, 124, 126, 127, 128, 130, 131, 132, 133, 135, 136, 138, 140, 141, 1…	0.8236	[6, 9, 10, 11, 12, 14, 15, 16, 17, 18, 20, 22, 24, 25, 26, 29, 34, 36, 46, 48, 50, 51, 53, 54, 55, 56, 58, 85, 120, 121, 122, 147, 172]	0.0661	[28, 45, 60, 71, 87, 110, 125, 129, 134, 137, 139, 143, 149, 157, 160, 173, 180, 182, 191, 199, 289, 291, 386, 393, 446, 452, 462, 478, 479, 482, 488]	0.0621
YKL054C	1	0.8855	0.9824	81.9822	226	243	0.0153	0.0158	0.0084	0.0127	0.0084	[3, 13, 14, 15, 17, 19, 20, 21, 27, 28, 50, 52, 53, 54, 55, 58, 59, 60, 61, 81, 83, 84, 85, 86, 87, 88, 91, 102, 105, 107, 108, 109, 111, 129, 131, 132, 134, 141, 145, 147, 148, 154, 155, 156, 157, 158, 159, 161, 227, 228, 229, 231, 234, 238, 240, 242, 244, 257, 272, 290, 292, 294, 295, 296, 298, 305, 309, 310, 311, 326, 332, 333, 342, 356, 358, 360, 361, 362, 363, 364, 365, 366, 368, 369, 381, 3…	0.2398	[56, 57, 66, 67, 75, 76, 77, 78, 79, 80, 135, 304, 317, 320, 323, 324, 325, 328, 329, 330, 334, 335, 341, 343, 344, 345, 346, 347, 354, 355, 445, 624, 632, 633, 699, 709, 719]	0.0501	[4, 6, 7, 9, 10, 12, 16, 18, 22, 23, 24, 25, 29, 30, 31, 32, 33, 34, 35, 37, 38, 39, 40, 41, 42, 44, 46, 47, 48, 51, 62, 63, 64, 65, 68, 69, 70, 71, 72, 73, 74, 82, 89, 90, 92, 93, 94, 95, 96, 97, 98, 99, 101, 103, 104, 106, 112, 115, 116, 117, 118, 119, 120, 121, 122, 125, 126, 127, 128, 130, 133, 136, 137, 138, 139, 142, 143, 144, 146, 149, 150, 151, 152, 162, 163, 164, 165, 166, 167, 168, 169,…	0.5759
YKL056C	1	0.9604	0.9532	102.6343	167	50	0.0136	0.0139	0.0000	0.0003	0.0000	[6, 7, 8, 23, 27, 35, 43, 44, 51, 84, 88, 89, 91, 106, 126, 130, 138, 139, 149]	0.1138	[9, 12, 13, 14, 15, 16, 17, 19, 22]	0.0539	[2, 3, 5, 10, 11, 18, 20, 21, 25, 26, 28, 29, 30, 31, 32, 33, 34, 36, 37, 38, 39, 40, 41, 42, 45, 46, 47, 48, 49, 50, 52, 53, 54, 55, 56, 57, 58, 59, 60, 61, 62, 63, 64, 65, 66, 69, 70, 71, 72, 73, 74, 75, 76, 77, 78, 79, 80, 81, 82, 85, 86, 90, 92, 93, 94, 95, 96, 97, 99, 100, 101, 102, 103, 104, 105, 107, 108, 109, 110, 111, 112, 113, 114, 115, 116, 117, 119, 120, 121, 122, 123, 124, 125, 128, …	0.7665
YKL060C	1	0.8191	0.9680	97.8901	103	104	0.0198	0.0206	0.0077	0.0184	0.0077	[3, 8, 14, 16, 25, 28, 33, 34, 35, 38, 42, 44, 60, 64, 88, 97, 99, 101, 103, 104, 105, 107, 109, 122, 127, 128, 137, 138, 151, 161, 163, 171, 182, 183, 187, 191, 195, 197, 231, 257, 258, 260, 261, 271, 283, 284, 291, 307, 308, 312, 319, 320, 321, 331, 335, 347, 350]	0.1588	[7, 12, 17, 19, 20, 21, 24, 26, 27, 29, 36, 37, 39, 46, 48, 49, 51, 52, 53, 54, 55, 56, 58, 59, 61, 62, 65, 71, 72, 73, 78, 79, 80, 81, 82, 84, 85, 86, 87, 89, 90, 91, 95, 96, 131, 311]	0.1281	[2, 4, 5, 6, 9, 10, 11, 13, 15, 18, 22, 23, 30, 31, 32, 40, 41, 43, 45, 47, 50, 57, 63, 66, 67, 68, 69, 70, 74, 75, 76, 77, 83, 92, 93, 94, 98, 100, 102, 106, 108, 110, 111, 112, 113, 114, 115, 116, 117, 118, 119, 120, 121, 123, 124, 125, 126, 129, 130, 132, 133, 134, 135, 136, 139, 140, 141, 142, 143, 144, 145, 146, 147, 148, 149, 152, 153, 155, 157, 158, 159, 160, 162, 164, 165, 166, 167, 168, …	0.6769
YKL067W	1	0.9304	0.9641	84.1830	153	67	0.0175	0.0182	0.0010	0.0026	0.0010	[4, 9, 11, 28, 30, 41, 42, 45, 48, 49, 51, 54, 62, 64, 76, 77, 78, 81, 83, 84, 85, 86, 87, 99, 102, 104, 105, 106, 108, 116, 117, 120, 133, 138, 144]	0.2288	[18, 20, 23, 24, 26, 27, 33, 34, 35, 36, 37, 38, 39, 40, 43, 44, 50, 52, 65, 66, 67, 75]	0.1438	[2, 6, 7, 10, 12, 14, 15, 16, 17, 19, 21, 22, 29, 31, 32, 46, 47, 53, 55, 56, 57, 58, 59, 60, 61, 63, 68, 69, 70, 71, 72, 73, 74, 79, 80, 82, 88, 89, 91, 92, 93, 94, 95, 96, 97, 98, 101, 103, 107, 109, 111, 112, 113, 114, 115, 118, 119, 121, 122, 123, 124, 125, 126, 127, 128, 130, 132, 134, 135, 136, 139, 140, 141, 142, 143, 147, 148, 150, 151, 153, 154]	0.5294
YKL081W	1	0.8956	0.9651	97.9676	156	138	0.0171	0.0169	0.0020	0.0040	0.0020	[3, 4, 5, 6, 8, 10, 11, 12, 14, 17, 19, 20, 21, 22, 26, 30, 32, 36, 37, 39, 42, 43, 44, 45, 47, 48, 50, 51, 55, 62, 65, 66, 67, 68, 69, 70, 71, 73, 77, 82, 84, 89, 90, 94, 96, 101, 106, 108, 110, 113, 114, 116, 119, 128, 129, 132, 139, 140, 144, 148, 150, 155, 156, 161, 168, 169, 170, 173, 174, 182, 183, 184, 185, 186, 188, 189, 192, 201, 205, 206, 208, 210, 211, 213, 215, 218, 219, 224, 226, 227…	0.3398	[9, 33, 38, 40, 41, 109, 125, 199, 209, 222, 269, 270, 271]	0.0316	[2, 7, 13, 15, 16, 18, 23, 24, 25, 27, 28, 29, 31, 34, 35, 46, 49, 52, 53, 54, 56, 57, 58, 59, 60, 61, 64, 74, 75, 76, 78, 79, 80, 81, 83, 85, 86, 87, 88, 91, 93, 95, 97, 98, 99, 100, 103, 104, 105, 107, 111, 112, 115, 117, 118, 120, 121, 122, 123, 126, 127, 130, 131, 133, 134, 135, 136, 137, 138, 141, 142, 143, 145, 146, 147, 149, 151, 152, 153, 154, 157, 158, 159, 160, 162, 163, 164, 165, 166, …	0.5825
YKL117W	1	0.9039	0.9517	67.5656	216	118	0.0221	0.0227	0.0022	0.0076	0.0022	[3, 7, 8, 11, 12, 13, 20, 21, 22, 24, 25, 26, 29, 35, 38, 44, 45, 46, 48, 50, 53, 54, 58, 62, 65, 70, 75, 76, 77, 81, 82, 89, 93, 97, 103, 104, 106, 107, 111, 113, 114, 115, 132, 137, 141, 145, 152, 155, 159, 160, 172, 178, 189, 190, 194, 205, 207, 209, 210, 214]	0.2778	[10, 16, 19, 41, 72, 79, 83, 88, 92, 95, 96, 98, 99, 100, 102, 133, 149, 150, 151, 153, 156, 157, 161, 163, 164, 166, 167, 168, 169, 171, 197]	0.1435	[2, 4, 5, 6, 9, 14, 15, 17, 18, 23, 27, 28, 30, 31, 32, 33, 34, 36, 39, 40, 43, 47, 49, 51, 55, 56, 57, 59, 60, 63, 66, 67, 68, 71, 73, 74, 78, 80, 84, 85, 86, 87, 90, 91, 94, 101, 105, 108, 109, 110, 112, 116, 117, 118, 119, 120, 121, 122, 123, 124, 125, 126, 127, 128, 129, 130, 131, 134, 135, 136, 138, 139, 140, 142, 143, 144, 147, 148, 154, 158, 162, 165, 170, 173, 174, 175, 176, 177, 179, 180…	0.5463
YKL152C	1	0.7698	0.9737	90.4365	247	67	0.0184	0.0189	0.0022	0.0048	0.0022	[10, 12, 15, 22, 24, 27, 31, 32, 40, 42, 43, 44, 45, 50, 58, 67, 68, 70, 76, 77, 83, 95, 96, 98, 103, 104, 105, 106, 108, 109, 110, 111, 113, 134, 167, 178, 181, 185, 220, 222]	0.1619	[18, 23, 34, 39, 51, 53, 71, 72, 84, 91, 97, 112, 223]	0.0526	[2, 3, 4, 5, 6, 7, 8, 9, 11, 13, 14, 16, 17, 19, 20, 21, 25, 26, 28, 29, 30, 33, 35, 36, 37, 38, 41, 46, 47, 48, 49, 52, 54, 55, 56, 57, 59, 60, 61, 62, 63, 64, 65, 66, 69, 73, 74, 75, 78, 79, 80, 81, 82, 85, 86, 87, 88, 89, 90, 92, 93, 94, 99, 100, 101, 102, 107, 114, 115, 116, 117, 118, 119, 120, 121, 122, 123, 124, 125, 126, 127, 128, 129, 130, 131, 132, 135, 136, 137, 138, 139, 140, 141, 142,…	0.7449
YKL180W	1	0.4938	1.0000	121.3036	184	181	0.0454	0.0283	0.5385	2.6296	0.5385	[30, 158, 174]	0.0163	[2, 3, 4, 5, 6, 7, 8, 9, 10, 11, 12, 13, 14, 15, 16, 17, 18, 19, 20, 21, 22, 23, 24, 25, 26, 27, 28, 29, 31, 32, 33, 34, 35, 36, 37, 38, 39, 40, 41, 42, 43, 44, 45, 46, 47, 48, 49, 50, 51, 52, 53, 54, 55, 56, 57, 58, 59, 60, 61, 62, 63, 64, 65, 66, 67, 68, 69, 70, 71, 72, 74, 75, 76, 77, 78, 79, 80, 81, 82, 83, 84, 85, 86, 87, 88, 89, 90, 91, 92, 93, 94, 95, 97, 98, 99, 100, 101, 102, 103, 104, 1…	0.9565	[73, 120, 144]	0.0163
YKL192C	1	0.8512	0.9440	117.6232	125	48	0.0202	0.0206	0.0051	0.0091	0.0051	[2, 3, 4, 5, 6, 7, 8, 10, 11, 13, 14, 15, 17, 22, 23, 25, 26, 29, 31, 32, 33, 34, 35, 36, 38, 39, 42, 44, 45, 51, 52, 53, 54, 56, 57, 58, 59, 61, 63, 64, 65, 66, 67, 68, 70, 71, 73, 74, 76, 77, 78, 79, 80, 81, 85, 87, 88, 89, 90, 91, 94, 97, 98, 99, 101, 105, 108, 110, 115, 116, 117, 121, 122, 124, 125, 126]	0.6080	[28, 43, 86, 93, 95, 96, 102, 104, 106, 112]	0.0800	[12, 18, 19, 20, 21, 24, 27, 30, 37, 40, 41, 46, 47, 48, 49, 50, 55, 60, 62, 69, 72, 75, 83, 84, 100, 103, 107, 109, 113, 114, 118, 119, 120, 123]	0.2720
YKL216W	1	0.8217	0.9617	64.9786	58	225	0.0221	0.0233	0.0404	0.1630	0.0404	[2, 3, 4, 5, 6, 7, 8, 9, 10, 11, 12, 13, 21, 24, 25, 30, 32, 50, 52, 62, 63, 73, 77, 79, 80, 81, 85, 86, 87, 88, 89, 90, 91, 92, 93, 94, 95, 96, 97, 98, 99, 100, 101, 102, 103, 104, 105, 106, 107, 112, 113, 116, 117, 120, 122, 123, 125, 126, 127, 128, 129, 130, 131, 132, 133, 134, 135, 136, 137, 138, 139, 140, 141, 142, 143, 145, 146, 148, 149, 150, 151, 152, 153, 154, 155, 156, 157, 158, 159, 16…	0.5955	[14, 15, 16, 18, 20, 22, 27, 28, 29, 33, 34, 35, 36, 37, 38, 39, 40, 41, 42, 44, 45, 46, 47, 48, 49, 51, 53, 54, 55, 56, 57, 59, 60, 61, 64, 65, 66, 67, 68, 69, 70, 71, 72, 74, 75, 76, 78, 82, 83, 84, 108, 109, 114, 118, 160, 178, 295]	0.1815	[17, 19, 23, 26, 31, 43, 58, 110, 111, 115, 119, 121, 124, 144, 147, 161, 162, 172, 175, 177, 184, 187, 188, 190, 194, 196, 198, 201, 204, 205, 206, 207, 208, 211, 213, 215, 221, 226, 228, 229, 231, 238, 241, 243, 244, 247, 253, 254, 260, 263, 265, 267, 268, 269, 270, 273, 274, 275, 276, 283, 284, 285, 299, 300, 301]	0.2070
YKR042W	1	0.9215	0.9697	99.3722	109	113	0.0143	0.0145	0.0037	0.0052	0.0037	[4, 5, 7, 9, 10, 11, 12, 18, 23, 26, 29, 30, 50, 51, 52, 53, 55, 60, 67, 68, 73, 74, 92, 93, 97, 111, 122, 131, 151, 152, 154, 156, 162, 168, 176, 179, 187, 190, 191, 192, 215, 220, 227, 229, 230, 231, 232, 234, 239, 240, 242, 243, 245, 248, 249, 261, 263, 264, 265, 269, 284, 292, 294, 296, 309, 314, 319, 320, 321, 323, 326, 327, 332, 334, 336, 341, 352, 354, 356]	0.2164	[33, 34, 45, 221, 233, 306, 315, 331, 340, 346]	0.0274	[2, 8, 14, 15, 17, 19, 20, 21, 22, 24, 27, 28, 31, 32, 35, 36, 37, 38, 39, 40, 41, 42, 43, 44, 46, 48, 49, 54, 56, 58, 59, 61, 62, 63, 64, 65, 66, 69, 70, 71, 72, 75, 76, 77, 78, 79, 80, 81, 82, 83, 84, 85, 86, 87, 88, 89, 90, 91, 94, 95, 96, 98, 99, 100, 101, 102, 103, 104, 105, 107, 108, 109, 112, 113, 114, 115, 117, 118, 119, 120, 121, 123, 124, 125, 126, 127, 128, 129, 130, 132, 133, 134, 135…	0.7068
YKR043C	1	0.7362	0.9229	128.2310	15	144	0.0207	0.0197	0.0755	0.1538	0.0755	[2, 3, 4, 5, 6, 7, 8, 9, 10, 11, 12, 13, 14, 15, 16, 17, 18, 19, 20, 21, 22, 23, 24, 25, 26, 27, 28, 29, 30, 31, 32, 33, 34, 35, 36, 37, 38, 40, 41, 42, 43, 44, 45, 46, 47, 48, 49, 50, 51, 52, 53, 54, 55, 57, 58, 59, 60, 62, 63, 64, 66, 67, 68, 69, 70, 71, 72, 73, 74, 75, 76, 77, 78, 79, 80, 81, 82, 83, 84, 85, 86, 87, 89, 90, 91, 92, 93, 96, 97, 98, 99, 100, 101, 102, 103, 104, 105, 106, 107, 10…	0.8229	[65, 182, 202, 206, 209, 215, 219, 222, 223, 226, 230, 231, 232, 237, 242, 243, 244, 247, 248, 249, 252, 253, 254, 256, 257, 258, 262]	0.0996	[39, 56, 61, 88, 94, 95, 110, 128, 129, 142, 180, 187, 190, 208, 210, 212, 217, 229, 250]	0.0701
YKR057W	1	0.8699	0.9156	77.1561	87	70	0.0229	0.0240	0.0189	0.0461	0.0189	[2, 3, 4, 5, 10, 23, 24, 25, 26, 27, 28, 29, 30, 31, 32, 34, 35, 36, 37, 38, 39, 40, 41, 42, 43, 44, 45, 46, 47, 48, 49, 50, 51, 52, 53, 54, 56, 59, 61, 65, 67, 68, 70, 72, 74, 75, 76, 77, 78, 79, 80, 81, 82, 83, 84, 85, 86, 87, 88]	0.6782	[6, 7, 8, 9, 11, 12, 13, 14, 15, 16, 18, 19, 20, 21, 22, 33, 57, 58, 60, 63, 73]	0.2414	[17, 55, 64, 66, 69, 71]	0.0690
YLL018C	0	0.9385	0.9802	97.8093	45	152	0.0166	0.0174	0.0109	0.0109	0.0110	[5, 7, 13, 14, 15, 16, 17, 19, 21, 29, 32, 40, 47, 48, 51, 57, 65, 68, 73, 74, 78, 79, 80, 81, 86, 89, 91, 92, 94, 110, 111, 113, 114, 127, 130, 131, 140, 144, 148, 156, 157, 161, 168, 173, 175, 176, 179, 181, 191, 192, 193, 195, 197, 208, 215, 216, 220, 223, 225, 229, 246, 253, 254, 257, 259, 262, 264, 269, 270, 271, 276, 285, 286, 287, 293, 301, 302, 304, 305, 306, 312, 317, 340, 359, 361, 364,…	0.2011	[22, 28, 30, 33, 38, 39, 41, 42, 43, 44, 45, 46, 52, 53, 54, 55, 56, 58, 59, 60, 61, 62, 63, 64, 72, 76, 77, 242, 243, 245, 518, 528, 531]	0.0592	[2, 4, 6, 8, 9, 10, 11, 12, 18, 20, 23, 24, 25, 26, 27, 31, 34, 35, 36, 37, 49, 50, 66, 67, 69, 70, 71, 75, 82, 83, 84, 85, 87, 88, 90, 93, 95, 96, 97, 98, 99, 100, 101, 102, 103, 104, 105, 106, 107, 108, 109, 112, 115, 116, 117, 118, 119, 120, 121, 122, 123, 124, 126, 128, 132, 133, 135, 136, 137, 138, 139, 141, 142, 145, 146, 147, 149, 150, 151, 152, 153, 154, 155, 158, 159, 160, 162, 163, 164,…	0.6499
YLL050C	1	0.9423	0.8991	72.6442	143	83	0.0237	0.0254	0.0046	0.0307	0.0046	[2, 3, 5, 6, 7, 8, 11, 15, 22, 26, 35, 38, 40, 43, 44, 48, 53, 54, 55, 57, 59, 61, 63, 64, 66, 67, 69, 82, 83, 85, 86, 90, 91, 92, 96, 97, 98, 99, 101, 102, 108, 110, 112, 115, 117, 120, 121, 122, 125, 126, 127, 128, 129, 130, 134, 136, 141]	0.3986	[4, 9, 10, 12, 13, 14, 16, 17, 18, 19, 20, 21, 23, 24, 25, 27, 28, 29, 30, 32, 33, 37, 42, 52, 62, 68, 70, 71, 72, 73, 74, 75, 76, 77, 78, 79, 80, 81]	0.2657	[31, 34, 36, 39, 41, 45, 46, 47, 49, 50, 51, 56, 58, 60, 65, 84, 87, 88, 89, 93, 94, 95, 100, 103, 109, 111, 114, 118, 119, 123, 124, 131, 132, 133, 135, 137, 138, 139, 142, 143, 144]	0.2867
YLR027C	1	0.9501	0.9666	116.4981	162	116	0.0133	0.0135	0.0014	0.0026	0.0014	[3, 4, 6, 8, 9, 10, 14, 19, 20, 21, 22, 23, 24, 27, 28, 39, 43, 57, 58, 60, 62, 63, 72, 83, 88, 89, 91, 97, 104, 116, 117, 122, 125, 126, 127, 128, 133, 139, 140, 142, 144, 147, 148, 149, 156, 169, 177, 178, 186, 207, 248, 249, 252, 254, 275, 280, 289, 308, 309, 312, 313, 327, 333, 338, 339, 353, 355, 357, 358, 360, 361, 368, 375, 376, 381, 382, 384]	0.1842	[5, 11, 15, 17, 50, 94, 272, 274]	0.0191	[2, 12, 13, 16, 18, 25, 26, 29, 30, 31, 32, 33, 34, 35, 36, 37, 38, 40, 41, 42, 44, 45, 46, 47, 48, 49, 51, 52, 53, 54, 55, 56, 59, 61, 64, 65, 66, 67, 68, 69, 70, 71, 73, 74, 75, 76, 78, 79, 80, 81, 82, 84, 85, 86, 87, 90, 92, 93, 95, 96, 98, 99, 100, 101, 102, 103, 105, 106, 107, 108, 109, 110, 112, 113, 114, 115, 118, 119, 120, 123, 124, 129, 130, 131, 132, 134, 135, 136, 137, 143, 145, 146, 1…	0.6483
YLR043C	1	0.7915	0.9526	81.4153	103	47	0.0236	0.0247	0.0047	0.0164	0.0047	[2, 3, 6, 9, 10, 11, 26, 27, 42, 44, 45, 49, 50, 51, 54, 56, 58, 61, 65, 66, 67, 69, 73, 77, 80, 83, 86, 94]	0.2718	[12, 13, 14, 15, 17, 18, 19, 20, 21, 22, 23, 24, 25, 28, 29, 30, 31, 32, 33, 35, 36, 37, 38, 46, 55]	0.2427	[4, 5, 7, 8, 16, 34, 39, 40, 41, 43, 47, 48, 52, 53, 57, 59, 60, 62, 63, 64, 68, 70, 71, 72, 74, 75, 76, 78, 79, 81, 82, 84, 85, 87, 88, 89, 90, 91, 92, 93, 95, 96, 97, 99, 100, 103, 104]	0.4563
YLR044C	1	0.8719	0.9357	156.1513	51	24	0.0148	0.0142	0.0228	0.0247	0.0228	[2, 3, 5, 15, 19, 20, 24, 25, 26, 27, 28, 29, 30, 31, 32, 34, 38, 39, 41, 42, 43, 53, 54, 55, 56, 57, 58, 59, 60, 61, 62, 63, 64, 65, 66, 67, 68, 69, 70, 72, 73, 74, 75, 76, 77, 78, 79, 80, 81, 82, 83, 84, 88, 90, 91, 98, 100, 101, 102, 103, 104, 110, 111, 112, 113, 114, 115, 116, 117, 118, 119, 120, 121, 133, 137, 139, 140, 141, 142, 143, 144, 145, 146, 147, 148, 149, 150, 151, 153, 154, 155, 15…	0.7336	[6, 7, 8, 9, 10, 11, 12, 13, 14, 16, 17, 18, 21, 35, 36, 37, 45, 46, 47, 48, 49, 50, 51, 86, 94, 95, 96, 105, 107, 108, 109, 123, 124, 125, 126, 128, 129, 130, 131, 132, 134, 135, 136, 152, 172, 175, 216, 232, 234, 235, 236, 238, 259, 260, 307, 329, 330, 373, 374, 380, 397, 398, 402, 435, 438, 439, 440, 442, 458, 474, 490, 495, 549, 550, 552]	0.1332	[4, 22, 23, 33, 40, 44, 52, 97, 106, 138, 173, 177, 180, 181, 186, 192, 202, 219, 241, 242, 303, 308, 320, 323, 324, 332, 335, 350, 360, 370, 371, 372, 386, 388, 392, 394, 395, 443, 455, 460, 480, 488, 491, 493, 494, 497, 502, 532, 538, 548, 551]	0.0906
YLR056W	1	0.7911	0.8987	55.8491	109	215	0.0189	0.0200	0.1003	0.4309	0.1003	[2, 3, 4, 5, 6, 7, 8, 13, 15, 16, 18, 19, 20, 21, 22, 23, 24, 25, 26, 27, 28, 29, 31, 33, 34, 37, 38, 39, 40, 41, 42, 43, 44, 46, 47, 48, 49, 50, 51, 52, 53, 54, 55, 57, 58, 60, 62, 63, 64, 66, 68, 69, 71, 72, 75, 77, 78, 79, 80, 81, 82, 84, 86, 87, 88, 89, 90, 91, 92, 94, 101, 104, 108, 110, 111, 112, 113, 116, 118, 119, 123, 124, 127, 130, 134, 138, 143, 144, 147, 148, 153, 154, 192, 193, 194, …	0.6986	[9, 10, 11, 12, 17, 56, 59, 65, 93, 95, 97, 98, 99, 100, 102, 103, 105, 106, 107, 115, 120, 121, 122, 125, 131, 132, 133, 135, 136, 137, 139, 140, 141, 145, 146, 149, 150, 152, 155, 156, 157, 158, 159, 160, 161, 162, 163, 164, 165, 166, 167, 168, 169, 170, 171, 172, 173, 174, 175, 176, 177, 178, 179, 180, 181, 182, 183, 184, 185, 186, 187, 188, 189, 190, 191, 356]	0.2082	[30, 35, 36, 45, 61, 73, 74, 76, 83, 85, 96, 109, 117, 126, 128, 129, 142, 151, 196, 197, 236, 279]	0.0603
YLR058C	1	0.6974	0.8413	106.2495	213	150	0.0202	0.0197	0.0276	0.0409	0.0276	[3, 8, 10, 11, 16, 18, 20, 22, 24, 36, 39, 45, 46, 50, 52, 55, 59, 60, 61, 62, 64, 65, 66, 67, 69, 70, 71, 72, 73, 74, 75, 76, 77, 78, 79, 80, 81, 82, 83, 84, 85, 86, 87, 88, 89, 90, 91, 92, 93, 95, 96, 97, 98, 99, 100, 101, 102, 104, 105, 107, 108, 109, 111, 112, 113, 114, 118, 120, 123, 126, 127, 128, 130, 131, 132, 133, 134, 135, 136, 139, 140, 141, 142, 143, 144, 145, 146, 147, 148, 149, 150,…	0.8145	[2, 6, 9, 12, 13, 14, 15, 17, 19, 23, 25, 26, 28, 29, 30, 31, 32, 35, 37, 38, 40, 41, 42, 43, 44, 47, 48, 49, 53, 54, 56, 63, 68, 94, 103, 106, 115, 116, 117, 119, 124, 129, 137, 327, 331, 333, 335, 440, 450, 455, 456, 460]	0.1109	[4, 21, 27, 33, 34, 51, 57, 58, 110, 121, 122, 125, 138, 157, 181, 194, 208, 209, 210, 219, 221, 396, 433, 459]	0.0512
YLR061W	1	0.9702	0.9278	119.2423	121	51	0.0165	0.0169	0.0002	0.0007	0.0002	[2, 3, 4, 7, 9, 10, 12, 14, 15, 16, 17, 18, 25, 29, 31, 32, 50, 53, 59, 65, 68, 73, 77, 95, 100, 104]	0.2149	[5, 6, 8, 43, 78, 81, 82, 83]	0.0661	[11, 13, 19, 20, 21, 22, 23, 24, 26, 27, 28, 30, 33, 34, 35, 36, 37, 38, 39, 40, 41, 42, 45, 46, 47, 48, 49, 51, 52, 54, 55, 56, 57, 58, 60, 61, 62, 63, 64, 66, 67, 69, 70, 71, 72, 74, 75, 76, 79, 80, 84, 85, 86, 87, 88, 89, 90, 91, 92, 93, 94, 97, 98, 99, 101, 102, 103, 105, 106, 107, 108, 109, 110, 111, 112, 113, 114, 115, 116, 117, 118, 120, 121, 122]	0.6942
YLR075W	1	0.8958	0.9759	120.6186	221	51	0.0144	0.0146	0.0007	0.0018	0.0007	[2, 5, 6, 8, 9, 15, 17, 22, 23, 37, 42, 59, 71, 72, 73, 77, 81, 82, 83, 84, 85, 88, 94, 100, 101, 103, 154]	0.1222	[12, 48, 51, 56, 57, 58, 60, 61, 62, 63, 64, 65, 66, 67, 68, 69, 209]	0.0769	[3, 4, 7, 10, 11, 13, 14, 16, 18, 19, 21, 24, 25, 26, 27, 28, 29, 30, 31, 32, 33, 34, 35, 36, 38, 39, 40, 41, 43, 44, 45, 46, 47, 50, 52, 53, 54, 70, 74, 75, 76, 78, 79, 80, 86, 87, 89, 90, 91, 92, 93, 95, 96, 97, 98, 99, 102, 104, 105, 106, 107, 108, 109, 110, 111, 112, 113, 114, 115, 116, 117, 118, 119, 120, 121, 122, 123, 124, 125, 126, 127, 128, 129, 130, 131, 132, 133, 135, 136, 137, 138, 13…	0.7511
YLR109W	1	0.7819	0.8671	76.3270	176	90	0.0269	0.0264	0.0159	0.0270	0.0159	[2, 3, 4, 5, 6, 7, 8, 9, 10, 11, 12, 13, 14, 15, 17, 18, 19, 20, 21, 22, 23, 24, 26, 27, 28, 29, 30, 34, 38, 39, 41, 42, 43, 44, 45, 46, 47, 49, 50, 51, 52, 53, 54, 55, 56, 57, 58, 60, 61, 62, 63, 64, 65, 66, 67, 68, 69, 70, 71, 72, 73, 75, 77, 78, 79, 81, 82, 83, 84, 85, 86, 87, 88, 89, 90, 91, 92, 93, 94, 95, 96, 97, 98, 99, 100, 101, 102, 103, 104, 106, 107, 108, 109, 110, 111, 112, 113, 114, …	0.8523	[16, 25, 31, 33, 35, 36, 74, 80]	0.0455	[32, 37, 40, 48, 59, 76, 105, 122, 131, 135, 145, 147, 151, 158, 160, 164, 167]	0.0966
YLR110C	1	0.7832	0.8305	53.7515	133	73	0.0251	0.0253	0.0121	0.0311	0.0121	[2, 3, 4, 5, 6, 7, 8, 9, 10, 11, 12, 13, 14, 15, 16, 17, 21, 22, 23, 26, 27, 42, 48, 53, 58, 59, 61, 62, 64, 65, 66, 67, 68, 69, 70, 71, 72, 73, 74, 75, 76, 77, 79, 80, 81, 82, 84, 85, 86, 87, 88, 89, 90, 91, 92, 94, 96, 97, 98, 100, 101, 102, 103, 104, 106, 107, 108, 109, 111, 112, 113, 114, 115, 116, 117, 118, 119, 120, 121, 122, 123, 124, 125, 126, 127, 128, 129, 130, 131, 132, 133, 134]	0.6917	[18, 19, 20, 24, 25, 28, 29, 30, 32, 33, 35, 36, 37, 38, 39, 40, 41, 43, 44, 45, 46, 47, 49, 50, 51, 52, 54, 55, 56, 57, 63, 95]	0.2406	[31, 34, 60, 78, 83, 93, 99, 105, 110]	0.0677
YLR150W	1	0.9444	0.9399	102.0312	17	103	0.0169	0.0167	0.0004	0.0016	0.0004	[6, 8, 9, 11, 13, 17, 18, 19, 20, 23, 29, 42, 49, 57, 68, 70, 99, 113, 141, 152, 153, 154, 157, 158, 159, 160, 161, 182, 206, 213, 221, 222, 241, 256, 264]	0.1282	[7, 10, 12, 14, 15, 16, 58, 65, 142, 148, 149, 174, 184, 187]	0.0513	[2, 3, 4, 5, 22, 24, 25, 26, 27, 28, 30, 31, 32, 33, 34, 35, 36, 37, 38, 39, 40, 41, 43, 44, 45, 46, 48, 50, 51, 53, 54, 55, 56, 59, 60, 61, 62, 63, 64, 66, 67, 69, 72, 73, 74, 75, 76, 77, 78, 79, 80, 81, 82, 84, 85, 86, 87, 88, 89, 90, 91, 92, 93, 94, 95, 96, 97, 98, 100, 101, 102, 103, 104, 105, 106, 107, 108, 109, 110, 111, 112, 114, 115, 116, 117, 118, 119, 120, 122, 123, 124, 125, 126, 129, …	0.7619
YLR175W	1	0.8967	0.9623	97.7815	227	124	0.0141	0.0140	0.0012	0.0029	0.0012	[4, 9, 10, 11, 16, 21, 22, 24, 26, 28, 29, 31, 32, 33, 35, 39, 40, 41, 50, 51, 54, 56, 59, 64, 65, 70, 73, 77, 80, 82, 88, 91, 94, 105, 125, 126, 132, 133, 147, 152, 153, 160, 161, 172, 175, 176, 184, 200, 204, 216, 217, 218, 227, 229, 230, 233, 258, 269, 279, 280, 292, 300, 323, 325, 330, 345, 354, 363, 365, 387, 393, 406, 414, 464, 474]	0.1553	[5, 8, 12, 13, 14, 15, 20, 30, 115]	0.0186	[2, 3, 6, 7, 17, 18, 19, 23, 25, 27, 34, 36, 37, 38, 42, 43, 44, 45, 46, 47, 48, 49, 52, 55, 57, 58, 60, 61, 62, 63, 66, 67, 68, 69, 71, 72, 74, 75, 76, 78, 79, 81, 83, 84, 86, 87, 89, 90, 92, 93, 95, 96, 97, 98, 99, 100, 101, 102, 103, 104, 106, 107, 108, 109, 110, 111, 112, 113, 114, 116, 117, 118, 119, 120, 121, 122, 123, 124, 127, 128, 129, 130, 131, 134, 135, 136, 137, 138, 139, 140, 141, 14…	0.6066
YLR179C	1	0.9451	0.9558	109.8014	201	80	0.0136	0.0138	0.0008	0.0020	0.0008	[10, 11, 14, 15, 17, 18, 21, 22, 23, 26, 37, 39, 42, 44, 47, 48, 52, 53, 54, 59, 66, 70, 71, 72, 73, 74, 76, 77, 78, 79, 85, 88, 99, 107, 114, 116, 117, 118, 120, 125, 153, 156, 173, 175, 179, 192]	0.2289	[12, 29, 50, 98, 108, 109, 150]	0.0348	[4, 5, 6, 7, 13, 16, 19, 20, 24, 25, 27, 28, 30, 31, 32, 33, 34, 35, 36, 38, 40, 41, 43, 45, 46, 49, 51, 55, 56, 57, 58, 60, 61, 62, 63, 64, 65, 67, 68, 69, 75, 80, 81, 82, 83, 84, 86, 87, 89, 90, 91, 92, 93, 94, 95, 96, 97, 100, 101, 102, 103, 104, 105, 106, 110, 111, 112, 113, 115, 119, 121, 123, 124, 126, 127, 128, 129, 130, 131, 133, 134, 135, 136, 137, 138, 139, 140, 141, 142, 143, 145, 146,…	0.6517
YLR180W	1	0.7975	0.8889	103.6153	126	122	0.0208	0.0208	0.0194	0.0614	0.0194	[3, 4, 5, 6, 7, 8, 9, 10, 11, 12, 13, 14, 19, 24, 29, 35, 40, 42, 43, 47, 48, 49, 51, 52, 53, 56, 57, 58, 60, 61, 62, 64, 66, 68, 69, 70, 71, 72, 73, 74, 75, 76, 78, 79, 80, 81, 82, 84, 86, 87, 88, 89, 90, 94, 95, 96, 97, 98, 99, 103, 104, 105, 106, 107, 108, 110, 111, 112, 116, 118, 119, 120, 122, 123, 124, 125, 127, 128, 129, 130, 131, 132, 133, 134, 135, 136, 137, 138, 139, 140, 141, 142, 143,…	0.8168	[15, 16, 17, 18, 20, 21, 22, 23, 25, 26, 27, 30, 31, 32, 33, 36, 38, 39, 41, 44, 45, 46, 54, 55, 59, 77, 83, 85, 100, 101, 113, 114, 115, 271, 336, 359]	0.0942	[2, 28, 34, 37, 50, 63, 65, 67, 91, 92, 93, 102, 109, 117, 121, 126, 164, 204, 212, 276, 279, 288, 301, 316, 332, 334, 352, 353]	0.0733
YLR185W	1	0.9582	0.8671	75.6997	88	86	0.0227	0.0247	0.0229	0.0743	0.0229	[2, 19, 34, 35, 36, 37, 39, 40, 41, 42, 44, 45, 46, 47, 48, 49, 50, 52, 53, 54, 55, 56, 57, 58, 59, 60, 61, 62, 66, 67, 70, 71, 72, 74, 77, 78, 79, 80, 81, 82, 85, 86, 87, 88, 89]	0.5114	[3, 4, 5, 6, 7, 8, 9, 10, 11, 12, 13, 14, 15, 16, 17, 18, 20, 21, 22, 23, 24, 25, 26, 27, 28, 29, 30, 31, 32, 33]	0.3409	[38, 43, 51, 63, 64, 65, 68, 69, 73, 75, 76, 83, 84]	0.1477
YLR192C	1	0.6435	0.7187	30.9019	9	239	0.0214	0.0197	0.0595	0.7995	0.0595	[31, 35, 36, 37, 39, 55, 59, 62, 70, 92, 102, 116, 118, 133, 137, 163, 166, 167, 170, 182, 186, 187, 190, 192, 204, 207, 211, 213, 217, 218, 222, 227, 228, 229, 249, 250, 251]	0.1396	[5, 6, 7, 8, 9, 10, 11, 13, 14, 15, 16, 18, 19, 20, 21, 22, 23, 24, 25, 26, 29, 30, 33, 34, 38, 40, 42, 43, 45, 46, 47, 48, 49, 50, 51, 52, 53, 54, 56, 57, 58, 60, 63, 64, 65, 66, 67, 68, 69, 71, 72, 73, 75, 76, 77, 78, 79, 81, 82, 83, 84, 85, 86, 87, 88, 89, 90, 91, 93, 94, 95, 96, 97, 98, 99, 100, 101, 103, 104, 106, 107, 108, 109, 111, 112, 113, 114, 115, 117, 119, 120, 121, 122, 123, 124, 125…	0.7434	[2, 12, 17, 27, 28, 32, 41, 44, 61, 74, 80, 105, 110, 129, 144, 202, 210, 215, 255, 257, 258, 259, 260, 261, 262, 263, 264, 265, 266]	0.1094
YLR197W	0	0.5381	0.9925	145.8061	248	100	0.0154	0.0158	0.0018	0.0018	0.0610	[2, 4, 12, 14, 15, 16, 18, 20, 22, 26, 30, 32, 36, 44, 45, 49, 50, 52, 53, 57, 59, 60, 63, 67, 69, 72, 73, 75, 76, 79, 82, 86, 88, 89, 92, 96, 98, 99, 104, 107, 112, 113, 115, 117, 118, 120, 122, 124, 126, 130, 135, 136, 137, 141, 144, 146, 149, 150, 151, 152, 153, 154, 155, 158, 159, 160, 164, 167, 169, 171, 172, 174, 175, 178, 189, 198, 199, 200, 204, 207, 208, 212, 227, 228, 229, 231, 233, 235…	0.4107	[7, 8, 10, 13, 17, 19, 24, 25, 28, 33, 34, 35, 41, 61, 62, 66, 68, 80, 81, 84, 93, 97, 116, 119, 133, 173, 184, 186, 187, 188, 190, 191, 192, 193, 194, 195, 202, 203, 205, 206, 209, 210, 211, 218, 219, 223, 224, 225, 226, 230, 232, 246, 274, 275, 301, 303, 305, 306, 320, 326, 327, 328, 332, 343, 344, 350, 352, 354, 365, 377, 379, 380, 384, 386, 392, 400, 411, 424, 430, 495]	0.1587	[3, 5, 6, 9, 11, 21, 23, 27, 29, 31, 37, 38, 39, 40, 42, 43, 46, 47, 48, 51, 54, 55, 56, 58, 64, 65, 70, 71, 74, 77, 78, 83, 85, 87, 90, 91, 94, 95, 100, 101, 102, 103, 105, 106, 108, 109, 110, 111, 114, 121, 123, 125, 127, 128, 129, 131, 132, 134, 138, 139, 140, 142, 143, 145, 147, 148, 156, 157, 161, 162, 163, 165, 166, 168, 170, 176, 177, 179, 180, 181, 182, 183, 185, 196, 197, 201, 213, 214, …	0.4306
YLR216C	1	0.9156	0.9539	85.9624	115	137	0.0191	0.0196	0.0117	0.0154	0.0117	[4, 7, 8, 9, 10, 11, 12, 15, 17, 18, 19, 25, 29, 31, 32, 34, 35, 38, 39, 40, 41, 43, 44, 45, 46, 47, 52, 53, 54, 55, 56, 57, 58, 60, 63, 65, 66, 67, 68, 69, 71, 73, 75, 80, 81, 82, 83, 84, 87, 89, 92, 96, 97, 104, 106, 109, 111, 113, 118, 119, 120, 123, 125, 126, 127, 134, 135, 136, 140, 141, 142, 144, 145, 148, 149, 150, 152, 153, 155, 157, 158, 159, 160, 164, 167, 168, 169, 173, 175, 177, 179, …	0.4582	[36, 108, 174, 198, 199, 200, 201, 202, 203, 204, 205, 206, 208, 209, 210, 211, 212, 215, 216, 305, 332, 333, 345, 348, 351, 355]	0.0701	[2, 3, 6, 13, 14, 16, 20, 21, 22, 23, 24, 26, 27, 28, 30, 37, 42, 48, 49, 50, 51, 59, 61, 62, 64, 72, 74, 78, 79, 85, 90, 91, 93, 94, 99, 102, 105, 107, 110, 112, 114, 115, 116, 121, 122, 124, 128, 129, 130, 132, 133, 137, 139, 143, 146, 151, 162, 163, 165, 166, 170, 171, 172, 176, 178, 182, 184, 185, 186, 189, 190, 194, 196, 217, 220, 221, 223, 224, 226, 227, 228, 230, 231, 234, 235, 236, 237, 2…	0.3935
YLR244C	1	0.8606	0.9642	72.5589	131	159	0.0179	0.0184	0.0052	0.0093	0.0052	[9, 12, 16, 17, 20, 25, 27, 28, 29, 30, 32, 35, 41, 42, 43, 44, 45, 46, 47, 49, 50, 58, 62, 64, 65, 70, 73, 77, 86, 87, 91, 95, 97, 99, 102, 104, 112, 113, 121, 124, 125, 132, 140, 144, 145, 146, 149, 150, 152, 153, 169, 170, 171, 185, 187, 188, 196, 197, 213, 215, 217, 218, 219, 222, 225, 231, 240, 245, 248, 250, 251, 256, 257, 259, 260, 264, 265, 290, 294, 296, 302, 303, 305, 312, 316, 317, 324…	0.2610	[126, 129, 130, 131, 133, 134, 135, 136, 137, 141, 237, 238, 239, 246, 310, 311, 314, 315, 318, 319, 320, 321, 322, 323, 325, 326, 327]	0.0698	[2, 3, 4, 5, 7, 8, 10, 11, 13, 18, 19, 21, 22, 26, 36, 37, 38, 39, 40, 48, 51, 52, 53, 54, 55, 56, 57, 59, 60, 61, 66, 67, 68, 69, 71, 72, 74, 75, 76, 78, 79, 80, 81, 82, 83, 85, 88, 89, 90, 92, 93, 94, 96, 98, 100, 101, 105, 106, 107, 109, 110, 111, 114, 115, 116, 117, 118, 119, 120, 122, 123, 128, 139, 142, 143, 147, 151, 154, 155, 156, 159, 160, 161, 162, 163, 164, 165, 172, 174, 175, 178, 179…	0.5762
YLR249W	0	0.8628	0.9858	123.5848	20	207	0.0111	0.0114	0.0098	0.0098	0.0098	[12, 17, 18, 23, 24, 27, 31, 37, 39, 40, 44, 45, 58, 64, 72, 77, 78, 83, 101, 102, 108, 110, 114, 115, 117, 121, 122, 123, 139, 141, 142, 143, 144, 145, 147, 148, 149, 150, 151, 152, 157, 163, 164, 168, 170, 171, 208, 211, 212, 214, 215, 219, 223, 224, 228, 237, 240, 241, 242, 243, 244, 255, 278, 279, 282, 284, 285, 290, 291, 298, 317, 318, 319, 320, 321, 322, 325, 326, 329, 354, 403, 404, 405, 4…	0.1801	[16, 146, 423, 433, 435, 437, 438, 444, 445, 446, 447, 448, 449, 451, 453, 454, 455, 456, 461, 463, 464, 625, 786, 826]	0.0230	[2, 3, 6, 7, 8, 9, 10, 14, 19, 20, 21, 22, 25, 26, 28, 29, 30, 32, 33, 34, 35, 36, 38, 41, 42, 43, 46, 47, 48, 49, 50, 51, 52, 53, 54, 55, 56, 57, 59, 60, 61, 62, 63, 65, 66, 67, 68, 69, 70, 71, 73, 74, 76, 79, 80, 81, 82, 84, 85, 86, 87, 88, 89, 90, 91, 92, 93, 94, 96, 97, 98, 99, 100, 103, 104, 105, 106, 107, 109, 111, 112, 113, 116, 118, 119, 120, 124, 125, 126, 127, 128, 129, 130, 131, 132, 1…	0.6925
YLR259C	1	0.8214	0.9587	80.4856	60	92	0.0231	0.0235	0.0277	0.0447	0.0277	[6, 7, 13, 14, 22, 23, 24, 25, 26, 32, 33, 34, 36, 42, 43, 47, 59, 62, 66, 67, 68, 69, 70, 72, 75, 80, 82, 83, 84, 89, 90, 91, 94, 95, 99, 100, 101, 106, 107, 108, 109, 110, 111, 112, 113, 114, 117, 118, 120, 121, 122, 125, 127, 128, 129, 132, 135, 136, 137, 138, 139, 141, 142, 143, 145, 146, 149, 150, 151, 152, 154, 155, 156, 161, 164, 165, 166, 170, 173, 174, 178, 180, 181, 183, 184, 187, 188, …	0.4913	[2, 3, 4, 5, 8, 9, 10, 12, 16, 17, 20, 28, 29, 30, 38, 39, 40, 41, 45, 46, 48, 49, 50, 51, 52, 53, 54, 55, 56, 57, 58, 60, 61, 71, 73, 74, 79, 169, 200, 201, 239, 456, 466, 467, 476, 543, 556, 557]	0.0839	[11, 15, 18, 19, 21, 27, 31, 35, 37, 44, 63, 64, 65, 76, 77, 78, 81, 85, 86, 87, 88, 92, 93, 96, 97, 98, 102, 104, 105, 115, 119, 123, 124, 126, 130, 131, 133, 134, 140, 144, 147, 148, 153, 157, 158, 159, 162, 163, 167, 168, 171, 172, 175, 176, 177, 179, 182, 185, 186, 190, 196, 197, 199, 202, 203, 204, 206, 207, 211, 212, 213, 214, 215, 216, 217, 218, 219, 224, 225, 227, 229, 230, 234, 235, 237,…	0.4021
YLR264W	1	0.7163	0.9140	48.9919	67	43	0.0297	0.0317	0.0086	0.0243	0.0086	[2, 3, 4, 5, 6, 7, 8, 9, 10, 11, 13, 23, 33, 34, 35, 40, 41, 42, 44, 45, 46, 47, 48, 49, 52, 53, 54, 55, 56, 57, 58, 59, 60, 61, 62, 63, 64, 65, 66, 67, 68]	0.6119	[12, 15, 16, 18, 19, 20, 21, 22, 24, 25, 29, 30, 31, 32, 36, 37, 38, 39, 50, 51]	0.2985	[14, 17, 26, 27, 28]	0.0746
YLR286C	1	0.8417	0.8724	158.6311	50	41	0.0194	0.0171	0.0575	0.0731	0.0575	[2, 5, 6, 7, 8, 12, 15, 16, 17, 18, 19, 25, 26, 27, 28, 32, 33, 34, 37, 38, 39, 40, 41, 42, 44, 45, 46, 47, 48, 49, 50, 51, 52, 53, 54, 55, 56, 57, 58, 59, 60, 61, 62, 64, 65, 66, 67, 68, 69, 70, 71, 72, 73, 74, 75, 77, 78, 79, 81, 82, 83, 85, 86, 88, 89, 92, 93, 94, 95, 96, 97, 98, 99, 101, 103, 104, 107, 109, 110, 111, 112, 114, 115, 116, 117, 118, 119, 120, 122, 123, 124, 125, 126, 127, 128, 1…	0.8238	[3, 9, 10, 11, 13, 14, 20, 22, 23, 24, 29, 30, 31, 35, 36, 76, 80, 87, 90, 91, 105, 108, 129, 155, 170, 175, 177, 178, 185, 212, 261, 262, 265, 287, 288, 371, 373, 374, 375, 381, 387, 394, 409, 431, 432, 437, 438, 442, 445, 446, 460, 474, 502, 503, 505, 508, 509, 510, 511, 516, 526, 527, 535]	0.1121	[21, 43, 63, 84, 100, 113, 121, 139, 159, 162, 243, 266, 308, 313, 383, 391, 439, 455, 506, 537, 545]	0.0374
YLR293C	1	0.5846	0.7599	120.0698	219	198	0.0218	0.0178	0.0642	0.0826	0.0642	[]	0.0000	[2, 3, 5, 6, 7, 8, 10, 11, 12, 13, 14, 15, 16, 17, 18, 19, 20, 21, 22, 23, 24, 25, 27, 28, 29, 30, 31, 32, 33, 35, 36, 37, 38, 39, 40, 41, 42, 43, 44, 45, 46, 47, 48, 49, 50, 51, 52, 54, 55, 56, 57, 58, 59, 60, 61, 63, 64, 65, 67, 68, 69, 70, 71, 72, 74, 75, 76, 78, 79, 80, 82, 83, 84, 85, 86, 87, 88, 89, 90, 91, 92, 94, 95, 96, 97, 98, 99, 100, 101, 102, 103, 104, 105, 106, 107, 108, 109, 110, 1…	0.8950	[4, 9, 34, 53, 62, 66, 73, 77, 81, 93, 146, 148, 178, 196, 200, 204]	0.0731
YLR300W	1	0.9524	0.9749	65.3645	192	8	0.0200	0.0206	0.0185	0.0362	0.0185	[2, 3, 6, 12, 15, 16, 20, 25, 26, 27, 29, 30, 33, 36, 37, 38, 41, 45, 46, 47, 48, 50, 51, 52, 53, 55, 56, 57, 59, 64, 65, 67, 68, 72, 73, 74, 75, 76, 80, 81, 88, 89, 90, 100, 101, 103, 104, 105, 106, 112, 114, 116, 117, 118, 123, 127, 128, 129, 130, 131, 134, 135, 136, 138, 140, 143, 151, 155, 157, 159, 161, 162, 167, 168, 171, 172, 173, 175, 181, 186, 187, 189, 190, 194, 195, 196, 198, 202, 205,…	0.4397	[4, 7, 8, 10, 11, 13, 14, 17, 18, 24, 28, 255, 256, 261, 265, 266, 371, 381, 391, 394, 399]	0.0469	[5, 21, 22, 23, 31, 32, 34, 35, 40, 42, 43, 44, 54, 58, 60, 61, 62, 63, 66, 69, 70, 71, 77, 78, 79, 82, 83, 84, 85, 86, 91, 92, 95, 97, 98, 99, 102, 107, 108, 109, 110, 111, 113, 115, 119, 120, 122, 124, 125, 126, 132, 133, 137, 139, 141, 142, 144, 146, 147, 148, 149, 152, 153, 154, 156, 158, 160, 163, 164, 165, 166, 169, 174, 177, 178, 182, 183, 184, 185, 188, 191, 197, 199, 200, 201, 204, 206, …	0.4241
YLR301W	1	0.8915	0.9841	137.9013	244	44	0.0082	0.0083	0.0001	0.0002	0.0001	[4, 5, 6, 7, 8, 9, 17, 18, 20, 22, 24, 27, 31, 35, 38, 39, 53, 65, 79, 113, 145, 146, 150, 157, 158, 205]	0.1066	[52, 122, 203]	0.0123	[2, 3, 10, 11, 12, 13, 14, 15, 16, 19, 21, 25, 26, 28, 29, 30, 32, 33, 34, 36, 37, 40, 41, 42, 43, 44, 45, 48, 49, 50, 54, 55, 56, 57, 59, 60, 62, 63, 66, 67, 69, 70, 71, 73, 75, 76, 77, 78, 80, 81, 83, 84, 85, 86, 87, 88, 89, 90, 91, 92, 93, 94, 95, 96, 99, 100, 102, 103, 105, 106, 107, 109, 110, 114, 115, 117, 118, 119, 120, 121, 123, 124, 125, 127, 129, 130, 131, 132, 134, 135, 136, 137, 139, …	0.5779
YLR304C	1	0.6928	0.9830	88.6855	10	180	0.0138	0.0138	0.0070	0.0090	0.0070	[2, 3, 7, 22, 27, 30, 31, 34, 38, 39, 42, 43, 44, 47, 48, 49, 50, 52, 53, 59, 61, 73, 77, 78, 80, 83, 84, 88, 89, 91, 93, 103, 104, 105, 106, 107, 109, 118, 120, 123, 124, 126, 130, 131, 132, 141, 142, 147, 148, 150, 156, 158, 159, 166, 167, 175, 181, 182, 196, 208, 214, 248, 254, 257, 263, 277, 279, 280, 281, 294, 295, 303, 315, 316, 317, 320, 321, 330, 335, 337, 338, 347, 349, 354, 356, 363, 36…	0.1799	[35, 36, 37, 40, 51, 54, 55, 56, 70, 71, 76, 85, 86, 87, 100, 102, 108, 146, 154, 247, 297, 298, 299, 322, 421, 521, 551, 583, 610, 611, 612, 655, 657, 665, 734, 737]	0.0463	[4, 5, 6, 8, 9, 10, 11, 12, 13, 17, 18, 19, 20, 21, 24, 25, 28, 29, 32, 33, 41, 45, 46, 57, 58, 60, 62, 63, 64, 65, 66, 67, 68, 69, 72, 74, 75, 79, 81, 82, 90, 92, 94, 95, 96, 97, 98, 99, 101, 110, 112, 113, 114, 115, 116, 117, 119, 122, 125, 127, 128, 129, 133, 134, 135, 136, 138, 140, 143, 144, 149, 151, 152, 153, 155, 157, 160, 161, 162, 163, 164, 168, 169, 170, 171, 172, 173, 174, 176, 177, 1…	0.5720
YLR325C	1	0.8856	0.9385	64.2916	78	54	0.0255	0.0272	0.0028	0.0072	0.0028	[3, 4, 5, 6, 7, 8, 9, 10, 11, 18, 20, 28, 32, 35, 44, 45, 50, 51, 52, 53, 55, 56, 59, 60, 61, 62, 63, 64, 66, 67, 68, 69, 70, 76, 77, 78]	0.4615	[14, 15, 21, 22, 23, 24, 29, 30, 31, 34, 36, 37, 38, 40, 41, 47, 48, 49]	0.2308	[2, 12, 13, 16, 17, 19, 25, 26, 27, 33, 39, 42, 43, 46, 54, 57, 58, 65, 71, 72, 73, 74, 75, 79]	0.3077
YLR333C	1	0.7296	0.9379	55.7836	108	73	0.0196	0.0234	0.0309	0.1001	0.0309	[2, 3, 4, 5, 6, 7, 8, 9, 16, 17, 18, 22, 32, 42, 58, 59, 60, 61, 62, 63, 64, 65, 66, 67, 68, 70, 71, 72, 73, 74, 75, 76, 77, 78, 79, 80, 81, 82, 83, 84, 85, 87, 88, 89, 92, 93, 94, 95, 96, 97, 98, 100, 101, 102, 103, 104, 105, 106, 107, 108, 109]	0.5648	[10, 11, 14, 19, 20, 23, 24, 25, 26, 27, 28, 29, 30, 31, 33, 34, 35, 36, 38, 39, 40, 41, 43, 44, 45, 46, 47, 48, 49, 50, 51, 52, 53, 54, 55, 56, 69, 90, 91, 99]	0.3704	[12, 13, 15, 21, 37, 57]	0.0556
YLR340W	1	0.7795	0.8960	112.0014	56	100	0.0190	0.0187	0.0080	0.0249	0.0080	[2, 3, 4, 5, 6, 8, 9, 10, 11, 16, 17, 24, 27, 29, 33, 34, 35, 36, 39, 40, 41, 44, 46, 47, 49, 50, 51, 54, 55, 56, 57, 60, 62, 63, 64, 65, 66, 67, 68, 69, 70, 71, 72, 73, 74, 75, 76, 77, 78, 79, 80, 81, 82, 83, 84, 85, 86, 88, 89, 90, 91, 92, 93, 95, 97, 98, 99, 100, 101, 102, 103, 104, 105, 106, 107, 108, 109, 110, 111, 112, 113, 114, 115, 116, 117, 118, 119, 120, 121, 122, 124, 125, 126, 127, 12…	0.7949	[7, 12, 13, 14, 15, 18, 19, 22, 23, 38, 42, 43, 45, 52, 59, 61, 130, 131, 250, 267, 270, 293]	0.0705	[20, 21, 25, 26, 28, 30, 31, 32, 37, 48, 53, 58, 87, 94, 96, 123, 136, 180, 185, 191, 196, 221, 223, 224, 226, 245, 248, 249, 251, 255, 256, 257, 260, 262, 265, 268, 269, 271, 272, 286, 287]	0.1314
YLR354C	1	0.6816	0.8414	114.7915	79	100	0.0182	0.0163	0.0478	0.1073	0.0478	[2, 5, 6, 7, 8, 9, 10, 11, 12, 13, 16, 17, 19, 22, 23, 24, 26, 27, 33, 34, 35, 36, 37, 41, 44, 45, 59, 60, 61, 62, 63, 64, 65, 66, 67, 68, 70, 72, 73, 75, 76, 77, 78, 79, 81, 83, 84, 85, 86, 87, 88, 89, 90, 91, 92, 94, 95, 96, 98, 99, 100, 102, 103, 104, 105, 106, 107, 108, 109, 110, 111, 112, 113, 114, 116, 117, 118, 119, 120, 121, 122, 125, 126, 127, 128, 130, 131, 132, 133, 134, 135, 136, 137,…	0.7373	[14, 15, 18, 28, 32, 38, 39, 42, 46, 47, 48, 49, 50, 51, 52, 53, 54, 55, 56, 57, 58, 93, 97, 101, 123, 124, 129, 151, 171, 172, 225, 227, 256, 261]	0.1015	[3, 4, 20, 21, 25, 29, 30, 31, 40, 43, 69, 71, 74, 80, 82, 115, 139, 149, 160, 162, 167, 177, 181, 182, 192, 198, 209, 219, 220, 232, 246, 247, 254, 259, 266, 268, 283, 295, 303, 309, 311, 312, 322, 332, 333, 334, 335]	0.1403
YLR355C	1	0.8234	0.9605	74.7469	139	126	0.0215	0.0216	0.0087	0.0167	0.0087	[6, 9, 13, 14, 17, 18, 20, 24, 25, 27, 28, 38, 39, 40, 41, 42, 44, 46, 61, 65, 66, 68, 71, 75, 89, 98, 108, 110, 113, 115, 116, 117, 123, 124, 125, 130, 131, 138, 139, 141, 143, 144, 145, 146, 155, 159, 161, 163, 169, 177, 178, 180, 185, 187, 194, 197, 199, 201, 202, 208, 221, 226, 231, 237, 240, 243, 245, 249, 251, 253, 258, 266, 274, 277, 282, 292, 296, 298, 300, 304, 306, 307, 311, 312, 317, 3…	0.2456	[16, 21, 23, 26, 32, 33, 34, 35, 36, 47, 57, 60, 95, 96, 102, 105, 137, 168, 244, 271]	0.0506	[3, 4, 5, 7, 8, 10, 11, 15, 19, 22, 29, 30, 31, 37, 43, 45, 48, 49, 50, 51, 52, 53, 54, 55, 56, 58, 59, 62, 63, 64, 67, 69, 70, 72, 73, 74, 76, 77, 78, 79, 80, 81, 82, 83, 84, 85, 86, 87, 88, 90, 91, 92, 93, 94, 97, 99, 100, 101, 103, 104, 106, 107, 109, 111, 112, 114, 118, 119, 120, 121, 122, 126, 127, 128, 129, 132, 133, 134, 135, 136, 140, 142, 147, 148, 149, 150, 151, 152, 153, 154, 156, 158,…	0.6633
YLR367W	1	0.8675	0.8930	76.9348	130	95	0.0244	0.0255	0.0254	0.1166	0.0254	[2, 3, 4, 5, 6, 8, 10, 20, 22, 23, 25, 28, 30, 34, 38, 39, 40, 46, 47, 48, 49, 50, 51, 52, 53, 54, 56, 57, 58, 59, 60, 61, 62, 63, 64, 65, 66, 67, 68, 69, 70, 71, 72, 73, 74, 77, 82, 83, 85, 86, 87, 88, 93, 94, 95, 98, 99, 100, 103, 104, 106, 107, 108, 112, 113, 117, 118, 119, 120, 121, 122, 123, 124, 125, 126, 127, 128, 129, 130, 131]	0.6154	[7, 9, 11, 12, 13, 14, 15, 16, 17, 18, 19, 21, 24, 26, 27, 31, 32, 33, 35, 36, 37, 41, 42, 43, 44, 45, 96, 101, 105, 111]	0.2308	[29, 55, 76, 84, 90, 91, 92, 97, 102, 109, 110, 114, 115, 116]	0.1077
YLR420W	1	0.8664	0.9617	87.4693	108	119	0.0165	0.0168	0.0035	0.0060	0.0035	[2, 6, 9, 16, 17, 19, 24, 25, 30, 52, 56, 57, 59, 60, 62, 66, 77, 79, 80, 81, 86, 87, 93, 101, 102, 103, 104, 106, 114, 116, 118, 138, 145, 146, 147, 153, 171, 172, 175, 198, 202, 203, 210, 211, 212, 213, 214, 216, 227, 250, 256, 265, 273, 274, 279, 288, 307, 309, 313, 314, 325, 327, 328, 330, 332, 339, 340, 344, 345, 346, 347, 348, 353]	0.2005	[14, 15, 32, 33, 43, 44, 51, 53, 61, 71, 72, 73, 74, 191, 192, 201, 239, 254, 319, 331, 335]	0.0577	[3, 4, 5, 8, 10, 11, 12, 20, 21, 22, 23, 26, 27, 28, 29, 31, 34, 35, 36, 37, 38, 39, 40, 41, 42, 45, 46, 47, 48, 49, 50, 54, 55, 63, 64, 65, 67, 69, 70, 75, 76, 82, 83, 84, 85, 89, 90, 91, 92, 94, 95, 96, 97, 99, 100, 105, 107, 108, 109, 110, 111, 112, 113, 120, 121, 122, 124, 125, 126, 127, 128, 129, 132, 133, 135, 137, 139, 140, 141, 142, 144, 148, 149, 150, 151, 152, 155, 156, 157, 158, 159, 1…	0.5879
YLR441C	1	0.8284	0.9669	111.5385	255	82	0.0118	0.0122	0.0003	0.0005	0.0003	[9, 11, 27, 28, 37, 39, 41, 42, 43, 44, 55, 62, 63, 64, 68, 80, 81, 83, 86, 91, 103, 104, 106, 116, 120, 122, 146, 147, 148, 149, 152, 153, 154, 155, 156, 158, 161, 162, 176, 192, 193, 194, 212, 213, 218, 226, 232, 239, 244, 245, 246]	0.2000	[25, 26, 40, 45, 46, 47, 48, 49, 50, 51, 52, 53, 54, 65, 69, 98, 102, 145, 151, 189, 190, 191, 195, 219, 220, 240]	0.1020	[2, 3, 4, 5, 7, 8, 10, 12, 14, 15, 17, 18, 19, 21, 22, 23, 24, 31, 32, 34, 35, 36, 38, 56, 57, 58, 59, 60, 61, 66, 67, 70, 71, 72, 73, 74, 75, 76, 77, 78, 79, 82, 84, 85, 87, 88, 89, 90, 92, 93, 94, 95, 96, 97, 99, 100, 101, 105, 107, 108, 109, 110, 111, 112, 113, 114, 115, 117, 118, 119, 121, 123, 124, 125, 126, 127, 128, 129, 130, 131, 132, 134, 138, 142, 143, 159, 163, 164, 165, 166, 167, 168,…	0.5725
YML001W	1	0.9169	0.9630	95.4502	208	58	0.0142	0.0141	0.0006	0.0020	0.0006	[2, 3, 7, 8, 9, 10, 11, 12, 14, 16, 17, 18, 23, 30, 33, 48, 50, 51, 57, 58, 59, 60, 61, 62, 69, 73, 74, 77, 80, 86, 95, 107, 131, 136, 138, 158, 167, 173, 192, 193, 194, 199]	0.2019	[42, 47, 53, 55, 63, 64, 76, 159]	0.0385	[4, 5, 6, 13, 15, 19, 20, 21, 22, 24, 25, 26, 27, 28, 29, 32, 34, 35, 36, 37, 38, 39, 40, 43, 44, 45, 46, 49, 52, 54, 56, 65, 66, 67, 68, 70, 71, 75, 78, 79, 81, 82, 83, 84, 85, 87, 88, 89, 90, 91, 93, 94, 96, 97, 98, 99, 100, 101, 102, 103, 105, 106, 108, 109, 110, 111, 117, 119, 120, 122, 123, 126, 130, 132, 133, 134, 141, 142, 143, 144, 146, 148, 152, 153, 155, 161, 162, 168, 169, 174, 176, 17…	0.5240
YML008C	1	0.7847	0.9692	50.6258	127	106	0.0216	0.0214	0.0165	0.0317	0.0165	[2, 3, 4, 5, 9, 15, 19, 20, 21, 26, 29, 31, 32, 33, 34, 35, 37, 38, 40, 41, 45, 47, 53, 69, 70, 71, 73, 74, 75, 76, 77, 78, 79, 80, 81, 82, 83, 85, 86, 87, 88, 89, 92, 94, 100, 105, 107, 108, 110, 112, 114, 115, 116, 121, 123, 124, 128, 135, 140, 142, 144, 145, 146, 147, 151, 152, 153, 155, 156, 159, 160, 161, 162, 163, 164, 165, 168, 171, 176, 179, 181, 183, 185, 186, 189, 190, 191, 192, 194, 19…	0.5274	[6, 7, 8, 10, 11, 12, 16, 17, 18, 24, 27, 28, 30, 36, 39, 46, 48, 49, 50, 51, 56, 57, 58, 59, 60, 61, 62, 63, 64, 65, 84, 91, 177, 182, 187]	0.0914	[13, 14, 22, 23, 25, 42, 43, 44, 52, 54, 55, 66, 67, 68, 72, 90, 93, 95, 96, 97, 99, 101, 102, 103, 104, 106, 109, 111, 113, 117, 118, 119, 120, 125, 126, 127, 129, 130, 131, 132, 133, 134, 136, 137, 138, 139, 141, 143, 148, 149, 150, 154, 158, 166, 167, 169, 170, 172, 173, 174, 175, 178, 180, 184, 188, 193, 195, 197, 199, 201, 202, 206, 207, 211, 212, 219, 220, 221, 225, 232, 233, 234, 237, 250,…	0.3368
YML022W	1	0.8048	0.9699	63.4378	187	126	0.0197	0.0196	0.0073	0.0149	0.0073	[3, 4, 5, 6, 7, 20, 21, 22, 23, 24, 25, 26, 27, 28, 29, 30, 31, 32, 33, 34, 35, 36, 37, 38, 39, 40, 41, 43, 46, 47, 48, 49, 51, 52, 57, 58, 59, 60, 61, 64, 65, 68, 69, 75, 76, 77, 78, 79, 81, 83, 86, 91, 94, 96, 101, 105, 106, 112, 114, 115, 118, 119, 120, 127, 128, 129, 130, 132, 134, 136, 142, 143, 144, 147, 148, 149, 150, 151, 152, 153, 155, 157, 158, 159, 160, 162, 163, 165, 166, 170, 171, 17…	0.5508	[8, 9, 10, 12, 14, 15, 16, 17, 18, 19, 74, 156, 177]	0.0695	[2, 11, 13, 42, 44, 45, 50, 53, 54, 55, 56, 62, 63, 66, 67, 70, 71, 72, 73, 80, 82, 84, 85, 87, 88, 89, 90, 92, 97, 98, 99, 100, 102, 103, 104, 108, 109, 110, 111, 116, 117, 121, 123, 124, 125, 126, 131, 133, 135, 137, 138, 139, 140, 141, 145, 146, 164, 168, 169, 176, 179, 180, 187]	0.3369
YML028W	1	0.6966	0.9521	53.3537	196	80	0.0255	0.0264	0.0119	0.0211	0.0119	[20, 21, 23, 24, 27, 28, 34, 35, 36, 43, 52, 55, 56, 58, 62, 63, 64, 67, 77, 80, 84, 92, 97, 100, 103, 105, 110, 125, 141, 149, 159, 166, 169]	0.1684	[19, 29, 30, 31, 38, 50, 68, 71, 88, 91, 101, 104, 108, 128, 132, 135, 136, 137, 138, 139, 147, 150, 157, 158, 165, 167, 168, 175, 177, 186, 187]	0.1582	[2, 3, 4, 5, 6, 7, 9, 10, 12, 13, 14, 15, 16, 17, 18, 22, 25, 32, 33, 37, 39, 40, 41, 42, 44, 45, 46, 47, 48, 49, 51, 53, 54, 57, 59, 60, 61, 65, 66, 69, 70, 72, 73, 74, 75, 76, 78, 79, 81, 82, 83, 86, 87, 89, 90, 93, 94, 95, 96, 98, 99, 102, 106, 107, 109, 111, 112, 113, 114, 115, 116, 117, 118, 119, 120, 121, 122, 123, 124, 126, 127, 129, 130, 131, 133, 134, 140, 142, 143, 144, 145, 146, 148, 1…	0.6480
YML058W	1	0.7898	0.9798	44.0198	104	94	0.0281	0.0284	0.0095	0.0142	0.0095	[2, 3, 5, 7, 8, 9, 12, 13, 16, 17, 20, 21, 23, 27, 30, 31, 32, 33, 34, 35, 36, 37, 38, 39, 40, 41, 42, 43, 44, 45, 46, 47, 48, 49, 50, 51, 52, 53, 54, 55, 56, 57, 58, 60, 62, 63, 64, 65, 66, 68, 69, 70, 71, 73, 76, 78, 81, 83, 84, 87, 88, 89, 90, 91, 94, 102, 105]	0.6442	[4, 6, 10, 11, 14, 15, 19, 24, 25, 26, 28, 29]	0.1154	[22, 59, 61, 67, 72, 74, 75, 77, 79, 80, 82, 85, 86, 92, 93, 95, 96, 97, 98, 99, 100, 101, 103, 104]	0.2308
YML063W	1	0.7714	0.9716	112.5998	255	76	0.0126	0.0129	0.0015	0.0019	0.0015	[11, 22, 28, 29, 37, 42, 43, 69, 72, 82, 83, 102, 103, 105, 107, 118, 119, 147, 149, 151, 155, 157, 158, 162, 189, 190, 191, 192, 193, 194, 206, 213, 214, 217, 220, 231]	0.1412	[9, 10, 25, 26, 45, 46, 47, 48, 49, 50, 51, 52, 53, 54, 55, 65, 80, 81, 96, 101, 104, 106, 109, 120, 145, 146, 152, 153, 154, 156, 161, 212, 218, 219, 240]	0.1373	[2, 3, 4, 5, 7, 8, 12, 13, 14, 15, 17, 18, 19, 20, 21, 23, 24, 31, 32, 33, 34, 35, 36, 39, 56, 57, 58, 59, 60, 61, 62, 63, 64, 66, 67, 70, 71, 73, 74, 75, 77, 79, 85, 86, 87, 88, 89, 90, 91, 92, 93, 97, 98, 99, 100, 108, 110, 111, 112, 114, 115, 116, 117, 121, 123, 124, 125, 126, 127, 128, 129, 130, 138, 142, 143, 159, 163, 164, 165, 166, 167, 171, 172, 173, 174, 175, 176, 177, 179, 182, 183, 184…	0.5412
YML073C	1	0.9668	0.9662	128.9162	176	61	0.0119	0.0123	0.0006	0.0033	0.0006	[3, 4, 5, 7, 8, 14, 21, 22, 35, 36, 37, 42, 43, 46, 52, 54, 55, 56, 58, 120, 121, 122, 123, 127, 129, 149, 165, 167]	0.1591	[6, 9, 10, 12, 19, 24, 25, 26, 27, 28, 29, 30, 31, 32, 33, 34, 39, 40, 44, 47, 48, 49, 160]	0.1307	[2, 11, 13, 15, 16, 17, 18, 20, 23, 38, 41, 45, 50, 51, 53, 57, 59, 60, 61, 62, 64, 65, 66, 67, 68, 69, 70, 71, 73, 75, 76, 77, 78, 79, 80, 81, 82, 83, 84, 85, 86, 87, 88, 89, 90, 91, 92, 93, 94, 95, 96, 97, 98, 99, 100, 103, 104, 105, 106, 107, 108, 109, 110, 111, 125, 126, 128, 130, 131, 132, 133, 134, 135, 136, 137, 138, 139, 140, 141, 142, 143, 144, 145, 146, 147, 148, 150, 151, 152, 153, 154…	0.5909
YML078W	1	0.7985	0.7709	144.4600	182	70	0.0203	0.0207	0.0104	0.0239	0.0104	[2, 3, 4, 5, 6, 7, 8, 9, 10, 11, 13, 14, 16, 18, 19, 20, 21, 22, 23, 24, 26, 28, 29, 31, 32, 33, 34, 36, 38, 39, 40, 42, 43, 48, 50, 52, 65, 67, 68, 69, 70, 71, 72, 74, 75, 76, 77, 78, 79, 80, 81, 82, 85, 86, 87, 88, 89, 90, 91, 92, 93, 94, 95, 96, 97, 98, 99, 100, 101, 102, 103, 104, 105, 106, 107, 108, 109, 110, 111, 112, 113, 114, 115, 116, 117, 118, 119, 120, 121, 122, 123, 124, 125, 126, 128…	0.8132	[12, 15, 25, 27, 35, 37, 41, 44, 45, 46, 47, 49, 51, 53, 54, 55, 56, 57, 58, 60, 61, 62, 63, 64, 73]	0.1374	[17, 30, 59, 66, 83, 84, 127, 146, 155]	0.0495
YML106W	1	0.8523	0.9749	129.0289	226	51	0.0112	0.0115	0.0013	0.0016	0.0013	[5, 8, 10, 11, 19, 20, 21, 26, 28, 29, 43, 55, 58, 59, 61, 65, 67, 69, 70, 106, 125, 127, 129, 130, 131, 134, 136, 143, 149, 203, 204, 207, 210, 215]	0.1504	[15, 52, 197, 217]	0.0177	[2, 3, 4, 6, 7, 9, 12, 13, 16, 18, 22, 23, 24, 25, 27, 30, 31, 32, 34, 35, 36, 37, 38, 39, 42, 44, 45, 46, 47, 48, 49, 50, 51, 53, 54, 56, 60, 62, 63, 64, 66, 68, 71, 72, 73, 74, 75, 76, 77, 78, 79, 80, 81, 82, 83, 84, 86, 87, 88, 89, 90, 91, 93, 94, 95, 96, 97, 98, 101, 102, 103, 104, 105, 108, 109, 110, 112, 113, 114, 116, 117, 119, 120, 121, 122, 123, 124, 132, 135, 137, 138, 139, 140, 141, 14…	0.6593
YML123C	1	0.8340	0.9562	120.8630	75	187	0.0169	0.0174	0.0337	0.1242	0.0337	[2, 4, 6, 9, 11, 29, 38, 44, 48, 50, 56, 57, 60, 68, 69, 73, 77, 78, 82, 83, 84, 85, 86, 87, 88, 90, 92, 93, 95, 96, 97, 98, 101, 104, 106, 107, 109, 110, 111, 116, 117, 118, 119, 120, 123, 124, 127, 128, 129, 130, 132, 133, 135, 137, 138, 139, 140, 144, 145, 149, 150, 151, 152, 153, 154, 155, 156, 157, 158, 159, 162, 166, 167, 170, 174, 176, 177, 178, 179, 180, 181, 182, 184, 185, 191, 195, 196,…	0.5400	[3, 5, 7, 8, 12, 13, 14, 15, 16, 17, 19, 20, 21, 22, 23, 24, 25, 26, 27, 30, 31, 32, 33, 34, 36, 37, 41, 42, 43, 45, 46, 47, 49, 51, 52, 53, 54, 55, 61, 62, 63, 64, 65, 72, 81, 91, 436, 503, 506, 534, 543, 544, 549, 551]	0.0920	[10, 18, 28, 35, 39, 40, 58, 59, 66, 67, 70, 71, 74, 75, 76, 79, 80, 94, 100, 102, 103, 105, 113, 115, 121, 122, 125, 126, 131, 134, 136, 142, 146, 147, 148, 160, 161, 164, 165, 168, 169, 171, 173, 175, 186, 187, 188, 189, 190, 192, 193, 194, 199, 201, 202, 204, 218, 220, 221, 227, 230, 233, 236, 237, 238, 239, 242, 244, 247, 249, 251, 252, 254, 256, 272, 276, 277, 279, 280, 282, 285, 295, 296, 2…	0.3049
YML126C	1	0.9169	0.9281	112.8244	235	211	0.0195	0.0216	0.0588	0.2139	0.0588	[2, 3, 4, 7, 8, 9, 61, 66, 69, 72, 79, 84, 86, 87, 88, 89, 90, 94, 97, 98, 100, 103, 104, 107, 110, 126, 131, 133, 137, 143, 145, 146, 149, 151, 152, 153, 154, 155, 156, 157, 158, 159, 160, 161, 162, 163, 164, 165, 166, 167, 168, 170, 171, 172, 173, 174, 176, 177, 178, 179, 180, 181, 182, 185, 187, 188, 189, 190, 191, 192, 193, 194, 196, 197, 198, 199, 200, 201, 202, 203, 204, 206, 207, 209, 212,…	0.6823	[5, 6, 10, 11, 12, 13, 14, 15, 16, 17, 18, 19, 20, 21, 22, 23, 24, 25, 26, 27, 28, 29, 30, 31, 32, 33, 34, 35, 36, 37, 38, 39, 40, 41, 42, 43, 44, 45, 46, 47, 48, 49, 50, 51, 52, 53, 54, 55, 56, 57, 58, 59, 60, 62, 63, 64, 65, 67, 68, 71, 73, 74, 75, 77, 78, 80, 82, 83, 85, 92, 93, 95, 96, 99, 101, 102, 105, 106, 108, 109, 111, 112, 113, 114, 115, 116, 117, 118, 119, 120, 121, 122, 123, 124, 125,…	0.2261	[70, 76, 81, 91, 150, 175, 183, 184, 186, 205, 210, 211, 218, 223, 229, 234, 240, 269, 284, 288, 315, 320, 347, 348, 349, 352, 367, 385, 386, 436, 465]	0.0631
YMR002W	1	0.8510	0.9597	61.5405	156	78	0.0220	0.0229	0.0036	0.0100	0.0036	[2, 4, 5, 7, 8, 9, 22, 23, 24, 25, 27, 32, 33, 34, 35, 40, 41, 43, 44, 45, 47, 48, 49, 54, 55, 63, 67, 68, 69, 71, 75, 76, 78, 82, 88, 92, 102, 107, 116, 126, 133, 134, 135, 138, 139, 140, 141, 142, 143, 145, 147, 154, 155, 157]	0.3462	[11, 12, 14, 18, 19, 20, 21, 26, 84, 91, 94, 95, 96, 97, 98, 99, 100, 104, 105, 106, 113, 114, 117, 118, 119, 120, 121, 122, 123, 124, 125, 127, 128, 129, 130, 131, 132]	0.2372	[3, 6, 10, 13, 15, 16, 17, 28, 29, 30, 31, 36, 37, 38, 39, 42, 46, 50, 51, 53, 56, 57, 58, 59, 60, 64, 65, 66, 70, 72, 73, 77, 79, 80, 81, 83, 85, 87, 89, 90, 93, 101, 103, 108, 109, 110, 111, 112, 115, 136, 137, 144, 146, 149, 150, 151, 152, 153]	0.3718
YMR038C	1	0.9311	0.9600	79.1784	249	92	0.0170	0.0173	0.0009	0.0032	0.0009	[3, 9, 14, 16, 17, 18, 19, 20, 22, 23, 24, 25, 26, 29, 42, 43, 45, 50, 54, 55, 57, 58, 59, 64, 71, 72, 73, 87, 89, 91, 94, 102, 108, 112, 114, 115, 116, 117, 128, 129, 130, 141, 146, 153, 154, 157, 162, 164, 169, 171, 181, 182, 184, 185, 186, 187, 193, 194, 195, 196, 206, 211, 213, 224]	0.2570	[13, 46, 49, 51, 52, 101, 109, 145, 183]	0.0361	[2, 4, 5, 7, 10, 12, 15, 27, 28, 30, 32, 33, 34, 35, 36, 39, 40, 44, 47, 53, 56, 60, 61, 62, 63, 65, 66, 67, 69, 74, 75, 76, 77, 79, 80, 81, 82, 83, 86, 88, 92, 93, 95, 96, 97, 99, 103, 104, 105, 107, 110, 111, 118, 119, 120, 121, 122, 123, 125, 126, 127, 131, 132, 133, 134, 135, 136, 137, 138, 139, 140, 143, 144, 147, 148, 149, 150, 151, 152, 155, 156, 158, 159, 160, 161, 163, 165, 166, 167, 168…	0.5783
YMR058W	1	0.9106	0.9785	119.5656	124	185	0.0139	0.0142	0.0134	0.0156	0.0134	[8, 11, 14, 15, 17, 19, 20, 21, 22, 23, 24, 25, 27, 28, 29, 30, 31, 35, 36, 37, 40, 41, 44, 45, 46, 47, 55, 56, 58, 59, 60, 63, 68, 69, 70, 71, 74, 75, 86, 87, 88, 89, 94, 96, 97, 98, 100, 103, 105, 111, 112, 113, 115, 117, 118, 122, 123, 129, 140, 141, 144, 145, 147, 148, 150, 151, 160, 162, 163, 167, 169, 171, 172, 176, 177, 178, 179, 180, 185, 188, 191, 192, 194, 202, 203, 205, 207, 208, 210, …	0.3726	[3, 4, 5, 7, 9, 10, 12, 13, 153, 166, 349, 352, 353, 354, 357, 358, 362, 372, 382, 385, 386, 389, 390, 405, 407, 415, 417, 420, 458, 459, 576]	0.0487	[2, 6, 16, 18, 26, 32, 33, 34, 38, 39, 42, 43, 48, 50, 51, 57, 62, 64, 65, 66, 67, 72, 79, 80, 81, 82, 83, 84, 85, 90, 91, 92, 93, 99, 101, 102, 104, 106, 107, 108, 109, 110, 114, 116, 121, 124, 127, 128, 130, 131, 132, 134, 135, 136, 137, 139, 143, 146, 149, 154, 155, 158, 159, 161, 164, 165, 170, 173, 174, 181, 182, 184, 186, 187, 189, 190, 193, 195, 197, 198, 200, 201, 206, 209, 213, 214, 215,…	0.4544
YMR072W	1	0.7037	0.8582	83.8285	183	94	0.0296	0.0284	0.0191	0.0493	0.0191	[2, 3, 4, 5, 6, 7, 8, 9, 10, 11, 12, 13, 14, 16, 21, 24, 25, 33, 34, 35, 36, 38, 39, 40, 41, 42, 43, 44, 45, 46, 49, 51, 52, 53, 55, 57, 58, 59, 60, 61, 62, 63, 64, 65, 66, 67, 69, 70, 71, 73, 74, 75, 77, 79, 80, 81, 82, 83, 84, 85, 86, 87, 88, 89, 90, 92, 93, 95, 97, 99, 101, 102, 103, 104, 105, 106, 107, 109, 116, 117, 119, 120, 121, 122, 123, 124, 125, 126, 127, 131, 133, 135, 136, 137, 138, 1…	0.7104	[18, 20, 23, 26, 27, 28, 29, 31, 32, 37, 47, 48, 50, 91, 94, 96, 98, 100, 110, 112, 113, 114, 115, 118, 132, 134, 139, 149, 164, 174]	0.1639	[15, 17, 19, 22, 30, 54, 56, 68, 72, 76, 78, 108, 111, 128, 129, 130, 141, 144, 145, 148, 161, 171]	0.1202
YMR079W	1	0.9271	0.9610	71.1518	48	18	0.0168	0.0175	0.0037	0.0054	0.0037	[2, 4, 5, 6, 11, 12, 13, 14, 15, 16, 17, 18, 19, 20, 21, 25, 26, 27, 32, 36, 38, 39, 44, 47, 53, 54, 55, 56, 57, 58, 62, 64, 68, 70, 72, 73, 74, 76, 77, 80, 81, 83, 84, 85, 86, 88, 90, 91, 92, 93, 95, 105, 106, 107, 108, 109, 110, 111, 113, 114, 115, 118, 120, 121, 123, 124, 125, 126, 134, 135, 140, 143, 146, 147, 148, 151, 155, 156, 157, 159, 169, 171, 176, 177, 181, 182, 186, 190, 199, 203, 208…	0.4868	[3, 7, 8, 9, 10, 50, 60, 79, 82, 96, 99, 100]	0.0395	[23, 24, 29, 30, 31, 33, 34, 35, 37, 40, 41, 42, 45, 46, 48, 49, 51, 52, 59, 61, 63, 65, 66, 67, 69, 71, 75, 78, 87, 89, 94, 97, 101, 102, 103, 104, 112, 116, 117, 119, 122, 127, 128, 129, 130, 131, 132, 133, 136, 137, 138, 139, 141, 142, 144, 145, 149, 150, 152, 153, 154, 158, 160, 161, 162, 163, 164, 165, 166, 167, 168, 170, 172, 173, 174, 175, 178, 179, 180, 183, 184, 185, 187, 188, 189, 191, …	0.4408
YMR083W	1	0.8091	0.9747	99.8160	119	98	0.0141	0.0140	0.0008	0.0043	0.0008	[2, 4, 5, 6, 7, 8, 9, 11, 13, 15, 16, 27, 35, 36, 37, 38, 42, 46, 47, 49, 50, 59, 77, 82, 88, 89, 91, 96, 97, 108, 109, 112, 114, 130, 137, 151, 155, 156, 163, 164, 174, 176, 177, 198, 210, 213, 214, 215, 216, 229, 242, 248, 251, 257, 259, 262, 271, 279, 291, 300, 308, 309, 317, 330, 343, 345, 347, 350, 366]	0.1840	[14, 18, 21, 22, 23, 24, 26, 28, 29, 33, 34, 85, 113, 356]	0.0373	[3, 10, 12, 17, 19, 20, 25, 30, 31, 32, 39, 40, 41, 43, 44, 45, 48, 51, 52, 53, 54, 55, 56, 57, 58, 60, 61, 64, 66, 67, 68, 69, 70, 73, 75, 76, 78, 79, 80, 81, 83, 86, 87, 90, 93, 94, 95, 98, 99, 100, 101, 102, 103, 104, 105, 106, 107, 110, 111, 115, 116, 117, 118, 119, 120, 121, 122, 123, 124, 125, 126, 127, 128, 129, 131, 132, 135, 136, 138, 139, 140, 141, 142, 146, 147, 148, 150, 152, 153, 154…	0.6507
YMR116C	1	0.8149	0.9551	61.0480	63	129	0.0153	0.0152	0.0094	0.0176	0.0094	[2, 4, 5, 7, 8, 9, 10, 11, 12, 18, 24, 25, 28, 30, 31, 32, 33, 34, 35, 36, 37, 38, 39, 40, 41, 42, 44, 45, 49, 50, 51, 52, 53, 54, 55, 59, 61, 64, 68, 69, 70, 71, 72, 73, 74, 75, 76, 77, 78, 79, 80, 81, 82, 83, 84, 87, 88, 89, 90, 93, 95, 96, 97, 98, 99, 101, 103, 104, 105, 106, 108, 109, 110, 113, 114, 115, 116, 118, 120, 121, 123, 124, 129, 130, 131, 132, 135, 136, 137, 139, 141, 142, 143, 144,…	0.7774	[3, 6, 13, 14, 15, 16, 17, 19, 20, 21, 22, 23, 26, 27, 29, 107, 140, 154]	0.0564	[43, 46, 47, 48, 56, 57, 58, 60, 62, 63, 65, 66, 67, 86, 91, 92, 94, 100, 102, 111, 112, 117, 119, 122, 125, 126, 127, 128, 138, 164, 165, 172, 205, 214, 215, 236, 239, 259, 283, 286, 289, 295, 299]	0.1348
YMR146C	1	0.6584	0.9669	80.5009	91	79	0.0166	0.0165	0.0004	0.0009	0.0004	[15, 17, 35, 38, 42, 43, 51, 55, 63, 64, 66, 67, 69, 74, 80, 87, 110, 143, 144, 152, 162, 209, 211, 249, 267, 282, 283, 331, 338]	0.0836	[6, 33, 36, 40, 70, 71, 75, 77, 79, 81, 86, 93, 129, 148, 165, 180, 187, 208, 212, 213, 214, 237, 240, 242, 247, 253, 260, 269, 278, 281, 295, 296, 328]	0.0951	[2, 4, 5, 7, 8, 9, 10, 11, 12, 13, 14, 16, 19, 20, 21, 24, 25, 26, 27, 28, 30, 31, 32, 34, 39, 41, 44, 45, 46, 47, 48, 50, 52, 53, 54, 56, 57, 58, 59, 60, 61, 62, 65, 68, 72, 73, 76, 78, 82, 83, 84, 85, 89, 90, 91, 92, 94, 95, 96, 97, 99, 101, 103, 104, 106, 107, 109, 111, 112, 113, 114, 115, 116, 117, 118, 119, 120, 121, 122, 123, 124, 125, 127, 128, 130, 131, 132, 133, 134, 135, 137, 138, 139, …	0.7003
YMR202W	1	0.8197	0.9751	92.2573	222	89	0.0149	0.0150	0.0012	0.0028	0.0012	[3, 4, 5, 6, 7, 8, 9, 10, 14, 22, 23, 24, 30, 35, 36, 39, 41, 51, 53, 55, 60, 70, 82, 85, 88, 89, 90, 91, 101, 102, 105, 108, 109, 113, 122, 126, 131, 132, 134, 146, 149, 153, 154, 157, 158, 160, 162, 170, 171, 173, 176, 177, 188, 189, 195, 196, 200, 201, 211, 212, 213, 222]	0.2793	[193, 203]	0.0090	[2, 11, 12, 13, 15, 16, 17, 18, 19, 20, 21, 25, 26, 27, 29, 31, 32, 33, 34, 37, 38, 40, 42, 43, 44, 45, 46, 47, 48, 49, 50, 52, 54, 57, 58, 59, 61, 62, 64, 65, 68, 69, 74, 75, 79, 80, 81, 83, 87, 92, 93, 94, 95, 96, 97, 98, 99, 100, 104, 106, 110, 111, 112, 114, 116, 117, 118, 119, 123, 127, 130, 135, 136, 137, 138, 139, 140, 141, 142, 144, 145, 147, 148, 150, 151, 152, 155, 156, 159, 163, 165, 1…	0.5495
YMR205C	0	0.9401	0.9838	137.0584	191	234	0.0123	0.0128	0.0090	0.0090	0.0107	[12, 18, 19, 20, 21, 22, 23, 24, 25, 26, 27, 30, 31, 33, 34, 35, 36, 39, 51, 52, 53, 69, 71, 72, 77, 78, 82, 83, 85, 87, 107, 108, 111, 112, 113, 114, 115, 116, 117, 118, 120, 138, 139, 140, 143, 144, 145, 146, 147, 148, 149, 150, 151, 157, 169, 170, 171, 174, 179, 180, 181, 184, 187, 188, 189, 198, 199, 200, 201, 209, 212, 216, 217, 220, 221, 222, 224, 229, 232, 237, 238, 239, 240, 242, 243, 244…	0.1981	[4, 5, 6, 8, 9, 10, 11, 14, 15, 16, 66, 70, 86, 94, 95, 96, 97, 98, 99, 100, 101, 102, 104, 105, 106, 110, 134, 215, 225, 234, 235, 236]	0.0334	[2, 3, 7, 13, 17, 28, 29, 32, 37, 38, 40, 41, 42, 43, 44, 45, 46, 47, 48, 49, 50, 54, 55, 56, 57, 58, 59, 60, 61, 62, 63, 64, 65, 67, 73, 74, 75, 76, 79, 80, 81, 84, 88, 89, 90, 91, 92, 93, 103, 109, 119, 121, 122, 123, 124, 125, 126, 127, 128, 129, 130, 131, 132, 133, 135, 136, 137, 141, 142, 152, 153, 154, 155, 156, 158, 159, 160, 161, 162, 163, 164, 165, 166, 167, 168, 172, 173, 175, 176, 177,…	0.6288
YMR217W	1	0.7667	0.9758	90.9990	13	127	0.0150	0.0151	0.0010	0.0034	0.0010	[10, 11, 18, 27, 29, 31, 34, 35, 39, 41, 43, 48, 55, 57, 58, 73, 79, 85, 87, 90, 91, 103, 111, 129, 130, 131, 133, 171, 185, 187, 190, 212, 213, 215, 219, 226, 230, 235, 237, 238, 243, 246, 263, 275, 280, 288, 289, 292, 313, 317, 318, 320, 321, 345, 346, 349, 353, 354, 355, 356, 372, 379, 381, 382, 384, 388, 396, 398, 399, 461, 467, 472, 474, 475, 489, 502, 504, 510, 511, 515]	0.1524	[12, 14, 15, 16, 17, 20, 21, 22, 23, 25, 26, 28, 32, 92, 242, 274, 309, 319, 375, 378, 380, 387, 389, 397, 506, 516]	0.0495	[2, 3, 4, 5, 6, 7, 13, 19, 24, 30, 33, 36, 37, 38, 40, 42, 44, 45, 46, 47, 49, 50, 51, 52, 53, 54, 59, 60, 61, 62, 63, 64, 65, 66, 67, 68, 69, 70, 71, 72, 74, 75, 76, 77, 80, 81, 82, 83, 84, 86, 88, 89, 93, 94, 95, 96, 97, 98, 99, 100, 101, 102, 104, 105, 106, 107, 108, 109, 110, 112, 113, 114, 115, 116, 117, 118, 119, 120, 121, 122, 123, 124, 125, 126, 127, 128, 132, 134, 135, 136, 137, 138, 139…	0.6705
YMR226C	1	0.8830	0.9610	80.4934	11	88	0.0174	0.0176	0.0006	0.0020	0.0006	[4, 9, 13, 17, 18, 22, 25, 29, 31, 32, 38, 40, 41, 55, 65, 68, 69, 77, 78, 84, 85, 93, 107, 124, 127, 130, 131, 132, 154, 156, 157, 162, 163, 189, 190, 193, 205, 213, 218, 219, 249, 252]	0.1573	[11, 12, 15, 37, 45, 47, 48, 50, 52, 53, 56, 59, 60, 61, 62, 66, 102, 120, 121, 149, 150]	0.0787	[3, 5, 6, 8, 10, 14, 16, 19, 20, 21, 23, 24, 26, 27, 28, 30, 33, 34, 35, 36, 39, 42, 43, 44, 46, 49, 51, 54, 57, 58, 63, 64, 67, 70, 71, 72, 73, 74, 75, 76, 79, 80, 81, 83, 86, 87, 88, 89, 90, 91, 94, 95, 96, 97, 98, 99, 100, 101, 103, 104, 105, 106, 108, 109, 110, 111, 112, 114, 115, 116, 117, 118, 119, 122, 123, 125, 126, 128, 129, 133, 134, 135, 136, 137, 139, 140, 141, 142, 144, 145, 146, 147…	0.6404
YMR260C	1	0.9018	0.9477	87.5698	153	65	0.0211	0.0214	0.0044	0.0086	0.0044	[2, 5, 6, 7, 8, 10, 12, 13, 15, 17, 19, 21, 23, 24, 25, 28, 41, 43, 44, 45, 46, 47, 51, 55, 56, 58, 61, 65, 73, 76, 78, 81, 82, 83, 84, 91, 106, 107, 109, 112, 113, 115, 116, 123, 131, 133, 137, 138, 144, 148, 152]	0.3333	[9, 26, 36, 37, 62, 63, 70]	0.0458	[3, 4, 11, 14, 16, 18, 20, 22, 27, 29, 30, 31, 32, 33, 34, 35, 38, 40, 48, 49, 50, 52, 53, 54, 57, 59, 60, 64, 66, 67, 68, 69, 71, 72, 74, 75, 79, 80, 85, 86, 87, 88, 89, 90, 92, 93, 94, 95, 96, 97, 98, 99, 100, 101, 102, 103, 104, 105, 110, 111, 114, 117, 118, 119, 120, 121, 122, 124, 125, 126, 127, 128, 129, 130, 132, 134, 135, 136, 139, 140, 141, 142, 143, 145, 146, 147, 149, 150, 151, 153, 15…	0.5948
YMR276W	1	0.8559	0.8415	104.5843	117	161	0.0174	0.0172	0.0127	0.0253	0.0127	[2, 3, 4, 5, 6, 7, 8, 9, 10, 11, 12, 14, 15, 16, 18, 19, 20, 21, 22, 23, 24, 25, 26, 27, 28, 29, 30, 31, 32, 33, 34, 35, 36, 37, 39, 40, 41, 42, 43, 44, 45, 46, 47, 48, 50, 51, 52, 53, 54, 55, 56, 57, 58, 62, 63, 64, 65, 66, 67, 68, 71, 72, 73, 74, 75, 76, 77, 78, 81, 83, 90, 91, 92, 93, 94, 96, 97, 98, 99, 100, 101, 103, 104, 105, 106, 107, 108, 109, 110, 111, 113, 114, 115, 116, 117, 118, 119, …	0.8740	[13, 17, 49, 59, 60, 61, 69, 70, 80, 82, 84, 85, 86, 87, 88, 89, 159, 160, 161, 168]	0.0536	[38, 79, 95, 102, 112, 134, 167, 169, 172, 182, 201, 203, 212, 221, 276, 277, 280, 337, 357]	0.0509
YMR295C	1	0.8982	0.9479	40.1943	197	117	0.0240	0.0253	0.0056	0.0156	0.0056	[2, 3, 4, 5, 6, 8, 10, 15, 16, 19, 21, 23, 29, 35, 36, 38, 52, 54, 73, 75, 76, 78, 82, 83, 89, 90, 93, 94, 95, 101, 104, 114, 121, 122, 123, 130, 131, 132, 133, 134, 135, 136, 137, 140, 144, 145, 146, 148, 151, 152, 156, 157, 158, 162, 163, 165, 170, 176, 178, 179, 181, 188, 195, 196]	0.3249	[14, 17, 24, 30, 31, 39, 40, 41, 43, 48, 49, 51, 53, 56, 57, 58, 59, 60, 64, 65, 66, 67, 68, 70, 71, 72, 74, 91, 97, 98, 99, 100, 105, 106, 107, 108, 109, 110, 112, 113, 115, 116, 117, 126, 128]	0.2284	[7, 11, 12, 13, 18, 22, 25, 26, 27, 28, 32, 33, 34, 37, 42, 44, 45, 46, 47, 50, 55, 61, 62, 63, 69, 77, 79, 80, 81, 84, 85, 86, 87, 88, 92, 96, 102, 103, 111, 118, 119, 120, 124, 125, 127, 129, 138, 139, 141, 142, 143, 147, 149, 150, 153, 154, 155, 159, 160, 161, 164, 166, 167, 168, 169, 171, 172, 173, 174, 175, 177, 180, 182, 185, 187, 189, 191, 193, 197, 198]	0.4061
YMR318C	1	0.8854	0.9588	67.4377	104	138	0.0178	0.0181	0.0011	0.0039	0.0011	[11, 18, 19, 20, 23, 24, 26, 32, 35, 37, 43, 44, 49, 54, 56, 62, 67, 70, 72, 76, 77, 83, 84, 85, 88, 90, 93, 99, 102, 104, 110, 114, 115, 116, 119, 121, 124, 126, 129, 130, 133, 137, 140, 142, 145, 146, 150, 157, 158, 159, 163, 170, 176, 182, 186, 187, 188, 189, 197, 206, 209, 210, 213, 214, 216, 217, 218, 220, 221, 222, 251, 252, 263, 277, 278, 279, 292, 293, 294, 295, 317, 318, 320, 329, 338, 3…	0.2389	[17, 21, 46, 48, 51, 53, 55, 57, 58, 61, 63, 66, 68, 71, 74, 183, 195, 254, 321]	0.0528	[2, 5, 6, 12, 15, 22, 25, 27, 28, 29, 30, 31, 33, 34, 36, 38, 39, 40, 41, 42, 45, 47, 50, 59, 60, 64, 65, 69, 73, 75, 78, 79, 80, 81, 82, 86, 87, 89, 91, 94, 95, 96, 97, 98, 100, 101, 103, 105, 106, 107, 108, 109, 111, 112, 113, 117, 118, 120, 122, 123, 125, 127, 128, 131, 132, 134, 135, 136, 138, 139, 141, 143, 144, 147, 148, 149, 151, 152, 154, 155, 156, 160, 161, 162, 164, 165, 166, 167, 168, …	0.5667
YNL007C	1	0.8501	0.9613	84.6109	96	115	0.0187	0.0188	0.0043	0.0156	0.0043	[3, 7, 8, 10, 11, 15, 21, 24, 25, 27, 28, 29, 30, 31, 32, 33, 34, 36, 41, 42, 43, 44, 50, 55, 59, 63, 64, 66, 74, 75, 79, 82, 84, 97, 107, 113, 115, 117, 124, 125, 129, 136, 141, 142, 143, 145, 146, 149, 152, 156, 159, 162, 164, 166, 168, 170, 171, 172, 173, 177, 179, 181, 186, 188, 197, 199, 202, 203, 228, 229, 230, 231, 234, 235, 239, 243, 247, 249, 251, 254, 257, 258, 265, 269, 270, 273, 276, …	0.3040	[9, 12, 13, 14, 16, 17, 18, 19, 20, 22, 26, 148, 150, 211, 212, 218, 221, 224, 226, 233, 263]	0.0597	[2, 4, 5, 6, 23, 37, 38, 39, 40, 46, 47, 48, 51, 52, 53, 54, 56, 57, 58, 60, 62, 65, 67, 68, 69, 70, 71, 72, 73, 76, 77, 78, 80, 81, 83, 85, 86, 87, 88, 89, 90, 91, 92, 93, 94, 95, 96, 98, 99, 100, 101, 102, 103, 104, 105, 106, 108, 109, 110, 111, 112, 114, 118, 119, 120, 121, 122, 123, 127, 128, 130, 131, 132, 133, 134, 135, 137, 138, 139, 140, 144, 147, 151, 153, 154, 155, 157, 158, 160, 161, 1…	0.5824
YNL010W	1	0.6937	0.8768	85.7886	241	120	0.0194	0.0196	0.0822	0.1386	0.0822	[2, 3, 4, 5, 6, 7, 8, 9, 10, 11, 12, 14, 15, 16, 17, 18, 19, 21, 22, 25, 26, 35, 36, 39, 40, 41, 42, 43, 44, 45, 46, 47, 51, 52, 53, 54, 55, 56, 57, 58, 59, 60, 61, 63, 64, 65, 66, 67, 68, 69, 71, 72, 74, 77, 78, 79, 80, 81, 82, 83, 84, 85, 86, 87, 88, 89, 90, 91, 92, 93, 94, 95, 96, 97, 98, 99, 100, 102, 103, 104, 105, 106, 107, 108, 109, 111, 112, 113, 114, 115, 116, 117, 118, 119, 120, 121, 12…	0.7469	[24, 27, 28, 30, 31, 33, 37, 38, 48, 49, 50, 70, 76, 101, 143, 161, 162, 170, 172, 173, 192, 194, 202, 203, 208, 212, 216, 221, 222, 223, 225, 226, 227, 228, 229, 230, 231, 232]	0.1577	[23, 32, 34, 62, 75, 136, 144, 171, 175, 179, 204, 206]	0.0498
YNL016W	1	0.9688	0.9672	94.6701	197	168	0.0163	0.0167	0.0016	0.0045	0.0016	[8, 9, 10, 11, 14, 17, 19, 22, 23, 24, 33, 36, 39, 46, 48, 51, 54, 55, 56, 57, 59, 63, 64, 68, 71, 72, 76, 79, 88, 90, 102, 105, 123, 137, 139, 141, 142, 143, 144, 145, 146, 148, 150, 165, 173, 183, 184, 199, 203, 206, 207, 208, 209, 211, 213, 214, 220, 232, 236, 243, 244, 245, 247, 248, 284, 292, 295, 303, 304, 307, 312, 315, 317, 318, 321, 323, 329, 334, 335, 336, 337, 341, 345, 362, 368, 370, …	0.2252	[27, 28, 31, 32, 35, 37, 38, 40, 44, 45, 50, 52, 53, 101, 103, 108, 109, 111, 114, 116, 117, 118, 119, 120, 121, 125, 126, 127, 134, 135, 136, 138, 140, 296, 305, 306, 320, 324, 351, 361, 363, 364, 367]	0.0949	[3, 6, 12, 15, 18, 20, 21, 25, 26, 29, 30, 34, 41, 42, 43, 47, 49, 58, 60, 61, 62, 65, 66, 67, 69, 70, 73, 74, 75, 77, 78, 80, 81, 82, 83, 84, 85, 86, 87, 89, 91, 92, 93, 94, 95, 97, 98, 99, 100, 104, 106, 107, 110, 112, 113, 115, 122, 124, 128, 129, 130, 131, 132, 133, 147, 149, 151, 152, 153, 154, 155, 156, 157, 158, 159, 160, 161, 162, 164, 166, 167, 168, 169, 171, 172, 174, 175, 176, 177, 178…	0.5894
YNL037C	1	0.7153	0.9292	140.6844	104	88	0.0206	0.0194	0.0464	0.0965	0.0464	[2, 3, 4, 5, 7, 8, 9, 11, 15, 16, 17, 18, 23, 25, 26, 27, 28, 29, 30, 31, 32, 33, 34, 35, 36, 37, 38, 39, 40, 41, 42, 43, 44, 48, 54, 55, 57, 59, 60, 61, 62, 65, 66, 68, 70, 71, 72, 73, 74, 75, 76, 77, 79, 81, 84, 85, 87, 89, 90, 91, 92, 93, 94, 95, 96, 97, 98, 99, 101, 102, 103, 104, 106, 107, 109, 115, 116, 117, 118, 120, 121, 123, 124, 125, 126, 127, 128, 129, 130, 131, 132, 133, 134, 135, 136…	0.7611	[6, 10, 12, 14, 19, 20, 24, 46, 47, 49, 50, 52, 53, 58, 69, 78, 88, 100, 110, 112, 113, 114, 119, 142, 209, 225, 256, 322, 324, 340]	0.0833	[13, 21, 22, 45, 51, 56, 63, 64, 80, 82, 83, 86, 105, 108, 111, 122, 137, 141, 145, 149, 164, 165, 173, 191, 192, 202, 203, 205, 208, 212, 213, 222, 224, 228, 232, 234, 248, 249, 255, 261, 267, 269, 281, 284, 286, 300, 303, 321, 328, 330, 333, 346, 351, 352]	0.1500
YNL055C	0	0.0055	0.9714	1.7837	27	144	0.0240	0.0245	0.0083	0.0083	0.4373	[]	0.0000	[2, 3, 6, 7, 8, 9, 11, 12, 13, 14, 15, 16, 17, 18, 20, 21, 23, 24, 25, 28, 30, 31, 33, 34, 36, 39, 40, 42, 43, 44, 46, 50, 52, 53, 55, 56, 57, 58, 60, 62, 67, 68, 73, 74, 75, 78, 80, 82, 85, 86, 87, 89, 90, 92, 93, 94, 95, 96, 97, 98, 100, 101, 103, 104, 106, 109, 110, 111, 113, 115, 116, 117, 118, 123, 124, 128, 129, 130, 132, 136, 137, 138, 140, 141, 148, 150, 151, 152, 154, 157, 165, 169, 170,…	0.5088	[4, 5, 10, 19, 22, 26, 27, 29, 32, 35, 37, 38, 41, 45, 47, 48, 49, 51, 54, 59, 61, 63, 64, 65, 66, 69, 70, 71, 72, 76, 77, 79, 81, 83, 84, 88, 91, 99, 102, 105, 107, 108, 112, 114, 119, 120, 121, 122, 125, 126, 127, 131, 133, 134, 135, 139, 142, 143, 144, 145, 146, 147, 149, 153, 155, 156, 158, 159, 160, 161, 162, 163, 164, 166, 167, 168, 174, 176, 178, 184, 185, 186, 187, 189, 193, 194, 198, 199…	0.4912
YNL064C	1	0.7470	0.9704	88.2913	153	118	0.0168	0.0167	0.0011	0.0022	0.0011	[7, 8, 9, 10, 19, 28, 35, 36, 45, 51, 53, 62, 64, 66, 68, 69, 71, 92, 95, 102, 108, 113, 115, 116, 120, 127, 129, 134, 138, 164, 170, 171, 172, 173, 174, 176, 178, 179, 184, 192, 201, 205, 210, 211, 212, 213, 215, 217, 218, 222, 223, 225, 226, 227, 232, 233, 234, 235, 236, 239, 240, 245, 247, 253, 272, 288, 316, 318, 323, 331, 351, 352, 359, 363, 365, 375, 380, 386]	0.1907	[5, 29, 34, 87, 96, 103, 180, 204, 214, 230, 252, 271, 366, 378, 400]	0.0367	[2, 3, 4, 6, 11, 13, 14, 15, 16, 17, 18, 20, 21, 22, 23, 25, 26, 27, 30, 31, 32, 33, 37, 38, 39, 40, 41, 43, 44, 46, 47, 48, 49, 50, 52, 54, 55, 56, 57, 58, 59, 60, 61, 63, 65, 67, 70, 72, 73, 74, 75, 76, 77, 78, 79, 80, 81, 82, 83, 84, 85, 86, 88, 89, 90, 91, 93, 94, 97, 98, 99, 100, 101, 104, 105, 106, 107, 109, 110, 111, 112, 114, 117, 118, 119, 121, 122, 123, 124, 125, 126, 128, 130, 131, 132…	0.7188
YNL069C	1	0.7162	0.8592	10.8644	198	55	0.0139	0.0135	0.0150	0.0247	0.0150	[2, 3, 4, 5, 6, 7, 8, 11, 20, 21, 24, 27, 28, 29, 30, 31, 34, 36, 37, 38, 40, 41, 44, 45, 47, 48, 52, 53, 54, 55, 56, 57, 58, 59, 60, 61, 62, 63, 64, 65, 66, 67, 68, 69, 70, 71, 72, 74, 75, 76, 77, 78, 79, 80, 81, 82, 83, 84, 85, 86, 87, 88, 89, 90, 91, 92, 93, 94, 95, 96, 97, 98, 99, 100, 101, 102, 103, 104, 105, 106, 107, 108, 109, 110, 112, 113, 114, 115, 116, 117, 118, 119, 120, 121, 122, 123…	0.8636	[9, 10, 12, 13, 14, 15, 16, 17, 18, 19, 22, 23, 25, 32, 33, 35, 39, 42, 43, 46, 49, 50, 51, 73, 111]	0.1263	[26]	0.0051
YNL071W	1	0.7719	0.9415	102.7261	226	98	0.0146	0.0142	0.0043	0.0128	0.0043	[3, 4, 5, 8, 9, 10, 11, 16, 23, 32, 33, 35, 36, 37, 38, 39, 41, 43, 44, 45, 46, 47, 48, 49, 50, 51, 52, 53, 54, 55, 57, 58, 59, 60, 61, 62, 63, 64, 65, 66, 67, 68, 69, 71, 72, 73, 74, 75, 76, 77, 78, 82, 83, 85, 87, 89, 91, 92, 93, 94, 96, 97, 98, 99, 102, 103, 104, 105, 106, 107, 108, 110, 111, 112, 113, 114, 115, 116, 117, 118, 119, 121, 123, 124, 125, 127, 128, 130, 132, 133, 134, 136, 137, 13…	0.6867	[6, 14, 15, 17, 18, 20, 21, 22, 24, 25, 31, 34, 100, 162, 192, 288, 347, 399]	0.0373	[2, 7, 13, 19, 26, 27, 28, 29, 30, 40, 42, 56, 84, 86, 88, 90, 95, 101, 120, 126, 129, 135, 138, 147, 155, 158, 163, 173, 176, 185, 186, 188, 189, 190, 195, 200, 211, 212, 213, 215, 234, 235, 239, 240, 241, 242, 244, 246, 247, 251, 264, 281, 283, 285, 291, 294, 300, 308, 318, 319, 320, 322, 323, 324, 327, 328, 349, 350, 355, 357, 374, 378, 381, 389, 390, 391, 397, 402, 403, 406, 415, 422, 435, 44…	0.1805
YNL079C	1	0.8274	0.9489	75.2637	199	83	0.0231	0.0233	0.0027	0.0087	0.0027	[8, 10, 11, 13, 14, 16, 17, 19, 20, 25, 27, 34, 38, 43, 44, 45, 46, 47, 48, 49, 52, 53, 55, 57, 64, 66, 70, 71, 75, 76, 77, 83, 84, 86, 97, 99, 106, 115, 118, 128, 136, 137, 140, 145, 151, 177]	0.2312	[12, 18, 22, 26, 29, 31, 32, 35, 36, 40, 41, 78, 91, 98, 108]	0.0754	[2, 3, 4, 5, 6, 7, 9, 15, 21, 23, 24, 28, 30, 33, 37, 39, 42, 50, 51, 54, 56, 58, 59, 61, 62, 63, 65, 67, 68, 69, 72, 73, 74, 79, 80, 81, 82, 85, 87, 88, 89, 90, 92, 93, 94, 95, 96, 100, 101, 102, 103, 104, 107, 109, 110, 111, 112, 113, 114, 116, 117, 119, 120, 121, 122, 123, 124, 125, 126, 127, 129, 130, 131, 132, 133, 134, 135, 138, 139, 141, 142, 143, 144, 146, 147, 148, 149, 150, 152, 153, 15…	0.6633
YNL131W	1	0.8930	0.8067	90.5960	152	83	0.0190	0.0198	0.0114	0.0168	0.0114	[2, 3, 4, 5, 6, 7, 8, 9, 10, 11, 12, 13, 14, 15, 16, 17, 18, 19, 21, 22, 23, 24, 25, 26, 27, 28, 30, 32, 34, 35, 36, 37, 38, 39, 43, 45, 48, 49, 51, 53, 55, 56, 57, 58, 60, 62, 63, 64, 65, 66, 67, 68, 69, 70, 71, 72, 75, 76, 77, 79, 84, 85, 86, 90, 95, 96, 100, 101, 103, 104, 105, 107, 110, 113, 114, 115, 116, 117, 118, 119, 120, 121, 122, 124, 125, 126, 127, 129, 130, 131, 132, 134, 135, 136, 13…	0.7303	[31, 41, 42, 44, 47, 50, 73, 74, 78, 80, 81, 82, 83, 87, 88, 91, 92, 93, 94, 99, 123, 128, 133]	0.1513	[29, 33, 40, 46, 52, 54, 59, 61, 89, 97, 98, 102, 106, 108, 109, 111, 112]	0.1118
YNL135C	1	0.8663	0.8944	65.0440	114	61	0.0229	0.0239	0.0031	0.0127	0.0031	[2, 4, 5, 6, 7, 8, 10, 11, 13, 14, 15, 28, 29, 42, 51, 52, 53, 54, 55, 56, 58, 60, 61, 62, 63, 64, 66, 67, 68, 69, 70, 71, 72, 73, 76, 79, 80, 81, 82, 83, 90, 92, 93, 94, 96, 98, 99, 100, 101, 102, 103, 105, 106, 107, 108, 110, 111, 112, 114, 115]	0.5263	[12, 16, 17, 18, 20, 21, 22, 23, 24, 25, 26, 27, 30, 31, 32, 33, 34, 35, 37, 38, 39, 40, 41, 48, 49, 75, 85]	0.2368	[3, 9, 19, 36, 43, 44, 45, 46, 47, 50, 57, 59, 65, 77, 78, 84, 86, 87, 88, 89, 91, 95, 104, 109, 113]	0.2193
YNL145W	0	0.3669	0.8084	263.8778	38	35	0.0601	0.0576	0.0453	0.0453	0.1738	[22]	0.0263	[2, 3, 4, 5, 6, 7, 9, 10, 11, 13, 14, 15, 16, 17, 18, 19, 20, 21, 23, 24, 26, 27, 28, 29, 30, 31, 32, 33, 34, 35, 36, 37, 38, 39]	0.8947	[8, 12, 25]	0.0789
YNL178W	1	0.8558	0.9433	85.7999	240	81	0.0191	0.0190	0.0003	0.0009	0.0003	[6, 11, 14, 26, 45, 57, 69, 70, 71, 83, 97, 103, 105, 106, 107, 108, 110, 111, 112, 115, 129, 135, 149, 153, 162, 168, 215, 218, 219, 221, 222]	0.1292	[72, 73, 96, 136, 152, 231]	0.0250	[2, 3, 4, 5, 7, 9, 10, 12, 13, 15, 16, 17, 19, 20, 21, 22, 23, 24, 25, 27, 28, 29, 30, 31, 32, 33, 34, 35, 36, 37, 38, 39, 40, 41, 42, 43, 44, 46, 47, 48, 49, 50, 51, 52, 53, 54, 55, 56, 58, 59, 60, 61, 62, 63, 64, 65, 66, 67, 68, 74, 75, 76, 77, 78, 79, 80, 81, 82, 84, 85, 86, 87, 88, 89, 90, 91, 92, 93, 94, 95, 98, 99, 100, 101, 102, 104, 109, 113, 114, 116, 117, 118, 119, 120, 121, 122, 123, 1…	0.8125
YNL208W	1	0.8832	0.9331	63.8457	199	99	0.0237	0.0241	0.0026	0.0100	0.0026	[4, 7, 9, 10, 11, 13, 16, 18, 19, 25, 26, 51, 52, 56, 58, 62, 71, 74, 75, 77, 80, 83, 88, 89, 95, 98, 100, 107, 109, 118, 128, 130, 132, 135, 137, 140, 141, 150, 157, 158, 162, 163, 164, 171, 172, 177, 178, 179, 183, 185, 186]	0.2563	[12, 14, 15, 17, 20, 24, 28, 30, 32, 42, 43, 44, 45, 46, 47, 48, 49, 50, 53, 54, 55, 57, 60, 61, 63, 64, 68, 78, 79, 82, 136, 176]	0.1608	[2, 5, 6, 21, 22, 23, 27, 29, 31, 33, 34, 35, 36, 37, 38, 39, 40, 41, 59, 65, 66, 67, 69, 70, 72, 73, 76, 81, 84, 85, 86, 87, 90, 91, 92, 93, 94, 96, 97, 99, 101, 102, 103, 104, 105, 106, 108, 110, 111, 112, 113, 114, 115, 116, 117, 119, 120, 121, 122, 123, 124, 125, 126, 127, 129, 131, 133, 134, 138, 139, 142, 143, 144, 145, 146, 147, 148, 149, 151, 152, 154, 155, 156, 159, 160, 161, 165, 166, 1…	0.5528
YNL244C	1	0.8888	0.9534	89.4641	108	39	0.0185	0.0190	0.0008	0.0012	0.0008	[8, 9, 12, 15, 20, 23, 25, 26, 27, 28, 30, 33, 34, 38, 41, 54, 64, 70, 71, 74, 76, 77, 78, 79, 82, 85, 88, 94, 99]	0.2685	[16, 17, 21, 22, 24, 55, 61, 62, 66]	0.0833	[2, 3, 4, 5, 6, 7, 11, 14, 18, 19, 29, 31, 32, 35, 36, 37, 39, 40, 42, 43, 44, 45, 46, 47, 48, 49, 50, 51, 52, 53, 56, 57, 58, 59, 63, 65, 67, 68, 69, 72, 73, 75, 80, 81, 83, 84, 86, 87, 89, 91, 92, 93, 95, 96, 98, 100, 101, 102, 103, 104, 105, 107, 108, 109]	0.5926
YNL255C	1	0.8763	0.9534	54.4917	153	71	0.0234	0.0241	0.0015	0.0050	0.0015	[5, 8, 10, 12, 15, 16, 23, 24, 25, 27, 28, 29, 30, 31, 32, 33, 34, 35, 36, 37, 39, 51, 58, 59, 62, 64, 70, 78, 80, 106, 110, 128, 130, 134, 135, 136, 140, 142, 143, 144]	0.2614	[6, 11, 13, 14, 18, 19, 20, 21, 22, 104, 121, 124, 125, 126, 127, 129, 133]	0.1111	[2, 3, 4, 7, 9, 17, 26, 38, 40, 41, 42, 43, 44, 45, 46, 47, 48, 49, 52, 53, 54, 55, 56, 57, 60, 61, 63, 65, 66, 67, 68, 69, 71, 72, 73, 74, 75, 76, 77, 79, 81, 82, 83, 84, 85, 86, 87, 88, 89, 90, 91, 92, 93, 94, 95, 96, 97, 98, 99, 100, 101, 102, 103, 105, 107, 108, 109, 111, 112, 113, 114, 115, 116, 117, 118, 119, 120, 122, 123, 131, 132, 137, 138, 139, 141, 145, 146, 147, 149, 150, 151, 152, 15…	0.6144
YNL281W	1	0.6070	0.9797	118.8888	153	55	0.0237	0.0236	0.0017	0.0024	0.0017	[16, 36, 45, 62, 81, 86, 107, 144]	0.0523	[4, 5, 8, 10, 11, 13, 15, 17, 19, 20, 21, 22, 23, 25, 29, 30, 31, 32, 37, 43, 44, 49, 50, 52, 53, 54, 57, 58, 61, 66, 74, 75, 79, 80, 82, 88, 89, 98, 100, 101, 105, 110, 112, 113, 114]	0.2941	[2, 3, 6, 7, 9, 12, 14, 18, 24, 26, 27, 28, 33, 34, 35, 38, 39, 40, 41, 42, 46, 47, 48, 51, 55, 56, 59, 60, 63, 64, 65, 67, 68, 69, 70, 71, 72, 73, 76, 77, 78, 83, 84, 85, 87, 90, 91, 92, 93, 94, 95, 96, 97, 99, 102, 103, 104, 106, 108, 109, 111, 115, 116, 117, 118, 119, 120, 121, 122, 123, 124, 125, 126, 127, 128, 129, 130, 131, 132, 133, 134, 135, 136, 137, 138, 139, 140, 141, 142, 143, 145, 14…	0.6536
YNL300W	1	0.8317	0.8870	45.7778	102	65	0.0321	0.0337	0.0061	0.0157	0.0061	[5, 9, 15, 19, 20, 21, 22, 30, 31, 32, 34, 42, 58, 62, 63, 64, 66, 71, 72, 77, 81, 82, 83, 84, 85, 90, 94, 98, 99, 101]	0.2941	[10, 11, 13, 14, 25, 26, 27, 28, 29, 33, 35, 36, 37, 38, 39, 43, 44, 46, 47, 48, 49, 50, 53, 55, 56, 59, 61, 68, 69, 73, 86, 87, 88]	0.3235	[2, 8, 16, 17, 18, 23, 24, 40, 41, 45, 51, 52, 54, 57, 60, 65, 67, 70, 74, 75, 76, 78, 79, 80, 89, 91, 92, 93, 95, 96, 97, 100, 102, 103]	0.3333
YOL039W	1	0.7105	0.9723	82.1539	106	49	0.0189	0.0187	0.0262	0.0404	0.0262	[2, 3, 4, 5, 6, 7, 8, 9, 10, 11, 12, 13, 14, 15, 16, 17, 18, 19, 20, 21, 22, 23, 24, 25, 26, 27, 28, 30, 31, 32, 33, 35, 36, 37, 40, 41, 43, 44, 45, 46, 47, 48, 49, 50, 51, 52, 53, 54, 55, 58, 59, 60, 61, 62, 63, 65, 66, 68, 69, 70, 71, 75, 76, 78, 79, 81, 82, 83, 84, 85, 86, 88, 89, 90, 91, 92, 93, 94, 98, 99, 100, 101, 102, 103, 104, 105, 106, 107]	0.8302	[56, 57, 67, 73, 74, 77, 87, 95, 96, 97]	0.0943	[29, 34, 38, 39, 42, 64, 72, 80]	0.0755
YOL086C	1	0.6868	0.8609	121.9231	92	76	0.0221	0.0211	0.0244	0.0495	0.0244	[2, 4, 5, 6, 7, 8, 12, 27, 28, 32, 33, 34, 35, 37, 38, 39, 40, 44, 45, 48, 49, 50, 51, 53, 54, 56, 57, 58, 59, 60, 61, 63, 64, 66, 68, 71, 72, 74, 75, 77, 79, 80, 81, 82, 83, 85, 86, 87, 88, 89, 90, 91, 92, 93, 94, 95, 98, 99, 100, 101, 108, 109, 110, 118, 120, 126, 128, 129, 130, 131, 132, 133, 134, 135, 136, 142, 144, 145, 146, 147, 148, 149, 150, 151, 152, 153, 154, 155, 156, 157, 162, 164, 16…	0.7011	[3, 9, 10, 11, 13, 14, 15, 16, 17, 18, 19, 20, 22, 23, 24, 26, 30, 31, 36, 42, 43, 46, 47, 76, 78, 84, 96, 97, 102, 103, 104, 105, 106, 107, 111, 112, 113, 114, 115, 116, 117, 121, 122, 123, 124, 125, 137, 138, 139, 140, 141, 143, 158, 159, 160, 161, 183, 184, 186, 211, 213, 220, 231, 233, 253, 254, 260, 284, 317, 327, 342]	0.2040	[21, 25, 29, 41, 52, 55, 62, 65, 67, 69, 127, 163, 181, 203, 207, 219, 238, 251, 270, 274, 275, 279, 282, 285, 287, 299, 302, 321, 341]	0.0833
YOL109W	1	0.8640	0.9325	45.7855	113	90	0.0306	0.0364	0.0241	0.0794	0.0241	[2, 3, 4, 9, 10, 33, 34, 49, 63, 64, 65, 66, 67, 69, 70, 71, 73, 74, 80, 86, 88, 90, 91, 93, 94, 95, 96, 102, 104, 105, 107, 108, 109, 110, 111, 112, 114]	0.3274	[5, 6, 7, 8, 11, 12, 13, 14, 16, 17, 18, 19, 20, 21, 22, 23, 24, 25, 26, 27, 28, 29, 30, 31, 32, 35, 36, 37, 38, 39, 40, 41, 42, 43, 44, 45, 46, 47, 48, 51, 53, 54, 55, 56, 57, 58, 59, 60, 61, 62]	0.4425	[15, 50, 52, 68, 72, 75, 76, 77, 78, 79, 81, 82, 83, 84, 85, 87, 89, 92, 97, 98, 99, 100, 101, 103, 106, 113]	0.2301
YOL127W	1	0.9686	0.9732	82.4167	142	76	0.0155	0.0163	0.0008	0.0038	0.0008	[3, 11, 12, 14, 15, 16, 18, 22, 23, 24, 25, 26, 27, 28, 31, 32, 39, 40, 48, 49, 50, 51, 52, 55, 80, 88, 89, 95, 99, 103, 108, 111, 112, 117, 121, 122, 128, 133]	0.2676	[4, 5, 6, 7, 8, 9, 10, 19, 29, 30, 84, 90, 91, 92, 93, 100, 101, 102, 104, 106, 109, 110, 113, 114, 115, 116, 118, 119, 120, 123]	0.2113	[2, 13, 17, 20, 21, 33, 34, 35, 36, 37, 38, 41, 42, 43, 44, 45, 46, 47, 53, 54, 56, 57, 58, 59, 60, 61, 62, 64, 65, 66, 67, 68, 70, 71, 72, 73, 74, 75, 76, 78, 79, 81, 82, 83, 85, 86, 87, 94, 96, 97, 98, 105, 107, 124, 125, 126, 127, 129, 130, 131, 132, 134, 135, 136, 137, 138, 139, 140, 141, 142, 143]	0.5000
YOL139C	1	0.8872	0.8994	71.4803	213	101	0.0205	0.0206	0.0081	0.0263	0.0081	[2, 3, 4, 5, 6, 7, 8, 9, 10, 11, 19, 21, 29, 46, 48, 49, 50, 51, 52, 53, 54, 56, 57, 58, 60, 61, 63, 64, 65, 66, 67, 68, 69, 70, 71, 72, 73, 74, 75, 77, 78, 79, 80, 81, 82, 83, 84, 85, 86, 87, 88, 89, 90, 91, 93, 94, 95, 97, 99, 100, 101, 102, 103, 104, 105, 106, 107, 108, 109, 111, 113, 114, 115, 116, 117, 118, 119, 121, 123, 124, 125, 126, 127, 128, 129, 130, 131, 132, 134, 135, 136, 139, 140, …	0.7371	[12, 13, 14, 15, 16, 17, 18, 22, 23, 24, 25, 26, 27, 28, 30, 31, 32, 33, 34, 35, 36, 37, 38, 39, 40, 41, 42, 43, 44, 45, 47, 55, 59, 62, 184]	0.1643	[20, 76, 92, 96, 98, 110, 112, 120, 122, 137, 138, 142, 147, 170, 190, 194, 195, 201, 204]	0.0892
YOL143C	1	0.7213	0.9818	78.7164	169	45	0.0180	0.0183	0.0031	0.0045	0.0031	[7, 12, 14, 15, 24, 27, 30, 31, 50, 52, 53, 54, 57, 61, 66, 68, 69, 75, 99, 100, 102, 103, 107, 124, 125, 133, 142]	0.1598	[6, 10, 13, 16, 20, 21, 26, 34, 35, 39, 42, 49, 56, 73]	0.0828	[2, 3, 4, 5, 8, 9, 11, 17, 19, 22, 23, 25, 29, 32, 33, 36, 37, 38, 40, 41, 44, 45, 46, 47, 48, 51, 58, 59, 60, 62, 63, 64, 67, 70, 71, 72, 74, 76, 77, 78, 79, 80, 81, 82, 83, 85, 86, 87, 88, 89, 90, 91, 92, 93, 95, 96, 97, 98, 101, 104, 105, 106, 108, 109, 110, 111, 112, 113, 114, 115, 116, 117, 118, 119, 120, 121, 122, 123, 126, 127, 128, 129, 130, 131, 132, 134, 135, 136, 137, 138, 139, 140, 14…	0.6923
YOR007C	1	0.8353	0.9539	85.0618	90	114	0.0170	0.0172	0.0009	0.0033	0.0009	[10, 19, 21, 24, 26, 33, 41, 46, 48, 49, 50, 52, 75, 87, 90, 91, 94, 106, 108, 118, 120, 121, 124, 133, 135, 137, 140, 144, 145, 147, 151, 152, 154, 158, 159, 161, 165, 176, 177, 195, 197, 199, 200, 201, 202, 211, 221, 226, 228, 229, 230, 233, 234, 235, 237, 242, 247, 252, 254, 255, 256, 265, 266, 270, 273, 274, 286, 291, 293, 299, 313, 337]	0.2081	[70, 110, 122, 222, 224, 231, 241, 250, 253, 258, 260, 262, 263, 277, 287, 288, 290]	0.0491	[2, 3, 5, 6, 7, 9, 12, 13, 14, 15, 18, 20, 22, 23, 25, 27, 28, 29, 30, 31, 32, 34, 35, 36, 37, 38, 39, 40, 42, 43, 44, 51, 53, 55, 56, 58, 59, 60, 62, 64, 66, 68, 69, 71, 72, 73, 74, 76, 77, 78, 79, 80, 81, 82, 83, 84, 85, 86, 88, 89, 92, 93, 95, 96, 97, 98, 99, 100, 101, 102, 103, 104, 105, 111, 112, 113, 114, 115, 116, 117, 123, 127, 128, 130, 131, 132, 134, 138, 139, 141, 142, 143, 148, 149, 1…	0.6474
YOR020C	1	0.8573	0.8528	108.4886	106	53	0.0206	0.0219	0.0142	0.0248	0.0142	[2, 4, 5, 6, 7, 8, 9, 10, 11, 12, 13, 15, 16, 17, 18, 19, 20, 21, 22, 23, 25, 29, 30, 31, 32, 33, 34, 35, 36, 40, 42, 45, 49, 50, 52, 54, 55, 56, 58, 59, 60, 62, 63, 64, 65, 66, 68, 69, 70, 71, 72, 73, 74, 75, 76, 79, 80, 81, 82, 83, 84, 86, 88, 89, 90, 91, 92, 93, 94, 95, 96, 97, 98, 99, 100, 101, 102, 103, 104, 105, 106, 107]	0.7736	[14, 24, 27, 37, 43, 46, 47, 51, 57, 67, 77, 78, 85, 87]	0.1321	[3, 26, 28, 38, 39, 41, 44, 48, 53, 61]	0.0943
YOR027W	1	0.9134	0.9712	85.2043	77	232	0.0174	0.0175	0.0025	0.0054	0.0025	[3, 6, 11, 13, 14, 17, 18, 19, 20, 21, 22, 23, 25, 26, 27, 28, 29, 35, 36, 54, 55, 60, 64, 65, 67, 68, 69, 71, 73, 74, 75, 94, 100, 103, 108, 109, 114, 127, 128, 130, 131, 147, 148, 150, 151, 152, 153, 155, 156, 170, 173, 174, 181, 182, 183, 184, 186, 187, 189, 191, 201, 202, 203, 205, 214, 215, 216, 218, 220, 221, 223, 224, 231, 232, 233, 237, 243, 245, 246, 247, 248, 265, 267, 270, 272, 273, 27…	0.2699	[10, 43, 44, 48, 49, 50, 53, 56, 62, 66, 95, 143, 145, 146, 163, 198, 260, 262, 264, 266, 403, 533, 534, 539]	0.0407	[4, 8, 9, 16, 24, 30, 31, 32, 33, 34, 37, 38, 39, 40, 41, 42, 45, 46, 51, 52, 57, 58, 59, 63, 70, 72, 76, 77, 78, 79, 80, 81, 82, 83, 84, 85, 86, 87, 88, 89, 90, 91, 92, 93, 96, 97, 98, 99, 101, 102, 104, 105, 106, 107, 110, 111, 112, 113, 115, 116, 117, 118, 119, 121, 122, 123, 124, 125, 126, 129, 132, 133, 134, 135, 136, 137, 138, 139, 140, 141, 149, 154, 157, 158, 159, 160, 161, 162, 164, 165,…	0.6350
YOR045W	1	0.5900	0.9724	58.6560	61	38	0.0326	0.0355	0.0227	0.0418	0.0227	[23, 28, 29, 30, 31, 32, 33, 41]	0.1311	[2, 5, 6, 8, 11, 12, 13, 14, 15, 16, 17, 18, 19, 21, 22, 24, 25, 26, 27, 34, 35, 36, 37, 38, 39, 40, 44, 45, 49, 52]	0.4918	[3, 4, 7, 9, 10, 20, 42, 43, 46, 47, 48, 50, 51, 53, 54, 55, 56, 57, 58, 59, 60, 61, 62]	0.3770
YOR063W	1	0.7643	0.9562	87.0908	131	99	0.0199	0.0194	0.0045	0.0085	0.0045	[3, 4, 5, 6, 8, 9, 11, 12, 13, 14, 17, 18, 19, 20, 23, 25, 26, 28, 41, 45, 46, 48, 50, 51, 52, 55, 56, 57, 58, 63, 67, 72, 77, 78, 79, 80, 81, 82, 83, 86, 87, 92, 98, 109, 114, 116, 118, 121, 125, 126, 127, 130, 134, 142, 143, 144, 146, 149, 153, 154, 162, 167, 168, 169, 172, 173, 174, 175, 177, 181, 183, 184, 186, 194, 195, 196, 197, 200, 202, 206, 207, 208, 209, 210, 215, 218, 223, 226, 230, 23…	0.4005	[99, 235, 263, 274, 275, 276, 339, 343, 362]	0.0233	[2, 7, 10, 15, 16, 21, 22, 24, 27, 29, 30, 31, 32, 33, 34, 35, 36, 37, 38, 39, 40, 42, 43, 44, 47, 49, 53, 54, 59, 60, 61, 62, 64, 66, 68, 69, 70, 71, 73, 74, 76, 84, 85, 88, 89, 90, 91, 94, 95, 96, 97, 100, 101, 102, 103, 104, 105, 106, 107, 108, 110, 111, 112, 113, 115, 117, 119, 120, 122, 123, 124, 128, 129, 131, 132, 133, 135, 136, 137, 138, 139, 140, 141, 145, 147, 148, 150, 151, 152, 155, 1…	0.5633
YOR096W	1	0.8500	0.9728	116.6901	190	69	0.0122	0.0122	0.0002	0.0005	0.0002	[3, 10, 17, 28, 29, 30, 31, 46, 47, 48, 49, 51, 52, 53, 59, 62, 63, 81, 108, 109, 110, 112, 118, 129, 130, 131, 142, 144, 146, 147, 149, 150, 151, 152, 153, 155, 158, 165, 166, 168, 170, 171, 172]	0.2263	[15, 50, 103, 111, 113, 145, 148, 154]	0.0421	[2, 4, 6, 7, 8, 11, 12, 13, 14, 16, 19, 20, 21, 23, 24, 25, 26, 27, 32, 33, 34, 36, 37, 38, 39, 40, 41, 42, 44, 45, 54, 55, 56, 57, 58, 60, 61, 64, 65, 66, 67, 69, 70, 71, 72, 73, 74, 75, 76, 78, 79, 80, 83, 84, 85, 86, 87, 88, 89, 90, 91, 92, 93, 94, 100, 104, 105, 114, 115, 117, 119, 120, 121, 122, 123, 124, 125, 128, 132, 133, 134, 135, 136, 137, 138, 139, 140, 141, 156, 157, 159, 160, 161, 16…	0.6000
YOR136W	1	0.9055	0.9760	71.6601	113	66	0.0153	0.0156	0.0175	0.0562	0.0175	[2, 4, 5, 6, 7, 8, 10, 11, 12, 14, 17, 24, 32, 33, 34, 35, 36, 37, 38, 39, 40, 41, 42, 43, 44, 45, 46, 47, 48, 49, 50, 51, 52, 53, 54, 63, 64, 66, 67, 68, 69, 70, 73, 74, 77, 78, 79, 80, 81, 84, 85, 86, 90, 91, 92, 93, 94, 98, 100, 101, 109, 110, 111, 113, 115, 117, 118, 119, 121, 122, 124, 125, 128, 135, 136, 138, 139, 140, 141, 142, 144, 145, 146, 147, 149, 150, 151, 153, 154, 155, 156, 157, 15…	0.5827	[3, 9, 13, 15, 18, 19, 20, 21, 22, 23, 25, 26, 27, 28, 29, 30, 55, 61, 65]	0.0515	[16, 31, 56, 57, 60, 62, 71, 75, 76, 82, 83, 87, 88, 89, 95, 96, 97, 99, 102, 103, 104, 105, 106, 107, 112, 114, 116, 120, 123, 126, 127, 129, 130, 131, 132, 133, 134, 137, 148, 152, 159, 162, 164, 166, 167, 168, 170, 173, 175, 176, 178, 180, 181, 183, 184, 187, 189, 195, 197, 198, 199, 202, 203, 208, 209, 213, 214, 221, 222, 224, 227, 229, 230, 240, 241, 243, 244, 248, 252, 255, 258, 260, 262, 2…	0.3117
YOR167C	1	0.8125	0.9064	45.4733	67	38	0.0297	0.0309	0.0030	0.0064	0.0030	[2, 3, 4, 5, 7, 9, 10, 11, 13, 14, 17, 25, 27, 28, 29, 30, 34, 35, 37, 38, 39, 41, 42, 43, 46, 48, 49, 50, 51, 53, 55, 60, 62, 64, 65, 66, 67]	0.5522	[8, 16, 20, 21, 22, 24, 26, 31, 33, 36]	0.1493	[6, 12, 15, 18, 19, 23, 32, 40, 44, 45, 47, 52, 54, 56, 57, 58, 59, 61, 68]	0.2836
YOR198C	1	0.8040	0.9751	96.9922	214	119	0.0138	0.0140	0.0013	0.0029	0.0013	[3, 5, 33, 34, 39, 41, 74, 75, 89, 92, 93, 97, 100, 106, 109, 116, 117, 118, 119, 120, 141, 143, 146, 147, 148, 150, 153, 154, 159, 165, 177, 180, 183, 193, 197, 198, 203, 204, 207, 209, 210, 212, 224, 238, 240, 241, 255, 260, 267, 268, 276, 280, 282, 285, 286, 295, 303, 305, 306, 307, 309, 310, 313, 339, 355, 357, 387, 389, 391, 394, 396, 408, 415, 431, 432, 434, 435, 455]	0.1660	[98, 186, 189, 192, 196, 208, 254, 261, 262, 263, 264, 269, 270, 271, 272, 273, 274, 283, 289, 368, 369, 395]	0.0468	[2, 4, 6, 7, 8, 9, 10, 11, 12, 13, 15, 16, 23, 32, 35, 36, 37, 38, 40, 42, 43, 44, 45, 46, 47, 48, 49, 50, 51, 52, 53, 54, 55, 56, 57, 58, 60, 61, 62, 63, 64, 66, 67, 71, 72, 73, 76, 78, 80, 81, 83, 84, 85, 86, 87, 88, 90, 91, 94, 95, 96, 99, 101, 102, 103, 104, 105, 107, 108, 110, 111, 112, 113, 114, 115, 121, 122, 123, 124, 126, 127, 128, 129, 130, 131, 135, 136, 137, 139, 140, 144, 145, 149, 1…	0.6404
YOR204W	1	0.9827	0.9792	99.3344	92	194	0.0157	0.0164	0.0044	0.0089	0.0044	[18, 30, 37, 38, 46, 47, 55, 56, 57, 58, 59, 60, 62, 63, 64, 65, 69, 76, 83, 84, 95, 99, 118, 119, 133, 135, 136, 138, 139, 143, 152, 154, 157, 158, 159, 168, 170, 172, 173, 179, 181, 184, 194, 197, 198, 199, 200, 201, 202, 204, 205, 206, 207, 210, 213, 215, 216, 218, 219, 221, 222, 223, 224, 236, 237, 238, 239, 241, 242, 243, 244, 245, 254, 255, 267, 268, 272, 274, 279, 288, 299, 326, 327, 330, …	0.2301	[4, 5, 6, 7, 8, 10, 11, 12, 13, 14, 15, 16, 17, 19, 20, 21, 22, 23, 24, 25, 26, 27, 28, 31, 32, 33, 36, 39, 41, 42, 49, 50, 51, 131, 141, 145, 149, 150, 151, 155, 156, 160, 163, 164, 165, 567, 568, 571, 575, 577, 580, 583, 584, 585, 586, 587]	0.0927	[2, 3, 9, 29, 34, 35, 40, 43, 44, 45, 48, 52, 53, 54, 61, 66, 67, 68, 70, 71, 72, 73, 74, 75, 77, 78, 79, 80, 81, 82, 85, 86, 87, 88, 89, 90, 91, 92, 93, 94, 96, 97, 98, 100, 101, 102, 103, 104, 105, 106, 107, 108, 109, 110, 111, 113, 114, 115, 116, 120, 121, 122, 123, 124, 127, 128, 129, 130, 134, 137, 140, 144, 146, 147, 148, 153, 161, 162, 166, 167, 169, 171, 174, 175, 176, 177, 178, 180, 182,…	0.5944
YOR210W	0	0.4825	0.9851	74.8538	70	19	0.0284	0.0298	0.0033	0.0033	0.0551	[]	0.0000	[7, 11, 12, 15, 16, 19, 20, 21, 22, 25, 27, 28, 30, 31, 32, 36, 37, 39, 61]	0.2714	[2, 3, 4, 5, 6, 8, 9, 10, 13, 14, 17, 18, 23, 24, 26, 29, 33, 34, 35, 38, 40, 41, 42, 43, 44, 45, 46, 47, 48, 49, 50, 51, 52, 53, 54, 55, 56, 57, 58, 59, 60, 62, 63, 64, 65, 66, 67, 68, 69, 70, 71]	0.7286
YOR224C	1	0.9239	0.9625	99.1970	146	55	0.0137	0.0140	0.0017	0.0032	0.0017	[5, 9, 10, 13, 16, 17, 18, 19, 20, 21, 22, 27, 39, 43, 45, 51, 52, 56, 58, 59, 60, 63, 65, 69, 71, 72, 73, 76, 78, 81, 84, 97, 112, 114, 115, 118, 135, 136, 137]	0.2671	[117, 119, 126, 127]	0.0274	[2, 3, 4, 11, 12, 14, 15, 24, 25, 26, 28, 29, 30, 31, 32, 33, 34, 35, 36, 37, 38, 40, 41, 42, 44, 46, 47, 48, 49, 50, 53, 54, 55, 57, 61, 62, 64, 66, 67, 68, 70, 74, 75, 79, 80, 82, 83, 85, 86, 87, 88, 89, 90, 91, 92, 93, 94, 96, 98, 99, 100, 101, 102, 103, 104, 105, 107, 116, 120, 122, 123, 124, 125, 128, 129, 130, 138, 140, 142, 144, 145, 146, 147]	0.5685
YOR230W	1	0.8242	0.9616	91.3390	181	76	0.0169	0.0163	0.0266	0.0450	0.0266	[3, 6, 7, 12, 15, 16, 22, 34, 35, 36, 37, 38, 39, 40, 41, 42, 43, 44, 45, 46, 47, 48, 49, 51, 52, 53, 54, 55, 57, 58, 59, 60, 62, 63, 64, 67, 69, 70, 71, 73, 74, 77, 78, 79, 80, 83, 84, 85, 86, 87, 88, 92, 93, 98, 99, 101, 102, 103, 107, 108, 109, 112, 113, 114, 115, 117, 118, 119, 120, 122, 124, 125, 126, 127, 128, 129, 130, 133, 135, 136, 137, 138, 139, 140, 142, 143, 144, 145, 146, 147, 148, 1…	0.6384	[2, 4, 5, 8, 9, 10, 11, 17, 18, 19, 20, 21, 24, 25, 26, 27, 28, 29, 31, 32, 94, 95, 96, 97, 104, 110, 111, 121, 123, 131, 132, 134, 141, 150, 156, 157, 158, 159, 418]	0.0892	[13, 14, 23, 30, 33, 50, 56, 61, 66, 68, 72, 75, 76, 81, 82, 89, 90, 91, 100, 105, 106, 116, 155, 162, 166, 169, 174, 182, 189, 198, 203, 204, 209, 211, 213, 214, 215, 217, 219, 222, 223, 224, 230, 240, 241, 248, 254, 257, 258, 259, 263, 272, 273, 275, 280, 289, 291, 312, 316, 319, 325, 327, 328, 329, 330, 335, 340, 343, 349, 350, 351, 355, 360, 366, 369, 370, 390, 393, 394, 396, 405, 409, 414, 4…	0.1945
YOR234C	1	0.9541	0.9605	76.7590	107	54	0.0187	0.0197	0.0025	0.0039	0.0025	[4, 7, 24, 25, 26, 27, 29, 30, 31, 32, 33, 37, 38, 44, 45, 51, 60, 61, 62, 63, 67, 71, 74, 75, 80, 81, 82, 83, 87, 89, 98]	0.2897	[5, 6, 8, 9, 10, 11, 12, 13, 14, 15, 16, 17, 18, 19, 20, 23, 28, 66, 76, 77, 78, 79, 88]	0.2150	[2, 3, 21, 22, 34, 35, 36, 39, 40, 41, 42, 43, 46, 47, 48, 49, 50, 52, 53, 54, 55, 56, 57, 58, 59, 64, 65, 68, 69, 70, 72, 73, 84, 85, 86, 90, 91, 92, 93, 94, 95, 96, 97, 99, 100, 101, 103, 104, 105, 107, 108]	0.4766
YOR247W	1	0.7369	0.9459	60.2281	210	196	0.0213	0.0208	0.0277	0.0645	0.0277	[2, 4, 5, 6, 7, 8, 9, 10, 16, 21, 22, 23, 24, 25, 26, 29, 31, 32, 33, 34, 35, 36, 38, 39, 40, 41, 42, 45, 48, 49, 56, 57, 58, 59, 61, 62, 63, 64, 65, 66, 67, 69, 70, 71, 72, 74, 75, 76, 77, 79, 80, 82, 86, 87, 88, 92, 93, 94, 95, 96, 97, 99, 101, 103, 104, 105, 106, 107, 108, 109, 110, 111, 113, 115, 116, 118, 119, 122, 123, 124, 126, 128, 129, 130, 134, 135, 136, 139, 140, 142, 144, 146, 147, 14…	0.6714	[3, 11, 12, 13, 15, 17, 18, 19, 20, 27, 30, 53, 68, 78, 132, 141, 145]	0.0810	[14, 28, 37, 43, 44, 46, 47, 50, 51, 52, 54, 55, 60, 73, 81, 83, 84, 85, 89, 90, 91, 98, 100, 102, 112, 114, 117, 120, 121, 125, 127, 131, 133, 137, 138, 159, 162, 171, 177, 181, 182, 186, 187, 190, 191, 192, 196, 198, 204]	0.2333
YOR276W	1	0.8628	0.9184	60.4921	161	69	0.0237	0.0241	0.0051	0.0116	0.0051	[2, 4, 6, 7, 8, 9, 10, 11, 18, 20, 21, 23, 30, 35, 36, 37, 43, 44, 45, 46, 47, 48, 49, 50, 51, 53, 56, 57, 58, 59, 60, 61, 62, 64, 66, 68, 70, 71, 72, 74, 75, 76, 77, 78, 79, 80, 81, 83, 86, 87, 88, 89, 91, 92, 94, 97, 100, 101, 103, 106, 107, 108, 111, 112, 113, 116, 117, 118, 119, 120, 121, 123, 124, 125, 126, 127, 130, 132, 133, 134, 136, 137, 138, 139, 140, 142, 143, 145, 149, 150, 151, 152, …	0.6087	[12, 13, 17, 19, 25, 27, 28, 29, 31, 33, 34, 38, 42, 114]	0.0870	[3, 5, 14, 15, 16, 22, 24, 26, 32, 39, 40, 41, 52, 54, 55, 63, 65, 67, 69, 73, 82, 84, 85, 90, 93, 96, 98, 99, 102, 104, 109, 110, 115, 122, 128, 129, 131, 135, 144, 146, 147, 148, 153, 159, 162]	0.2795
YOR285W	1	0.9065	0.9729	84.2947	139	58	0.0177	0.0185	0.0020	0.0056	0.0020	[8, 9, 16, 19, 22, 25, 26, 31, 34, 39, 44, 45, 46, 47, 48, 49, 50, 51, 52, 53, 55, 56, 62, 63, 72, 74, 76, 80, 81, 82, 83, 109, 111, 120, 127]	0.2518	[15, 18, 20, 21, 28, 29, 32, 33, 37, 38, 40, 43, 54, 64]	0.1007	[3, 5, 6, 7, 10, 11, 14, 17, 27, 30, 35, 36, 41, 42, 57, 58, 59, 60, 61, 65, 66, 67, 68, 69, 70, 71, 73, 75, 77, 78, 79, 84, 85, 86, 87, 88, 89, 90, 91, 92, 93, 94, 95, 96, 98, 100, 101, 102, 103, 104, 105, 106, 108, 113, 114, 115, 116, 117, 118, 119, 121, 122, 123, 124, 125, 126, 128, 129, 130, 131, 132, 133, 134, 135, 136, 137, 140]	0.5540
YOR293W	0	0.5333	0.9922	99.3715	105	35	0.0191	0.0204	0.0027	0.0027	0.0072	[15, 16, 39, 47, 60]	0.0476	[4, 17, 18, 19, 20, 21, 22, 36, 44, 48, 49, 50, 54, 55, 56, 57, 58, 59, 61, 62, 64, 74, 75, 76, 77, 78, 79, 80, 81, 83]	0.2857	[2, 3, 5, 6, 7, 8, 10, 11, 12, 13, 14, 23, 24, 25, 26, 27, 28, 29, 30, 31, 32, 33, 34, 35, 37, 38, 40, 41, 42, 43, 45, 46, 63, 65, 66, 67, 68, 69, 70, 82, 84, 85, 86, 87, 88, 89, 90, 91, 92, 93, 94, 95, 96, 97, 98, 99, 100, 101, 102, 103, 104, 105, 106]	0.6000
YOR310C	1	0.8140	0.9763	70.2102	255	168	0.0176	0.0183	0.0094	0.0131	0.0094	[7, 19, 27, 28, 30, 32, 33, 35, 36, 39, 41, 42, 43, 50, 75, 82, 86, 87, 92, 94, 99, 101, 110, 111, 113, 114, 115, 116, 117, 119, 120, 123, 124, 126, 136, 141, 145, 147, 149, 150, 152, 153, 166, 169, 171, 173, 174, 176, 177, 179, 180, 181, 182, 183, 185, 187, 190, 192, 193, 225, 227, 228, 253, 256, 257, 258, 260, 261, 262, 265, 267, 275, 277, 279, 290, 293, 294, 297, 315, 316, 322, 326, 327, 328, …	0.2270	[14, 15, 16, 17, 18, 22, 23, 24, 25, 26, 95, 96, 100, 102, 103, 104, 105, 106, 107, 108, 109, 170, 329, 392, 394, 398, 399, 400, 401, 402, 403, 404, 406, 407, 408, 409, 410, 411, 412, 413, 414, 416]	0.0822	[2, 3, 4, 6, 8, 10, 13, 20, 21, 29, 34, 37, 38, 40, 44, 45, 46, 47, 48, 49, 51, 52, 53, 54, 56, 57, 58, 59, 60, 62, 63, 64, 65, 66, 67, 68, 70, 71, 73, 76, 77, 78, 80, 81, 83, 84, 85, 88, 89, 90, 91, 97, 98, 112, 118, 121, 122, 125, 127, 128, 129, 130, 131, 132, 133, 134, 135, 138, 139, 142, 143, 144, 146, 148, 151, 154, 155, 156, 157, 159, 160, 162, 163, 165, 167, 168, 172, 175, 178, 184, 186, 1…	0.5147
YOR323C	1	0.8909	0.9739	67.1744	200	152	0.0177	0.0187	0.0098	0.0149	0.0098	[12, 14, 15, 16, 18, 19, 20, 22, 23, 25, 26, 31, 39, 40, 41, 43, 44, 45, 46, 47, 49, 51, 54, 57, 62, 63, 66, 71, 81, 85, 87, 91, 95, 96, 97, 98, 99, 100, 101, 102, 103, 104, 113, 119, 120, 122, 132, 139, 140, 141, 144, 158, 165, 166, 167, 172, 176, 180, 181, 187, 195, 196, 201, 202, 215, 216, 217, 218, 223, 226, 229, 230, 242, 243, 244, 245, 251, 255, 258, 259, 260, 262, 265, 267, 284, 287, 288, …	0.2675	[27, 30, 37, 48, 50, 58, 60, 64, 65, 67, 68, 69, 72, 73, 74, 75, 76, 77, 78, 79, 80, 82, 83, 84, 86, 248, 398, 400, 405, 407, 409, 410, 411, 412, 415, 416, 418, 419]	0.0833	[2, 5, 6, 7, 9, 11, 13, 17, 21, 24, 28, 29, 32, 33, 35, 36, 38, 53, 55, 56, 59, 61, 70, 88, 89, 90, 92, 93, 94, 105, 106, 107, 108, 109, 110, 111, 112, 114, 115, 116, 123, 124, 126, 127, 128, 129, 130, 133, 134, 135, 136, 137, 138, 142, 143, 145, 146, 147, 148, 149, 150, 151, 152, 153, 154, 159, 160, 161, 164, 168, 169, 170, 171, 174, 175, 177, 178, 179, 182, 184, 185, 186, 188, 189, 190, 191, 19…	0.5241
YOR327C	1	0.8006	0.9469	70.2684	115	41	0.0174	0.0175	0.0001	0.0006	0.0001	[3, 4, 18, 19, 20, 31, 43, 45, 67, 69, 70, 99, 100, 104, 106]	0.1304	[28, 29, 32, 37, 42, 96]	0.0522	[2, 5, 6, 7, 9, 10, 11, 12, 13, 14, 15, 22, 23, 25, 26, 27, 30, 33, 34, 35, 36, 38, 39, 40, 41, 44, 46, 47, 48, 49, 50, 52, 53, 54, 55, 56, 57, 58, 59, 62, 63, 64, 65, 66, 68, 71, 72, 73, 74, 75, 76, 77, 78, 79, 81, 82, 84, 85, 86, 87, 88, 89, 92, 93, 103, 105, 107, 108, 109, 110, 112, 113, 114, 115, 116]	0.6522
YOR332W	1	0.8972	0.9427	97.3900	233	106	0.0220	0.0227	0.0185	0.0323	0.0185	[6, 7, 9, 11, 16, 20, 23, 25, 29, 38, 39, 44, 45, 47, 48, 49, 50, 51, 52, 53, 54, 57, 62, 63, 71, 72, 73, 75, 77, 78, 80, 81, 83, 84, 86, 87, 89, 90, 91, 92, 93, 94, 96, 99, 101, 105, 111, 112, 113, 114, 116, 118, 119, 120, 121, 123, 124, 125, 126, 127, 128, 131, 134, 135, 136, 138, 142, 144, 145, 146, 147, 148, 149, 151, 152, 153, 154, 156, 157, 158, 159, 160, 161, 162, 163, 166, 167, 169, 171, …	0.4850	[3, 8, 12, 13, 14, 15, 17, 18, 21, 22, 26, 27, 28, 30, 31, 32, 33, 34, 35, 36, 37, 40, 42, 55, 58, 65, 66, 68, 69, 103, 106, 107, 108, 117, 132]	0.1502	[2, 4, 5, 10, 19, 24, 41, 43, 46, 56, 59, 60, 61, 64, 67, 70, 74, 76, 79, 82, 85, 88, 95, 97, 98, 100, 102, 104, 109, 110, 115, 122, 129, 130, 133, 137, 139, 141, 143, 150, 155, 164, 165, 168, 170, 172, 173, 180, 181, 184, 185, 188, 189, 193, 194, 195, 196, 197, 201, 202, 204, 205, 214, 215, 216, 217, 218, 219, 220, 221, 222, 224, 225, 226, 227, 228, 230, 231, 232, 233, 234]	0.3476
YOR335C	0	0.8045	0.9857	87.9977	190	203	0.0132	0.0138	0.0136	0.0136	0.0139	[12, 16, 17, 19, 21, 23, 24, 26, 27, 28, 30, 32, 33, 40, 45, 46, 54, 62, 63, 64, 65, 70, 73, 74, 77, 78, 82, 98, 99, 100, 104, 107, 112, 120, 132, 136, 137, 154, 155, 156, 157, 160, 163, 172, 175, 176, 177, 182, 202, 207, 227, 228, 248, 259, 265, 273, 276, 277, 278, 289, 290, 291, 296, 297, 308, 310, 327, 328, 355, 358, 366, 367, 420, 422, 424, 425, 428, 436, 437, 457, 459, 461, 462, 474, 477, 47…	0.1754	[7, 11, 13, 14, 15, 18, 20, 71, 416, 426, 427, 702, 818, 831, 834, 835, 838, 840, 841, 844, 845, 848, 849, 850, 851, 854, 855, 857, 858, 859, 860, 864, 865, 868, 869, 881, 882, 893]	0.0397	[2, 3, 4, 5, 6, 8, 9, 10, 22, 25, 29, 31, 34, 35, 36, 37, 38, 39, 41, 42, 43, 44, 48, 49, 50, 51, 52, 53, 55, 56, 59, 60, 61, 66, 67, 68, 69, 72, 75, 76, 79, 80, 81, 83, 84, 85, 86, 87, 88, 89, 91, 92, 93, 94, 95, 97, 101, 102, 103, 105, 106, 108, 109, 110, 111, 113, 114, 116, 117, 118, 121, 122, 124, 125, 127, 128, 129, 130, 131, 133, 134, 135, 138, 139, 141, 142, 145, 146, 147, 148, 149, 150, 1…	0.5856
YOR369C	1	0.9450	0.9627	113.1214	143	68	0.0140	0.0142	0.0002	0.0010	0.0002	[6, 9, 12, 18, 26, 27, 28, 31, 32, 33, 36, 38, 68, 72, 84, 85, 88, 109, 134, 139]	0.1399	[11, 13, 14, 17, 19, 23, 49, 55, 57, 63, 69, 73, 124]	0.0909	[2, 3, 4, 8, 10, 15, 16, 20, 21, 22, 24, 25, 29, 30, 34, 37, 39, 40, 41, 42, 43, 44, 45, 46, 47, 48, 50, 51, 52, 53, 54, 56, 59, 60, 61, 64, 65, 66, 67, 70, 71, 74, 75, 76, 77, 78, 79, 80, 81, 82, 83, 86, 87, 89, 90, 91, 92, 93, 94, 95, 96, 97, 98, 99, 100, 101, 102, 103, 104, 105, 106, 107, 108, 110, 111, 112, 113, 114, 115, 116, 117, 118, 119, 120, 121, 122, 123, 125, 126, 127, 128, 129, 130, 1…	0.7203
YOR375C	1	0.8395	0.8938	107.4810	198	158	0.0169	0.0168	0.0148	0.0202	0.0148	[2, 3, 4, 5, 6, 7, 8, 9, 13, 14, 15, 16, 18, 20, 21, 22, 23, 26, 27, 28, 29, 30, 31, 32, 33, 34, 36, 37, 38, 42, 43, 44, 45, 49, 50, 56, 58, 59, 60, 61, 62, 63, 65, 66, 68, 69, 72, 73, 74, 76, 77, 78, 80, 81, 83, 84, 86, 87, 88, 89, 90, 91, 94, 95, 96, 97, 98, 99, 100, 101, 102, 103, 104, 105, 106, 107, 108, 109, 110, 111, 112, 113, 114, 115, 116, 117, 118, 119, 120, 121, 122, 123, 124, 125, 126,…	0.8524	[10, 11, 12, 17, 19, 24, 25, 35, 39, 41, 47, 48, 52, 53, 54, 55, 57, 75, 79, 82, 171, 415, 425, 432, 433, 435]	0.0573	[40, 46, 51, 64, 67, 70, 71, 85, 92, 93, 134, 142, 147, 156, 176, 183, 195, 202, 205, 229, 230, 232, 263, 278, 281, 289, 313, 351, 357, 405, 416, 422]	0.0705
YOR382W	1	0.7551	0.9685	122.2072	153	55	0.0219	0.0221	0.0012	0.0062	0.0012	[2, 3, 6, 23, 27, 29, 34, 37, 45, 52, 54, 55, 57, 62, 63, 64, 65, 66, 67, 76, 92, 94, 97, 114, 119, 120, 122, 123, 128]	0.1895	[18, 19, 21, 22, 26, 38, 39, 41, 43, 46, 47, 48, 50, 58, 108]	0.0980	[4, 5, 7, 8, 9, 10, 11, 12, 13, 14, 15, 16, 17, 20, 24, 25, 28, 30, 31, 32, 33, 35, 36, 40, 42, 44, 49, 51, 53, 56, 59, 60, 61, 68, 69, 70, 71, 72, 73, 74, 75, 77, 78, 79, 80, 81, 82, 83, 84, 85, 86, 87, 88, 89, 90, 91, 93, 95, 96, 98, 99, 100, 101, 102, 103, 104, 105, 106, 107, 109, 110, 111, 112, 113, 115, 116, 117, 118, 121, 124, 125, 126, 127, 129, 130, 131, 132, 133, 134, 135, 136, 137, 138,…	0.7124
YOR383C	1	0.7995	0.9525	92.7821	204	68	0.0166	0.0166	0.0067	0.0076	0.0067	[2, 4, 5, 6, 10, 13, 15, 16, 17, 18, 19, 21, 25, 29, 35, 36, 37, 38, 39, 40, 41, 42, 43, 44, 45, 46, 49, 50, 55, 57, 58, 60, 62, 63, 64, 68, 69, 70, 71, 72, 73, 74, 75, 76, 80, 83, 84, 86, 87, 89, 90, 91, 92, 93, 96, 97, 99, 102, 104, 105, 106, 107, 108, 109, 110, 113, 114, 118, 121, 122, 123, 125, 126, 130, 131, 132, 134, 137, 140, 141, 142, 143, 144, 146, 147, 148, 150, 152, 154, 156, 158, 160,…	0.5490	[24, 30, 32, 34, 77, 145, 165, 175, 177, 178, 185]	0.0539	[3, 8, 9, 12, 14, 22, 23, 26, 27, 31, 33, 47, 48, 51, 52, 53, 54, 56, 59, 61, 65, 66, 67, 79, 81, 85, 98, 100, 101, 103, 111, 127, 128, 129, 133, 135, 136, 138, 139, 149, 151, 153, 155, 157, 159, 161, 163, 166, 167, 171, 173, 176, 179, 180, 183, 186, 189, 191, 198, 199, 201, 203]	0.3039
YPL004C	1	0.8606	0.9616	72.1084	85	122	0.0191	0.0193	0.0173	0.0378	0.0173	[3, 4, 6, 7, 8, 9, 10, 13, 14, 15, 17, 19, 20, 21, 22, 25, 26, 27, 28, 32, 33, 34, 35, 39, 43, 44, 46, 47, 49, 51, 60, 61, 62, 63, 69, 71, 72, 75, 76, 77, 80, 81, 82, 85, 87, 89, 95, 96, 98, 99, 100, 101, 102, 104, 105, 106, 113, 114, 115, 117, 119, 120, 126, 127, 129, 131, 132, 133, 134, 138, 139, 144, 147, 149, 153, 156, 160, 162, 166, 168, 169, 170, 171, 172, 174, 176, 177, 178, 179, 181, 183,…	0.4839	[50, 54, 55, 56, 58, 73, 74, 83, 84, 93, 103]	0.0323	[5, 11, 12, 16, 18, 23, 24, 29, 30, 31, 36, 37, 38, 40, 41, 42, 45, 48, 53, 57, 59, 64, 65, 66, 67, 68, 70, 78, 79, 86, 88, 90, 91, 92, 94, 97, 107, 108, 109, 110, 112, 116, 118, 121, 123, 124, 125, 128, 130, 135, 136, 137, 140, 141, 142, 143, 146, 148, 150, 151, 152, 154, 157, 158, 159, 161, 163, 164, 165, 167, 173, 175, 182, 185, 186, 191, 195, 206, 211, 213, 215, 219, 222, 223, 224, 226, 228, …	0.3783
YPL028W	1	0.8956	0.9608	101.2729	142	112	0.0158	0.0154	0.0009	0.0027	0.0009	[3, 4, 6, 11, 17, 18, 20, 21, 23, 33, 35, 37, 39, 44, 48, 53, 55, 58, 66, 67, 70, 72, 73, 74, 75, 81, 89, 93, 107, 109, 110, 116, 120, 121, 122, 123, 131, 143, 147, 157, 159, 164, 187, 194, 198, 202, 208, 227, 229, 230, 233, 242, 245, 249, 251, 254, 257, 261, 268, 275, 279, 290, 291, 304, 305, 309, 321, 345, 348, 351, 352, 366, 368, 373, 386, 387, 395]	0.1935	[9, 19, 57, 69, 90, 100, 102, 115, 140, 320, 338, 369, 379, 381]	0.0352	[2, 5, 7, 8, 10, 12, 13, 14, 15, 16, 22, 24, 25, 26, 27, 28, 29, 30, 31, 32, 36, 38, 40, 42, 43, 45, 46, 47, 49, 51, 54, 56, 59, 60, 61, 62, 63, 64, 65, 68, 71, 76, 77, 78, 79, 80, 82, 83, 84, 85, 86, 87, 88, 91, 92, 94, 95, 96, 97, 98, 99, 101, 103, 104, 105, 106, 108, 111, 112, 113, 114, 117, 118, 119, 124, 125, 126, 127, 128, 129, 130, 132, 133, 137, 139, 141, 142, 144, 145, 146, 148, 149, 150…	0.6382
YPL037C	1	0.7522	0.9656	67.9013	157	54	0.0211	0.0222	0.0034	0.0055	0.0034	[9, 12, 14, 21, 23, 31, 34, 55, 58, 68, 69, 77, 79, 83, 85, 86, 87, 88, 90, 104, 119, 139]	0.1401	[16, 17, 18, 19, 20, 28, 32, 33, 35, 41, 42, 44, 45, 46, 49, 50, 51, 54, 56, 57, 61, 62, 65, 66, 71, 72, 73, 74, 75, 84, 103]	0.1975	[2, 3, 4, 5, 7, 10, 13, 15, 22, 24, 25, 26, 27, 29, 30, 36, 37, 38, 39, 40, 43, 47, 48, 52, 53, 59, 60, 63, 64, 67, 70, 76, 78, 80, 81, 82, 89, 91, 92, 93, 94, 95, 96, 97, 98, 99, 100, 101, 102, 105, 106, 107, 108, 109, 110, 111, 112, 113, 114, 115, 117, 118, 120, 121, 122, 123, 124, 125, 126, 127, 128, 129, 130, 131, 132, 133, 134, 135, 136, 137, 138, 140, 141, 142, 143, 144, 145, 146, 147, 148,…	0.6369
YPL048W	1	0.9055	0.9615	94.4238	159	110	0.0159	0.0157	0.0005	0.0012	0.0005	[6, 10, 15, 17, 18, 19, 24, 25, 27, 47, 54, 62, 65, 66, 67, 68, 70, 75, 81, 90, 97, 98, 104, 113, 126, 127, 133, 140, 142, 147, 151, 153, 158, 172, 174, 189, 190, 191, 203, 207, 208, 209, 217, 236, 249, 255, 257, 261, 271, 272, 273, 276, 277, 278, 285, 288, 289, 292, 318, 321, 324, 325, 326, 327, 332, 336, 348, 349, 350, 354, 356, 371, 386, 390, 406]	0.1807	[7, 8, 9, 14, 251, 270, 275, 319, 320, 322, 323]	0.0265	[2, 11, 12, 13, 16, 20, 21, 22, 23, 26, 28, 29, 30, 31, 32, 33, 34, 35, 36, 37, 38, 39, 40, 41, 42, 43, 44, 45, 48, 49, 50, 51, 52, 53, 55, 56, 57, 58, 59, 60, 63, 64, 69, 71, 72, 73, 74, 76, 77, 78, 79, 80, 82, 83, 85, 86, 87, 88, 89, 91, 92, 95, 96, 99, 100, 101, 102, 105, 106, 107, 108, 109, 110, 114, 115, 116, 117, 118, 119, 120, 121, 123, 124, 125, 128, 130, 131, 134, 135, 136, 137, 138, 139…	0.6795
YPL061W	1	0.7062	0.9476	107.4182	244	154	0.0219	0.0214	0.0343	0.0816	0.0343	[2, 3, 4, 5, 6, 9, 17, 30, 31, 37, 39, 40, 47, 48, 49, 50, 60, 61, 62, 63, 64, 65, 66, 67, 70, 72, 73, 74, 75, 76, 78, 79, 80, 81, 82, 84, 85, 86, 87, 88, 95, 97, 98, 99, 103, 106, 110, 113, 116, 118, 122, 124, 125, 127, 128, 129, 130, 133, 134, 135, 136, 137, 138, 139, 140, 141, 142, 144, 146, 147, 148, 149, 151, 152, 153, 155, 159, 160, 161, 163, 164, 165, 166, 167, 168, 169, 170, 171, 172, 173…	0.6380	[7, 8, 10, 11, 12, 14, 16, 18, 19, 20, 22, 23, 24, 25, 26, 27, 28, 29, 32, 33, 34, 38, 42, 43, 44, 45, 51, 52, 53, 54, 56, 58, 59, 68, 69, 71, 94, 100, 109, 112, 114, 119, 156, 203, 296, 355, 417, 438, 461, 482, 491]	0.1020	[13, 15, 21, 35, 36, 41, 46, 55, 57, 77, 83, 89, 90, 91, 92, 93, 101, 102, 104, 105, 107, 108, 111, 115, 117, 120, 121, 123, 126, 131, 132, 143, 145, 150, 154, 157, 158, 162, 178, 180, 181, 185, 194, 195, 202, 207, 212, 213, 214, 221, 224, 225, 228, 229, 231, 238, 243, 246, 255, 260, 267, 271, 278, 281, 283, 288, 291, 294, 295, 299, 309, 315, 316, 317, 318, 321, 324, 327, 340, 347, 356, 358, 362,…	0.2340
YPL106C	1	0.9129	0.9314	132.9079	181	197	0.0170	0.0168	0.0080	0.0088	0.0080	[5, 9, 16, 18, 25, 26, 27, 28, 30, 31, 33, 34, 35, 36, 37, 38, 41, 42, 44, 47, 50, 51, 55, 57, 58, 59, 63, 64, 66, 68, 69, 70, 71, 75, 76, 77, 78, 79, 80, 81, 82, 83, 89, 93, 94, 95, 96, 97, 98, 99, 100, 101, 102, 103, 104, 108, 109, 110, 111, 112, 113, 115, 116, 117, 118, 119, 120, 122, 123, 124, 125, 129, 130, 131, 132, 133, 134, 135, 137, 138, 139, 140, 141, 144, 145, 148, 149, 150, 151, 152, …	0.6955	[2, 3, 6, 7, 8, 10, 11, 12, 13, 14, 15, 17, 20, 21, 23, 29, 39, 85, 126, 170, 182, 334, 631, 637, 638, 649, 680]	0.0390	[4, 19, 22, 24, 32, 40, 43, 45, 46, 48, 49, 52, 53, 54, 56, 60, 61, 62, 65, 67, 72, 73, 74, 84, 86, 87, 88, 90, 91, 92, 105, 107, 114, 121, 127, 128, 136, 142, 143, 146, 147, 153, 154, 155, 156, 159, 163, 166, 169, 171, 173, 174, 175, 177, 183, 185, 186, 187, 188, 190, 197, 199, 201, 204, 206, 209, 217, 221, 222, 223, 225, 227, 230, 235, 238, 245, 257, 258, 259, 263, 264, 265, 276, 278, 288, 289,…	0.2266
YPL131W	1	0.7625	0.9528	94.7587	41	95	0.0189	0.0188	0.0014	0.0036	0.0014	[6, 9, 10, 14, 17, 29, 30, 31, 37, 49, 78, 80, 81, 90, 94, 106, 113, 114, 117, 119, 122, 124, 130, 131, 132, 133, 134, 136, 151, 182, 184, 185, 187, 192, 194, 216, 219, 221, 223, 224, 225, 244, 271]	0.1448	[7, 13, 15, 16, 22, 24, 34, 105, 112, 137, 183, 195, 208, 278]	0.0471	[2, 3, 4, 5, 8, 11, 12, 18, 19, 20, 21, 23, 25, 26, 27, 28, 32, 33, 35, 36, 38, 39, 40, 41, 42, 43, 44, 45, 46, 47, 48, 50, 51, 52, 53, 54, 55, 58, 59, 60, 61, 62, 63, 64, 65, 67, 68, 69, 71, 72, 73, 74, 75, 76, 77, 79, 82, 83, 84, 85, 86, 87, 88, 89, 91, 92, 93, 95, 96, 97, 98, 99, 100, 101, 102, 103, 104, 107, 108, 109, 110, 111, 115, 116, 118, 120, 121, 123, 125, 126, 127, 128, 129, 135, 138, …	0.7643
YPL143W	1	0.9659	0.9738	95.6123	107	58	0.0187	0.0203	0.0018	0.0037	0.0018	[4, 10, 13, 19, 22, 24, 25, 26, 27, 28, 29, 30, 33, 40, 43, 44, 46, 47, 48, 59, 60, 68, 72, 74, 75, 82, 83, 84, 87, 88, 89]	0.2897	[5, 6, 7, 8, 9, 11, 14, 15, 16, 17, 18, 23, 32, 45, 62, 63, 76, 77, 78, 79, 80, 81]	0.2056	[2, 3, 12, 20, 21, 31, 34, 35, 36, 37, 38, 39, 41, 42, 49, 50, 51, 52, 53, 54, 55, 56, 57, 58, 61, 64, 65, 66, 67, 69, 70, 71, 73, 85, 86, 90, 91, 92, 93, 94, 95, 96, 97, 98, 99, 100, 101, 102, 103, 104, 105, 106, 107, 108]	0.5047
YPL218W	1	0.9604	0.9682	92.4059	190	63	0.0155	0.0156	0.0002	0.0009	0.0002	[3, 7, 9, 15, 16, 18, 19, 20, 23, 32, 33, 34, 39, 40, 45, 46, 48, 69, 70, 83, 92, 94, 97, 98, 101, 113, 114, 117, 127, 129, 134, 147, 148, 149, 155, 164, 171]	0.1947	[5, 6, 8, 10, 11, 12, 13, 14, 72, 146]	0.0526	[2, 4, 21, 22, 25, 26, 27, 28, 29, 30, 31, 35, 36, 37, 38, 41, 42, 43, 44, 47, 49, 50, 51, 52, 53, 54, 55, 56, 57, 58, 59, 60, 61, 62, 63, 64, 65, 66, 67, 68, 71, 73, 74, 75, 76, 77, 78, 79, 80, 81, 82, 84, 85, 86, 87, 89, 90, 93, 95, 96, 99, 100, 102, 103, 104, 105, 106, 107, 108, 109, 110, 111, 112, 115, 116, 118, 119, 120, 122, 123, 124, 125, 126, 128, 130, 135, 136, 137, 138, 139, 140, 141, 1…	0.6474
YPL225W	1	0.7582	0.9086	140.7943	146	85	0.0276	0.0278	0.0141	0.0329	0.0141	[2, 3, 4, 5, 6, 7, 8, 9, 10, 25, 31, 33, 34, 35, 37, 38, 39, 40, 41, 42, 43, 44, 45, 47, 48, 49, 50, 51, 52, 53, 54, 55, 56, 58, 61, 63, 68, 69, 70, 71, 73, 74, 75, 77, 78, 81, 83, 84, 86, 87, 89, 90, 91, 92, 94, 95, 96, 97, 98, 99, 100, 101, 102, 104, 106, 108, 110, 112, 113, 114, 115, 116, 119, 120, 121, 122, 123, 124, 125, 127, 128, 131, 132, 133, 134, 138, 139, 140, 141, 142, 143, 144, 145, 1…	0.6507	[11, 12, 13, 14, 15, 17, 18, 19, 20, 21, 22, 23, 24, 26, 27, 28, 29, 30, 32, 36, 46, 57, 59, 76, 105, 126, 135]	0.1849	[16, 60, 62, 64, 65, 66, 67, 72, 79, 80, 82, 85, 88, 93, 103, 107, 109, 111, 117, 118, 129, 130, 136, 137]	0.1644
YPL234C	1	0.9522	0.9840	138.5404	164	48	0.0122	0.0126	0.0023	0.0049	0.0023	[5, 7, 8, 9, 12, 17, 23, 29, 30, 31, 33, 34, 35, 36, 38, 40, 42, 43, 45, 46, 47, 49, 50, 52, 54, 63, 79, 85, 86, 87, 91, 93, 100, 103, 112, 129, 144, 148, 150, 151, 152, 153, 154, 155, 165]	0.2744	[3, 6, 10, 13, 14, 15, 16, 18, 19, 20, 21, 24, 25, 26]	0.0854	[4, 11, 22, 27, 28, 37, 39, 41, 44, 51, 53, 55, 56, 57, 58, 59, 60, 62, 64, 65, 66, 67, 69, 70, 71, 73, 74, 80, 81, 82, 84, 88, 89, 90, 92, 94, 95, 97, 98, 101, 102, 104, 105, 106, 108, 109, 110, 111, 113, 114, 115, 116, 119, 120, 121, 122, 123, 124, 125, 126, 130, 131, 132, 133, 134, 135, 136, 137, 145, 147, 156, 157, 158, 159, 161, 162, 163, 164]	0.4756
YPL237W	1	0.9721	0.9688	114.7389	29	104	0.0120	0.0125	0.0010	0.0025	0.0010	[2, 3, 4, 6, 9, 12, 21, 34, 40, 54, 55, 57, 58, 62, 67, 70, 73, 74, 83, 84, 85, 87, 88, 102, 104, 108, 111, 112, 114, 118, 119, 120, 121, 123, 132, 133, 138, 148, 149, 150, 153, 154, 162, 178, 184, 194, 196, 223, 252, 253, 254, 255, 256, 267, 276]	0.1930	[28, 37, 38, 47, 48, 71, 100, 103, 136, 137, 139, 140, 141, 142, 143, 144, 145, 146]	0.0632	[10, 11, 13, 14, 16, 19, 20, 22, 23, 24, 26, 27, 29, 31, 32, 33, 35, 36, 39, 41, 42, 43, 44, 45, 46, 49, 50, 51, 52, 53, 56, 60, 61, 63, 64, 65, 66, 68, 72, 75, 76, 77, 78, 80, 81, 82, 86, 89, 90, 91, 92, 93, 94, 95, 96, 97, 98, 101, 105, 106, 107, 109, 110, 113, 115, 116, 117, 122, 124, 126, 127, 128, 129, 130, 131, 134, 147, 151, 152, 155, 156, 157, 158, 159, 160, 161, 163, 164, 165, 166, 167, …	0.5860
YPL271W	1	0.4725	0.5016	179.1325	62	62	0.0640	0.0466	0.5575	0.9635	0.5575	[12, 21, 45]	0.0484	[2, 3, 4, 5, 6, 7, 8, 9, 10, 11, 13, 14, 15, 17, 18, 19, 20, 22, 23, 24, 25, 26, 28, 29, 30, 31, 32, 33, 34, 35, 36, 37, 38, 39, 40, 41, 42, 43, 44, 46, 47, 48, 49, 50, 51, 52, 53, 54, 55, 56, 57, 58, 59, 60, 61, 62, 63]	0.9194	[16, 27]	0.0323
YPR028W	1	0.8433	0.8981	50.0663	180	97	0.0234	0.0246	0.0263	0.0413	0.0263	[2, 3, 5, 6, 9, 23, 25, 27, 32, 39, 41, 42, 43, 44, 45, 49, 50, 51, 52, 53, 54, 55, 56, 57, 58, 59, 60, 61, 62, 63, 64, 65, 66, 67, 68, 69, 70, 71, 72, 77, 78, 79, 80, 81, 82, 83, 85, 86, 88, 89, 90, 91, 92, 93, 94, 98, 99, 100, 102, 103, 104, 105, 106, 107, 108, 109, 110, 111, 112, 113, 114, 115, 116, 118, 119, 120, 122, 124, 125, 126, 127, 128, 129, 130, 131, 132, 135, 136, 137, 138, 139, 140, …	0.7278	[4, 8, 10, 11, 12, 13, 14, 15, 16, 17, 18, 19, 20, 21, 22, 24, 26, 28, 29, 30, 31, 33, 34, 35, 37, 38, 40, 46, 47, 48, 74, 75, 76, 101, 117, 121]	0.2000	[36, 73, 84, 87, 95, 96, 97, 153]	0.0444
YPR035W	1	0.6316	0.6800	63.3622	114	111	0.0231	0.0197	0.1001	0.9409	0.1001	[12, 40, 46, 49, 57, 61, 69, 72, 74, 75, 94, 96, 135, 136, 138, 139, 141, 142, 143, 167, 209, 210, 212, 236, 272, 291, 313, 319]	0.0757	[2, 3, 4, 5, 6, 7, 8, 9, 10, 11, 13, 14, 15, 16, 17, 18, 19, 20, 21, 22, 23, 25, 26, 27, 28, 29, 30, 31, 32, 33, 34, 35, 36, 37, 38, 39, 41, 42, 44, 45, 47, 48, 50, 51, 52, 53, 54, 55, 56, 58, 59, 60, 62, 63, 64, 65, 66, 67, 68, 70, 71, 73, 77, 78, 79, 80, 81, 82, 83, 84, 85, 86, 87, 88, 89, 90, 91, 92, 93, 95, 97, 98, 99, 100, 101, 102, 103, 104, 105, 106, 107, 108, 109, 110, 112, 113, 114, 115,…	0.9027	[24, 76, 111, 211]	0.0108
YPR036W	1	0.8829	0.9746	98.4733	222	149	0.0127	0.0129	0.0007	0.0017	0.0007	[11, 12, 13, 14, 16, 22, 28, 33, 35, 36, 40, 42, 49, 51, 52, 65, 68, 81, 84, 92, 95, 96, 97, 124, 125, 126, 127, 141, 163, 172, 173, 184, 185, 186, 191, 194, 210, 212, 213, 214, 215, 216, 217, 221, 244, 247, 250, 255, 269, 274, 279, 284, 285, 286, 288, 289, 293, 294, 295, 297, 315, 334, 335, 337, 352, 354, 358, 363, 372, 375, 376, 381, 397, 398, 400, 413, 416, 418, 424, 425, 439, 448]	0.1715	[15, 75, 78, 80, 83, 85, 263, 268, 271, 272, 277, 278, 280, 281, 282, 306]	0.0335	[2, 3, 5, 6, 8, 17, 19, 20, 21, 23, 24, 25, 26, 27, 29, 30, 31, 32, 34, 37, 38, 39, 43, 44, 45, 46, 47, 48, 50, 53, 54, 55, 56, 57, 58, 59, 60, 61, 62, 63, 64, 66, 67, 69, 70, 71, 72, 73, 74, 76, 77, 79, 82, 86, 87, 88, 89, 90, 91, 93, 94, 98, 99, 100, 101, 102, 103, 104, 105, 106, 107, 108, 111, 112, 113, 114, 116, 117, 118, 119, 120, 121, 122, 123, 128, 129, 130, 131, 132, 133, 134, 135, 136, 1…	0.6799
YPR041W	1	0.7946	0.9630	51.3097	149	122	0.0184	0.0185	0.0164	0.0219	0.0164	[2, 3, 4, 5, 6, 7, 8, 9, 10, 11, 12, 13, 14, 15, 16, 17, 18, 19, 20, 21, 22, 23, 25, 26, 27, 28, 29, 30, 31, 32, 33, 34, 36, 38, 39, 40, 43, 44, 45, 48, 50, 51, 54, 55, 56, 57, 58, 59, 60, 62, 65, 72, 73, 76, 77, 82, 83, 85, 86, 87, 88, 89, 90, 94, 95, 103, 104, 105, 106, 107, 108, 109, 110, 111, 114, 116, 117, 118, 121, 122, 123, 124, 125, 126, 128, 129, 130, 131, 132, 134, 135, 136, 137, 138, 1…	0.6494	[166, 169, 173, 174, 198, 203, 207, 208, 213, 216, 222, 245, 255, 258, 262, 265, 270, 274, 275, 386]	0.0494	[35, 37, 41, 42, 46, 47, 49, 52, 53, 61, 63, 64, 66, 67, 69, 70, 71, 74, 78, 79, 80, 81, 84, 91, 92, 93, 96, 97, 98, 99, 100, 101, 102, 112, 113, 119, 120, 127, 133, 142, 143, 144, 145, 146, 147, 148, 156, 160, 165, 168, 170, 175, 177, 179, 183, 186, 188, 189, 193, 194, 197, 199, 201, 204, 209, 210, 211, 212, 214, 218, 219, 220, 221, 223, 233, 246, 250, 252, 253, 259, 263, 269, 278, 288, 289, 294…	0.2617
YPR043W	1	0.8536	0.9513	37.4693	92	46	0.0217	0.0216	0.0023	0.0030	0.0023	[7, 8, 9, 10, 11, 17, 20, 21, 22, 23, 24, 25, 26, 27, 28, 29, 31, 32, 34, 35, 36, 37, 38, 39, 41, 42, 43, 44, 46, 47, 48, 49, 50, 51, 53, 54, 55, 56, 57, 58, 59, 60, 63, 65, 66, 67, 68, 69, 70, 71, 72, 73, 74, 75, 76, 78, 79, 81, 84, 86, 87, 88, 89, 90, 91, 92, 93]	0.7283	[2, 3, 4, 5, 6, 12, 13, 14, 15, 33, 61]	0.1196	[16, 18, 19, 30, 40, 45, 52, 62, 64, 77, 80, 82, 83]	0.1413
YPR062W	1	0.9551	0.9523	88.4475	158	85	0.0149	0.0153	0.0004	0.0026	0.0004	[5, 7, 8, 9, 10, 11, 12, 13, 21, 22, 26, 27, 28, 29, 30, 40, 41, 42, 43, 50, 51, 56, 79, 80, 81, 82, 83, 95, 101, 102, 107, 119, 128, 132, 137, 140, 141, 142, 143, 144, 145, 146]	0.2658	[23, 70, 71, 74, 109, 120, 122, 124, 129, 130, 131, 138, 139]	0.0823	[2, 3, 4, 15, 17, 18, 19, 20, 24, 25, 31, 32, 33, 34, 35, 36, 37, 38, 39, 44, 45, 46, 47, 48, 49, 52, 53, 54, 57, 58, 59, 60, 61, 62, 63, 64, 65, 66, 67, 69, 72, 73, 75, 76, 77, 78, 84, 85, 86, 87, 88, 89, 90, 91, 92, 93, 94, 96, 97, 98, 99, 100, 103, 104, 105, 106, 108, 110, 111, 112, 113, 114, 116, 117, 118, 121, 123, 125, 126, 127, 133, 134, 135, 136, 148, 149, 150, 151, 152, 153, 154, 155, 15…	0.6013
YPR063C	1	0.8366	0.9260	75.4250	140	55	0.0217	0.0221	0.0038	0.0101	0.0038	[2, 3, 4, 5, 6, 7, 8, 11, 17, 20, 24, 25, 34, 36, 37, 41, 45, 46, 47, 48, 50, 52, 54, 55, 56, 57, 58, 59, 60, 61, 63, 64, 66, 67, 68, 69, 71, 72, 73, 74, 75, 77, 80, 81, 82, 83, 84, 85, 88, 89, 90, 92, 96, 97, 98, 99, 100, 101, 102, 103, 104, 106, 107, 108, 109, 111, 115, 116, 117, 118, 119, 122, 123, 125, 126, 128, 131, 132, 133, 134, 135, 136, 138, 139, 140, 141]	0.6143	[10, 12, 13, 14, 15, 16, 18, 19, 26, 29, 31, 32, 33, 38, 39, 70]	0.1143	[9, 21, 22, 23, 27, 28, 30, 35, 40, 42, 43, 44, 49, 51, 53, 62, 65, 76, 78, 87, 91, 94, 95, 105, 110, 112, 113, 114, 120, 121, 130, 137]	0.2286
YPR069C	1	0.8696	0.9644	74.2387	37	107	0.0200	0.0206	0.0026	0.0074	0.0026	[7, 10, 11, 12, 19, 27, 32, 33, 53, 60, 61, 62, 63, 64, 65, 66, 67, 68, 69, 70, 71, 72, 98, 99, 101, 103, 113, 114, 128, 129, 144, 163, 182, 183, 186, 187, 188, 199, 201, 203, 231, 240, 248, 251, 252, 259, 267, 273, 275, 276, 281, 284]	0.1775	[9, 14, 16, 18, 25, 28, 36, 38, 45, 46, 47, 48, 49, 50, 52, 54, 55, 56, 57, 185, 274]	0.0717	[2, 3, 4, 5, 8, 13, 15, 17, 20, 21, 22, 23, 24, 29, 30, 31, 34, 35, 37, 39, 40, 41, 42, 43, 44, 51, 58, 59, 73, 74, 75, 76, 77, 78, 79, 80, 81, 82, 83, 84, 85, 86, 87, 88, 89, 90, 93, 94, 95, 96, 100, 102, 104, 105, 106, 107, 108, 109, 110, 111, 112, 115, 116, 117, 118, 119, 120, 121, 122, 123, 124, 126, 127, 130, 131, 132, 133, 134, 135, 136, 137, 138, 139, 140, 141, 142, 143, 145, 146, 147, 148…	0.6246
YPR074C	1	0.8272	0.9021	148.3287	168	101	0.0156	0.0154	0.0193	0.0194	0.0193	[18, 19, 20, 23, 24, 25, 27, 30, 31, 32, 33, 40, 41, 45, 47, 48, 52, 53, 54, 55, 56, 57, 58, 59, 61, 62, 63, 64, 65, 67, 68, 69, 70, 71, 72, 74, 78, 79, 80, 81, 82, 83, 84, 86, 87, 92, 93, 94, 95, 96, 97, 98, 99, 101, 102, 104, 105, 106, 107, 108, 109, 110, 111, 112, 113, 114, 115, 116, 117, 118, 119, 120, 121, 122, 123, 124, 125, 126, 127, 128, 129, 130, 131, 132, 133, 134, 135, 136, 137, 138, 1…	0.8074	[3, 4, 5, 7, 8, 9, 10, 11, 12, 13, 14, 15, 16, 17, 22, 36, 37, 38, 42, 44, 49, 60, 66, 73, 85, 88, 90, 91, 100, 103, 197, 200, 223, 251, 297, 322, 354, 358, 362, 374, 381, 384, 390, 425, 465, 469, 486, 491, 496, 497, 498, 535, 537, 540, 542, 544, 545, 551, 580, 590, 643, 661]	0.0912	[2, 6, 21, 26, 28, 29, 34, 35, 39, 43, 46, 50, 51, 75, 76, 77, 89, 202, 216, 257, 258, 295, 296, 300, 329, 343, 368, 422, 426, 428, 447, 457, 460, 461, 471, 477, 480, 488, 490, 501, 502, 533, 538, 546, 552, 553, 648]	0.0691
YPR145W	1	0.8829	0.9721	84.4446	60	150	0.0149	0.0150	0.0015	0.0033	0.0015	[5, 7, 10, 11, 14, 20, 21, 22, 24, 25, 26, 27, 33, 35, 42, 46, 49, 50, 61, 66, 68, 73, 74, 76, 78, 80, 83, 84, 85, 90, 98, 103, 105, 106, 109, 112, 116, 117, 123, 124, 129, 138, 150, 151, 153, 156, 157, 159, 160, 161, 168, 172, 178, 191, 197, 218, 219, 223, 224, 225, 244, 247, 252, 253, 259, 264, 265, 266, 267, 268, 269, 282, 287, 296, 298, 341, 353, 354, 356, 377, 380, 381, 386, 401, 402, 440, 4…	0.1871	[8, 9, 12, 13, 15, 16, 45, 183, 255, 258, 455]	0.0192	[2, 3, 4, 17, 18, 19, 23, 28, 29, 30, 31, 32, 34, 36, 37, 38, 39, 40, 43, 44, 47, 48, 51, 52, 53, 54, 55, 56, 57, 58, 59, 60, 62, 63, 64, 65, 67, 69, 70, 71, 72, 75, 77, 79, 81, 82, 86, 87, 88, 89, 91, 92, 93, 94, 95, 96, 97, 99, 100, 101, 102, 104, 107, 108, 110, 111, 113, 114, 115, 118, 119, 120, 121, 122, 125, 126, 127, 128, 130, 131, 132, 133, 134, 136, 137, 139, 140, 141, 142, 144, 146, 147,…	0.5927
YPR149W	1	0.8604	0.9617	62.3947	173	167	0.0227	0.0226	0.0186	0.0431	0.0186	[2, 5, 19, 20, 21, 22, 23, 25, 29, 30, 32, 33, 34, 35, 36, 37, 38, 39, 40, 41, 42, 43, 45, 46, 48, 49, 53, 54, 55, 57, 61, 62, 64, 66, 70, 75, 76, 77, 79, 80, 81, 83, 84, 86, 87, 88, 89, 90, 91, 95, 97, 99, 100, 101, 103, 104, 106, 107, 109, 110, 111, 112, 113, 114, 116, 117, 119, 122, 124, 128, 129, 130, 133, 134, 135, 136, 137, 139, 144, 145, 146, 147, 148, 149, 151, 152, 154, 155, 158, 159, 16…	0.5954	[3, 4, 6, 7, 8, 9, 10, 11, 12, 13, 14, 15, 16, 17, 18, 24, 27, 28, 31, 68, 150]	0.1214	[26, 44, 47, 50, 51, 52, 56, 58, 59, 60, 65, 67, 69, 71, 72, 73, 74, 78, 85, 92, 93, 94, 96, 98, 102, 105, 108, 115, 118, 120, 121, 123, 125, 126, 127, 131, 132, 138, 140, 142, 143, 153, 156, 157, 161, 163]	0.2659
YPR163C	1	0.8097	0.9550	81.3310	180	149	0.0183	0.0186	0.0013	0.0043	0.0013	[7, 11, 13, 19, 25, 38, 39, 45, 48, 50, 54, 59, 78, 80, 94, 95, 100, 102, 103, 106, 108, 109, 111, 113, 117, 118, 153, 154, 155, 165, 173, 174, 178, 186, 191, 201, 213, 222, 224, 229, 231, 232, 233, 253, 254, 270, 271, 275, 276, 278, 279, 282, 283, 284, 285, 286, 287, 288, 289, 294, 307, 309, 310, 311, 312, 313, 323, 329, 331, 333, 334, 335, 336, 337, 340, 344, 355, 356, 362, 363, 364, 369, 371, …	0.2133	[33, 35, 36, 37, 42, 43, 46, 71, 75, 77, 79, 82, 85, 90, 91, 280, 281, 308, 315, 332]	0.0459	[2, 3, 4, 5, 6, 8, 9, 10, 14, 16, 17, 20, 21, 23, 24, 27, 29, 30, 31, 40, 41, 44, 47, 49, 51, 52, 53, 55, 56, 57, 58, 60, 61, 62, 63, 64, 65, 66, 67, 68, 69, 70, 72, 73, 74, 76, 81, 83, 84, 86, 87, 88, 89, 92, 93, 96, 97, 98, 99, 101, 104, 105, 107, 110, 112, 114, 115, 116, 119, 120, 121, 122, 123, 124, 125, 126, 127, 128, 129, 130, 131, 132, 133, 134, 135, 136, 137, 138, 139, 140, 141, 142, 143,…	0.6468
YPR165W	1	0.9202	0.9653	116.5965	209	52	0.0148	0.0149	0.0003	0.0011	0.0003	[4, 5, 6, 8, 23, 24, 25, 32, 41, 43, 52, 53, 54, 90, 97, 98, 100, 101, 108, 134, 135, 142, 147, 150, 194, 200]	0.1244	[13, 16, 17, 18, 19, 27, 28, 31, 38, 45, 46, 47]	0.0574	[2, 3, 7, 9, 10, 11, 12, 14, 15, 20, 21, 22, 26, 29, 30, 33, 34, 35, 36, 37, 39, 40, 42, 44, 48, 49, 50, 51, 55, 56, 57, 58, 59, 60, 61, 62, 63, 64, 65, 66, 67, 68, 69, 70, 71, 72, 73, 74, 75, 76, 77, 78, 79, 80, 81, 82, 83, 84, 85, 86, 89, 91, 92, 93, 94, 95, 96, 99, 102, 103, 104, 105, 106, 107, 109, 110, 111, 112, 113, 114, 115, 116, 117, 118, 119, 120, 121, 122, 123, 125, 126, 127, 129, 130, …	0.7512
YPR183W	1	0.6752	0.8737	74.5017	11	112	0.0229	0.0212	0.0192	0.0461	0.0192	[3, 6, 7, 9, 10, 11, 15, 17, 18, 19, 20, 22, 23, 24, 25, 28, 29, 31, 32, 33, 35, 37, 39, 40, 44, 46, 47, 48, 49, 50, 51, 52, 56, 57, 58, 59, 61, 64, 65, 66, 69, 71, 72, 75, 76, 77, 80, 82, 83, 84, 88, 92, 95, 96, 98, 100, 101, 102, 104, 106, 107, 109, 110, 112, 113, 114, 115, 116, 118, 119, 120, 121, 123, 125, 127, 129, 130, 131, 132, 133, 134, 135, 136, 141, 142, 144, 145, 147, 150, 151, 152, 15…	0.5880	[4, 8, 12, 13, 14, 16, 21, 27, 41, 43, 45, 54, 55, 60, 62, 63, 67, 68, 73, 74, 79, 81, 85, 86, 87, 89, 90, 91, 93, 97, 103, 105, 124, 143, 148, 158, 177]	0.1386	[2, 5, 26, 30, 34, 36, 38, 42, 53, 70, 78, 94, 99, 108, 111, 117, 122, 126, 128, 137, 138, 139, 140, 146, 149, 153, 155, 157, 160, 163, 164, 168, 169, 172, 179, 180, 181, 182, 187, 193, 194, 200, 201, 202, 203, 208, 209, 210, 211, 214, 216, 218, 222, 234, 235, 239, 241, 242, 247, 255, 257, 258, 260, 268]	0.2397
YPR187W	1	0.9728	0.9799	68.6022	155	77	0.0162	0.0177	0.0040	0.0064	0.0040	[9, 11, 13, 16, 18, 23, 29, 30, 31, 32, 33, 34, 35, 36, 37, 40, 41, 65, 67, 69, 70, 72, 76, 79, 84, 92, 93, 96, 97, 98, 99, 100, 106, 112, 122, 137, 138, 145, 146]	0.2516	[15, 17, 19, 24, 25, 28, 57, 61, 62, 63, 64, 68, 71, 75, 77, 78, 81, 82, 83, 86, 87, 89, 90, 91, 94, 95, 118, 119, 124, 125, 126, 128, 129, 131, 132, 133, 134, 135, 136]	0.2516	[2, 3, 20, 21, 26, 27, 38, 39, 42, 43, 44, 45, 46, 47, 48, 49, 50, 51, 53, 54, 55, 56, 58, 59, 60, 66, 73, 74, 80, 85, 88, 101, 102, 103, 104, 105, 107, 108, 109, 110, 111, 113, 114, 115, 116, 117, 120, 121, 123, 127, 130, 139, 140, 141, 142, 143, 144, 147, 148, 151, 152, 153, 154, 155, 156]	0.4194
